# Supplementary material for: Cataloging the potential functional diversity of Cacna1e splice variants using long-read sequencing
Source: BMC Genomics. 2025 Sep 26;26:842. doi: 10.1186/s12864-025-11887-1 (PMC12465193; doi:10.1186/s12864-025-11887-1)
Supplement: Supplementary file 1 — Additional file 1. FLAIR generated FASTA file of all Cacna1e splice variants. [file 12864_2025_11887_MOESM1_ESM.fasta]

>9bc1e7e9-df64-4924-86ca-5b0ec1754989_ENSRNOG00000002863
CTCCATGTTCACCTGTCTGTTGGGGGTTTGTGACCTTCCCTCACTGGGTGACCTGGACTGGCGACGTTCTGGGGACTCCCAGTCAGCCTGGGTTCCTCGCTCCTCAGAATTGCAGCGGGAGACATCCGGAGAGAGGAGATGCTTTCGTTCTTTGGATCGGCCTCTCTCCCTGCCTCCTGAGCGGTGAGTGTCAGACTTGTGACCAGAGTCAGAATTCAGGCGGTGGGCTGACAGCCTCAGGGAGGAATGGTAACTTCTGCGTCGTGACTTGTAGGTGTTTTCACTGCTACGTTCCATGGAGAACTCCTCCAACCAGGAGGAATTTGAACGCTTATCCCGAATTGTAGAAAATGAACGTCGCATAGAGCTAGGGTCTGTTACCACCTGGGGATCCATAGTCAGACGTGGCATAGAGGATGCCCTCCCAGATCCCGCATGCTCCTGGGTGTCCGGAGGAAGGTAGATGCCATGGTTAGAGGACTGCACACTTTTTAATTCACTAACCTCTGGCTCCAGCGATTGCTGTTCCTGGAATTGTCCATCATCCGCTGGGTCCATACAAGCCAACTGGAATATTTCTTGAGGGGAGAGTGGACTCATTGAAGGGTATCCACTCCGACCACTCAGGCCAGAAACAGGGTCCTGCTGGAGATAAGGCAGGGCTTTGGCATTAGAAATGATCTCCTGAGGCAGTGAGGAGGGCTCCATGCGCTGGAACATGGGTGCATTTTTCTGTTCTTCCAGCTGCTGTCTCTGTTTCTTTACCTTACTCTGTTTATAGTAGTCCATAATCATCATTGCTGCATAGATCTTGCCCACAGTCAGGTCAGAGGCTTTGGGCATGGGCACTAGCAGATCCAACATCTTTTGGGACAGGTGAGGCCAAATGGCCAGGGTCTCTTTTTGTAGCTCTGAGTCTAGCTGCTGTCTGTCTGCACCACCTTTGGCGATTTTAATGTCCAGAGCTGTCCGGATCAGAGCCATAAGTGTGGAGGTGAAATGGACTGTCATGTCCTCAGCCACTGGCATATTCATCAGGACCAACCTCTTATAGGCCACTTTGGAGGGACATCTCTTGCCGAGGCCTAGCGGTGGTGACATGAGAGTCAGCATTTCATACATCTCAGTGTAATGGATGCGGCCACATGCTGCTCTGTCATACTCTGCCCAGACACGGACAAATTCATCCAAGTGGTGAGGCCCCAGGATGGACGAATCTCGAGTCAGGTACTCAAAGTTGTCCATGATAACAGCCACAAACAGGTTGAGCATCTGCATCCCAATGATAGCGTAGATGAAGAAAAGCATGGCAATCAGAAGGCAGACATAGGGGAGAGCCTTAAAGGACTGCACGAAGGTCCACAGTAAGATGCGGATGGTGTAGCCCTGTCGCAGAAGCTTTATGAGCCGTGCAGCTCGGAAGAGCTTCAGAAAGCTCATATTGAAGCCACTGGTGTTCACCAGCTTGCTGTCTGTCAGGATAATTTCTGTGATACTGCCGATCACGGTAATGAAGTCAAAGATGTTCCAGGTATCTCGGAAATAGTTCAAGAAGCCGAAAGCGATGACCTTTAGGACACATTCTAGGGAAAACACCATAGTGAAGGCGATGTTCAGGTACTTTAGGGCGAGCTCATAGGTCCAAGGAGCAGAATAGTACTTCATCATCAGCACAACGGTGTTCAAGGCAATCATGGCCATGATGGTATACTCAAAGGATGGCGAGACTACGAAGTGCCACACGCGGTACTGGAAGGTGTGCCTGTTTTGTGGCATGTAGCGGGTGAGAGGTTTGGCACTAATGGCGAAGTCGATGCATGCCCGCTCATTCTTTTCTAGGCTACACTCCTCCATCATCTTGTCCCCTTGCTCCTGGAAGGTGATGATAATGAGGGCCACGAAGATATTGACAAAGAAGAAAGGGAAGACCACAAAGTAGACCACATAGAAGATGGACATCTCCATGCGGTTGCTGCGGCTTGGGCCTCTGTCCTCCTCTGTCACATCTACCGAGTGCTGCAGAACCTGAGGCCATCCTTCCCCCGTGGAGACGGTGAAGAGGGTCAGCAGGGCCCAGATGATGTTGTCATAGTGGAATTCATGACGCTTCCACTCCCGGCCCTTCACCTCCATCTTGTTTTTCTCGTGGTCTACATAGTTGCCTATGCATTCCTTCTCTGTGTCCTTGGAACTGTCGGTGCAATAAAAGAACTTTCCCTTGAATAACTGAACAGCAATGACGGCAAAGATGAACATAAAGAGCTTGTAGACAATGAGTATGTTGAAGACATTCTTCAAGGAGGTCACCACGCAGTCAAACACAGCCTTCAGTTTGGGCAAGCGCTTGATGGTTTTCAGTGGTCGCAGAACTCGAAGTACCCTCAGAGACTTGATCGTCTTGATATCCCGCCCCTTGTTGGTTGCCAGAGCAAATGCTACCAATGCACCAACCACTACCACAAAGTCCAGGATATTCCAGAGGTCTCGGAAGTACGATCCATCCTGCAGGATCAAGCCTTGGTCTATCATCTTTATCACCATCTCAAAGGTAAACACTCCTGTGAAAACATAGTCGAAATATCTCAGGACTTTGTTACGCTCTGAGTTAGTTAGTACAGGGTCCTCAGCTGCCAGGGCAATGCTGCTGGCCGCAATCACCAAGAGAATGCACATCTCAAAGTAGCGTAGATTCACAATGTAGTGGCAAGCCTTGCGGATCGGGTTAGTGGTGCTGAAGATGAACATAGAGCTATGGGGCACCATGGCTTTTCCAGTCTCCCGCTTCTCCTTCTTCTGCTTCTTCTTTTCCACCTCTTCCTCTTCCTCTTTGGTCTCTGCTTCCTTCAAGGGACTGGCTTCTCCATCCGTCTTGTTGCTAATGTTCACCACTGTTGAGTCCACCAAGGGGTCCATGTCAGGGATGGCGACTGTGACACTGGTGCTCTCAGTGGTAGCCTTGTCCATGTTGGTTGTCATGCAGGAGAGGTCAGGTTCACTCTGGCTAATGCCCCGGCCCACATCCAGCTGTACATCCGCAAGCAGGGCTTGCTCGCTGCTGCCTTCAGCCTCCTGCTCTGTCAGAGCTGCATCCTTCCCCACTTCCAGCTCAGGTTGGGGCTGGACTAGAGGTGTTTCTGCCTCATCAAGAGCTCCTACCAGTCCTGAGCCCCTGGGGACCATCAGACTGTTGGTCCTCCTTAAGTCCTGAGTTCTCTCTTCTTCATGGATGGTTGGCTCCTTGCTCCTGTGGCTGCTCTGAGGCTCGTGTTCCTTCTCCCCATCGATGGACACCCCTTCATCCAGACTCCGCTCCTGGCTGGCAGACCTGCTTCTGGAGGCAGAGGCAGACTCCTTGCCCTCAGTCCTGACTCGGCGATGCCGGCTTCGCCTCTGACTCTGCCTGTGCCTGGCCCGGTCCTCAAAAGTCACCACAGTCTCTCCTCCCCCAGTCTCCTGCTGGGTTGGGTCACAGTTTCCATGACAGGATCTGGGCAGCCACGGTGGCTCCCGTTTGCCCAGGGACAAAGGGCTCCTCTGGTTGTCCAGGACGCTAGTCAGGCCACCTATGTCCCCCTTGAGAGAACCTCCACGGCTGATACGCTCCTCTTCACATTTTTCAAGACCCAAGCCCAGGGCTAGGCCCTCAATGGGCCTGGGCCTCCGATAGAGGCTAGGATGAGCATTGAGTGGGTTGAGAGGACTCAGTGGGTTGAGTGGATTGAGGGGGTTCATTGGTGGGGCCTCCTCTTTGTTGAGGGCTTCTTGGCTAGACATTTGCATGTGCCTCCTCAGCTGGCTGGTGCGCTGTTCCCACACAGACATGTGGTGTCGGCGTCTCCTCTCCCTCAGGTGGCTGCTGCGCGGCTCCCACATCGACATGTGGTGTCTTCTCCTTCTGTCTCTTTCAATGGAAGGCATGTTGGGAGCAGACATCGGGCTGACCTCCTTGGCCTTCTGCAGTGCATGTTTCTGGTTGAAGGCTTCTTCTTCCTCCTGCTCATCCTTGGTCAGTTCCTGGGCATTGGCGAGATTGTCCACAGCGATAGCCAAGAATACATTCAGCAGTGTGTAGTTTCCAAACAAGGTGAGCACAATGAAGTAGATGGCAGACCACATGCCTGAGCTCACCCCACCCTGGGAGCGGATGCCGTTATACATCACTTCATTCCAGTCTTCCCCCGTCAGGATCTGGAACACTGTCATGATAGCTGCAGGGAAGGTATCAAAATTAGCCGAAGGAGTCCCATCATTAAAGTTAAACCTGCCTCCAAAGAGCTGCATTCCCAGGAGAGCAAAGACAACAATGAAGAGGAAGAGGAGGAAGAGTAAGCTGATGATAGACTTCATGGAGCTCATCAAGGAAACAACCAGATTCCGGAGGGATGCCCAATACTTGGTTATTTTAAATATCCTTAGGAGCCGGAGAGCTCGTAAGACACTGATTCCAAAAGATGTGCCAGGTCGGAAGATTGCCCAAACGACCTCAAAGATGCTGCCCACTGTGACCCCAAAATCAAAGCAGTTGAAGGATGAGTGAAAATAAAGGCGTGGCCCCATGCCATACATCTTCAGGGACATCTCCAACAGGAAGAGTCCCAGAAACAAAAATTCTGCATAGTAGAGGAGGTGAGTGAGCCACTGTGGCTGGTTGTGATGAACGATGGCCACACAGGCAGTATTGAGAGCCACAACACTCAGGACGATCCAGTAGAACACTTGCGACTTGACCATGTGTCGGATAGAGATACGCAGAAGCCGTTCCTTGTGCCGGAAATAGGAGGCTCCATCTACTTTTGTGCTCTTGATACTGGCTCTGGCAAGAGGTGTGCCCACTGAAGAGATATCAACGCAGTGCTCATCGCTGGAGTCTCGGGTCATGGCCTCCGTCCGGCTCCTTTTGATGGTTGCCCTTCGAAGCACTTCCAAGGCTGATGTTCCCGAGTTTTTATTTTCTTCAGCAAGCATGACTTCCTCTGCTTTGTCTATCCAGGCGCGGTAGCCATTCAACTCGCGCTCAATCTGTTGCTGACGCCGGAGCTTCATGAATGCTCTTCGGTTCTCCACTCTCTCTCTTTCTTTGGCAAATTCCCCGGAAAGCACGCCCAGGACAAGGTTGAGAACAAAGAAGGATCCGATGATGATGAGGGGGATGAAGTACAGCCAGTTCCAGGTGGCTCCTAAGGCATCATTGGTCTGAAGGAAAGAAAAATGGT
--
>092c3002-2b34-42e9-8565-810b6a4747ba_ENSRNOG00000002863
TAGCACTTATCGTCTTCTTCCGTGTCACTCAGGAGGTCACTGACAGCTCCACACATCATGCCAGGCCCAGGCCCCCCACGCCTCCGCCGCCGATAGTGCCCATTAGGCATCTGCCAGCTGTGCCGTAGGGGTGGGGCAGAGCCAATGGTATTGGACCGGCCCAAGCTAGTAGCTACGGCTGCCTCAAAGGTGAGTGTCTCCTCCTCGCCACAGTCTGAGGCGTGGGAGTCTTCATGGAGGGCCAGATAGGGCTCAGAGATGTAGTGCTGTGGGGAAGGGTGCTGGCCCTGCTGGGGGTGCAAGGAGTTGGAAGACTCGGTTAGGCAAGCGCTGTTGCTTTCCAGAGCTTGAGAGGCCAGTGGGGATCCACCCTCACTTCCATCAGGAGGTGGAGAGATGCCGCCAGTGTGTCTCATCAGGGAGCTGTAGGAGAGGAGGGGCCGAGGCTTTGGTGGCACAGGTGGGAGCTGGCGACGACTTCGTCTTGGGGTGCTGGTGTCGGAGATAGAGGGAATGGAGCTCTCACTCAGTGAACCTGTACCCTGTCTGTTGGGGGTTTGTGACCTTCCCTCACTGGGTGACCTGGACTGGCGACGTTCTGGGGACTCCCAGTCAGCCTGGGTTCCTCGCTCCTCAGAATTGCAGCGGGAGACATCCGGAGAGAGGAGATGCTTTCGTTCTTTGGATCGGCCTCTCTCCCTGCCTCCTGAGCGGTGAGTGTCAGACTTGTGACCAGAGTCAGAATTCAGGCGGTGGGCTGACAGCCTCAGGGAGGAATGGTAACTTCTGCGTCGTGACTTGTAGGTGTTTTCACTGCTACGTTCCATGGAGAACTCCTCCAACCAGGAGGAATTTGAACGCTTATCCCGAATTGTAGAAAATGAACGTCGCATAGAGCTAGGGTCTGTTACCACCTGGGGATCCATAGTCAGACGTGGCATAGAGGATGCCCTCCCAGATCCCGCATGCTCCTGGGTGTCCGGAGGAAGGTAGATGCCATGGTTAGAGGACTGCACACTTTTTAATTCACTAACCTCTGGCTCCAGCGATTGCTGTTCCTGGAATTGTCCATCATCCGCTGGGTCCATACAAGCCAACTGGAATATTTCTTGAGGGGAGAGTGGACTCATTGAAGGGTATCCACTCCGACCACTCAGGCCAGAAACAGGGTCCTGCTGGAGATAAGGCAGGGCTTTGGCATTAGAAATGATCTCCTGAGGCAGTGAGGAGGGCTCCATGCGCTGGAACATGGGTGCATTTTTCTTTGGCGATTTTAATGTCCAGAGCTGTCCGGATCAGAGCCATAAGTGTGGAGGTGAAATGGACTGTCATGTCCTCAGCCACTGGCATATTCATCAGGACCAACCTCTTATAGGCCACTTTGGAGGGACATCTCTTGCCGAGGCCTAGCGGTGGTGACATGAGAGTCAGCATTTCATACATCTCAGTGTAATGGATGCGGCCACATGCTGCTCTGTCATACTCTGCCCAGACACGGACAAATTCATCCAAGTGGTGAGGCCCCAGGATGGACGAATCTCGAGTCAGGTACTCAAAGTTGTCCATGATAACAGCCACAAACAGGTTGAGCATCAGGAAGGAGCAGAAGAAGATGAAGGAGACAAAATAAACGTAGGCCAGGTCAGTGCCACAGCGCTCACTCTCGTTCTGCCCTGAGGGTGCAGTGGTGTCAGGCTCACAGCCCTTCTCGCCCAGACATGACAACATAATCTCCTGCCAAGCCTCCCCTGTGGCGCTCCTGAAAAGCAGCATGAGAGACCCGAAGAAACTCCGAAAGTTGTTGTGCCGGTTGATATGACTCTCCTCATCTAACTTTATGTTTCCAAACACCTGCATCCCAATGATAGCGTAGATGAAGAAAAGCATGGCAATCAGAAGGCAGACATAGGGGAGAGCCTTAAAGGACTGCACGAAGGTCCACAGTAAGATGCGGATGGTGTAGCCCTGTCGCAGAAGCTTTATGAGCCGTGCAGCTCGGAAGAGCTTCAGAAAGCTCATATTGAAGCCACTGGTGTTCACCAGCTTGCTGTCTGTCAGGATAATTTCTGTGATACTGCCGATCACGGTAATGAAGTCAAAGATGTTCCAGGTATCTCGGAAATAGTTCAAGAAGCCGAAAGCGATGACCTTTAGGACACATTCTAGGGAAAACACCATAGTGAAGGCGATGTTCAGGTACTTTAGGGCGAGCTCATAGGTCCAAGGAGCAGAATAGTACTTCATCATCAGCACAACGGTGTTCAAGGCAATCATGGCCATGATGGTATACTCAAAGGATGGCGAGACTACGAAGTGCCACACGCGGTACTGGAAGGTGTGCCTGTTTTGTGGCATGTAGCGGGTGAGAGGTTTGGCACTAATGGCGAAGTCGATGCATGCCCGCTCATTCTTTTCTAGGCTACACTCCTCCATCATCTTGTCCCCTTGCTCCTGGAAGGTGATGATAATGAGGGCCACGAAGATATTGACAAAGAAGAAAGGGAAGACCACAAAGTAGACCACATAGAAGATGGACATCTCCATGCGGTTGCTGCGGCTTGGGCCTCTGTCCTCCTCTGTCACATCTACCGAGTGCTGCAGAACCTGAGGCCATCCTTCCCCCGTGGAGACGGTGAAGAGGGTCAGCAGGGCCCAGATGATGTTGTCATAGTGGAATTCATGACGCTTCCACTCCCGGCCCTTCACCTCCATCTTGTTTTTCTCGTGGTCTACATAGTTGCCTATGCATTCCTTCTCTGTGTCCTTGGAACTGTCGGTGCAATAAAAGAACTTTCCCTTGAATAACTGAACAGCAATGACGGCAAAGATGAACATAAAGAGCTTGTAGACAATGAGTATGTTGAAGACATTCTTCAAGGAGGTCACCACGCAGTCAAACACAGCCTTCAGTTTGGGCAAGCGCTTGATGGTTTTCAGTGGTCGCAGAACTCGAAGTACCCTCAGAGACTTGATCGTCTTGATATCCCGCCCCTTGTTGGTTGCCAGAGCAAATGCTACCAATGCACCAACCACTACCACAAAGTCCAGGATATTCCAGAGGTCTCGGAAGTACGATCCATCCTGCAGGATCAAGCCTTGGTCTATCATCTTTATCACCATCTCAAAGGTAAACACTCCTGTGAAAACATAGTCGAAATATCTCAGGACTTTGTTACGCTCTGAGTTAGTTAGTACAGGGTCCTCAGCTGCCAGGGCAATGCTGCTGGCCGCAATCACCAAGAGAATGCACATCTCAAAGTAGCGTAGATTCACAATGTAGTGGCAAGCCTTGCGGATCGGGTTAGTGGTGCTGAAGATGAACATAGAGCTATGGGGCACCATGGCTTTTCCAGTCTCCCGCTTCTCCTTCTTCTGCTTCTTCTTTTCCACCTCTTCCTCTTCCTCTTTGGTCTCTGCTTCCTTCAAGGGACTGGCTTCTCCATCCGTCTTGTTGCTAATGTTCACCACTGTTGAGTCCACCAAGGGGTCCATGTCAGGGATGGCGACTGTGACACTGGTGCTCTCAGTGGTAGCCTTGTCCATGTTGGTTGTCATGCAGGAGAGGTCAGGTTCACTCTGGCTAATGCCCCGGCCCACATCCAGCTGTACATCCGCAAGCAGGGCTTGCTCGCTGCTGCCTTCAGCCTCCTGCTCTGTCAGAGCTGCATCCTTCCCCACTTCCAGCTCAGGTTGGGGCTGGACTAGAGGTGTTTCTGCCTCATCAAGAGCTCCTACCAGTCCTGAGCCCCTGGGGACCATCAGACTGTTGGTCCTCCTTAAGTCCTGAGTTCTCTCTTCTTCATGGATGGTTGGCTCCTTGCTCCTGTGGCTGCTCTGAGGCTCGTGTTCCTTCTCCCCATCGATGGACACCCCTTCATCCAGACTCCGCTCCTGGCTGGCAGACCTGCTTCTGGAGGCAGAGGCAGACTCCTTGCCCTCAGTCCTGACTCGGCGATGCCGGCTTCGCCTCTGACTCTGCCTGTGCCTGGCCCGGTCCTCAAAAGTCACCACAGTCTCTCCTCCCCCAGTCTCCTGCTGGGTTGGGTCACAGTTTCCATGACAGGATCTGGGCAGCCACGGTGGCTCCCGTTTGCCCAGGGACAAAGGGCTCCTCTGGTTGTCCAGGACGCTAGTCAGGCCACCTATGTCCCCCTTGAGAGAACCTCCACGGCTGATACGCTCCTCTTCACATTTTTCAAGACCCAAGCCCAGGGCTAGGCCCTCAATGGGCCTGGGCCTCCGATAGAGGCTAGGATGAGCATTGAGTGGGTTGAGAGGACTCAGTGGGTTGAGTGGATTGAGGGGGTTCATTGGTGGGGCCTCCTCTTTGTTGAGGGCTTCTTGGCTAGACATTTGCATGTGCCTCCTCAGCTGGCTGGTGCGCTGTTCCCACACAGACATGTGGTGTCGGCGTCTCCTCTCCCTCAGGTGGCTGCTGCGCGGCTCCCACATCGACATGTGGTGTCTTCTCCTTCTGTCTCTTTCAATGGAAGGCATGTTGGGAGCAGACATCGGGCTGACCTCCTTGGCCTTCTGCAGTGCATGTTTCTGGTTGAAGGCTTCTTCTTCCTCCTGCTCATCCTTGGTCAGTTCCTGGGCATTGGCGAGATTGTCCACAGCGATAGCCAAGAATACATTCAGCAGTGTGTCTGCCTCCAAAGAGCTGCATTCCCAGGAGAGCAAAGACAACAATGAAGAGGAAGAGGAGGAAGAGTAAGCTGATGATAGACTTCATGGAGCTCATCAAGGAAACAACCAGATTCCGGAGGGATGCCCAATACTTGGTTATTTTAAATATCCTTAGGAGCCGGAGAGCTCGTAAGACACTGATTCCAAAAGATGTGCCAGGTCGGAAGATTGCCCAAACGACCTCAAAGATGCTGCCCACTGTGACCCCAAAATCAAAGCAGTTGAAGGATGAGTGAAAATAAAGGCGTGGCCCCATGCCATACATCTTCAGGGACATCTCCAACAGGAAGAGTCCCAGAAACAAAAATTCTGCATAGTAGAGGAGGTGAGTGAGCCACTGTGGCTGGTTGTGATGAACGATGGCCACACAGGCAGTATTGAGAGCCACAACACTCAGGACGATCCAGTAGAACACTTGCGACTTGACCATGTGTCGGATAGAGATACGCAGAAGCCGTTCCTTGTGCCGGAAATAGGAGGCTCCATCTACTTTTGTGCTCTTGATACTGGCTCTGGCAAGAGGTGTGCCTTCCAAGGCTGATGTTCCCGAGTTTTTATTTTCTTCAGCAAGCATGACTTCCTCTGCTTTGTCTATCCAGGCGCGGTAGCCATTCAACTCGCGCTCAATCTGTTGCTGACGCCGGAGCTTCATGAATGCTCTTCGGTTCTCCACTCTCTCTCTTTCTTTGGCAAATTCCCCGGAAAGCACGCCCAGGACAAGGTTGAGAACAAAGAAGGATCCGATGATGATGAGGGGGATGAAGTACAGCCAGTTCCAGGTGGCTCCTAAGGCATCATTGGTCTGAAGGAAAGAAAAATGGT
>d00381a7-bf07-4a43-b4d3-2a0b770b97d7_ENSRNOG00000002863
TAGCACTTATCGTCTTCTTCCGTGTCACTCAGGAGGTCACTGACAGCTCCACACATCATGCCAGGCCCAGGCCCCCCACGCCTCCGCCGCCGATAGTGCCCATTAGGCATCTGCCAGCTGTGCCGTAGGGGTGGGGCAGAGCCAATGGTATTGGACCGGCCCAAGCTAGTAGCTACGGCTGCCTCAAAGGTGAGTGTCTCCTCCTCGCCACAGTCTGAGGCGTGGGAGTCTTCATGGAGGGCCAGATAGGGCTCAGAGATGTAGTGCTGTGGGGAAGGGTGCTGGCCCTGCTGGGGGTGCAAGGAGTTGGAAGACTCGGTTAGGCAAGCGCTGTTGCTTTCCAGAGCTTGAGAGGCCAGTGGGGATCCACCCTCACTTCCATCAGGAGGTGGAGAGATGCCGCCAGTGTGTCTCATCAGGGAGCTGTAGGAGAGGAGGGGCCGAGGCTTTGGTGGCACAGGTGGGAGCTGGCGACGACTTCGTCTTGGGGTGCTGGTGTCGGAGATAGAGGGAATGGAGCTCTCACTCAGTGAACCTGTACCCTGTCTGTTGGGGGTTTGTGACCTTCCCTCACTGGGTGACCTGGACTGGCGACGTTCTGGGGACTCCCAGTCAGCCTGGGTTCCTCGCTCCTCAGAATTGCAGCGGGAGACATCCGGAGAGAGGAGATGCTTTCGTTCTTTGGATCGGCCTCTCTCCCTGCCTCCTGAGCGGTGAGTGTCAGACTTGTGACCAGAGTCAGAATTCAGGCGGTGGGCTGACAGCCTCAGGGAGGAATGGTAACTTCTGCGTCGTGACTTGTAGGTGTTTTCACTGCTACGTTCCATGGAGAACTCCTCCAACCAGGAGGAATTTGAACGCTTATCCCGAATTGTAGAAAATGAACGTCGCATAGAGCTAGGGTCTGTTACCACCTGGGGATCCATAGTCAGACGTGGCATAGAGGATGCCCTCCCAGATCCCGCATGCTCCTGGGTGTCCGGAGGAAGGTAGATGCCATGGTTAGAGGACTGCACACTTTTTAATTCACTAACCTCTGGCTCCAGCGATTGCTGTTCCTGGAATTGTCCATCATCCGCTGGGTCCATACAAGCCAACTGGAATATTTCTTGAGGGGAGAGTGGACTCATTGAAGGGTATCCACTCCGACCACTCAGGCCAGAAACAGGGTCCTGCTGGAGATAAGGCAGGGCTTTGGCATTAGAAATGATCTCCTGAGGCAGTGAGGAGGGCTCCATGCGCTGGAACATGGGTGCATTTTTCTGTTCTTCCAGCTGCTGTCTCTGTTTCTTTACCTTACTCTGTTTATAGTAGTCCATAATCATCATTGCTGCATAGATCTTGCCCACAGTCAGGTCAGAGGCTTTGGGCATGGGCACTAGCAGATCCAACATCTTTTGGGACAGGTGAGGCCAAATGGCCAGGGTCTCTTTTTGTAGCTCTGAGTCTAGCTGCTGTCTGTCTGCACCACCTTTGGCGATTTTAATGTCCAGAGCTGTCCGGATCAGAGCCATAAGTGTGGAGGTGAAATGGACTGTCATGTCCTCAGCCACTGGCATATTCATCAGGACCAACCTCTTATAGGCCACTTTGGAGGGACATCTCTTGCCGAGGCCTAGCGGTGGTGACATGAGAGTCAGCATTTCATACATCTCAGTGTAATGGATGCGGCCACATGCTGCTCTGTCATACTCTGCCCAGACACGGACAAATTCATCCAAGTGGTGAGGCCCCAGGATGGACGAATCTCGAGTCAGGTACTCAAAGTTGTCCATGATAACAGCCACAAACAGGTTGAGCATCTGCCTCCAAAGAGCTGCATTCCCAGGAGAGCAAAGACAACAATGAAGAGGAAGAGGAGGAAGAGTAAGCTGATGATAGACTTCATGGAGCTCATCAAGGAAACAACCAGATTCCGGAGGGATGCCCAATACTTGGTTATTTTAAATATCCTTAGGAGCCGGAGAGCTCGTAAGACACTGATTCCAAAAGATGTGCCAGGTCGGAAGATTGCCCAAACGACCTCAAAGATGCTGCCCACTGTGACCCCAAAATCAAAGCAGTTGAAGGATGAGTGAAAATAAAGGCGTGGCCCCATGCCATACATCTTCAGGGACATCTCCAACAGGAAGAGTCCCAGAAACAAAAATTCTGCATAGTAGAGGAGGTGAGTGAGCCACTGTGGCTGGTTGTGATGAACGATGGCCACACAGGCAGTATTGAGAGCCACAACACTCAGGACGATCCAGTAGAACACTTGCGACTTGACCATGTGTCGGATAGAGATACGCAGAAGCCGTTCCTTGTGCCGGAAATAGGAGGCTCCATCTACTTTTGTGCTCTTGATACTGGCTCTGGCAAGAGGTGTGCCCACTGAAGAGATATCAACGCAGTGCTCATCGCTGGAGTCTCGGGTCATGGCCTCCGTCCGGCTCCTTTTGATGGTTGCCCTTCGAAGCACTTCCAAGGCTGATGTTCCCGAGTTTTTATTTTCTTCAGCAAGCATGACTTCCTCTGCTTTGTCTATCCAGGCGCGGTAGCCATTCAACTCGCGCTCAATCTGTTGCTGACGCCGGAGCTTCATGAATGCTCTTCGGTTCTCCACTCTCTCTCTTTCTTTGGCAAATTCCCCGGAAAGCACGCCCAGGACAAGGTTGAGAACAAAGAAGGATCCGATGATGATGAGGGGGATGAAGTACAGCCAGTTCCAGGTGGCTCCTAAGGCATCATTGGTCTGAAGGAAAGAAAAATGGT
>8b89bf78-584f-4ae6-a45f-1d134c9dab92_ENSRNOG00000002863
ACCTGGGGATCCATAGTCAGACGTGGCATAGAGGATGCCCTCCCAGATCCCGCATGCTCCTGGGTGTCCGGAGGAAGGTAGATGCCATGGTTAGAGGACTGCACACTTTTTAATTCACTAACCTCTGGCTCTGTTCACCACTGTTGAGTCCACCAAGGGGTCCATGTCAGGGATGGCGACTGTGACACTGGTGCTCTCAGTGGTAGCCTTGTCCATGTTGGTTGTCATGCAGGAGAGGTCAGGTTCACTCTGGCTAATGCCCCGGCCCACATCCAGCTGTACATCCGCAAGCAGGGCTTGCTCGCTGCTGCCTTCAGCCTCCTGCTCTGTCAGAGCTGCATCCTTCCCCACTTCCAGCTCAGGTTGGGGCTGGACTAGAGGTGTTTCTGCCTCATCAAGAGCTCCTACCAGTCCTGAGCCCCTGGGGACCATCAGACTGTTGGTCCTCCTTAAGTCCTGAGTTCTCTCTTCTTCATGGATGGTTGGCTCCTTGCTCCTGTGGCTGCTCTGAGGCTCGTGTTCCTTCTCCCCATCGATGGACACCCCTTCATCCAGACTCCGCTCCTGGCTGGCAGACCTGCTTCTGGAGGCAGAGGCAGACTCCTTGCCCTCAGTCCTGACTCGGCGATGCCGGCTTCGCCTCTGACTCTGCCTGTGCCTGGCCCGGTCCTCAAAAGTCACCACAGTCTCTCCTCCCCCAGTCTCCTGCTGGGTTGGGTCACAGTTTCCATGACAGGATCTGGGCAGCCACGGTGGCTCCCGTTTGCCCAGGGACAAAGGGCTCCTCTGGTTGTCCAGGACGCTAGTCAGGCCACCTATGTCCCCCTTGAGAGAACCTCCACGGCTGATACGCTCCTCTTCACATTTTTCAAGACCCAAGCCCAGGGCTAGGCCCTCAATGGGCCTGGGCCTCCGATAGAGGCTAGGATGAGCATTGAGTGGGTTGAGAGGACTCAGTGGGTTGAGTGGATTGAGGGGGTTCATTGGTGGGGCCTCCTCTTTGTTGAGGGCTTCTTGGCTAGACATTTGCATGTGCCTCCTCAGCTGGCTGGTGCGCTGTTCCCACACAGACATGTGGTGTCGGCGTCTCCTCTCCCTCAGGTGGCTGCTGCGCGGCTCCCACATCGACATGTGGTGTCTTCTCCTTCTGTCTCTTTCAATGGAAGGCATGTTGGGAGCAGACATCGGGCTGACCTCCTTGGCCTTCTGCAGTGCATGTTTCTGGTTGAAGGCTTCTTCTTCCTCCTGCTCATCCTTGGTCAGTTCCTGGGCATTGGCGAGATTGTCCACAGCGATAGCCAAGAATACATTCAGCAGTGTGTAGTTTCCAAACAAGGTGAGCACAATGAAGTAGATGGCAGACCACATGCCTGAGCTCACCCCACCCTGGGAGCGGATGCCGTTATACATCACTTCATTCCAGTCTTCCCCCGTCAGGATCTGGAACACTGTCATGATAGCTGCAGGGAAGGTATCAAAATTAGCCGAAGGAGTCCCATCATTAAAGTTAAACCTGCCTCCAAAGAGCTGCATTCCCAGGAGAGCAAAGACAACAATGAAGAGGAAGAGGAGGAAGAGTAAGCTGATGATAGACTTCATGGAGCTCATCAAGGAAACAACCAGATTCCGGAGGGATGCCCAATACTTGGTTATTTTAAATATCCTTAGGAGCCGGAGAGCTCGTAAGACACTGATTCCAAAAGATGTGCCAGGTCGGAAGATTGCCCAAACGACCTCAAAGATGCTGCCCACTGTGACCCCAAAATCAAAGCAGTTGAAGGATGAGTGAAAATAAAGGCGTGGCCCCATGCCATACATCTTCAGGGACATCTCCAACAGGAAGAGTCCCAGAAACAAAAATTCTGCATAGTAGAGGAGGTGAGTGAGCCACTGTGGCTGGTTGTGATGAACGATGGCCACACAGGCAGTATTGAGAGCCACAACACTCAGGACGATCCAGTAGAACACTTGCGACTTGACCATGTGTCGGATAGAGATACGCAGAAGCCGTTCCTTGTGCCGGAAATAGGAGGCTCCATCTACTTTTGTGCTCTTGATACTGGCTCTGGCAAGAGGTGTGCCCACTGAAGAGATATCAACGCAGTGCTCATCGCTGGAGTCTCGGGTCATGGCCTCCGTCCGGCTCCTTTTGATGGTTGCCCTTCGAAGCACTTCCAAGGCTGATGTTCCCGAGTTTTTATTTTCTTCAGCAAGCATGACTTCCTCTGCTTTGTCTATCCAGGCGCGGTAGCCATTCAACTCGCGCTCAATCTGTTGCTGACGCCGGAGCTTCATGAATGCTCTTCGGTTCTCCACTCTCTCTCTTTCTTTGGCAAATTCCCCGGAAAGCACGCCCAGGACAAGGTTGAGAACAAAGAAGGATCCGATGATGATGAGGGGGATGAAGTACAGCCAGTTCCAGGTGGCTCCTAAGGCATCATTGGTCTGAAGGAAAGAAAAATGGT
>e13236ea-e234-425b-9bf9-da772a4e8694_ENSRNOG00000002863
TAGCACTTATCGTCTTCTTCCGTGTCACTCAGGAGGTCACTGACAGCTCCACACATCATGCCAGGCCCAGGCCCCCCACGCCTCCGCCGCCGATAGTGCCCATTAGGCATCTGCCAGCTGTGCCGTAGGGGTGGGGCAGAGCCAATGGTATTGGACCGGCCCAAGCTAGTAGCTACGGCTGCCTCAAAGGTGAGTGTCTCCTCCTCGCCACAGTCTGAGGCGTGGGAGTCTTCATGGAGGGCCAGATAGGGCTCAGAGATGTAGTGCTGTGGGGAAGGGTGCTGGCCCTGCTGGGGGTGCAAGGAGTTGGAAGACTCGGTTAGGCAAGCGCTGTTGCTTTCCAGAGCTTGAGAGGCCAGTGGGGATCCACCCTCACTTCCATCAGGAGGTGGAGAGATGCCGCCAGTGTGTCTCATCAGGGAGCTGTAGGAGAGGAGGGGCCGAGGCTTTGGTGGCACAGGTGGGAGCTGGCGACGACTTCGTCTTGGGGTGCTGGTGTCGGAGATAGAGGGAATGGAGCTCTCACTCAGTGAACCTGTACCCTGTCTGTTGGGGGTTTGTGACCTTCCCTCACTGGGTGACCTGGACTGGCGACGTTCTGGGGACTCCCAGTCAGCCTGGGTTCCTCGCTCCTCAGAATTGCAGCGGGAGACATCCGGAGAGAGGAGATGCTTTCGTTCTTTGGATCGGCCTCTCTCCCTGCCTCCTGAGCGGTGAGTGTCAGACTTGTGACCAGAGTCAGAATTCAGGCGGTGGGCTGACAGCCTCAGGGAGGAATGGTAACTTCTGCGTCGTGACTTGTAGGTGTTTTCACTGCTACGTTCCATGGAGAACTCCTCCAACCAGGAGGAATTTGAACGCTTATCCCGAATTGTAGAAAATGAACGTCGCATAGAGCTAGGGTCTGTTACCACCTGGGGATCCATAGTCAGACGTGGCATAGAGGATGCCCTCCCAGATCCCGCATGCTCCTGGGTGTCCGGAGGAAGGTAGATGCCATGGTTAGAGGACTGCACACTTTTTAATTCACTAACCTCTGGCTCCAGCGATTGCTGTTCCTGGAATTGTCCATCATCCGCTGGGTCCATACAAGCCAACTGGAATATTTCTTGAGGGGAGAGTGGACTCATTGAAGGGTATCCACTCCGACCACTCTTTGTTACGCTCTGAGTTAGTTAGTACAGGGTCCTCAGCTGCCAGGGCAATGCTGCTGGCCGCAATCACCAAGAGAATGCACATCTCAAAGTAGCGTAGATTCACAATGTAGTGGCAAGCCTTGCGGATCGGGTTAGTGGTGCTGAAGATGAACATAGAGCTATGGGGCACCATGGCTTTTCCAGTCTCCCGCTTCTCCTTCTTCTGCTTCTTCTTTTCCACCTCTTCCTCTTCCTCTTTGGTCTCTGCTTCCTTCAAGGGACTGGCTTCTCCATCCGTCTTGTTGCTAATGTTCACCACTGTTGAGTCCACCAAGGGGTCCATGTCAGGGATGGCGACTGTGACACTGGTGCTCTCAGTGGTAGCCTTGTCCATGTTGGTTGTCATGCAGGAGAGGTCAGGTTCACTCTGGCTAATGCCCCGGCCCACATCCAGCTGTACATCCGCAAGCAGGGCTTGCTCGCTGCTGCCTTCAGCCTCCTGCTCTGTCAGAGCTGCATCCTTCCCCACTTCCAGCTCAGGTTGGGGCTGGACTAGAGGTGTTTCTGCCTCATCAAGAGCTCCTACCAGTCCTGAGCCCCTGGGGACCATCAGACTGTTGGTCCTCCTTAAGTCCTGAGTTCTCTCTTCTTCATGGATGGTTGGCTCCTTGCTCCTGTGGCTGCTCTGAGGCTCGTGTTCCTTCTCCCCATCGATGGACACCCCTTCATCCAGACTCCGCTCCTGGCTGGCAGACCTGCTTCTGGAGGCAGAGGCAGACTCCTTGCCCTCAGTCCTGACTCGGCGATGCCGGCTTCGCCTCTGACTCTGCCTGTGCCTGGCCCGGTCCTCAAAAGTCACCACAGTCTCTCCTCCCCCAGTCTCCTGCTGGGTTGGGTCACAGTTTCCATGACAGGATCTGGGCAGCCACGGTGGCTCCCGTTTGCCCAGGGACAAAGGGCTCCTCTGGTTGTCCAGGACGCTAGTCAGGCCACCTATGTCCCCCTTGAGAGAACCTCCACGGCTGATACGCTCCTCTTCACATTTTTCAAGACCCAAGCCCAGGGCTAGGCCCTCAATGGGCCTGGGCCTCCGATAGAGGCTAGGATGAGCATTGAGTGGGTTGAGAGGACTCAGTGGGTTGAGTGGATTGAGGGGGTTCATTGGTGGGGCCTCCTCTTTGTTGAGGGCTTCTTGGCTAGACATTTGCATGTGCCTCCTCAGCTGGCTGGTGCGCTGTTCCCACACAGACATGTGGTGTCGGCGTCTCCTCTCCCTCTCAATGGAAGGCATGTTGGGAGCAGACATCGGGCTGACCTCCTTGGCCTTCTGCAGTGCATGTTTCTGGTTGAAGGCTTCTTCTTCCTCCTGCTCATCCTTGGTCAGTTCCTGGGCATTGGCGAGATTGTCCACAGCGATAGCCAAGAATACATTCAGCAGTGTGTAGTTTCCAAACAAGGTGAGCACAATGAAGTAGATGGCAGACCACATGCCTGAGCTCACCCCACCCTGGGAGCGGATGCCGTTATACATCACTTCATTCCAGTCTTCCCCCGTCAGGATCTGGAACACTGTCATGATAGCTGCAGGGAAGGTATCAAAATTAGCCGAAGGAGTCCCATCATTAAAGTTAAACCTGCCTCCAAAGAGCTGCATTCCCAGGAGAGCAAAGACAACAATGAAGAGGAAGAGGAGGAAGAGTAAGCTGATGATAGACTTCATGGAGCTCATCAAGGAAACAACCAGATTCCGGAGGGATGCCCAATACTTGGTTATTTTAAATATCCTTAGGAGCCGGAGAGCTCGTAAGACACTGATTCCAAAAGATGTGCCAGGTCGGAAGATTGCCCAAACGACCTCAAAGATGCTGCCCACTGTGACCCCAAAATCAAAGCAGTTGAAGGATGAGTGAAAATAAAGGCGTGGCCCCATGCCATACATCTTCAGGGACATCTCCAACAGGAAGAGTCCCAGAAACAAAAATTCTGCATAGTAGAGGAGGTGAGTGAGCCACTGTGGCTGGTTGTGATGAACGATGGCCACACAGGCAGTATTGAGAGCCACAACACTCAGGACGATCCAGTAGAACACTTGCGACTTGACCATGTGTCGGATAGAGATACGCAGAAGCCGTTCCTTGTGCCGGAAATAGGAGGCTCCATCTACTTTTGTGCTCTTGATACTGGCTCTGGCAAGAGGTGTGCCCACTGAAGAGATATCAACGCAGTGCTCATCGCTGGAGTCTCGGGTCATGGCCTCCGTCCGGCTCCTTTTGATGGTTGCCCTTCGAAGCACTTCCAAGGCTGATGTTCCCGAGTTTTTATTTTCTTCAGCAAGCATGACTTCCTCTGCTTTGTCTATCCAGGCGCGGTAGCCATTCAACTCGCGCTCAATCTGTTGCTGACGCCGGAGCTTCATGAATGCTCTTCGGTTCTCCACTCTCTCTCTTTCTTTGGCAAATTCCCCGGAAAGCACGCCCAGGACAAGGTTGAGAACAAAGAAGGATCCGATGATGATGAGGGGGATGAAGTACAGCCAGTTCCAGGTGGCTCCTAAGGCATCATTGGTATTGTACAGCACAGTGGTCCACCCTTCCATAGTGATGCATTGGAAGACAGTCAGCACAGCAAAAAGGATGTTGTCAAACTGGGTGATCCCGTCATTGGGGCCGATCCAGTCCTTACATTCATAACCAGCCGGGCAGCCCTGTACACCACACGGGTGAGGAGGATCAAATCCCTCTAGAATACCTGAATTGTTCATGAAGCATGCTCGATGCAACTTGCCACTGTAGAACTCCAAGCCAATGATGGCAAACATGAGAATGGCAAAGAAGAGCAGAAGGCCAATCTGCAGAAGAGGCACCATGGCCTTCATGATGGACTTCAGCACGATCTGCAGGCTAGGTATTCCTGACACGAGCTTTAAGGGCCTCAGGACACGCACAGCCCGGAGGGTCCGCAGGTCCACGTGGGTGTTGAAATGGGTTCCTGCAGTGGCCAGGATGCCACTGAGGACCACAATGAAGTCCATGACATTCCAGCCGTTACGGAGGTACGAACCCTTATGGAAGATGAATCCTAGAGCCACGATTTTGATCCCAGCTTCAAAGCAGAAGATTCCAATAAAATATGGTTCTGTCTTCTCCAGTCTTCGGGACATTGGGGTCTTGTCATCCTCAGGAAGATGCTGCTCCAGGGCCAAGACGATGCAGTTGGCAATGATGGTGGCCAGGATCATGTACTCAAATGGTGGCCAATCGATGAGCTTCTTGGCATATTTCCTGACAATGTTATCTTCTCCGAAGATGAACAGGGATCTGTTGACCGTGAAACAGTTCTGCCGGACTGGTATGGGGTTGTACAAAGCCATAGTCCGCGCCCTCTGCGCTTTTGACTGCTTGTAGGCGGCCGCCGGCCCCGAGGCCGGTACGGGGGTTCCTTGTCGGTTCCTGCTCTGGTCCGAGTCTCCATCGCCTGAGCCTGGTCTGCCAACGACCACCGCCTCCCCGAAGCGAGCCAT
>f40a15ab-165e-40a3-ba12-aa06df019889_ENSRNOG00000002863
TAGCACTTATCGTCTTCTTCCGTGTCACTCAGGAGGTCACTGACAGCTCCACACATCATGCCAGGCCCAGGCCCCCCACGCCTCCGCCGCCGATAGTGCCCATTAGGCATCTGCCAGCTGTGCCGTAGGGGTGGGGCAGAGCCAATGGTATTGGACCGGCCCAAGCTAGTAGCTACGGCTGCCTCAAAGGTGAGTGTCTCCTCCTCGCCACAGTCTGAGGCGTGGGAGTCTTCATGGAGGGCCAGATAGGGCTCAGAGATGTAGTGCTGTGGGGAAGGGTGCTGGCCCTGCTGGGGGTGCAAGGAGTTGGAAGACTCGGTTAGGCAAGCGCTGTTGCTTTCCAGAGCTTGAGAGGCCAGTGGGGATCCACCCTCACTTCCATCAGGAGGTGGAGAGATGCCGCCAGTGTGTCTCATCAGGGAGCTGTAGGAGAGGAGGGGCCGAGGCTTTGGTGGCACAGGTGGGAGCTGGCGACGACTTCGTCTTGGGGTGCTGGTGTCGGAGATAGAGGGAATGGAGCTCTCACTCAGTGAACCTGTACCCTGTCTGTTGGGGGTTTGTGACCTTCCCTCACTGGGTGACCTGGACTGGCGACGTTCTGGGGACTCCCAGTCAGCCTGGGTTCCTCGCTCCTCAGAATTGCAGCGGGAGACATCCGGAGAGAGGAGATGCTTTCGTTCTTTGGATCGGCCTCTCTCCCTGCCTCCTGAGCGGTGAGTGTCAGACTTGTGACCAGAGTCAGAATTCAGGCGGTGGGCTGACAGCCTCAGGGAGGAATGGTAACTTCTGCGTCGTGACTTGTAGGTGTTTTCACTGCTACGTTCCATGGAGAACTCCTCCAACCAGGAGGAATTTGAACGCTTATCCCGAATTGTAGAAAATGAACGTCGCATAGAGCTAGGGTCTGTTACCACCTGGGGATCCATAGTCAGACGTGGCATAGAGGATGCCCTCCCAGATCCCGCATGCTCCTGGGTGTCCGGAGGAAGGTAGATGCCATGGTTAGAGGACTGCACACTTTTTAATTCACTAACCTCTGGCTCCAGCGATTGCTGTTCCTGGAATTGTCCATCATCCGCTGGGTCCATACAAGCCAACTGGAATATTTCTTGAGGGGAGAGTGGACTCATTGAAGGGTATCCACTCCGACCACTCAGGCCAGAAACAGGGTCCTGCTGGAGATAAGGCAGGGCTTTGGCATTAGAAATGATCTCCTGAGGCAGTGAGGAGGGCTCCATGCGCTGGAACATGGGTGCATTTTTCTGTTCTTCCAGCTGCTGTCTCTGTTTCTTTACCTTACTCTGTTTATAGTAGTCCATAATCATCATTGCTGCATAGATCTTGCCCACAGTCAGGTCAGAGGCTTTGGGCATGGGCACTAGCAGATCCAACATCTTTTGGGACAGGTGAGGCCAAATGGCCAGGGTCTCTTTTTGTAGCTCTGAGTCTAGCTGCTGTCTGTCTGCACCACCTTTGGCGATTTTAATGTCCAGAGCTGTCCGGATCAGAGCCATAAGTGTGGAGGTGAAATGGACTGTCATGTCCTCAGCCACTGGCATATTCATCAGGACCAACCTCTTATAGGCCACTTTGGAGGGACATCTCTTGCCGAGGCCTAGCGGTGGTGACATGAGAGTCAGCATTTCATACATCTCAGTGTAATGGATGCGGCCACATGCTGCTCTGTCATACTCTGCCCAGACACGGACAAATTCATCCAAGTGGTGAGGCCCCAGGATGGACGAATCTCGAGTCAGGTACTCAAAGTTGTCCATGATAACAGCCACAAACAGGTTGAGCATCAGGAAGGAGCAGAAGAAGATGAAGGAGACAAAATAAACGTAGGCCAGGTCAGTGCCACAGCGCTCACTCTCGTTCTGCCCTGAGGGTGCAGTGGTGTCAGGCTCACAGCCCTTCTCGCCCAGACATGACAACATAATCTCCTGCCAAGCCTCCCCTGTGGCGCTCCTGAAAAGCAGCATGAGAGACCCGAAGAAACTCCGAAAGTTGTTGTGCCGGTTGATATGACTCTCCTCATCTAACTTTATGTTTCCAAACACCTGCATCCCAATGATAGCGTAGATGAAGAAAAGCATGGCAATCAGAAGGCAGACATAGGGGAGAGCCTTAAAGGACTGCACGAAGGTCCACAGTAAGATGCGGATGGTGTAGCCCTGTCGCAGAAGCTTTATGAGCCGTGCAGCTCGGAAGAGCTTCAGAAAGCTCATATTGAAGCCACTGGTGTTCACCAGCTTGCTGTCTGTCAGGATAATTTCTGTGATACTGCCGATCACGGTAATGAAGTCAAAGATGTTCCAGGTATCTCGGAAATAGTTCAAGAAGCCGAAAGCGATGACCTTTAGGACACATTCTAGGGAAAACACCATAGTGAAGGCGATGTTCAGGTACTTTAGGGCGAGCTCATAGGTCCAAGGAGCAGAATAGTACTTCATCATCAGCACAACGGTGTTCAAGGCAATCATGGCCATGATGGTATACTCAAAGGATGGCGAGACTACGAAGTGCCACACGCGGTACTGGAAGGTGTGCCTGTTTTGTGGCATGTAGCGGGTGAGAGGTTTGGCACTAATGGCGAAGTCGATGCATGCCCGCTCATTCTTTTCTAGGCTACACTCCTCCATCATCTTGTCCCCTTGCTCCTGGAAGGTGATGATAATGAGGGCCACGAAGATATTGACAAAGAAGAAAGGGAAGACCACAAAGTAGACCACATAGAAGATGGACATCTCCATGCGGTTGCTGCGGCTTGGGCCTCTGTCCTCCTCTGTCACATCTACCGAGTGCTGCAGAACCTGAGGCCATCCTTCCCCCGTGGAGACGGTGAAGAGGGTCAGCAGGGCCCAGATGATGTTGTCATAGTGGAATTCATGACGCTTCCACTCCCGGCCCTTCACCTCCATCTTGTTTTTCTCGTGGTCTACATAGTTGCCTATGCATTCCTTCTCTGTGTCCTTGGAACTGTCGGTGCAATAAAAGAACTTTCCCTTGAATAACTGAACAGCAATGACGGCAAAGATGAACATAAAGAGCTTGTAGACAATGAGTATGTTGAAGACATTCTTCAAGGAGGTCACCACGCAGTCAAACACAGCCTTCAGTTTGGGCAAGCGCTTGATGGTTTTCAGTGGTCGCAGAACTCGAAGTACCCTCAGAGACTTGATCGTCTTGATATCCCGCCCCTTGTTGGTTAAAAGCATCTACTTACGCCAGAGCAAATGCTACCAATGCACCAACCACTACCACAAAGTCCAGGATATTCCAGAGGTCTCGGAAGTACGATCCATCCTGCAGGATCAAGCCTTGGTCTATCATCTTTATCACCATCTCAAAGGTAAACACTCCTGTGAAAACATAGTCGAAATATCTCAGGACTTTGTTACGCTCTGAGTTAGTTAGTACAGGGTCCTCAGCTGCCAGGGCAATGCTGCTGGCCGCAATCACCAAGAGAATGCACATCTCAAAGTAGCGTAGATTCACAATGTAGTGGCAAGCCTTGCGGATCGGGTTAGTGGTGCTGAAGATGAACATAGAGCTATGGGGCACCATGGCTTTTCCAGTCTCCCGCTTCTCCTTCTTCTGCTTCTTCTTTTCCACCTCTTCCTCTTCCTCTTTGGTCTCTGCTTCCTTCAAGGGACTGGCTTCTCCATCCGTCTTGTTGCTAATGTTCACCACTGTTGAGTCCACCAAGGGGTCCATGTCAGGGATGGCGACTGTGACACTGGTGCTCTCAGTGGTAGCCTTGTCCATGTTGGTTGTCATGCAGGAGAGGTCAGGTTCACTCTGGCTAATGCCCCGGCCCACATCCAGCTGTACATCCGCAAGCAGGGCTTGCTCGCTGCTGCCTTCAGCCTCCTGCTCTGTCAGAGCTGCATCCTTCCCCACTTCCAGCTCAGGTTGGGGCTGGACTAGAGGTGTTTCTGCCTCATCAAGAGCTCCTACCAGTCCTGAGCCCCTGGGGACCATCAGACTGTTGGTCCTCCTTAAGTCCTGAGTTCTCTCTTCTTCATGGATGGTTGGCTCCTTGCTCCTGTGGCTGCTCTGAGGCTCGTGTTCCTTCTCCCCATCGATGGACACCCCTTCATCCAGACTCCGCTCCTGGCTGGCAGACCTGCTTCTGGAGGCAGAGGCAGACTCCTTGCCCTCAGTCCTGACTCGGCGATGCCGGCTTCGCCTCTGACTCTGCCTGTGCCTGGCCCGGTCCTCAAAAGTCACCACAGTCTCTCCTCCCCCAGTCTCCTGCTGGGTTGGGTCACAGTTTCCATGACAGGATCTGGGCAGCCACGGTGGCTCCCGTTTGCCCAGGGACAAAGGGCTCCTCTGGTTGTCCAGGACGCTAGTCAGGCCACCTATGTCCCCCTTGAGAGAACCTCCACGGCTGATACGCTCCTCTTCACATTTTTCAAGACCCAAGCCCAGGGCTAGGCCCTCAATGGGCCTGGGCCTCCGATAGAGGCTAGGATGAGCATTGAGTGGGTTGAGAGGACTCAGTGGGTTGAGTGGATTGAGGGGGTTCATTGGTGGGGCCTCCTCTTTGTTGAGGGCTTCTTGGCTAGACATTTGCATGTGCCTCCTCAGCTGGCTGGTGCGCTGTTCCCACACAGACATGTGGTGTCGGCGTCTCCTCTCCCTCAGGTGGCTGCTGCGCGGCTCCCACATCGACATGTGGTGTCTTCTCCTTCTGTCTCTTTCAATGGAAGGCATGTTGGGAGCAGACATCGGGCTGACCTCCTTGGCCTTCTGCAGTGCATGTTTCTGGTTGAAGGCTTCTTCTTCCTCCTGCTCATCCTTGGTCAGTTCCTGGGCATTGGCGAGATTGTCCACAGCGATAGCCAAGAATACATTCAGCAGTGTGTAGTTTCCAAACAAGGTGAGCACAATGAAGTAGATGGCAGACCACATGCCTGAGCTCACCCCACCCTGGGAGCGGATGCCGTTATACATCACTTCATTCCAGTCTTCCCCCGTCAGGATCTGGAACACTGTCATGATAGCTGCAGGGAAGGTATCAAAATTAGCCGAAGGAGTCCCATCATTAAAGTTAAACCTGCCTCCAAAGAGCTGCATTCCCAGGAGAGCAAAGACAACAATGAAGAGGAAGAGGAGGAAGAGTAAGCTGATGATAGACTTCATGGAGCTCATCAAGGAAACAACCAGATTCCGGAGGGATGCCCAATACTTGGTTATTTTAAATATCCTTAGGAGCCGGAGAGCTCGTAAGACACTGATTCCAAAAGATGTGCCAGGTCGGAAGATTGCCCAAACGACCTCAAAGATGCTGCCCACTGTGACCCCAAAATCAAAGCAGTTGAAGGATGAGTGAAAATAAAGGCGTGGCCCCATGCCATACATCTTCAGGGACATCTCCAACAGGAAGAGTCCCAGAAACAAAAATTCTGCATAGTCCACTGAAGAGATATCAACGCAGTGCTCATCGCTGGAGTCTCGGGTCATGGCCTCCGTCCGGCTCCTTTTGATGGTTGCCCTTCGAAGCACTTCCAAGGCTGATGTTCCCGAGTTTTTATTTTCTTCAGCAAGCATGACTTCCTCTGCTTTGTCTATCCAGGCGCGGTAGCCATTCAACTCGCGCTCAATCTGTTGCTGACGCCGGAGCTTCATGAATGCTCTTCGGTTCTCCACTCTCTCTCTTTCTTTGGCAAATTCCCCGGAAAGCACGCCCAGGACAAGGTTGAGAACAAAGAAGGATCCGATGATGATGAGGGGGATGAAGTACAGCCAGTTCCAGGTGGCTCCTAAGGCATCATTGGTATTGTACAGCACAGTGGTCCACCCTTCCATAGTGATGCATTGGAAGACAGTCAGCACAGCAAAAAGGATGTTGTCAAACTGGGTGATCCCGTCATTGGGGCCGATCCAGTCCTTACATTCATAACCAGCCGGGCAGCCCTGTACACCACACGGGTGAGGAGGATCAAATCCCTCTAGAATACCTGAATTGTTCATGAAGCATGCTCGATGCAACTTGCCACTGTAGAACTCCAAGCCAATGATGGCAAACATGAGAATGGCAAAGAAGAGCAGAAGGCCAATCTGCAGAAGAGGCACCATGGCCTTCATGATGGACTTCAGCACGATCTGCAGGCTAGGTATTCCTGACACGAGCTTTAAGGGCCTCAGGACACGCACAGCCCGGAGGGTCCGCAGGTCCACGTGGGTGTTGAAATGGGTTCCTGCAGTGGCCAGGATGCCACTGAGGACCACAATGAAGTCCATGACATTCCAGCCGTTACGGAGGTACGAACCCTTATGGAAGATGAATCCTAGAGCCACGATTTTGATCCCAGCTTCAAAGCAGAAGATTCCAATAAAATATGGTTCTGTCTTCTCCAGTCTTCGGGACATTGGGGTCTTGTCATCCTCAGGAAGATGCTGCTCCAGGGCCAAGACGATGCAGTTGGCAATGATGGTGGCCAGGATCATGTACTCAAATGGTGGCCAATCGATGAGCTTCTTGGCATATTTCCTGACAATGTTATCTTCTCCGAAGATGAACAGGGATCTGTTGACCGTGAAACAGTTCTGCCGGACTGGTATGGGGTTGTACAAAGCCATAGTCCGCGCCCTCTGCGCTTTTGACTGCTTGTAGGCGGCCGCCGGCCCCGAGGCCGGTACGGGGGTTCCTTGTCGGTTCCTGCTCTGGTCCGAGTCTCCATCGCCTGAGCCTGGTCTGCCAACGACCACCGCCTCCCCGAAGCGAGCCAT
>96d2ff87-a865-4767-9b91-6808dae8aa2e_ENSRNOG00000002863
ATTAGGCATCTGCCAGCTGTGCCGTAGGGGTGGGGCAGAGCCAATGGTATTGGACCGGCCCAAGCTAGTAGCTACGGCTGCCTCAAAGGTGAGTGTCTCCTCCTCGCCACAGTCTGAGGCGTGGGAGTCTTCATGGAGGGCCAGATAGGGCTCAGAGATGTAGTGCTGTGGGGAAGGGTGCTGGCCCTGCTGGGGGTGCAAGGAGTTGGAAGACTCGGTTAGGCAAGCGCTGTTGCTTTCCAGAGCTTGAGAGGCCAGTGGGGATCCACCCTCACTTCCATCAGGAGGTGGAGAGATGCCGCCAGTGTGTCTCATCAGGGAGCTGTAGGAGAGGAGGGGCCGAGGCTTTGGTGGCACAGGTGGGAGCTGGCGACGACTTCGTCTTGGGGTGCTGGTGTCGGAGATAGAGGGAATGGAGCTCTCACTCAGTGAACCTGTACCCTGTCTGTTGGGGGTTTGTGACCTTCCCTCACTGGGTGACCTGGACTGGCGACGTTCTGGGGACTCCCAGTCAGCCTGGGTTCCTCGCTCCTCAGAATTGCAGCGGGAGACATCCGGAGAGAGGAGATGCTTTCGTTCTTTGGATCGGCCTCTCTCCCTGCCTCCTGAGCGGTGAGTGTCAGACTTGTGACCAGAGTCAGAATTCAGGCGGTGGGCTGACAGCCTCAGGGAGGAATGGTAACTTCTGCGTCGTGACTTGTAGGTGTTTTCACTGCTACGTTCCATGGAGAACTCCTCCAACCAGGAGGAATTTGAACGCTTATCCCGAATTGTAGAAAATGAACGTCGCATAGAGCTAGGGTCTGTTACCACCAGCGATTGCTGTTCCTGGAATTGTCCATCATCCGCTGGGTCCATACAAGCCAACTGGAATATTTCTTGAGGGGAGAGTGGACTCATTGAAGGGTATCCACTCCGACCACTCAGGCCAGAAACAGGGTCCTGCTGGAGATAAGGCAGGGCTTTGGCATTAGAAATGATCTCCTGAGGCAGTGAGGAGGGCTCCATGCGCTGGAACATGGGTGCATTTTTCTGTTCTTCCAGCTGCTGTCTCTGTTTCTTTACCTTACTCTGTTTATAGTAGTCCATAATCATCATTGCTGCATAGATCTTGCCCACAGTCAGGTCAGAGGCTTTGGGCATGGGCACTAGCAGATCCAACATCTTTTGGGACAGGTGAGGCCAAATGGCCAGGGTCTCTTTTTGTAGCTCTGAGTCTAGCTGCTGTCTGTCTGCACCACCTTTGGCGATTTTAATGTCCAGAGCTGTCCGGATCAGAGCCATAAGTGTGGAGGTGAAATGGACTGTCATGTCCTCAGCCACTGGCATATTCATCAGGACCAACCTCTTATAGGCCACTTTGGAGGGACATCTCTTGCCGAGGCCTAGCGGTGGTGACATGAGAGTCAGCATTTCATACATCTCAGTGTAATGGATGCGGCCACATGCTGCTCTGTCATACTCTGCCCAGACACGGACAAATTCATCCAAGTGGTGAGGCCCCAGGATGGACGAATCTCGAGTCAGGTACTCAAAGTTGTCCATGATAACAGCCACAAACAGGTTGAGCATCAGGAAGGAGCAGAAGAAGATGAAGGAGACAAAATAAACGTAGGCCAGGTCAGTGCCACAGCGCTCACTCTCGTTCTGCCCTGAGGGTGCAGTGGTGTCAGGCTCACAGCCCTTCTCGCCCAGACATGACAACATAATCTCCTGCCAAGCCTCCCCTGTGGCGCTCCTGAAAAGCAGCATGAGAGACCCGAAGAAACTCCGAAAGTTGTTGTGCCGGTTGATATGACTCTCCTCATCTAACTTTATGTTTCCAAACACCTGCATCCCAATGATAGCGTAGATGAAGAAAAGCATGGCAATCAGAAGGCAGACATAGGGGAGAGCCTTAAAGGACTGCACGAAGGTCCACAGTAAGATGCGGATGGTGTAGCCCTGTCGCAGAAGCTTTATGAGCCGTGCAGCTCGGAAGAGCTTCAGAAAGCTCATATTGAAGCCACTGGTGTTCACCAGCTTGCTGTCTGTCAGGATAATTTCTGTGATACTGCCGATCACGGTAATGAAGTCAAAGATGTTCCAGGTATCTCGGAAATAGTTCAAGAAGCCGAAAGCGATGACCTTTAGGACACATTCTAGGGAAAACACCATAGTGAAGGCGATGTTCAGGTACTTTAGGGCGAGCTCATAGGTCCAAGGAGCAGAATAGTACTTCATCATCAGCACAACGGTGTTCAAGGCAATCATGGCCATGATGGTATACTCAAAGGATGGCGAGACTACGAAGTGCCACACGCGGTACTGGAAGGTGTGCCTGTTTTGTGGCATGTAGCGGGTGAGAGGTTTGGCACTAATGGCGAAGTCGATGCATGCCCGCTCATTCTTTTCTAGGCTACACTCCTCCATCATCTTGTCCCCTTGCTCCTGGAAGGTGATGATAATGAGGGCCACGAAGATATTGACAAAGAAGAAAGGGAAGACCACAAAGTAGACCACATAGAAGATGGACATCTCCATGCGGTTGCTGCGGCTTGGGCCTCTGTCCTCCTCTGTCACATCTACCGAGTGCTGCAGAACCTGAGGCCATCCTTCCCCCGTGGAGACGGTGAAGAGGGTCAGCAGGGCCCAGATGATGTTGTCATAGTGGAATTCATGACGCTTCCACTCCCGGCCCTTCACCTCCATCTTGTTTTTCTCGTGGTCTACATAGTTGCCTATGCATTCCTTCTCTGTGTCCTTGGAACTGTCGGTGCAATAAAAGAACTTTCCCTTGAATAACTGAACAGCAATGACGGCAAAGATGAACATAAAGAGCTTGTAGACAATGAGTATGTTGAAGACATTCTTCAAGGAGGTCACCACGCAGTCAAACACAGCCTTCAGTTTGGGCAAGCGCTTGATGGTTTTCAGTGGTCGCAGAACTCGAAGTACCCTCAGAGACTTGATCGTCTTGATATCCCGCCCCTTGTTGGTTAAAAGCATCTACTTACGCCAGAGCAAATGCTACCAATGCACCAACCACTACCACAAAGTCCAGGATATTCCAGAGGTCTCGGAAGTACGATCCATCCTGCAGGATCAAGCCTTGGTCTATCATCTTTATCACCATCTCAAAGGTAAACACTCCTGTGAAAACATAGTCGAAATATCTCAGGACTTTGTTACGCTCTGAGTTAGTTAGTACAGGGTCCTCAGCTGCCAGGGCAATGCTGCTGGCCGCAATCACCAAGAGAATGCACATCTCAAAGTAGCGTAGATTCACAATGTAGTGGCAAGCCTTGCGGATCGGGTTAGTGGTGCTGAAGATGAACATAGAGCTATGGGGCACCATGGCTTTTCCAGTCTCCCGCTTCTCCTTCTTCTGCTTCTTCTTTTCCACCTCTTCCTCTTCCTCTTTGGTCTCTGCTTCCTTCAAGGGACTGGCTTCTCCATCCGTCTTGTTGCTAATGTTCACCACTGTTGAGTCCACCAAGGGGTCCATGTCAGGGATGGCGACTGTGACACTGGTGCTCTCAGTGGTAGCCTTGTCCATGTTGGTTGTCATGCAGGAGAGGTCAGGTTCACTCTGGCTAATGCCCCGGCCCACATCCAGCTGTACATCCGCAAGCAGGGCTTGCTCGCTGCTGCCTTCAGCCTCCTGCTCTGTCAGAGCTGCATCCTTCCCCACTTCCAGCTCAGGTTGGGGCTGGACTAGAGGTGTTTCTGCCTCATCAAGAGCTCCTACCAGTCCTGAGCCCCTGGGGACCATCAGACTGTTGGTCCTCCTTAAGTCCTGAGTTCTCTCTTCTTCATGGATGGTTGGCTCCTTGCTCCTGTGGCTGCTCTGAGGCTCGTGTTCCTTCTCCCCATCGATGGACACCCCTTCATCCAGACTCCGCTCCTGGCTGGCAGACCTGCTTCTGGAGGCAGAGGCAGACTCCTTGCCCTCAGTCCTGACTCGGCGATGCCGGCTTCGCCTCTGACTCTGCCTGTGCCTGGCCCGGTCCTCAAAAGTCACCACAGTCTCTCCTCCCCCAGTCTCCTGCTGGGTTGGGTCACAGTTTCCATGACAGGATCTGGGCAGCCACGGTGGCTCCCGTTTGCCCAGGGACAAAGGGCTCCTCTGGTTGTCCAGGACGCTAGTCAGGCCACCTATGTCCCCCTTGAGAGAACCTCCACGGCTGATACGCTCCTCTTCACATTTTTCAAGACCCAAGCCCAGGGCTAGGCCCTCAATGGGCCTGGGCCTCCGATAGAGGCTAGGATGAGCATTGAGTGGGTTGAGAGGACTCAGTGGGTTGAGTGGATTGAGGGGGTTCATTGGTGGGGCCTCCTCTTTGTTGAGGGCTTCTTGGCTAGACATTTGCATGTGCCTCCTCAGCTGGCTGGTGCGCTGTTCCCACACAGACATGTGGTGTCGGCGTCTCCTCTCCCTCAGGTGGCTGCTGCGCGGCTCCCACATCGACATGTGGTGTCTTCTCCTTCTGTCTCTTTCAATGGAAGGCATGTTGGGAGCAGACATCGGGCTGACCTCCTTGGCCTTCTGCAGTGCATGTTTCTGGTTGAAGGCTTCTTCTTCCTCCTGCTCATCCTTGGTCAGTTCCTGGGCATTGGCGAGATTGTCCACAGCGATAGCCAAGAATACATTCAGCAGTGTGTAGTTTCCAAACAAGGTGAGCACAATGAAGTAGATGGCAGACCACATGCCTGAGCTCACCCCACCCTGGGAGCGGATGCCGTTATACATCACTTCATTCCAGTCTTCCCCCGTCAGGATCTGGAACACTGTCATGATAGCTGCAGGGAAGGTATCAAAATTAGCCGAAGGAGTCCCATCATTAAAGTTAAACCTGCCTCCAAAGAGCTGCATTCCCAGGAGAGCAAAGACAACAATGAAGAGGAAGAGGAGGAAGAGTAAGCTGATGATAGACTTCATGGAGCTCATCAAGGAAACAACCAGATTCCGGAGGGATGCCCAATACTTGGTTATTTTAAATATCCTTAGGAGCCGGAGAGCTCGTAAGACACTGATTCCAAAAGATGTGCCAGGTCGGAAGATTGCCCAAACGACCTCAAAGATGCTGCCCACTGTGACCCCAAAATCAAAGCAGTTGAAGGATGAGTGAAAATAAAGGCGTGGCCCCATGCCATACATCTTCAGGGACATCTCCAACAGGAAGAGTCCCAGAAACAAAAATTCTGCATAGTAGAGGAGGTGAGTGAGCCACTGTGGCTGGTTGTGATGAACGATGGCCACACAGGCAGTATTGAGAGCCACAACACTCAGGACGATCCAGTAGAACACTTGCGACTTGACCATGTGTCGGATAGAGATACGCAGAAGCCGTTCCTTGTGCCGGAAATAGGAGGCTCCATCTACTTTTGTGCTCTTGATACTGGCTCTGGCAAGAGGTGTGCCTTCCAAGGCTGATGTTCCCGAGTTTTTATTTTCTTCAGCAAGCATGACTTCCTCTGCTTTGTCTATCCAGGCGCGGTAGCCATTCAACTCGCGCTCAATCTGTTGCTGACGCCGGAGCTTCATGAATGCTCTTCGGTTCTCCACTCTCTCTCTTTCTTTGGCAAATTCCCCGGAAAGCACGCCCAGGACAAGGTTGAGAACAAAGAAGGATCCGATGATGATGAGGGGGATGAAGTACAGCCAGTTCCAGGTGGCTCCTAAGGCATCATTGGTATTGTACAGCACAGTGGTCCACCCTTCCATAGTGATGCATTGGAAGACAGTCAGCACAGCAAAAAGGATGTTGTCAAACTGGGTGATCCCGTCATTGGGGCCGATCCAGTCCTTACATTCATAACCAGCCGGGCAGCCCTGTACACCACACGGGTGAGGAGGATCAAATCCCTCTAGAATACCTGAATTGTTCATGAAGCATGCTCGATGCAACTTGCCACTGTAGAACTCCAAGCCAATGATGGCAAACATGAGAATGGCAAAGAAGAGCAGAAGGCCAATCTGCAGAAGAGGCACCATGGCCTTCATGATGGACTTCAGCACGATCTGCAGGCTAGGTATTCCTGACACGAGCTTTAAGGGCCTCAGGACACGCACAGCCCGGAGGGTCCGCAGGTCCACGTGGGTGTTGAAATGGGTTCCTGCAGTGGCCAGGATGCCACTGAGGACCACAATGAAGTCCATGACATTCCAGCCGTTACGGAGGTACGAACCCTTATGGAAGATGAATCCTAGAGCCACGATTTTGATCCCAGCTTCAAAGCAGAAGATTCCAATAAAATATGGTTCTGTCTTCTCCAGTCTTCGGGACATTGGGGTCTTGTCATCCTCAGGAAGATGCTGCTCCAGGGCCAAGACGATGCAGTTGGCAATGATGGTGGCCAGGATCATGTACTCAAATGGTGGCCAATCGATGAGCTTCTTGGCATATTTCCTGACAATGTTATCTTCTCCGAAGATGAACAGGGATCTGTTGACCGTGAAACAGTTCTGCCGGACTGGTATGGGGTTGTACAAAGCCATAGTCCGCGCCCTCTGCGCTTTTGACTGCTTGTAGGCGGCCGCCGGCCCCGAGGCCGGTACGGGGGTTCCTTGTCGGTTCCTGCTCTGGTCCGAGTCTCCATCGCCTGAGCCTGGTCTGCCAACGACCACCGCCTCCCCGAAGCGAGCCAT
>a4c5a932-e165-4564-a1b8-713a21fe0e53_ENSRNOG00000002863
TAGCACTTATCGTCTTCTTCCGTGTCACTCAGGAGGTCACTGACAGCTCCACACATCATGCCAGGCCCAGGCCCCCCACGCCTCCGCCGCCGATAGTGCCCATTAGGCATCTGCCAGCTGTGCCGTAGGGGTGGGGCAGAGCCAATGGTATTGGACCGGCCCAAGCTAGTAGCTACGGCTGCCTCAAAGGTGAGTGTCTCCTCCTCGCCACAGTCTGAGGCGTGGGAGTCTTCATGGAGGGCCAGATAGGGCTCAGAGATGTAGTGCTGTGGGGAAGGGTGCTGGCCCTGCTGGGGGTGCAAGGAGTTGGAAGACTCGGTTAGGCAAGCGCTGTTGCTTTCCAGAGCTTGAGAGGCCAGTGGGGATCCACCCTCACTTCCATCAGGAGGTGGAGAGATGCCGCCAGTGTGTCTCATCAGGGAGCTGTAGGAGAGGAGGGGCCGAGGCTTTGGTGGCACAGGTGGGAGCTGGCGACGACTTCGTCTTGGGGTGCTGGTGTCGGAGATAGAGGGAATGGAGCTCTCACTCAGTGAACCTGTACCCTGTCTGTTGGGGGTTTGTGACCTTCCCTCACTGGGTGACCTGGACTGGCGACGTTCTGGGGACTCCCAGTCAGCCTGGGTTCCTCGCTCCTCAGAATTGCAGCGGGAGACATCCGGAGAGAGGAGATGCTTTCGTTCTTTGGATCGGCCTCTCTCCCTGCCTCCTGAGCGGTGAGTGTCAGACTTGTGACCAGAGTCAGAATTCAGGCGGTGGGCTGACAGCCTCAGGGAGGAATGGTAACTTCTGCGTCGTGACTTGTAGGTGTTTTCACTGCTACGTTCCATGGAGAACTCCTCCAACCAGGAGGAATTTGAACGCTTATCCCGAATTGTAGAAAATGAACGTCGCATAGAGCTAGGGTCTGTTACCACCAGCGATTGCTGTTCCTGGAATTGTCCATCATCCGCTGGGTCCATACAAGCCAACTGGAATATTTCTTGAGGGGAGAGTGGACTCATTGAAGGGTATCCACTCCGACCACTCAGGCCAGAAACAGGGTCCTGCTGGAGATAAGGCAGGGCTTTGGCATTAGAAATGATCTCCTGAGGCAGTGAGGAGGGCTCCATGCGCTGGAACATGGGTGCATTTTTCTGTTCTTCCAGCTGCTGTCTCTGTTTCTTTACCTTACTCTGTTTATAGTAGTCCATAATCATCATTGCTGCATAGATCTTGCCCACAGTCAGGTCAGAGGCTTTGGGCATGGGCACTAGCAGATCCAACATCTTTTGGGACAGGTGAGGCCAAATGGCCAGGGTCTCTTTTTGTAGCTCTGAGTCTAGCTGCTGTCTGTCTGCACCACCTTTGGCGATTTTAATGTCCAGAGCTGTCCGGATCAGAGCCATAAGTGTGGAGGTGAAATGGACTGTCATGTCCTCAGCCACTGGCATATTCATCAGGACCAACCTCTTATAGGCCACTTTGGAGGGACATCTCTTGCCGAGGCCTAGCGGTGGTGACATGAGAGTCAGCATTTCATACATCTCAGTGTAATGGATGCGGCCACATGCTGCTCTGTCATACTCTGCCCAGACACGGACAAATTCATCCAAGTGGTGAGGCCCCAGGATGGACGAATCTCGAGTCAGGTACTCAAAGTTGTCCATGATAACAGCCACAAACAGGTTGAGCATCAGGAAGGAGCAGAAGAAGATGAAGGAGACAAAATAAACGTAGGCCAGGTCAGTGCCACAGCGCTCACTCTCGTTCTGCCCTGAGGGTGCAGTGGTGTCAGGCTCACAGCCCTTCTCGCCCAGACATGACAACATAATCTCCTGCCAAGCCTCCCCTGTGGCGCTCCTGAAAAGCAGCATGAGAGACCCGAAGAAACTCCGAAAGTTGTTGTGCCGGTTGATATGACTCTCCTCATCTAACTTTATGTTTCCAAACACCTGCATCCCAATGATAGCGTAGATGAAGAAAAGCATGGCAATCAGAAGGCAGACATAGGGGAGAGCCTTAAAGGACTGCACGAAGGTCCACAGTAAGATGCGGATGGTGTAGCCCTGTCGCAGAAGCTTTATGAGCCGTGCAGCTCGGAAGAGCTTCAGAAAGCTCATATTGAAGCCACTGGTGTTCACCAGCTTGCTGTCTGTCAGGATAATTTCTGTGATACTGCCGATCACGGTAATGAAGTCAAAGATGTTCCAGGTATCTCGGAAATAGTTCAAGAAGCCGAAAGCGATGACCTTTAGGACACATTCTAGGGAAAACACCATAGTGAAGGCGATGTTCAGGTACTTTAGGGCGAGCTCATAGGTCCAAGGAGCAGAATAGTACTTCATCATCAGCACAACGGTGTTCAAGGCAATCATGGCCATGATGGTATACTCAAAGGATGGCGAGACTACGAAGTGCCACACGCGGTACTGGAAGGTGTGCCTGTTTTGTGGCATGTAGCGGGTGAGAGGTTTGGCACTAATGGCGAAGTCGATGCATGCCCGATTGTACAGCACAGTGGTCCACCCTTCCATAGTGATGCATTGGAAGACAGTCAGCACAGCAAAAAGGATGTTGTCAAACTGGGTGATCCCGTCATTGGGGCCGATCCAGTCCTTACATTCATAACCAGCCGGGCAGCCCTGTACACCACACGGGTGAGGAGGATCAAATCCCTCTAGAATACCTGAATTGTTCATGAAGCATGCTCGATGCAACTTGCCACTGTAGAACTCCAAGCCAATGATGGCAAACATGAGAATGGCAAAGAAGAGCAGAAGGCCAATCTGCAGAAGAGGCACCATGGCCTTCATGATGGACTTCAGCACGATCTGCAGGCTAGGTATTCCTGACACGAGCTTTAAGGGCCTCAGGACACGCACAGCCCGGAGGGTCCGCAGGTCCACGTGGGTGTTGAAATGGGTTCCTGCAGTGGCCAGGATGCCACTGAGGACCACAATGAAGTCCATGACATTCCAGCCGTTACGGAGGTACGAACCCTTATGGAAGATGAATCCTAGAGCCACGATTTTGATCCCAGCTTCAAAGCAGAAGATTCCAATAAAATATGGTTCTGTCTTCTCCAGTCTTCGGGACATTGGGGTCTTGTCATCCTCAGGAAGATGCTGCTCCAGGGCCAAGACGATGCAGTTGGCAATGATGGTGGCCAGGATCATGTACTCAAATGGTGGCCAATCGATGAGCTTCTTGGCATATTTCCTGACAATGTTATCTTCTCCGAAGATGAACAGGGATCTGTTGACCGTGAAACAGTTCTGCCGGACTGGTATGGGGTTGTACAAAGCCATAGTCCGCGCCCTCTGCGCTTTTGACTGCTTGTAGGCGGCCGCCGGCCCCGAGGCCGGTACGGGGGTTCCTTGTCGGTTCCTGCTCTGGTCCGAGTCTCCATCGCCTGAGCCTGGTCTGCCAACGACCACCGCCTCCCCGAAGCGAGCCAT
>6e3ee20b-fd99-4ef8-88e8-080805765fed_ENSRNOG00000002863
TAGCACTTATCGTCTTCTTCCGTGTCACTCAGGAGGTCACTGACAGCTCCACACATCATGCCAGGCCCAGGCCCCCCACGCCTCCGCCGCCGATAGTGCCCATTAGGCATCTGCCAGCTGTGCCGTAGGGGTGGGGCAGAGCCAATGGTATTGGACCGGCCCAAGCTAGTAGCTACGGCTGCCTCAAAGGTGAGTGTCTCCTCCTCGCCACAGTCTGAGGCGTGGGAGTCTTCATGGAGGGCCAGATAGGGCTCAGAGATGTAGTGCTGTGGGGAAGGGTGCTGGCCCTGCTGGGGGTGCAAGGAGTTGGAAGACTCGGTTAGGCAAGCGCTGTTGCTTTCCAGAGCTTGAGAGGCCAGTGGGGATCCACCCTCACTTCCATCAGGAGGTGGAGAGATGCCGCCAGTGTGTCTCATCAGGGAGCTGTAGGAGAGGAGGGGCCGAGGCTTTGGTGGCACAGGTGGGAGCTGGCGACGACTTCGTCTTGGGGTGCTGGTGTCGGAGATAGAGGGAATGGAGCTCTCACTCAGTGAACCTGTACCCTGTCTGTTGGGGGTTTGTGACCTTCCCTCACTGGGTGACCTGGACTGGCGACGTTCTGGGGACTCCCAGTCAGCCTGGGTTCCTCGCTCCTCAGAATTGCAGCGGGAGACATCCGGAGAGAGGAGATGCTTTCGTTCTTTGGATCGGCCTCTCTCCCTGCCTCCTGAGCGGTGAGTGTCAGACTTGTGACCAGAGTCAGAATTCAGGCGGTGGGCTGACAGCCTCAGGGAGGAATGGTAACTTCTGCGTCGTGACTTGTAGGTGTTTTCACTGCTACGTTCCATGGAGAACTCCTCCAACCAGGAGGAATTTGAACGCTTATCCCGAATTGTAGAAAATGAACGTCGCATAGAGCTAGGGTCTGTTACCACCTGGGGATCCATAGTCAGACGTGGCATAGAGGATGCCCTCCCAGATCCCGCATGCTCCTGGGTGTCCGGAGGAAGGTAGATGCCATGGTTAGAGGACTGCACACTTTTTAATTCACTAACCTCTGGCTCCAGCGATTGCTGTTCCTGGAATTGTCCATCATCCGCTGGGTCCATACAAGCCAACTGGAATATTTCTTGAGGGGAGAGTGGACTCATTGAAGGGTATCCACTCCGACCACTCAGGCCAGAAACAGGGTCCTGCTGGAGATAAGGCAGGGCTTTGGCATTAGAAATGATCTCCTGAGGCAGTGAGGAGGGCTCCATGCGCTGGAACATGGGTGCATTTTTCTGTTCTTCCAGCTGCTGTCTCTGTTTCTTTACCTTACTCTGTTTATAGTAGTCCATAATCATCATTGCTGCATAGATCTTGCCCACAGTCAGGTCAGAGGCTTTGGGCATGGGCACTAGCAGATCCAACATCTTTTGGGACAGGTGAGGCCAAATGGCCAGGGTCTCTTTTTGTAGCTCTGAGTCTAGCTGCTGTCTGTCTGCACCACCTTTGGCGATTTTAATGTCCAGAGCTGTCCGGATCAGAGCCATAAGTGTGGAGGTGAAATGGACTGTCATGTCCTCAGCCACTGGCATATTCATCAGGACCAACCTCTTATAGGCCACTTTGGAGGGACATCTCTTGCCGAGGCCTAGCGGTGGTGACATGAGAGTCAGCATTTCATACATCTCAGTGTAATGGATGCGGCCACAGGAAGGAGCAGAAGAAGATGAAGGAGACAAAATAAACGTAGGCCAGGTCAGTGCCACAGCGCTCACTCTCGTTCTGCCCTGAGGGTGCAGTGGTGTCAGGCTCACAGCCCTTCTCGCCCAGACATGACAACATAATCTCCTGCCAAGCCTCCCCTGTGGCGCTCCTGAAAAGCAGCATGAGAGACCCGAAGAAACTCCGAAAGTTGTTGTGCCGGTTGATATGACTCTCCTCATCTAACTTTATGTTTCCAAACACCTGCATCCCAATGATAGCGTAGATGAAGAAAAGCATGGCAATCAGAAGGCAGACATAGGGGAGAGCCTTAAAGGACTGCACGAAGGTCCACAGTAAGATGCGGATGGTGTAGCCCTGTCGCAGAAGCTTTATGAGCCGTGCAGCTCGGAAGAGCTTCAGAAAGCTCATATTGAAGCCACTGGTGTTCACCAGCTTGCTGTCTGTCAGGATAATTTCTGTGATACTGCCGATCACGGTAATGAAGTCAAAGATGTTCCAGGTATCTCGGAAATAGTTCAAGAAGCCGAAAGCGATGACCTTTAGGACACATTCTAGGGAAAACACCATAGTGAAGGCGATGTTCAGGTACTTTAGGGCGAGCTCATAGGTCCAAGGAGCAGAATAGTACTTCATCATCAGCACAACGGTGTTCAAGGCAATCATGGCCATGATGGTATACTCAAAGGATGGCGAGACTACGAAGTGCCACACGCGGTACTGGAAGGTGTGCCTGTTTTGTGGCATGTAGCGGGTGAGAGGTTTGGCACTAATGGCGAAGTCGATGCATGCCCGCTCATTCTTTTCTAGGCTACACTCCTCCATCATCTTGTCCCCTTGCTCCTGGAAGGTGATGATAATGAGGGCCACGAAGATATTGACAAAGAAGAAAGGGAAGACCACAAAGTAGACCACATAGAAGATGGACATCTCCATGCGGTTGCTGCGGCTTGGGCCTCTGTCCTCCTCTGTCACATCTACCGAGTGCTGCAGAACCTGAGGCCATCCTTCCCCCGTGGAGACGGTGAAGAGGGTCAGCAGGGCCCAGATGATGTTGTCATAGTGGAATTCATGACGCTTCCACTCCCGGCCCTTCACCTCCATCTTGTTTTTCTCGTGGTCTACATAGTTGCCTATGCATTCCTTCTCTGTGTCCTTGGAACTGTCGGTGCAATAAAAGAACTTTCCCTTGAATAACTGAACAGCAATGACGGCAAAGATGAACATAAAGAGCTTGTAGACAATGAGTATGTTGAAGACATTCTTCAAGGAGGTCACCACGCAGTCAAACACAGCCTTCAGTTTGGGCAAGCGCTTGATGGTTTTCAGTGGTCGCAGAACTCGAAGTACCCTCAGAGACTTGATCGTCTTGATATCCCGCCCCTTGTTGGTTGCCAGAGCAAATGCTACCAATGCACCAACCACTACCACAAAGTCCAGGATATTCCAGAGGTCTCGGAAGTACGATCCATCCTGCAGGATCAAGCCTTGGTCTATCATCTTTATCACCATCTCAAAGGTAAACACTCCTGTGAAAACATAGTCGAAATATCTCAGGACTTTGTTACGCTCTGAGTTAGTTAGTACAGGGTCCTCAGCTGCCAGGGCAATGCTGCTGGCCGCAATCACCAAGAGAATGCACATCTCAAAGTAGCGTAGATTCACAATGTAGTGGCAAGCCTTGCGGATCGGGTTAGTGGTGCTGAAGATGAACATAGAGCTATGGGGCACCATGGCTTTTCCAGTCTCCCGCTTCTCCTTCTTCTGCTTCTTCTTTTCCACCTCTTCCTCTTCCTCTTTGGTCTCTGCTTCCTTCAAGGGACTGGCTTCTCCATCCGTCTTGTTGCTAATGTTCACCACTGTTGAGTCCACCAAGGGGTCCATGTCAGGGATGGCGACTGTGACACTGGTGCTCTCAGTGGTAGCCTTGTCCATGTTGGTTGTCATGCAGGAGAGGTCAGGTTCACTCTGGCTAATGCCCCGGCCCACATCCAGCTGTACATCCGCAAGCAGGGCTTGCTCGCTGCTGCCTTCAGCCTCCTGCTCTGTCAGAGCTGCATCCTTCCCCACTTCCAGCTCAGGTTGGGGCTGGACTAGAGGTGTTTCTGCCTCATCAAGAGCTCCTACCAGTCCTGAGCCCCTGGGGACCATCAGACTGTTGGTCCTCCTTAAGTCCTGAGTTCTCTCTTCTTCATGGATGGTTGGCTCCTTGCTCCTGTGGCTGCTCTGAGGCTCGTGTTCCTTCTCCCCATCGATGGACACCCCTTCATCCAGACTCCGCTCCTGGCTGGCAGACCTGCTTCTGGAGGCAGAGGCAGACTCCTTGCCCTCAGTCCTGACTCGGCGATGCCGGCTTCGCCTCTGACTCTGCCTGTGCCTGGCCCGGTCCTCAAAAGTCACCACAGTCTCTCCTCCCCCAGTCTCCTGCTGGGTTGGGTCACAGTTTCCATGACAGGATCTGGGCAGCCACGGTGGCTCCCGTTTGCCCAGGGACAAAGGGCTCCTCTGGTTGTCCAGGACGCTAGTCAGGCCACCTATGTCCCCCTTGAGAGAACCTCCACGGCTGATACGCTCCTCTTCACATTTTTCAAGACCCAAGCCCAGGGCTAGGCCCTCAATGGGCCTGGGCCTCCGATAGAGGCTAGGATGAGCATTGAGTGGGTTGAGAGGACTCAGTGGGTTGAGTGGATTGAGGGGGTTCATTGGTGGGGCCTCCTCTTTGTTGAGGGCTTCTTGGCTAGACATTTGCATGTGCCTCCTCAGCTGGCTGGTGCGCTGTTCCCACACAGACATGTGGTGTCGGCGTCTCCTCTCCCTCTCAATGGAAGGCATGTTGGGAGCAGACATCGGGCTGACCTCCTTGGCCTTCTGCAGTGCATGTTTCTGGTTGAAGGCTTCTTCTTCCTCCTGCTCATCCTTGGTCAGTTCCTGGGCATTGGCGAGATTGTCCACAGCGATAGCCAAGAATACATTCAGCAGTGTGTAGTTTCCAAACAAGGTGAGCACAATGAAGTAGATGGCAGACCACATGCCTGAGCTCACCCCACCCTGGGAGCGGATGCCGTTATACATCACTTCATTCCAGTCTTCCCCCGTCAGGATCTGGAACACTGTCATGATAGCTGCAGGGAAGGTATCAAAATTAGCCGAAGGAGTCCCATCATTAAAGTTAAACCTGCCTCCAAAGAGCTGCATTCCCAGGAGAGCAAAGACAACAATGAAGAGGAAGAGGAGGAAGAGTAAGCTGATGATAGACTTCATGGAGCTCATCAAGGAAACAACCAGATTCCGGAGGGATGCCCAATACTTGGTTATTTTAAATATCCTTAGGAGCCGGAGAGCTCGTAAGACACTGATTCCAAAAGATGTGCCAGGTCGGAAGATTGCCCAAACGACCTCAAAGATGCTGCCCACTGTGACCCCAAAATCAAAGCAGTTGAAGGATGAGTGAAAATAAAGGCGTGGCCCCATGCCATACATCTTCAGGGACATCTCCAACAGGAAGAGTCCCAGAAACAAAAATTCTGCATAGTAGAGGAGGTGAGTGAGCCACTGTGGCTGGTTGTGATGAACGATGGCCACACAGGCAGTATTGAGAGCCACAACACTCAGGACGATCCAGTAGAACACTTGCGACTTGACCATGTGTCGGATAGAGATACGCAGAAGCCGTTCCTTGTGCCGGAAATAGGAGGCTCCATCTACTTTTGTGCTCTTGATACTGGCTCTGGCAAGAGGTGTGCCCACTGAAGAGATATCAACGCAGTGCTCATCGCTGGAGTCTCGGGTCATGGCCTCCGTCCGGCTCCTTTTGATGGTTGCCCTTCGAAGCACTTCCAAGGCTGATGTTCCCGAGTTTTTATTTTCTTCAGCAAGCATGACTTCCTCTGCTTTGTCTATCCAGGCGCGGTAGCCATTCAACTCGCGCTCAATCTGTTGCTGACGCCGGAGCTTCATGAATGCTCTTCGGTTCTCCACTCTCTCTCTTTCTTTGGCAAATTCCCCGGAAAGCACGCCCAGGACAAGGTTGAGAACAAAGAAGGATCCGATGATGATGAGGGGGATGAAGTACAGCCAGTTCCAGGTGGCTCCTAAGGCATCATTGGTATTGTACAGCACAGTGGTCCACCCTTCCATAGTGATGCATTGGAAGACAGTCAGCACAGCAAAAAGGATGTTGTCAAACTGGGTGATCCCGTCATTGGGGCCGATCCAGTCCTTACATTCATAACCAGCCGGGCAGCCCTGTACACCACACGGGTGAGGAGGATCAAATCCCTCTAGAATACCTGAATTGTTCATGAAGCATGCTCGATGCAACTTGCCACTGTAGAACTCCAAGCCAATGATGGCAAACATGAGAATGGCAAAGAAGAGCAGAAGGCCAATCTGCAGAAGAGGCACCATGGCCTTCATGATGGACTTCAGCACGATCTGCAGGCTAGGTATTCCTGACACGAGCTTTAAGGGCCTCAGGACACGCACAGCCCGGAGGGTCCGCAGGTCCACGTGGGTGTTGAAATGGGTTCCTGCAGTGGCCAGGATGCCACTGAGGACCACAATGAAGTCCATGACATTCCAGCCGTTACGGAGGTACGAACCCTTATGGAAGATGAATCCTAGAGCCACGATTTTGATCCCAGCTTCAAAGCAGAAGATTCCAATAAAATATGGTTCTGTCTTCTCCAGTCTTCGGGACATTGGGGTCTTGTCATCCTCAGGAAGATGCTGCTCCAGGGCCAAGACGATGCAGTTGGCAATGATGGTGGCCAGGATCATGTACTCAAATGGTGGCCAATCGATGAGCTTCTTGGCATATTTCCTGACAATGTTATCTTCTCCGAAGATGAACAGGGATCTGTTGACCGTGAAACAGTTCTGCCGGACTGGTATGGGGTTGTACAAAGCCATAGTCCGCGCCCTCTGCGCTTTTGACTGCTTGTAGGCGGCCGCCGGCCCCGAGGCCGGTACGGGGGTTCCTTGTCGGTTCCTGCTCTGGTCCGAGTCTCCATCGCCTGAGCCTGGTCTGCCAACGACCACCGCCTCCCCGAAGCGAGCCAT
>15dc59dd-a2b0-42c1-a6e1-5e118f98ef82_ENSRNOG00000002863
TAGCACTTATCGTCTTCTTCCGTGTCACTCAGGAGGTCACTGACAGCTCCACACATCATGCCAGGCCCAGGCCCCCCACGCCTCCGCCGCCGATAGTGCCCATTAGGCATCTGCCAGCTGTGCCGTAGGGGTGGGGCAGAGCCAATGGTATTGGACCGGCCCAAGCTAGTAGCTACGGCTGCCTCAAAGGTGAGTGTCTCCTCCTCGCCACAGTCTGAGGCGTGGGAGTCTTCATGGAGGGCCAGATAGGGCTCAGAGATGTAGTGCTGTGGGGAAGGGTGCTGGCCCTGCTGGGGGTGCAAGGAGTTGGAAGACTCGGTTAGGCAAGCGCTGTTGCTTTCCAGAGCTTGAGAGGCCAGTGGGGATCCACCCTCACTTCCATCAGGAGGTGGAGAGATGCCGCCAGTGTGTCTCATCAGGGAGCTGTAGGAGAGGAGGGGCCGAGGCTTTGGTGGCACAGGTGGGAGCTGGCGACGACTTCGTCTTGGGGTGCTGGTGTCGGAGATAGAGGGAATGGAGCTCTCACTCAGTGAACCTGTACCCTGTCTGTTGGGGGTTTGTGACCTTCCCTCACTGGGTGACCTGGACTGGCGACGTTCTGGGGACTCCCAGTCAGCCTGGGTTCCTCGCTCCTCAGAATTGCAGCGGGAGACATCCGGAGAGAGGAGATGCTTTCGTTCTTTGGATCGGCCTCTCTCCCTGCCTCCTGAGCGGTGAGTGTCAGACTTGTGACCAGAGTCAGAATTCAGGCGGTGGGCTGACAGCCTCAGGGAGGAATGGTAACTTCTGCGTCGTGACTTGTAGGTGTTTTCACTGCTACGTTCCATGGAGAACTCCTCCAACCAGGAGGAATTTGAACGCTTATCCCGAATTGTAGAAAATGAACGTCGCATAGAGCTAGGGTCTGTTACCACCTGGGGATCCATAGTCAGACGTGGCATAGAGGATGCCCTCCCAGATCCCGCATGCTCCTGGGTGTCCGGAGGAAGGTAGATGCCATGGTTAGAGGACTGCACACTTTTTAATTCACTAACCTCTGGCTCCAGCGATTGCTGTTCCTGGAATTGTCCATCATCCGCTGGGTCCATACAAGCCAACTGGAATATTTCTTGAGGGGAGAGTGGACTCATTGAAGGGTATCCACTCCGACCACTCAGGCCAGAAACAGGGTCCTGCTGGAGATAAGGCAGGGCTTTGGCATTAGAAATGATCTCCTGAGGCAGTGAGGAGGGCTCCATGCGCTGGAACATGGGTGCATTTTTCTGTTCTTCCAGCTGCTGTCTCTGTTTCTTTACCTTACTCTGTTTATAGTAGTCCATAATCATCATTGCTGCATAGATCTTGCCCACAGTCAGGTCAGAGGCTTTGGGCATGGGCACTAGCAGATCCAACATCTTTTGGGACAGGTGAGGCCAAATGGCCAGGGTCTCTTTTTGTAGCTCTGAGTCTAGCTGCTGTCTGTCTGCACCACCTTTGGCGATTTTAATGTCCAGAGCTGTCCGGATCAGAGCCATAAGTGTGGAGGTGAAATGGACTGTCATGTCCTCAGCCACTGGCATATTCATCAGGACCAACCTCTTATAGGCCACTTTGGAGGGACATCTCTTGCCGAGGCCTAGCGGTGGTGACATGAGAGTCAGCATTTCATACATCTCAGTGTAATGGATGCGGCCACATGCTGCTCTGTCATACTCTGCCCAGACACGGACAAATTCATCCAAGTGGTGAGGCCCCAGGATGGACGAATCTCGAGTCAGGTACTCAAAGTTGTCCATGATAACAGCCACAAACAGGTTGAGCATCAGGAAGGAGCAGAAGAAGATGAAGGAGACAAAATAAACGTAGGCCAGGTCAGTGCCACAGCGCTCACTCTCGTTCTGCCCTGAGGGTGCAGTGGTGTCAGGCTCACAGCCCTTCTCGCCCAGACATGACAACATAATCTCCTGCCAAGCCTCCCCTGTGGCGCTCCTGAAAAGCAGCATGAGAGACCCGAAGAAACTCCGAAAGTTGTTGTGCCGGTTGATATGACTCTCCTCATCTAACTTTATGTTTCCAAACACCTGCATCCCAATGATAGCGTAGATGAAGAAAAGCATGGCAATCAGAAGGCAGACATAGGGGAGAGCCTTAAAGGACTGCACGAAGGTCCACAGTAAGATGCGGATGGTGTAGCCCTGTCGCAGAAGCTTTATGAGCCGTGCAGCTCGGAAGAGCTTCAGAAAGCTCATATTGAAGCCACTGGTGTTCACCAGCAAGAAGCCGAAAGCGATGACCTTTAGGACACATTCTAGGGAAAACACCATAGTGAAGGCGATGTTCAGGTACTTTAGGGCGAGCTCATAGGTCCAAGGAGCAGAATAGTACTTCATCATCAGCACAACGGTGTTCAAGGCAATCATGGCCATGATGGTATACTCAAAGGATGGCGAGACTACGAAGTGCCACACGCGGTACTGGAAGGTGTGCCTGTTTTGTGGCATGTAGCGGGTGAGAGGTTTGGCACTAATGGCGAAGTCGATGCATGCCCGCTCATTCTTTTCTAGGCTACACTCCTCCATCATCTTGTCCCCTTGCTCCTGGAAGGTGATGATAATGAGGGCCACGAAGATATTGACAAAGAAGAAAGGGAAGACCACAAAGTAGACCACATAGAAGATGGACATCTCCATGCGGTTGCTGCGGCTTGGGCCTCTGTCCTCCTCTGTCACATCTACCGAGTGCTGCAGAACCTGAGGCCATCCTTCCCCCGTGGAGACGGTGAAGAGGGTCAGCAGGGCCCAGATGATGTTGTCATAGTGGAATTCATGACGCTTCCACTCCCGGCCCTTCACCTCCATCTTGTTTTTCTCGTGGTCTACATAGTTGCCTATGCATTCCTTCTCTGTGTCCTTGGAACTGTCGGTGCAATAAAAGAACTTTCCCTTGAATAACTGAACAGCAATGACGGCAAAGATGAACATAAAGAGCTTGTAGACAATGAGTATGTTGAAGACATTCTTCAAGGAGGTCACCACGCAGTCAAACACAGCCTTCAGTTTGGGCAAGCGCTTGATGGTTTTCAGTGGTCGCAGAACTCGAAGTACCCTCAGAGACTTGATCGTCTTGATATCCCGCCCCTTGTTGGTTAAAAGCATCTACTTACGCCAGAGCAAATGCTACCAATGCACCAACCACTACCACAAAGTCCAGGATATTCCAGAGGTCTCGGAAGTACGATCCATCCTGCAGGATCAAGCCTTGGTCTATCATCTTTATCACCATCTCAAAGGTAAACACTCCTGTGAAAACATAGTCGAAATATCTCAGGACTTTGTTACGCTCTGAGTTAGTTAGTACAGGGTCCTCAGCTGCCAGGGCAATGCTGCTGGCCGCAATCACCAAGAGAATGCACATCTCAAAGTAGCGTAGATTCACAATGTAGTGGCAAGCCTTGCGGATCGGGTTAGTGGTGCTGAAGATGAACATAGAGCTATGGGGCACCATGGCTTTTCCAGTCTCCCGCTTCTCCTTCTTCTGCTTCTTCTTTTCCACCTCTTCCTCTTCCTCTTTGGTCTCTGCTTCCTTCAAGGGACTGGCTTCTCCATCCGTCTTGTTGCTAATGTTCACCACTGTTGAGTCCACCAAGGGGTCCATGTCAGGGATGGCGACTGTGACACTGGTGCTCTCAGTGGTAGCCTTGTCCATGTTGGTTGTCATGCAGGAGAGGTCAGGTTCACTCTGGCTAATGCCCCGGCCCACATCCAGCTGTACATCCGCAAGCAGGGCTTGCTCGCTGCTGCCTTCAGCCTCCTGCTCTGTCAGAGCTGCATCCTTCCCCACTTCCAGCTCAGGTTGGGGCTGGACTAGAGGTGTTTCTGCCTCATCAAGAGCTCCTACCAGTCCTGAGCCCCTGGGGACCATCAGACTGTTGGTCCTCCTTAAGTCCTGAGTTCTCTCTTCTTCATGGATGGTTGGCTCCTTGCTCCTGTGGCTGCTCTGAGGCTCGTGTTCCTTCTCCCCATCGATGGACACCCCTTCATCCAGACTCCGCTCCTGGCTGGCAGACCTGCTTCTGGAGGCAGAGGCAGACTCCTTGCCCTCAGTCCTGACTCGGCGATGCCGGCTTCGCCTCTGACTCTGCCTGTGCCTGGCCCGGTCCTCAAAAGTCACCACAGTCTCTCCTCCCCCAGTCTCCTGCTGGGTTGGGTCACAGTTTCCATGACAGGATCTGGGCAGCCACGGTGGCTCCCGTTTGCCCAGGGACAAAGGGCTCCTCTGGTTGTCCAGGACGCTAGTCAGGCCACCTATGTCCCCCTTGAGAGAACCTCCACGGCTGATACGCTCCTCTTCACATTTTTCAAGACCCAAGCCCAGGGCTAGGCCCTCAATGGGCCTGGGCCTCCGATAGAGGCTAGGATGAGCATTGAGTGGGTTGAGAGGACTCAGTGGGTTGAGTGGATTGAGGGGGTTCATTGGTGGGGCCTCCTCTTTGTTGAGGGCTTCTTGGCTAGACATTTGCATGTGCCTCCTCAGCTGGCTGGTGCGCTGTTCCCACACAGACATGTGGTGTCGGCGTCTCCTCTCCCTCTCAATGGAAGGCATGTTGGGAGCAGACATCGGGCTGACCTCCTTGGCCTTCTGCAGTGCATGTTTCTGGTTGAAGGCTTCTTCTTCCTCCTGCTCATCCTTGGTCAGTTCCTGGGCATTGGCGAGATTGTCCACAGCGATAGCCAAGAATACATTCAGCAGTGTGTAGTTTCCAAACAAGGTGAGCACAATGAAGTAGATGGCAGACCACATGCCTGAGCTCACCCCACCCTGGGAGCGGATGCCGTTATACATCACTTCATTCCAGTCTTCCCCCGTCAGGATCTGGAACACTGTCATGATAGCTGCAGGGAAGGTATCAAAATTAGCCGAAGGAGTCCCATCATTAAAGTTAAACCTGCCTCCAAAGAGCTGCATTCCCAGGAGAGCAAAGACAACAATGAAGAGGAAGAGGAGGAAGAGTAAGCTGATGATAGACTTCATGGAGCTCATCAAGGAAACAACCAGATTCCGGAGGGATGCCCAATACTTGGTTATTTTAAATATCCTTAGGAGCCGGAGAGCTCGTAAGACACTGATTCCAAAAGATGTGCCAGGTCGGAAGATTGCCCAAACGACCTCAAAGATGCTGCCCACTGTGACCCCAAAATCAAAGCAGTTGAAGGATGAGTGAAAATAAAGGCGTGGCCCCATGCCATACATCTTCAGGGACATCTCCAACAGGAAGAGTCCCAGAAACAAAAATTCTGCATAGTAGAGGAGGTGAGTGAGCCACTGTGGCTGGTTGTGATGAACGATGGCCACACAGGCAGTATTGAGAGCCACAACACTCAGGACGATCCAGTAGAACACTTGCGACTTGACCATGTGTCGGATAGAGATACGCAGAAGCCGTTCCTTGTGCCGGAAATAGGAGGCTCCATCTACTTTTGTGCTCTTGATACTGGCTCTGGCAAGAGGTGTGCCCACTGAAGAGATATCAACGCAGTGCTCATCGCTGGAGTCTCGGGTCATGGCCTCCGTCCGGCTCCTTTTGATGGTTGCCCTTCGAAGCACTTCCAAGGCTGATGTTCCCGAGTTTTTATTTTCTTCAGCAAGCATGACTTCCTCTGCTTTGTCTATCCAGGCGCGGTAGCCATTCAACTCGCGCTCAATCTGTTGCTGACGCCGGAGCTTCATGAATGCTCTTCGGTTCTCCACTCTCTCTCTTTCTTTGGCAAATTCCCCGGAAAGCACGCCCAGGACAAGGTTGAGAACAAAGAAGGATCCGATGATGATGAGGGGGATGAAGTACAGCCAGTTCCAGGTGGCTCCTAAGGCATCATTGGTATTGTACAGCACAGTGGTCCACCCTTCCATAGTGATGCATTGGAAGACAGTCAGCACAGCAAAAAGGATGTTGTCAAACTGGGTGATCCCGTCATTGGGGCCGATCCAGTCCTTACATTCATAACCAGCCGGGCAGCCCTGTACACCACACGGGTGAGGAGGATCAAATCCCTCTAGAATACCTGAATTGTTCATGAAGCATGCTCGATGCAACTTGCCACTGTAGAACTCCAAGCCAATGATGGCAAACATGAGAATGGCAAAGAAGAGCAGAAGGCCAATCTGCAGAAGAGGCACCATGGCCTTCATGATGGACTTCAGCACGATCTGCAGGCTAGGTATTCCTGACACGAGCTTTAAGGGCCTCAGGACACGCACAGCCCGGAGGGTCCGCAGGTCCACGTGGGTGTTGAAATGGGTTCCTGCAGTGGCCAGGATGCCACTGAGGACCACAATGAAGTCCATGACATTCCAGCCGTTACGGAGGTACGAACCCTTATGGAAGATGAATCCTAGAGCCACGATTTTGATCCCAGCTTCAAAGCAGAAGATTCCAATAAAATATGGTTCTGTCTTCTCCAGTCTTCGGGACATTGGGGTCTTGTCATCCTCAGGAAGATGCTGCTCCAGGGCCAAGACGATGCAGTTGGCAATGATGGTGGCCAGGATCATGTACTCAAATGGTGGCCAATCGATGAGCTTCTTGGCATATTTCCTGACAATGTTATCTTCTCCGAAGATGAACAGGGATCTGTTGACCGTGAAACAGTTCTGCCGGACTGGTATGGGGTTGTACAAAGCCATAGTCCGCGCCCTCTGCGCTTTTGACTGCTTGTAGGCGGCCGCCGGCCCCGAGGCCGGTACGGGGGTTCCTTGTCGGTTCCTGCTCTGGTCCGAGTCTCCATCGCCTGAGCCTGGTCTGCCAACGACCACCGCCTCCCCGAAGCGAGCCAT
>aa7b0842-ecc8-460f-b351-48fda7e148db_ENSRNOG00000002863
TAGCACTTATCGTCTTCTTCCGTGTCACTCAGGAGGTCACTGACAGCTCCACACATCATGCCAGGCCCAGGCCCCCCACGCCTCCGCCGCCGATAGTGCCCATTAGGCATCTGCCAGCTGTGCCGTAGGGGTGGGGCAGAGCCAATGGTATTGGACCGGCCCAAGCTAGTAGCTACGGCTGCCTCAAAGGTGAGTGTCTCCTCCTCGCCACAGTCTGAGGCGTGGGAGTCTTCATGGAGGGCCAGATAGGGCTCAGAGATGTAGTGCTGTGGGGAAGGGTGCTGGCCCTGCTGGGGGTGCAAGGAGTTGGAAGACTCGGTTAGGCAAGCGCTGTTGCTTTCCAGAGCTTGAGAGGCCAGTGGGGATCCACCCTCACTTCCATCAGGAGGTGGAGAGATGCCGCCAGTGTGTCTCATCAGGGAGCTGTAGGAGAGGAGGGGCCGAGGCTTTGGTGGCACAGGTGGGAGCTGGCGACGACTTCGTCTTGGGGTGCTGGTGTCGGAGATAGAGGGAATGGAGCTCTCACTCAGTGAACCTGTACCCTGTCTGTTGGGGGTTTGTGACCTTCCCTCACTGGGTGACCTGGACTGGCGACGTTCTGGGGACTCCCAGTCAGCCTGGGTTCCTCGCTCCTCAGAATTGCAGCGGGAGACATCCGGAGAGAGGAGATGCTTTCGTTCTTTGGATCGGCCTCTCTCCCTGCCTCCTGAGCGGTGAGTGTCAGACTTGTGACCAGAGTCAGAATTCAGGCGGTGGGCTGACAGCCTCAGGGAGGAATGGTAACTTCTGCGTCGTGACTTGTAGGTGTTTTCACTGCTACGTTCCATGGAGAACTCCTCCAACCAGGAGGAATTTGAACGCTTATCCCGAATTGTAGAAAATGAACGTCGCATAGAGCTAGGGTCTGTTACCACCTGGGGATCCATAGTCAGACGTGGCATAGAGGATGCCCTCCCAGATCCCGCATGCTCCTGGGTGTCCGGAGGAAGGTAGATGCCATGGTTAGAGGACTGCACACTTTTTAATTCACTAACCTCTGGCTCCAGCGATTGCTGTTCCTGGAATTGTCCATCATCCGCTGGGTCCATACAAGCCAACTGGAATATTTCTTGAGGGGAGAGTGGACTCATTGAAGGGTATCCACTCCGACCACTCAGGCCAGAAACAGGGTCCTGCTGGAGATAAGGCAGGGCTTTGGCATTAGAAATGATCTCCTGAGGCAGTGAGGAGGGCTCCATGCGCTGGAACATGGGTGCATTTTTCTGTTCTTCCAGCTGCTGTCTCTGTTTCTTTACCTTACTCTGTTTATAGTAGTCCATAATCATCATTGCTGCATAGATCTTGCCCACAGTCAGGTCAGAGGCTTTGGGCATGGGCACTAGCAGATCCAACATCTTTTGGGACAGGTGAGGCCAAATGGCCAGGGTCTCTTTTTGTAGCTCTGAGTCTAGCTGCTGTCTGTCTGCACCACCTTTGGCGATTTTAATGTCCAGAGCTGTCCGGATCAGAGCCATAAGTGTGGAGGTGAAATGGACTGTCATGTCCTCAGCCACTGGCATATTCATCAGGACCAACCTCTTATAGGCCACTTTGGAGGGACATCTCTTGCCGAGGCCTAGCGGTGGTGACATGAGAGTCAGCATTTCATACATCTCAGTGTAATGGATGCGGCCACATGCTGCTCTGTCATACTCTGCCCAGACACGGACAAATTCATCCAAGTGGTGAGGCCCCAGGATGGACGAATCTCGAGTCAGGTACTCAAAGTTGTCCATGATAACAGCCACAAACAGGTTGAGCATCAGGAAGGAGCAGAAGAAGATGAAGGAGACAAAATAAACGTAGGCCAGGTCAGTGCCACAGCGCTCACTCTCGTTCTGCCCTGAGGGTGCAGTGGTGTCAGGCTCACAGCCCTTCTCGCCCAGACATGACAACATAATCTCCTGCCAAGCCTCCCCTGTGGCGCTCCTGAAAAGCAGCATGAGAGACCCGAAGAAACTCCGAAAGTTGTTGTGCCGGTTGATATGACTCTCCTCATCTAACTTTATGTTTCCAAACACTCAATGGAAGGCATGTTGGGAGCAGACATCGGGCTGACCTCCTTGGCCTTCTGCAGTGCATGTTTCTGGTTGAAGGCTTCTTCTTCCTCCTGCTCATCCTTGGTCAGTTCCTGGGCATTGGCGAGATTGTCCACAGCGATAGCCAAGAATACATTCAGCAGTGTGTAGTTTCCAAACAAGGTGAGCACAATGAAGTAGATGGCAGACCACATGCCTGAGCTCACCCCACCCTGGGAGCGGATGCCGTTATACATCACTTCATTCCAGTCTTCCCCCGTCAGGATCTGGAACACTGTCATGATAGCTGCAGGGAAGGTATCAAAATTAGCCGAAGGAGTCCCATCATTAAAGTTAAACCTGCCTCCAAAGAGCTGCATTCCCAGGAGAGCAAAGACAACAATGAAGAGGAAGAGGAGGAAGAGTAAGCTGATGATAGACTTCATGGAGCTCATCAAGGAAACAACCAGATTCCGGAGGGATGCCCAATACTTGGTTATTTTAAATATCCTTAGGAGCCGGAGAGCTCGTAAGACACTGATTCCAAAAGATGTGCCAGGTCGGAAGATTGCCCAAACGACCTCAAAGATGCTGCCCACTGTGACCCCAAAATCAAAGCAGTTGAAGGATGAGTGAAAATAAAGGCGTGGCCCCATGCCATACATCTTCAGGGACATCTCCAACAGGAAGAGTCCCAGAAACAAAAATTCTGCATAGTAGAGGAGGTGAGTGAGCCACTGTGGCTGGTTGTGATGAACGATGGCCACACAGGCAGTATTGAGAGCCACAACACTCAGGACGATCCAGTAGAACACTTGCGACTTGACCATGTGTCGGATAGAGATACGCAGAAGCCGTTCCTTGTGCCGGAAATAGGAGGCTCCATCTACTTTTGTGCTCTTGATACTGGCTCTGGCAAGAGGTGTGCCCACTGAAGAGATATCAACGCAGTGCTCATCGCTGGAGTCTCGGGTCATGGCCTCCGTCCGGCTCCTTTTGATGGTTGCCCTTCGAAGCACTTCCAAGGCTGATGTTCCCGAGTTTTTATTTTCTTCAGCAAGCATGACTTCCTCTGCTTTGTCTATCCAGGCGCGGTAGCCATTCAACTCGCGCTCAATCTGTTGCTGACGCCGGAGCTTCATGAATGCTCTTCGGTTCTCCACTCTCTCTCTTTCTTTGGCAAATTCCCCGGAAAGCACGCCCAGGACAAGGTTGAGAACAAAGAAGGATCCGATGATGATGAGGGGGATGAAGTACAGCCAGTTCCAGGTGGCTCCTAAGGCATCATTGGTATTGTACAGCACAGTGGTCCACCCTTCCATAGTGATGCATTGGAAGACAGTCAGCACAGCAAAAAGGATGTTGTCAAACTGGGTGATCCCGTCATTGGGGCCGATCCAGTCCTTACATTCATAACCAGCCGGGCAGCCCTGTACACCACACGGGTGAGGAGGATCAAATCCCTCTAGAATACCTGAATTGTTCATGAAGCATGCTCGATGCAACTTGCCACTGTAGAACTCCAAGCCAATGATGGCAAACATGAGAATGGCAAAGAAGAGCAGAAGGCCAATCTGCAGAAGAGGCACCATGGCCTTCATGATGGACTTCAGCACGATCTGCAGGCTAGGTATTCCTGACACGAGCTTTAAGGGCCTCAGGACACGCACAGCCCGGAGGGTCCGCAGGTCCACGTGGGTGTTGAAATGGGTTCCTGCAGTGGCCAGGATGCCACTGAGGACCACAATGAAGTCCATGACATTCCAGCCGTTACGGAGGTACGAACCCTTATGGAAGATGAATCCTAGAGCCACGATTTTGATCCCAGCTTCAAAGCAGAAGATTCCAATAAAATATGGTTCTGTCTTCTCCAGTCTTCGGGACATTGGGGTCTTGTCATCCTCAGGAAGATGCTGCTCCAGGGCCAAGACGATGCAGTTGGCAATGATGGTGGCCAGGATCATGTACTCAAATGGTGGCCAATCGATGAGCTTCTTGGCATATTTCCTGACAATGTTATCTTCTCCGAAGATGAACAGGGATCTGTTGACCGTGAAACAGTTCTGCCGGACTGGTATGGGGTTGTACAAAGCCATAGTCCGCGCCCTCTGCGCTTTTGACTGCTTGTAGGCGGCCGCCGGCCCCGAGGCCGGTACGGGGGTTCCTTGTCGGTTCCTGCTCTGGTCCGAGTCTCCATCGCCTGAGCCTGGTCTGCCAACGACCACCGCCTCCCCGAAGCGAGCCAT
>18d016ad-41ed-4c31-8699-3be589095103_ENSRNOG00000002863
ACAGTCTGAGGCGTGGGAGTCTTCATGGAGGGCCAGATAGGGCTCAGAGATGTAGTGCTGTGGGGAAGGGTGCTGGCCCTGCTGGGGGTGCAAGGAGTTGGAAGACTCGGTTAGGCAAGCGCTGTTGCTTTCCAGAGCTTGAGAGGCCAGTGGGGATCCACCCTCACTTCCATCAGGAGGTGGAGAGATGCCGCCAGTGTGTCTCATCAGGGAGCTGTAGGAGAGGAGGGGCCGAGGCTTTGGTGGCACAGGTGGGAGCTGGCGACGACTTCGTCTTGGGGTGCTGGTGTCGGAGATAGAGGGAATGGAGCTCTCACTCAGTGAACCTGTACCCTGTCTGTTGGGGGTTTGTGACCTTCCCTCACTGGGTGACCTGGACTGGCGACGTTCTGGGGACTCCCAGTCAGCCTGGGTTCCTCGCTCCTCAGAATTGCAGCGGGAGACATCCGGAGAGAGGAGATGCTTTCGTTCTTTGGATCGGCCTCTCTCCCTGCCTCCTGAGCGGTGAGTGTCAGACTTGTGACCAGAGTCAGAATTCAGGCGGTGGGCTGACAGCCTCAGGGAGGAATGGTAACTTCTGCGTCGTGACTTGTAGGTGTTTTCACTGCTACGTTCCATGGAGAACTCCTCCAACCAGGAGGAATTTGAACGCTTATCCCGAATTGTAGAAAATGAACGTCGCATAGAGCTAGGGTCTGTTACCACCTGGGGATCCATAGTCAGACGTGGCATAGAGGATGCCCTCCCAGATCCCGCATGCTCCTGGGTGTCCGGAGGAAGGTAGATGCCATGGTTAGAGGACTGCACACTTTTTAATTCACTAACCTCTGGCTCCAGCGATTGCTGTTCCTGGAATTGTCCATCATCCGCTGGGTCCATACAAGCCAACTGGAATATTTCTTGAGGGGAGAGTGGACTCATTGAAGGGTATCCACTCCGACCACTCAGGCCAGAAACAGGGTCCTGCTGGAGATAAGGCAGGGCTTTGGCATTAGAAATGATCTCCTGAGGCAGTGAGGAGGGCTCCATGCGCTGGAACATGGGTGCATTTTTCTGTTCTTCCAGCTGCTGTCTCTGTTTCTTTACCTTACTCTGTTTATAGTAGTCCATAATCATCATTGCTGCATAGATCTTGCCCACAGTCAGGTCAGAGGCTTTGGGCATGGGCACTAGCAGATCCAACATCTTTTGGGACAGGTGAGGCCAAATGGCCAGGGTCTCTTTTTGTAGCTCTGAGTCTAGCTGCTGTCTGTCTGCACCACCTTTGGCGATTTTAATGTCCAGAGCTGTCCGGATCAGAGCCATAAGTGTGGAGGTGAAATGGACTGTCATGTCCTCAGCCACTGGCATATTCATCAGGACCAACCTCTTATAGGCCACTTTGGAGGGACATCTCTTGCCGAGGCCTAGCGGTGGTGACATGAGAGTCAGCATTTCATACATCTCAGTGTAATGGATGCGGCCACATGCTGCTCTGTCATACTCTGCCCAGACACGGACAAATTCATCCAAGTGGTGAGGCCCCAGGATGGACGAATCTCGAGTCAGGTACTCAAAGTTGTCCATGATAACAGCCACAAACAGGTTGAGCATCAGGAAGGAGCAGAAGAAGATGAAGGAGACAAAATAAACGTAGGCCAGGTCAGTGCCACAGCGCTCACTCTCGTTCTGCCCTGAGGGTGCAGTGGTGTCAGGCTCACAGCCCTTCTCGCCCAGACATGACAACATAATCTCCTGCCAAGCCTCCCCTGTGGCGCTCCTGAAAAGCAGCATGAGAGACCCGAAGAAACTCCGAAAGTTGTTGTGCCGGTTGATATGACTCTCCTCATCTAACTTTATGTTTCCAAACACCTGCATCCCAATGATAGCGTAGATGAAGAAAAGCATGGCAATCAGAAGGCAGACATAGGGGAGAGCCTTAAAGGACTGCACGAAGGTCCACAGTAAGATGCGGATGGTGTAGCCCTGTCGCAGAAGCTTTATGAGCCGTGCAGCTCGGAAGAGCTTCAGAAAGCTCATATTGAAGCCACTGGTGTTCACCAGCTTGCTGTCTGTCAGGATAATTTCTGTGATACTGCCGATCACGGTAATGAAGTCAAAGATGTTCCAGGTATCTCGGAAATAGTTCAAGAAGCCGAAAGCGATGACCTTTAGGACACATTCTAGGGAAAACACCATAGTGAAGGCGATGTTCAGGTACTTTAGGGCGAGCTCATAGGTCCAAGGAGCAGAATAGTACTTCATCATCAGCACAACGGTGTTCAAGGCAATCATGGCCATGATGGTATACTCAAAGGATGGCGAGACTACGAAGTGCCACACGCGGTACTGGAAGGTGTGCCTGTTTTGTGGCATGTAGCGGGTGAGAGGTTTGGCACTAATGGCGAAGTCGATGCATGCCCGCTCATTCTTTTCTAGGCTACACTCCTCCATCATCTTGTCCCCTTGCTCCTGGAAGGTGATGATAATGAGGGCCACGAAGATATTGACAAAGAAGAAAGGGAAGACCACAAAGTAGACCACATAGAAGATGGACATCTCCATGCGGTTGCTGCGGCTTGGGCCTCTGTCCTCCTCTGTCACATCTACCGAGTGCTGCAGAACCTGAGGCCATCCTTCCCCCGTGGAGACGGTGAAGAGGGTCAGCAGGGCCCAGATGATGTTGTCATAGTGGAATTCATGACGCTTCCACTCCCGGCCCTTCACCTCCATCTTGTTTTTCTCGTGGTCTACATAGTTGCCTATGCATTCCTTCTCTGTGTCCTTGGAACTGTCGGTGCAATAAAAGAACTTTCCCTTGAATAACTGAACAGCAATGACGGCAAAGATGAACATAAAGAGCTTGTAGACAATGAGTATGTTGAAGACATTCTTCAAGGAGGTCACCACGCAGTCAAACACAGCCTTCAGTTTGGGCAAGCGCTTGATGGTTTTCAGTGGTCGCAGAACTCGAAGTACCCTCAGAGACTTGATCGTCTTGATATCCCGCCCCTTGTTGGTTGCCAGAGCAAATGCTACCAATGCACCAACCACTACCACAAAGTCCAGGATATTCCAGAGGTCTCGGAAGTACGATCCATCCTGCAGGATCAAGCCTTGGTCTATCATCTTTATCACCATCTCAAAGGTAAACACTCCTGTGAAAACATAGTCGAAATATCTCAGGACTTTGTTACGCTCTGAGTTAGTTAGTACAGGGTCCTCAGCTGCCAGGGCAATGCTGCTGGCCGCAATCACCAAGAGAATGCACATCTCAAAGTAGCGTAGATTCACAATGTAGTGGCAAGCCTTGCGGATCGGGTTAGTGGTGCTGAAGATGAACATAGAGCTATGGGGCACCATGGCTTTTCCAGTCTCCCGCTTCTCCTTCTTCTGCTTCTTCTTTTCCACCTCTTCCTCTTCCTCTTTGGTCTCTGCTTCCTTCAAGGGACTGGCTTCTCCATCCGTCTTGTTGCTAATGTTCACCACTGTTGAGTCCACCAAGGGGTCCATGTCAGGGATGGCGACTGTGACACTGGTGCTCTCAGTGGTAGCCTTGTCCATGTTGGTTGTCATGCAGGAGAGGTCAGGTTCACTCTGGCTAATGCCCCGGCCCACATCCAGCTGTACATCCGCAAGCAGGGCTTGCTCGCTGCTGCCTTCAGCCTCCTGCTCTGTCAGAGCTGCATCCTTCCCCACTTCCAGCTCAGGTTGGGGCTGGACTAGAGGTGTTTCTGCCTCATCAAGAGCTCCTACCAGTCCTGAGCCCCTGGGGACCATCAGACTGTTGGTCCTCCTTAAGTCCTGAGTTCTCTCTTCTTCATGGATGGTTGGCTCCTTGCTCCTGTGGCTGCTCTGAGGCTCGTGTTCCTTCTCCCCATCGATGGACACCCCTTCATCCAGACTCCGCTCCTGGCTGGCAGACCTGCTTCTGGAGGCAGAGGCAGACTCCTTGCCCTCAGTCCTGACTCGGCGATGCCGGCTTCGCCTCTGACTCTGCCTGTGCCTGGCCCGGTCCTCAAAAGTCACCACAGTCTCTCCTCCCCCAGTCTCCTGCTGGGTTGGGTCACAGTTTCCATGACAGGATCTGGGCAGCCACGGTGGCTCCCGTTTGCCCAGGGACAAAGGGCTCCTCTGGTTGTCCAGGACGCTAGTCAGGCCACCTATGTCCCCCTTGAGAGAACCTCCACGGCTGATACGCTCCTCTTCACATTTTTCAAGACCCAAGCCCAGGGCTAGGCCCTCAATGGGCCTGGGCCTCCGATAGAGGCTAGGATGAGCATTGAGTGGGTTGAGAGGACTCAGTGGGTTGAGTGGATTGAGGGGGTTCATTGGTGGGGCCTCCTCTTTGTTGAGGGCTTCTTGGCTAGACATTTGCATGTGCCTCCTCAGCTGGCTGGTGCGCTGTTCCCACACAGACATGTGGTGTCGGCGTCTCCTCTCCCTCTCAATGGAAGGCATGTTGGGAGCAGACATCGGGCTGACCTCCTTGGCCTTCTGCAGTGCATGTTTCTGGTTGAAGGCTTCTTCTTCCTCCTGCTCATCCTTGGTCAGTTCCTGGGCATTGGCGAGATTGTCCACAGCGATAGCCAAGAATACATTCAGCAGTGTGTAGTTTCCAAACAAGGTGAGCACAATGAAGTAGATGGCAGACCACATGCCTGAGCTCACCCCACCCTGGGAGCGGATGCCGTTATACATCACTTCATTCCAGTCTTCCCCCGTCAGGATCTGGAACACTGTCATGATAGCTGCAGGGAAGGTATCAAAATTAGCCGAAGGAGTCCCATCATTAAAGTTAAACCTGCCTCCAAAGAGCTGCATTCCCAGGAGAGCAAAGACAACAATGAAGAGGAAGAGGAGGAAGAGTAAGCTGATGATAGACTTCATGGAGCTCATCAAGGAAACAACCAGATTCCGGAGGGATGCCCAATACTTGGTTATTTTAAATATCCTTAGGAGCCGGAGAGCTCGTAAGACACTGATTCCAAAAGATGTGCCAGGTCGGAAGATTGCCCAAACGACCTCAAAGATGCTGCCCACTGTGACCCCAAAATCAAAGCAGTTGAAGGATGAGTGAAAATAAAGGCGTGGCCCCATGCCATACATCTTCAGGGACATCTCCAACAGGAAGAGTCCCAGAAACAAAAATTCTGCATAGTAGAGGAGGTGAGTGAGCCACTGTGGCTGGTTGTGATGAACGATGGCCACACAGGCAGTATTGAGAGCCACAACACTCAGGACGATCCAGTAGAACACTTGCGACTTGACCATGTGTCGGATAGAGATACGCAGAAGCCGTTCCTTGTGCCGGAAATAGGAGGCTCCATCTACTTTTGTGCTCTTGATACTGGCTCTGGCAAGAGGTGTGCCCACTGAAGAGATATCAACGCAGTGCTCATCGCTGGAGTCTCGGGTCATGGCCTCCGTCCGGCTCCTTTTGATGGTTGCCCTTCGAAGCACTTCCAAGGCTGATGTTCCCGAGTTTTTATTTTCTTCAGCAAGCATGACTTCCTCTGCTTTGTCTATCCAGGCGCGGTAGCCATTCAACTCGCGCTCAATCTGTTGCTGACGCCGGAGCTTCATGAATGCTCTTCGGTTCTCCACTCTCTCTCTTTCTTTGGCAAATTCCCCGGAAAGCACGCCCAGGACAAGGTTGAGAACAAAGAAGGATCCGATGATGATGAGGGGGATGAAGTACAGCCAGTTCCAGGTGGCTCCTAAGGCATCATTGGTATTGTACAGCACAGTGGTCCACCCTTCCATAGTGATGCATTGGAAGACAGTCAGCACAGCAAAAAGGATGTTGTCAAACTGGGTGATCCCGTCATTGGGGCCGATCCAGTCCTTACATTCATAACCAGCCGGGCAGCCCTGTACACCACACGGGTGAGGAGGATCAAATCCCTCTAGAATACCTGAATTGTTCATGAAGCATGCTCGATGCAACTTGCCACTGTAGAACTCCAAGCCAATGATGGCAAACATGAGAATGGCAAAGAAGAGCAGAAGGCCAATCTGCAGAAGAGGCACCATGGCCTTCATGATGGACTTCAGCACGATCTGCAGGCTAGGTATTCCTGACACGAGCTTTAAGGGCCTCAGGACACGCACAGCCCGGAGGGTCCGCAGGTCCACGTGGGTGTTGAAATGGGTTCCTGCAGTGGCCAGGATGCCACTGAGGACCACAATGAAGTCCATGACATTCCAGCCGTTACGGAGGTACGAACCCTTATGGAAGATGAATCCTAGAGCCACGATTTTGATCCCAGCTTCAAAGCAGAAGATTCCAATAAAATATGGTTCTGTCTTCTCCAGTCTTCGGGACATTGGGGTCTTGTCATCCTCAGGAAGATGCTGCTCCAGGGCCAAGACGATGCAGTTGGCAATGATGGTGGCCAGGATCATGTACTCAAATGGTGGCCAATCGATGAGCTTCTTGGCATATTTCCTGACAATGTTATCTTCTCCGAAGATGAACAGGGATCTGTTGACCGTGAAACAGTTCTGCCGGACTGGTATGGGGTTGTACAAAGCCATAGTCCGCGCCCTCTGCGCTTTTGACTGCTTGTAGGCGGCCGCCGGCCCCGAGGCCGGTACGGGGGTTCCTTGTCGGTTCCTGCTCTGGTCCGAGTCTCCATCGCCTGAGCCTGGTCTGCCAACGACCACCGCCTCCCCGAAGCGAGCCAT
>1f29db75-919f-4f90-8e89-e37ebe7c1de0_ENSRNOG00000002863
TAGCACTTATCGTCTTCTTCCGTGTCACTCAGGAGGTCACTGACAGCTCCACACATCATGCCAGGCCCAGGCCCCCCACGCCTCCGCCGCCGATAGTGCCCATTAGGCATCTGCCAGCTGTGCCGTAGGGGTGGGGCAGAGCCAATGGTATTGGACCGGCCCAAGCTAGTAGCTACGGCTGCCTCAAAGGTGAGTGTCTCCTCCTCGCCACAGTCTGAGGCGTGGGAGTCTTCATGGAGGGCCAGATAGGGCTCAGAGATGTAGTGCTGTGGGGAAGGGTGCTGGCCCTGCTGGGGGTGCAAGGAGTTGGAAGACTCGGTTAGGCAAGCGCTGTTGCTTTCCAGAGCTTGAGAGGCCAGTGGGGATCCACCCTCACTTCCATCAGGAGGTGGAGAGATGCCGCCAGTGTGTCTCATCAGGGAGCTGTAGGAGAGGAGGGGCCGAGGCTTTGGTGGCACAGGTGGGAGCTGGCGACGACTTCGTCTTGGGGTGCTGGTGTCGGAGATAGAGGGAATGGAGCTCTCACTCAGTGAACCTGTACCCTGTCTGTTGGGGGTTTGTGACCTTCCCTCACTGGGTGACCTGGACTGGCGACGTTCTGGGGACTCCCAGTCAGCCTGGGTTCCTCGCTCCTCAGAATTGCAGCGGGAGACATCCGGAGAGAGGAGATGCTTTCGTTCTTTGGATCGGCCTCTCTCCCTGCCTCCTGAGCGGTGAGTGTCAGACTTGTGACCAGAGTCAGAATTCAGGCGGTGGGCTGACAGCCTCAGGGAGGAATGGTAACTTCTGCGTCGTGACTTGTAGGTGTTTTCACTGCTACGTTCCATGGAGAACTCCTCCAACCAGGAGGAATTTGAACGCTTATCCCGAATTGTAGAAAATGAACGTCGCATAGAGCTAGGGTCTGTTACCACCAGCGATTGCTGTTCCTGGAATTGTCCATCATCCGCTGGGTCCATACAAGCCAACTGGAATATTTCTTGAGGGGAGAGTGGACTCATTGAAGGGTATCCACTCCGACCACTCAGGCCAGAAACAGGGTCCTGCTGGAGATAAGGCAGGGCTTTGGCATTAGAAATGATCTCCTGAGGCAGTGAGGAGGGCTCCATGCGCTGGAACATGGGTGCATTTTTCTGTTCTTCCAGCTGCTGTCTCTGTTTCTTTACCTTACTCTGTTTATAGTAGTCCATAATCATCATTGCTGCATAGATCTTGCCCACAGTCAGGTCAGAGGCTTTGGGCATGGGCACTAGCAGATCCAACATCTTTTGGGACAGGTGAGGCCAAATGGCCAGGGTCTCTTTTTGTAGCTCTGAGTCTAGCTGCTGTCTGTCTGCACCACCTTTGGCGATTTTAATGTCCAGAGCTGTCCGGATCAGAGCCATAAGTGTGGAGGTGAAATGGACTGTCATGTCCTCAGCCACTGGCATATTCATCAGGACCAACCTCTTATAGGCCACTTTGGAGGGACATCTCTTGCCGAGGCCTAGCGGTGGTGACATGAGAGTCAGCATTTCATACATCTCAGTGTAATGGATGCGGCCACATGCTGCTCTGTCATACTCTGCCCAGACACGGACAAATTCATCCAAGTGGTGAGGCCCCAGGATGGACGAATCTCGAGTCAGGTACTCAAAGTTGTCCATGATAACAGCCACAAACAGGTTGAGCATCAGGAAGGAGCAGAAGAAGATGAAGGAGACAAAATAAACGTAGGCCAGGTCAGTGCCACAGCGCTCACTCTCGTTCTGCCCTGAGGGTGCAGTGGTGTCAGGCTCACAGCCCTTCTCGCCCAGACATGACAACATAATCTCCTGCCAAGCCTCCCCTGTGGCGCTCCTGAAAAGCAGCATGAGAGACCCGAAGAAACTCCGAAAGTTGTTGTGCCGGTTGATATGACTCTCCTCATCTAACTTTATGTTTCCAAACACCTGCATCCCAATGATAGCGTAGATGAAGAAAAGCATGGCAATCAGAAGGCAGACATAGGGGAGAGCCTTAAAGGACTGCACGAAGGTCCACAGTAAGATGCGGATGGTGTAGCCCTGTCGCAGAAGCTTTATGAGCCGTGCAGCTCGGAAGAGCTTCAGAAAGCTCATATTGAAGCCACTGGTGTTCACCAGCTTGCTGTCTGTCAGGATAATTTCTGTGATACTGCCGATCACGGTAATGAAGTCAAAGATGTTCCAGGTATCTCGGAAATAGTTCAAGAAGCCGAAAGCGATGACCTTTAGGACACATTCTAGGGAAAACACCATAGTGAAGGCGATGTTCAGGTACTTTAGGGCGAGCTCATAGGTCCAAGGAGCAGAATAGTACTTCATCATCAGCACAACGGTGTTCAAGGCAATCATGGCCATGATGGTATACTCAAAGGATGGCGAGACTACGAAGTGCCACACGCGGTACTGGAAGGTGTGCCTGTTTTGTGGCATGTAGCGGGTGAGAGGTTTGGCACTAATGGCGAAGTCGATGCATGCCCGCTCATTCTTTTCTAGGCTACACTCCTCCATCATCTTGTCCCCTTGCTCCTGGAAGGTGATGATAATGAGGGCCACGAAGATATTGACAAAGAAGAAAGGGAAGACCACAAAGTAGACCACATAGAAGATGGACATCTCCATGCGGTTGCTGCGGCTTGGGCCTCTGTCCTCCTCTGTCACATCTACCGAGTGCTGCAGAACCTGAGGCCATCCTTCCCCCGTGGAGACGGTGAAGAGGGTCAGCAGGGCCCAGATGATGTTGTCATAGTGGAATTCATGACGCTTCCACTCCCGGCCCTTCACCTCCATCTTGTTTTTCTCGTGGTCTACATAGTTGCCTATGCATTCCTTCTCTGTGTCCTTGGAACTGTCGGTGCAATAAAAGAACTTTCCCTTGAATAACTGAACAGCAATGACGGCAAAGATGAACATAAAGAGCTTGTAGACAATGAGTATGTTGAAGACATTCTTCAAGGAGGTCACCACGCAGTCAAACACAGCCTTCAGTTTGGGCAAGCGCTTGATGGTTTTCAGTGGTCGCAGAACTCGAAGTACCCTCAGAGACTTGATCGTCTTGATATCCCGCCCCTTGTTGGTTAAAAGCATCTACTTACGCCAGAGCAAATGCTACCAATGCACCAACCACTACCACAAAGTCCAGGATATTCCAGAGGTCTCGGAAGTACGATCCATCCTGCAGGATCAAGCCTTGGTCTATCATCTTTATCACCATCTCAAAGGTAAACACTCCTGTGAAAACATAGTCGAAATATCTCAGGACTTTGTTACGCTCTGAGTTAGTTAGTACAGGGTCCTCAGCTGCCAGGGCAATGCTGCTGGCCGCAATCACCAAGAGAATGCACATCTCAAAGTAGCGTAGATTCACAATGTAGTGGCAAGCCTTGCGGATCGGGTTAGTGGTGCTGAAGATGAACATAGAGCTATGGGGCACCATGGCTTTTCCAGTCTCCCGCTTCTCCTTCTTCTGCTTCTTCTTTTCCACCTCTTCCTCTTCCTCTTTGGTCTCTGCTTCCTTCAAGGGACTGGCTTCTCCATCCGTCTTGTTGCTAATGTTCACCACTGTTGAGTCCACCAAGGGGTCCATGTCAGGGATGGCGACTGTGACACTGGTGCTCTCAGTGGTAGCCTTGTCCATGTTGGTTGTCATGCAGGAGAGGTCAGGTTCACTCTGGCTAATGCCCCGGCCCACATCCAGCTGTACATCCGCAAGCAGGGCTTGCTCGCTGCTGCCTTCAGCCTCCTGCTCTGTCAGAGCTGCATCCTTCCCCACTTCCAGCTCAGGTTGGGGCTGGACTAGAGGTGTTTCTGCCTCATCAAGAGCTCCTACCAGTCCTGAGCCCCTGGGGACCATCAGACTGTTGGTCCTCCTTAAGTCCTGAGTTCTCTCTTCTTCATGGATGGTTGGCTCCTTGCTCCTGTGGCTGCTCTGAGGCTCGTGTTCCTTCTCCCCATCGATGGACACCCCTTCATCCAGACTCCGCTCCTGGCTGGCAGACCTGCTTCTGGAGGCAGAGGCAGACTCCTTGCCCTCAGTCCTGACTCGGCGATGCCGGCTTCGCCTCTGACTCTGCCTGTGCCTGGCCCGGTCCTCAAAAGTCACCACAGTCTCTCCTCCCCCAGTCTCCTGCTGGGTTGGGTCACAGTTTCCATGACAGGATCTGGGCAGCCACGGTGGCTCCCGTTTGCCCAGGGACAAAGGGCTCCTCTGGTTGTCCAGGACGCTAGTCAGGCCACCTATGTCCCCCTTGAGAGAACCTCCACGGCTGATACGCTCCTCTTCACATTTTTCAAGACCCAAGCCCAGGGCTAGGCCCTCAATGGGCCTGGGCCTCCGATAGAGGCTAGGATGAGCATTGAGTGGGTTGAGAGGACTCAGTGGGTTGAGTGGATTGAGGGGGTTCATTGGTGGGGCCTCCTCTTTGTTGAGGGCTTCTTGGCTAGACATTTGCATGTGCCTCCTCAGCTGGCTGGTGCGCTGTTCCCACACAGACATGTGGTGTCGGCGTCTCCTCTCCCTCTCAATGGAAGGCATGTTGGGAGCAGACATCGGGCTGACCTCCTTGGCCTTCTGCAGTGCATGTTTCTGGTTGAAGGCTTCTTCTTCCTCCTGCTCATCTTGGTTATTTTAAATATCCTTAGGAGCCGGAGAGCTCGTAAGACACTGATTCCAAAAGATGTGCCAGGTCGGAAGATTGCCCAAACGACCTCAAAGATGCTGCCCACTGTGACCCCAAAATCAAAGCAGTTGAAGGATGAGTGAAAATAAAGGCGTGGCCCCATGCCATACATCTTCAGGGACATCTCCAACAGGAAGAGTCCCAGAAACAAAAATTCTGCATAGTAGAGGAGGTGAGTGAGCCACTGTGGCTGGTTGTGATGAACGATGGCCACACAGGCAGTATTGAGAGCCACAACACTCAGGACGATCCAGTAGAACACTTGCGACTTGACCATGTGTCGGATAGAGATACGCAGAAGCCGTTCCTTGTGCCGGAAATAGGAGGCTCCATCTACTTTTGTGCTCTTGATACTGGCTCTGGCAAGAGGTGTGCCTTCCAAGGCTGATGTTCCCGAGTTTTTATTTTCTTCAGCAAGCATGACTTCCTCTGCTTTGTCTATCCAGGCGCGGTAGCCATTCAACTCGCGCTCAATCTGTTGCTGACGCCGGAGCTTCATGAATGCTCTTCGGTTCTCCACTCTCTCTCTTTCTTTGGCAAATTCCCCGGAAAGCACGCCCAGGACAAGGTTGAGAACAAAGAAGGATCCGATGATGATGAGGGGGATGAAGTACAGCCAGTTCCAGGTGGCTCCTAAGGCATCATTGGTCTGAAGGAAAGAAAAATGGT
>59c7d056-f47e-44ed-8f12-6f6a459e5cdd_ENSRNOG00000002863
TAGCACTTATCGTCTTCTTCCGTGTCACTCAGGAGGTCACTGACAGCTCCACACATCATGCCAGGCCCAGGCCCCCCACGCCTCCGCCGCCGATAGTGCCCATTAGGCATCTGCCAGCTGTGCCGTAGGGGTGGGGCAGAGCCAATGGTATTGGACCGGCCCAAGCTAGTAGCTACGGCTGCCTCAAAGGTGAGTGTCTCCTCCTCGCCACAGTCTGAGGCGTGGGAGTCTTCATGGAGGGCCAGATAGGGCTCAGAGATGTAGTGCTGTGGGGAAGGGTGCTGGCCCTGCTGGGGGTGCAAGGAGTTGGAAGACTCGGTTAGGCAAGCGCTGTTGCTTTCCAGAGCTTGAGAGGCCAGTGGGGATCCACCCTCACTTCCATCAGGAGGTGGAGAGATGCCGCCAGTGTGTCTCATCAGGGAGCTGTAGGAGAGGAGGGGCCGAGGCTTTGGTGGCACAGGTGGGAGCTGGCGACGACTTCGTCTTGGGGTGCTGGTGTCGGAGATAGAGGGAATGGAGCTCTCACTCAGTGAACCTGTACCCTGTCTGTTGGGGGTTTGTGACCTTCCCTCACTGGGTGACCTGGACTGGCGACGTTCTGGGGACTCCCAGTCAGCCTGGGTTCCTCGCTCCTCAGAATTGCAGCGGGAGACATCCGGAGAGAGGAGATGCTTTCGTTCTTTGGATCGGCCTCTCTCCCTGCCTCCTGAGCGGTGAGTGTCAGACTTGTGACCAGAGTCAGAATTCAGGCGGTGGGCTGACAGCCTCAGGGAGGAATGGTAACTTCTGCGTCGTGACTTGTAGGTGTTTTCACTGCTACGTTCCATGGAGAACTCCTCCAACCAGGAGGAATTTGAACGCTTATCCCGAATTGTAGAAAATGAACGTCGCATAGAGCTAGGGTCTGTTACCACCAGCGATTGCTGTTCCTGGAATTGTCCATCATCCGCTGGGTCCATACAAGCCAACTGGAATATTTCTTGAGGGGAGAGTGGACTCATTGAAGGGTATCCACTCCGACCACTCCTGTTCTTCCAGCTGCTGTCTCTGTTTCTTTACCTTACTCTGTTTATAGTAGTCCATAATCATCATTGCTGCATAGATCTTGCCCACAGTCAGGTCAGAGGCTTTGGGCATGGGCACTAGCAGATCCAACATCTTTTGGGACAGGTGAGGCCAAATGGCCAGGGTCTCTTTTTGTAGCTCTGAGTCTAGCTGCTGTCTGTCTGCACCACCTTTGGCGATTTTAATGTCCAGAGCTGTCCGGATCAGAGCCATAAGTGTGGAGGTGAAATGGACTGTCATGTCCTCAGCCACTGGCATATTCATCAGGACCAACCTCTTATAGGCCACTTTGGAGGGACATCTCTTGCCGAGGCCTAGCGGTGGTGACATGAGAGTCAGCATTTCATACATCTCAGTGTAATGGATGCGGCCACATGCTGCTCTGTCATACTCTGCCCAGACACGGACAAATTCATCCAAGTGGTGAGGCCCCAGGATGGACGAATCTCGAGTCAGGTACTCAAAGTTGTCCATGATAACAGCCACAAACAGGTTGAGCATCAGGAAGGAGCAGAAGAAGATGAAGGAGACAAAATAAACGTAGGCCAGGTCAGTGCCACAGCGCTCACTCTCGTTCTGCCCTGAGGGTGCAGTGGTGTCAGGCTCACAGCCCTTCTCGCCCAGACATGACAACATAATCTCCTGCCAAGCCTCCCCTGTGGCGCTCCTGAAAAGCAGCATGAGAGACCCGAAGAAACTCCGAAAGTTGTTGTGCCGGTTGATATGACTCTCCTCATCTAACTTTATGTTTCCAAACACCTGCATCCCAATGATAGCGTAGATGAAGAAAAGCATGGCAATCAGAAGGCAGACATAGGGGAGAGCCTTAAAGGACTGCACGAAGGTCCACAGTAAGATGCGGATGGTGTAGCCCTGTCGCAGAAGCTTTATGAGCCGTGCAGCTCGGAAGAGCTTCAGAAAGCTCATATTGAAGCCACTGGTGTTCACCAGCTTGCTGTCTGTCAGGATAATTTCTGTGATACTGCCGATCACGGTAATGAAGTCAAAGATGTTCCAGGTATCTCGGAAATAGTTCAAGAAGCCGAAAGCGATGACCTTTAGGACACATTCTAGGGAAAACACCATAGTGAAGGCGATGTTCAGGTACTTTAGGGCGAGCTCATAGGTCCAAGGAGCAGAATAGTACTTCATCATCAGCACAACGGTGTTCAAGGCAATCATGGCCATGATGGTATACTCAAAGGATGGCGAGACTACGAAGTGCCACACGCGGTACTGGAAGGTGTGCCTGTTTTGTGGCATGTAGCGGGTGAGAGGTTTGGCACTAATGGCGAAGTCGATGCATGCCCGCTCATTCTTTTCTAGGCTACACTCCTCCATCATCTTGTCCCCTTGCTCCTGGAAGGTGATGATAATGAGGGCCACGAAGATATTGACAAAGAAGAAAGGGAAGACCACAAAGTAGACCACATAGAAGATGGACATCTCCATGCGGTTGCTGCGGCTTGGGCCTCTGTCCTCCTCTGTCACATCTACCGAGTGCTGCAGAACCTGAGGCCATCCTTCCCCCGTGGAGACGGTGAAGAGGGTCAGCAGGGCCCAGATGATGTTGTCATAGTGGAATTCATGACGCTTCCACTCCCGGCCCTTCACCTCCATCTTGTTTTTCTCGTGGTCTACATAGTTGCCTATGCATTCCTTCTCTGTGTCCTTGGAACTGTCGGTGCAATAAAAGAACTTTCCCTTGAATAACTGAACAGCAATGACGGCAAAGATGAACATAAAGAGCTTGTAGACAATGAGTATGTTGAAGACATTCTTCAAGGAGGTCACCACGCAGTCAAACACAGCCTTCAGTTTGGGCAAGCGCTTGATGGTTTTCAGTGGTCGCAGAACTCGAAGTACCCTCAGAGACTTGATCGTCTTGATATCCCGCCCCTTGTTGGTTGCCAGAGCAAATGCTACCAATGCACCAACCACTACCACAAAGTCCAGGATATTCCAGAGGTCTCGGAAGTACGATCCATCCTGCAGGATCAAGCCTTGGTCTATCATCTTTATCACCATCTCAAAGGTAAACACTCCTGTGAAAACATAGTCGAAATATCTCAGGACTTTGTTACGCTCTGAGTTAGTTAGTACAGGGTCCTCAGCTGCCAGGGCAATGCTGCTGGCCGCAATCACCAAGAGAATGCACATCTCAAAGTAGCGTAGATTCACAATGTAGTGGCAAGCCTTGCGGATCGGGTTAGTGGTGCTGAAGATGAACATAGAGCTATGGGGCACCATGGCTTTTCCAGTCTCCCGCTTCTCCTTCTTCTGCTTCTTCTTTTCCACCTCTTCCTCTTCCTCTTTGGTCTCTGCTTCCTTCAAGGGACTGGCTTCTCCATCCGTCTTGTTGCTAATGTTCACCACTGTTGAGTCCACCAAGGGGTCCATGTCAGGGATGGCGACTGTGACACTGGTGCTCTCAGTGGTAGCCTTGTCCATGTTGGTTGTCATGCAGGAGAGGTCAGGTTCACTCTGGCTAATGCCCCGGCCCACATCCAGCTGTACATCCGCAAGCAGGGCTTGCTCGCTGCTGCCTTCAGCCTCCTGCTCTGTCAGAGCTGCATCCTTCCCCACTTCCAGCTCAGGTTGGGGCTGGACTAGAGGTGTTTCTGCCTCATCAAGAGCTCCTACCAGTCCTGAGCCCCTGGGGACCATCAGACTGTTGGTCCTCCTTAAGTCCTGAGTTCTCTCTTCTTCATGGATGGTTGGCTCCTTGCTCCTGTGGCTGCTCTGAGGCTCGTGTTCCTTCTCCCCATCGATGGACACCCCTTCATCCAGACTCCGCTCCTGGCTGGCAGACCTGCTTCTGGAGGCAGAGGCAGACTCCTTGCCCTCAGTCCTGACTCGGCGATGCCGGCTTCGCCTCTGACTCTGCCTGTGCCTGGCCCGGTCCTCAAAAGTCACCACAGTCTCTCCTCCCCCAGTCTCCTGCTGGGTTGGGTCACAGTTTCCATGACAGGATCTGGGCAGCCACGGTGGCTCCCGTTTGCCCAGGGACAAAGGGCTCCTCTGGTTGTCCAGGACGCTAGTCAGGCCACCTATGTCCCCCTTGAGAGAACCTCCACGGCTGATACGCTCCTCTTCACATTTTTCAAGACCCAAGCCCAGGGCTAGGCCCTCAATGGGCCTGGGCCTCCGATAGAGGCTAGGATGAGCATTGAGTGGGTTGAGAGGACTCAGTGGGTTGAGTGGATTGAGGGGGTTCATTGGTGGGGCCTCCTCTTTGTTGAGGGCTTCTTGGCTAGACATTTGCATGTGCCTCCTCAGCTGGCTGGTGCGCTGTTCCCACACAGACATGTGGTGTCGGCGTCTCCTCTCCCTCAGGTGGCTGCTGCGCGGCTCCCACATCGACATGTGGTGTCTTCTCCTTCTGTCTCTTTCAATGGAAGGCATGTTGGGAGCAGACATCGGGCTGACCTCCTTGGCCTTCTGCAGTGCATGTTTCTGGTTGAAGGCTTCTTCTTCCTCCTGCTCATCCTTGGTCAGTTCCTGGGCATTGGCGAGATTGTCCACAGCGATAGCCAAGAATACATTCAGCAGTGTGTAGTTTCCAAACAAGGTGAGCACAATGAAGTAGATGGCAGACCACATGCCTGAGCTCACCCCACCCTGGGAGCGGATGCCGTTATACATCACTTCATTCCAGTCTTCCCCCGTCAGGATCTGGAACACTGTCATGATAGCTGCAGGGAAGGTATCAAAATTAGCCGAAGGAGTCCCATCATTAAAGTTAAACCTGCCTCCAAAGAGCTGCATTCCCAGGAGAGCAAAGACAACAATGAAGAGGAAGAGGAGGAAGAGTAAGCTGATGATAGACTTCATGGAGCTCATCAAGGAAACAACCAGATTCCGGAGGGATGCCCAATACTTGGTTATTTTAAATATCCTTAGGAGCCGGAGAGCTCGTAAGACACTGATTCCAAAAGATGTGCCAGGTCGGAAGATTGCCCAAACGACCTCAAAGATGCTGCCCACTGTGACCCCAAAATCAAAGCAGTTGAAGGATGAGTGAAAATAAAGGCGTGGCCCCATGCCATACATCTTCAGGGACATCTCCAACAGGAAGAGTCCCAGAAACAAAAATTCTGCATAGTAGAGGAGGTGAGTGAGCCACTGTGGCTGGTTGTGATGAACGATGGCCACACAGGCAGTATTGAGAGCCACAACACTCAGGACGATCCAGTAGAACACTTGCGACTTGACCATGTGTCGGATAGAGATACGCAGAAGCCGTTCCTTGTGCCGGAAATAGGAGGCTCCATCTACTTTTGTGCTCTTGATACTGGCTCTGGCAAGAGGTGTGCCCACTGAAGAGATATCAACGCAGTGCTCATCGCTGGAGTCTCGGGTCATGGCCTCCGTCCGGCTCCTTTTGATGGTTGCCCTTCGAAGCACTTCCAAGGCTGATGTTCCCGAGTTTTTATTTTCTTCAGCAAGCATGACTTCCTCTGCTTTGTCTATCCAGGCGCGGTAGCCATTCAACTCGCGCTCAATCTGTTGCTGACGCCGGAGCTTCATGAATGCTCTTCGGTTCTCCACTCTCTCTCTTTCTTTGGCAAATTCCCCGGAAAGCACGCCCAGGACAAGGTTGAGAACAAAGAAGGATCCGATGATGATGAGGGGGATGAAGTACAGCCAGTTCCAGGTGGCTCCTAAGGCATCATTGGTATTGTACAGCACAGTGGTCCACCCTTCCATAGTGATGCATTGGAAGACAGTCAGCACAGCAAAAAGGATGTTGTCAAACTGGGTGATCCCGTCATTGGGGCCGATCCAGTCCTTACATTCATAACCAGCCGGGCAGCCCTGTACACCACACGGGTGAGGAGGATCAAATCCCTCTAGAATACCTGAATTGTTCATGAAGCATGCTCGATGCAACTTGCCACTGTAGAACTCCAAGCCAATGATGGCAAACATGAGAATGGCAAAGAAGAGCAGAAGGCCAATCTGCAGAAGAGGCACCATGGCCTTCATGATGGACTTCAGCACGATCTGCAGGCTAGGTATTCCTGACACGAGCTTTAAGGGCCTCAGGACACGCACAGCCCGGAGGGTCCGCAGGTCCACGTGGGTGTTGAAATGGGTTCCTGCAGTGGCCAGGATGCCACTGAGGACCACAATGAAGTCCATGACATTCCAGCCGTTACGGAGGTACGAACCCTTATGGAAGATGAATCCTAGAGCCACGATTTTGATCCCAGCTTCAAAGCAGAAGATTCCAATAAAATATGGTTCTGTCTTCTCCAGTCTTCGGGACATTGGGGTCTTGTCATCCTCAGGAAGATGCTGCTCCAGGGCCAAGACGATGCAGTTGGCAATGATGGTGGCCAGGATCATGTACTCAAATGGTGGCCAATCGATGAGCTTCTTGGCATATTTCCTGACAATGTTATCTTCTCCGAAGATGAACAGGGATCTGTTGACCGTGAAACAGTTCTGCCGGACTGGTATGGGGTTGTACAAAGCCATAGTCCGCGCCCTCTGCGCTTTTGACTGCTTGTAGGCGGCCGCCGGCCCCGAGGCCGGTACGGGGGTTCCTTGTCGGTTCCTGCTCTGGTCCGAGTCTCCATCGCCTGAGCCTGGTCTGCCAACGACCACCGCCTCCCCGAAGCGAGCCAT
>acaf581e-a149-41e1-ad0e-240d4145ba63_ENSRNOG00000002863
TAGCACTTATCGTCTTCTTCCGTGTCACTCAGGAGGTCACTGACAGCTCCACACATCATGCCAGGCCCAGGCCCCCCACGCCTCCGCCGCCGATAGTGCCCATTAGGCATCTGCCAGCTGTGCCGTAGGGGTGGGGCAGAGCCAATGGTATTGGACCGGCCCAAGCTAGTAGCTACGGCTGCCTCAAAGGTGAGTGTCTCCTCCTCGCCACAGTCTGAGGCGTGGGAGTCTTCATGGAGGGCCAGATAGGGCTCAGAGATGTAGTGCTGTGGGGAAGGGTGCTGGCCCTGCTGGGGGTGCAAGGAGTTGGAAGACTCGGTTAGGCAAGCGCTGTTGCTTTCCAGAGCTTGAGAGGCCAGTGGGGATCCACCCTCACTTCCATCAGGAGGTGGAGAGATGCCGCCAGTGTGTCTCATCAGGGAGCTGTAGGAGAGGAGGGGCCGAGGCTTTGGTGGCACAGGTGGGAGCTGGCGACGACTTCGTCTTGGGGTGCTGGTGTCGGAGATAGAGGGAATGGAGCTCTCACTCAGTGAACCTGTACCCTGTCTGTTGGGGGTTTGTGACCTTCCCTCACTGGGTGACCTGGACTGGCGACGTTCTGGGGACTCCCAGTCAGCCTGGGTTCCTCGCTCCTCAGAATTGCAGCGGGAGACATCCGGAGAGAGGAGATGCTTTCGTTCTTTGGATCGGCCTCTCTCCCTGCCTCCTGAGCGGTGAGTGTCAGACTTGTGACCAGAGTCAGAATTCAGGCGGTGGGCTGACAGCCTCAGGGAGGAATGGTAACTTCTGCGTCGTGACTTGTAGGTGTTTTCACTGCTACGTTCCATGGAGAACTCCTCCAACCAGGAGGAATTTGAACGCTTATCCCGAATTGTAGAAAATGAACGTCGCATAGAGCTAGGGTCTGTTACCACCAGCGATTGCTGTTCCTGGAATTGTCCATCATCCGCTGGGTCCATACAAGCCAACTGGAATATTTCTTGAGGGGAGAGTGGACTCATTGAAGGGTATCCACTCCGACCACTCAGGCCAGAAACAGGGTCCTGCTGGAGATAAGGCAGGGCTTTGGCATTAGAAATGATCTCCTGAGGCAGTGAGGAGGGCTCCATGCGCTGGAACATGGGTGCATTTTTCTGTTCTTCCAGCTGCTGTCTCTGTTTCTTTACCTTACTCTGTTTATAGTAGTCCATAATCATCATTGCTGCATAGATCTTGCCCACAGTCAGGTCAGAGGCTTTGGGCATGGGCACTAGCAGATCCAACATCTTTTGGGACAGGTGAGGCCAAATGGCCAGGGTCTCTTTTTGTAGCTCTGAGTCTAGCTGCTGTCTGTCTGCACCACCTTTGGCGATTTTAATGTCCAGAGCTGTCCGGATCAGAGCCATAAGTGTGGAGGTGAAATGGACTGTCATGTCCTCAGCCACTGGCATATTCATCAGGACCAACCTCTTATAGGCCACTTTGGAGGGACATCTCTTGCCGAGGCCTAGCGGTGGTGACATGAGAGTCAGCATTTCATACATCTCAGTGTAATGGATGCGGCCACATGCTGCTCTGTCATACTCTGCCCAGACACGGACAAATTCATCCAAGTGGTGAGGCCCCAGGATGGACGAATCTCGAGTCAGGTACTCAAAGTTGTCCATGATAACAGCCACAAACAGGTTGAGCATCAGGAAGGAGCAGAAGAAGATGAAGGAGACAAAATAAACGTAGGCCAGGTCAGTGCCACAGCGCTCACTCTCGTTCTGCCCTGAGGGTGCAGTGGTGTCAGGCTCACAGCCCTTCTCGCCCAGACATGACAACATAATCTCCTGCCAAGCCTCCCCTGTGGCGCTCCTGAAAAGCAGCATGAGAGACCCGAAGAAACTCCGAAAGTTGTTGTGCCGGTTGATATGACTCTCCTCATCTAACTTTATGTTTCCAAACACCTGCATCCCAATGATAGCGTAGATGAAGAAAAGCATGGCAATCAGAAGGCAGACATAGGGGAGAGCCTTAAAGGACTGCACGAAGGTCCACAGTAAGATGCGGATGGTGTAGCCCTGTCGCAGAAGCTTTATGAGCCGTGCAGCTCGGAAGAGCTTCAGAAAGCTCATATTGAAGCCACTGGTGTTCACCAGCTTGCTGTCTGTCAGGATAATTTCTGTGATACTGCCGATCACGGTAATGAAGTCAAAGATGTTCCAGGTATCTCGGAAATAGTTGGGTTAGTGGTGCTGAAGATGAACATAGAGCTATGGGGCACCATGGCTTTTCCAGTCTCCCGCTTCTCCTTCTTCTGCTTCTTCTTTTCCACCTCTTCCTCTTCCTCTTTGGTCTCTGCTTCCTTCAAGGGACTGGCTTCTCCATCCGTCTTGTTGCTAATGTTCACCACTGTTGAGTCCACCAAGGGGTCCATGTCAGGGATGGCGACTGTGACACTGGTGCTCTCAGTGGTAGCCTTGTCCATGTTGGTTGTCATGCAGGAGAGGTCAGGTTCACTCTGGCTAATGCCCCGGCCCACATCCAGCTGTACATCCGCAAGCAGGGCTTGCTCGCTGCTGCCTTCAGCCTCCTGCTCTGTCAGAGCTGCATCCTTCCCCACTTCCAGCTCAGGTTGGGGCTGGACTAGAGGTGTTTCTGCCTCATCAAGAGCTCCTACCAGTCCTGAGCCCCTGGGGACCATCAGACTGTTGGTCCTCCTTAAGTCCTGAGTTCTCTCTTCTTCATGGATGGTTGGCTCCTTGCTCCTGTGGCTGCTCTGAGGCTCGTGTTCCTTCTCCCCATCGATGGACACCCCTTCATCCAGACTCCGCTCCTGGCTGGCAGACCTGCTTCTGGAGGCAGAGGCAGACTCCTTGCCCTCAGTCCTGACTCGGCGATGCCGGCTTCGCCTCTGACTCTGCCTGTGCCTGGCCCGGTCCTCAAAAGTCACCACAGTCTCTCCTCCCCCAGTCTCCTGCTGGGTTGGGTCACAGTTTCCATGACAGGATCTGGGCAGCCACGGTGGCTCCCGTTTGCCCAGGGACAAAGGGCTCCTCTGGTTGTCCAGGACGCTAGTCAGGCCACCTATGTCCCCCTTGAGAGAACCTCCACGGCTGATACGCTCCTCTTCACATTTTTCAAGACCCAAGCCCAGGGCTAGGCCCTCAATGGGCCTGGGCCTCCGATAGAGGCTAGGATGAGCATTGAGTGGGTTGAGAGGACTCAGTGGGTTGAGTGGATTGAGGGGGTTCATTGGTGGGGCCTCCTCTTTGTTGAGGGCTTCTTGGCTAGACATTTGCATGTGCCTCCTCAGCTGGCTGGTGCGCTGTTCCCACACAGACATGTGGTGTCGGCGTCTCCTCTCCCTCAGGTGGCTGCTGCGCGGCTCCCACATCGACATGTGGTGTCTTCTCCTTCTGTCTCTTTCAATGGAAGGCATGTTGGGAGCAGACATCGGGCTGACCTCCTTGGCCTTCTGCAGTGCATGTTTCTGGTTGAAGGCTTCTTCTTCCTCCTGCTCATCCTTGGTCAGTTCCTGGGCATTGGCGAGATTGTCCACAGCGATAGCCAAGAATACATTCAGCAGTGTGTAGTTTCCAAACAAGGTGAGCACAATGAAGTAGATGGCAGACCACATGCCTGAGCTCACCCCACCCTGGGAGCGGATGCCGTTATACATCACTTCATTCCAGTCTTCCCCCGTCAGGATCTGGAACACTGTCATGATAGCTGCAGGGAAGGTATCAAAATTAGCCGAAGGAGTCCCATCATTAAAGTTAAACCTGCCTCCAAAGAGCTGCATTCCCAGGAGAGCAAAGACAACAATGAAGAGGAAGAGGAGGAAGAGTAAGCTGATGATAGACTTCATGGAGCTCATCAAGGAAACAACCAGATTCCGGAGGGATGCCCAATACTTGGTTATTTTAAATATCCTTAGGAGCCGGAGAGCTCGTAAGACACTGATTCCAAAAGATGTGCCAGGTCGGAAGATTGCCCAAACGACCTCAAAGATGCTGCCCACTGTGACCCCAAAATCAAAGCAGTTGAAGGATGAGTGAAAATAAAGGCGTGGCCCCATGCCATACATCTTCAGGGACATCTCCAACAGGAAGAGTCCCAGAAACAAAAATTCTGCATAGTAGAGGAGGTGAGTGAGCCACTGTGGCTGGTTGTGATGAACGATGGCCACACAGGCAGTATTGAGAGCCACAACACTCAGGACGATCCAGTAGAACACTTGCGACTTGACCATGTGTCGGATAGAGATACGCAGAAGCCGTTCCTTGTGCCGGAAATAGGAGGCTCCATCTACTTTTGTGCTCTTGATACTGGCTCTGGCAAGAGGTGTGCCTTCCAAGGCTGATGTTCCCGAGTTTTTATTTTCTTCAGCAAGCATGACTTCCTCTGCTTTGTCTATCCAGGCGCGGTAGCCATTCAACTCGCGCTCAATCTGTTGCTGACGCCGGAGCTTCATGAATGCTCTTCGGTTCTCCACTCTCTCTCTTTCTTTGGCAAATTCCCCGGAAAGCACGCCCAGGACAAGGTTGAGAACAAAGAAGGATCCGATGATGATGAGGGGGATGAAGTACAGCCAGTTCCAGGTGGCTCCTAAGGCATCATTGGTATTGTACAGCACAGTGGTCCACCCTTCCATAGTGATGCATTGGAAGACAGTCAGCACAGCAAAAAGGATGTTGTCAAACTGGGTGATCCCGTCATTGGGGCCGATCCAGTCCTTACATTCATAACCAGCCGGGCAGCCCTGTACACCACACGGGTGAGGAGGATCAAATCCCTCTAGAATACCTGAATTGTTCATGAAGCATGCTCGATGCAACTTGCCACTGTAGAACTCCAAGCCAATGATGGCAAACATGAGAATGGCAAAGAAGAGCAGAAGGCCAATCTGCAGAAGAGGCACCATGGCCTTCATGATGGACTTCAGCACGATCTGCAGGCTAGGTATTCCTGACACGAGCTTTAAGGGCCTCAGGACACGCACAGCCCGGAGGGTCCGCAGGTCCACGTGGGTGTTGAAATGGGTTCCTGCAGTGGCCAGGATGCCACTGAGGACCACAATGAAGTCCATGACATTCCAGCCGTTACGGAGGTACGAACCCTTATGGAAGATGAATCCTAGAGCCACGATTTTGATCCCAGCTTCAAAGCAGAAGATTCCAATAAAATATGGTTCTGTCTTCTCCAGTCTTCGGGACATTGGGGTCTTGTCATCCTCAGGAAGATGCTGCTCCAGGGCCAAGACGATGCAGTTGGCAATGATGGTGGCCAGGATCATGTACTCAAATGGTGGCCAATCGATGAGCTTCTTGGCATATTTCCTGACAATGTTATCTTCTCCGAAGATGAACAGGGATCTGTTGACCGTGAAACAGTTCTGCCGGACTGGTATGGGGTTGTACAAAGCCATAGTCCGCGCCCTCTGCGCTTTTGACTGCTTGTAGGCGGCCGCCGGCCCCGAGGCCGGTACGGGGGTTCCTTGTCGGTTCCTGCTCTGGTCCGAGTCTCCATCGCCTGAGCCTGGTCTGCCAACGACCACCGCCTCCCCGAAGCGAGCCAT
>7177aaa7-a5b6-4d60-ad5d-f05ce2d74029_ENSRNOG00000002863
TAGCACTTATCGTCTTCTTCCGTGTCACTCAGGAGGTCACTGACAGCTCCACACATCATGCCAGGCCCAGGCCCCCCACGCCTCCGCCGCCGATAGTGCCCATTAGGCATCTGCCAGCTGTGCCGTAGGGGTGGGGCAGAGCCAATGGTATTGGACCGGCCCAAGCTAGTAGCTACGGCTGCCTCAAAGGTGAGTGTCTCCTCCTCGCCACAGTCTGAGGCGTGGGAGTCTTCATGGAGGGCCAGATAGGGCTCAGAGATGTAGTGCTGTGGGGAAGGGTGCTGGCCCTGCTGGGGGTGCAAGGAGTTGGAAGACTCGGTTAGGCAAGCGCTGTTGCTTTCCAGAGCTTGAGAGGCCAGTGGGGATCCACCCTCACTTCCATCAGGAGGTGGAGAGATGCCGCCAGTGTGTCTCATCAGGGAGCTGTAGGAGAGGAGGGGCCGAGGCTTTGGTGGCACAGGTGGGAGCTGGCGACGACTTCGTCTTGGGGTGCTGGTGTCGGAGATAGAGGGAATGGAGCTCTCACTCAGTGAACCTGTACCCTGTCTGTTGGGGGTTTGTGACCTTCCCTCACTGGGTGACCTGGACTGGCGACGTTCTGGGGACTCCCAGTCAGCCTGGGTTCCTCGCTCCTCAGAATTGCAGCGGGAGACATCCGGAGAGAGGAGATGCTTTCGTTCTTTGGATCGGCCTCTCTCCCTGCCTCCTGAGCGGTGAGTGTCAGACTTGTGACCAGAGTCAGAATTCAGGCGGTGGGCTGACAGCCTCAGGGAGGAATGGTAACTTCTGCGTCGTGACTTGTAGGTGTTTTCACTGCTACGTTCCATGGAGAACTCCTCCAACCAGGAGGAATTTGAACGCTTATCCCGAATTGTAGAAAATGAACGTCGCATAGAGCTAGGGTCTGTTACCACCTGGGGATCCATAGTCAGACGTGGCATAGAGGATGCCCTCCCAGATCCCGCATGCTCCTGGGTGTCCGGAGGAAGGTAGATGCCATGGTTAGAGGACTGCACACTTTTTAATTCACTAACCTCTGGCTCCAGCGATTGCTGTTCCTGGAATTGTCCATCATCCGCTGGGTCCATACAAGCCAACTGGAATATTTCTTGAGGGGAGAGTGGACTCATTGAAGGGTATCCACTCCGACCACTCAGGCCAGAAACAGGGTCCTGCTGGAGATAAGGCAGGGCTTTGGCATTAGAAATGATCTCCTGAGGCAGTGAGGAGGGCTCCATGCGCTGGAACATGGGTGCATTTTTCTGTTCTTCCAGCTGCTGTCTCTGTTTCTTTACCTTACTCTGTTTATAGTAGTCCATAATCATCATTGCTGCATAGATCTTGCCCACAGTCAGGTCAGAGGCTTTGGGCATGGGCACTAGCAGATCCAACATCTTTTGGGACAGGTGAGGCCAAATGGCCAGGGTCTCTTTTTGTAGCTCTGAGTCTAGCTGCTGTCTGTCTGCACCACCTTTGGCGATTTTAATGTCCAGAGCTGTCCGGATCAGAGCCATAAGTGTGGAGGTGAAATGGACTGTCATGTCCTCAGCCACTGGCATATTCATCAGGACCAACCTCTTATAGGCCACTTTGGAGGGACATCTCTTGCCGAGGCCTAGCGGTGGTGACATGAGAGTCAGCATTTCATACATCTCAGTGTAATGGATGCGGCCACATGCTGCTCTGTCATACTCTGCCCAGACACGGACAAATTCATCCAAGTGGTGAGGCCCCAGGATGGACGAATCTCGAGTCAGGTACTCAAAGTTGTCCATGATAACAGCCACAAACAGGTTGAGCATCAGGAAGGAGCAGAAGAAGATGAAGGAGACAAAATAAACGTAGGCCAGGTCAGTGCCACAGCGCTCACTCTCGTTCTGCCCTGAGGGTGCAGTGGTGTCAGGCTCACAGCCCTTCTCGCCCAGACATGACAACATAATCTCCTGCCAAGCCTCCCCTGTGGCGCTCCTGAAAAGCAGCATGAGAGACCCGAAGAAACTCCGAAAGTTGTTGTGCCGGTTGATATGACTCTCCTCATCTAACTTTATGTTTCCAAACACCTGCATCCCAATGATAGCGTAGATGAAGAAAAGCATGGCAATCAGAAGGCAGACATAGGGGAGAGCCTTAAAGGACTGCACGAAGGTCCACAGTAAGATGCGGATGGTGTAGCCCTGTCGCAGAAGCTTTATGAGCCGTGCAGCTCGGAAGAGCTTCAGAAAGCTCATATTGAAGCCACTGGTGTTCACCAGCTTGCTGTCTGTCAGGATAATTTCTGTGATACTGCCGATCACGGTAATGAAGTCAAAGATGTTCCAGGTATCTCGGAAATAGTTCAAGAAGCCGAAAGCGATGACCTTTAGGACACATTCTAGGGAAAACACCATAGTGAAGGCGATGTTCAGGTACTTTAGGGCGAGCTCATAGGTCCAAGGAGCAGAATAGTACTTCATCATCAGCACAACGGTGTTCAAGGCAATCATGGCCATGATGGTATACTCAAAGGATGGCGAGACTACGAAGTGCCACACGCGGTACTGGAAGGTGTGCCTGTTTTGTGGCATGTAGCGGGTGAGAGGTTTGGCACTAATGGCGAAGTCGATGCATGCCCGCTCATTCTTTTCTAGGCTACACTCCTCCATCATCTTGTCCCCTTGCTCCTGGAAGGTGATGATAATGAGGGCCACGAAGATATTGACAAAGAAGAAAGGGAAGACCACAAAGTAGACCACATAGAAGATGGACATCTCCATGCGGTTGCTGCGGCTTGGGCCTCTGTCCTCCTCTGTCACATCTACCGAGTGCTGCAGAACCTGAGGCCATCCTTCCCCCGTGGAGACGGTGAAGAGGGTCAGCAGGGCCCAGATGATGTTGTCATAGTGGAATTCATGACGCTTCCACTCCCGGCCCTTCACCTCCATCTTGTTTTTCTCGTGGTCTACATAGTTGCCTATGCATTCCTTCTCTGTGTCCTTGGAACTGTCGGTGCAATAAAAGAACTTTCCCTTGAATAACTGAACAGCAATGACGGCAAAGATGAACATAAAGAGCTTGTAGACAATGAGTATGTTGAAGACATTCTTCAAGGAGGTCACCACGCAGTCAAACACAGCCTTCAGTTTGGGCAAGCGCTTGATGGTTTTCAGTGGTCGCAGAACTCGAAGTACCCTCAGAGACTTGATCGTCTTGATATCCCGCCCCTTGTTGGTTAAAAGCATCTACTTACGCCAGAGCAAATGCTACCAATGCACCAACCACTACCACAAAGTCCAGGATATTCCAGAGGTCTCGGAAGTACGATCCATCCTGCAGGATCAAGCCTTGGTCTATCATCTCCTTAAGTCCTGAGTTCTCTCTTCTTCATGGATGGTTGGCTCCTTGCTCCTGTGGCTGCTCTGAGGCTCGTGTTCCTTCTCCCCATCGATGGACACCCCTTCATCCAGACTCCGCTCCTGGCTGGCAGACCTGCTTCTGGAGGCAGAGGCAGACTCCTTGCCCTCAGTCCTGACTCGGCGATGCCGGCTTCGCCTCTGACTCTGCCTGTGCCTGGCCCGGTCCTCAAAAGTCACCACAGTCTCTCCTCCCCCAGTCTCCTGCTGGGTTGGGTCACAGTTTCCATGACAGGATCTGGGCAGCCACGGTGGCTCCCGTTTGCCCAGGGACAAAGGGCTCCTCTGGTTGTCCAGGACGCTAGTCAGGCCACCTATGTCCCCCTTGAGAGAACCTCCACGGCTGATACGCTCCTCTTCACATTTTTCAAGACCCAAGCCCAGGGCTAGGCCCTCAATGGGCCTGGGCCTCCGATAGAGGCTAGGATGAGCATTGAGTGGGTTGAGAGGACTCAGTGGGTTGAGTGGATTGAGGGGGTTCATTGGTGGGGCCTCCTCTTTGTTGAGGGCTTCTTGGCTAGACATTTGCATGTGCCTCCTCAGCTGGCTGGTGCGCTGTTCCCACACAGACATGTGGTGTCGGCGTCTCCTCTCCCTCTCAATGGAAGGCATGTTGGGAGCAGACATCGGGCTGACCTCCTTGGCCTTCTGCAGTGCATGTTTCTGGTTGAAGGCTTCTTCTTCCTCCTGCTCATCCTTGGTCAGTTCCTGGGCATTGGCGAGATTGTCCACAGCGATAGCCAAGAATACATTCAGCAGTGTGTAGTTTCCAAACAAGGTGAGCACAATGAAGTAGATGGCAGACCACATGCCTGAGCTCACCCCACCCTGGGAGCGGATGCCGTTATACATCACTTCATTCCAGTCTTCCCCCGTCAGGATCTGGAACACTGTCATGATAGCTGCAGGGAAGGTATCAAAATTAGCCGAAGGAGTCCCATCATTAAAGTTAAACCTGCCTCCAAAGAGCTGCATTCCCAGGAGAGCAAAGACAACAATGAAGAGGAAGAGGAGGAAGAGTAAGCTGATGATAGACTTCATGGAGCTCATCAAGGAAACAACCAGATTCCGGAGGGATGCCCAATACTTGGTTATTTTAAATATCCTTAGGAGCCGGAGAGCTCGTAAGACACTGATTCCAAAAGATGTGCCAGGTCGGAAGATTGCCCAAACGACCTCAAAGATGCTGCCCACTGTGACCCCAAAATCAAAGCAGTTGAAGGATGAGTGAAAATAAAGGCGTGGCCCCATGCCATACATCTTCAGGGACATCTCCAACAGGAAGAGTCCCAGAAACAAAAATTCTGCATAGTAGAGGAGGTGAGTGAGCCACTGTGGCTGGTTGTGATGAACGATGGCCACACAGGCAGTATTGAGAGCCACAACACTCAGGACGATCCAGTAGAACACTTGCGACTTGACCATGTGTCGGATAGAGATACGCAGAAGCCGTTCCTTGTGCCGGAAATAGGAGGCTCCATCTACTTTTGTGCTCTTGATACTGGCTCTGGCAAGAGGTGTGCCCACTGAAGAGATATCAACGCAGTGCTCATCGCTGGAGTCTCGGGTCATGGCCTCCGTCCGGCTCCTTTTGATGGTTGCCCTTCGAAGCACTTCCAAGGCTGATGTTCCCGAGTTTTTATTTTCTTCAGCAAGCATGACTTCCTCTGCTTTGTCTATCCAGGCGCGGTAGCCATTCAACTCGCGCTCAATCTGTTGCTGACGCCGGAGCTTCATGAATGCTCTTCGGTTCTCCACTCTCTCTCTTTCTTTGGCAAATTCCCCGGAAAGCACGCCCAGGACAAGGTTGAGAACAAAGAAGGATCCGATGATGATGAGGGGGATGAAGTACAGCCAGTTCCAGGTGGCTCCTAAGGCATCATTGGTCTGAAGGAAAGAAAAATGGT
>30853eb9-dc86-4a1e-ab1c-8ee68bbd4e66_ENSRNOG00000002863
GGTGCAAGGAGTTGGAAGACTCGGTTAGGCAAGCGCTGTTGCTTTCCAGAGCTTGAGAGGCCAGTGGGGATCCACCCTCACTTCCATCAGGAGGTGGAGAGATGCCGCCAGTGTGTCTCATCAGGGAGCTGTAGGAGAGGAGGGGCCGAGGCTTTGGTGGCACAGGTGGGAGCTGGCGACGACTTCGTCTTGGGGTGCTGGTGTCGGAGATAGAGGGAATGGAGCTCTCACTCAGTGAACCTGTACCCTGTCTGTTGGGGGTTTGTGACCTTCCCTCACTGGGTGACCTGGACTGGCGACGTTCTGGGGACTCCCAGTCAGCCTGGGTTCCTCGCTCCTCAGAATTGCAGCGGGAGACATCCGGAGAGAGGAGATGCTTTCGTTCTTTGGATCGGCCTCTCTCCCTGCCTCCTGAGCGGTGAGTGTCAGACTTGTGACCAGAGTCAGAATTCAGGCGGTGGGCTGACAGCCTCAGGGAGGAATGGTAACTTCTGCGTCGTGACTTGTAGGTGTTTTCACTGCTACGTTCCATGGAGAACTCCTCCAACCAGGAGGAATTTGAACGCTTATCCCGAATTGTAGAAAATGAACGTCGCATAGAGCTAGGGTCTGTTACCACCTGGGGATCCATAGTCAGACGTGGCATAGAGGATGCCCTCCCAGATCCCGCATGCTCCTGGGTGTCCGGAGGAAGGTAGATGCCATGGTTAGAGGACTGCACACTTTTTAATTCACTAACCTCTGGCTCCAGCGATTGCTGTTCCTGGAATTGTCCATCATCCGCTGGGTCCATACAAGCCAACTGGAATATTTCTTGAGGGGAGAGTGGACTCATTGAAGGGTATCCACTCCGACCACTCAGGCCAGAAACAGGGTCCTGCTGGAGATAAGGCAGGGCTTTGGCATTAGAAATGATCTCCTGAGGCAGTGAGGAGGGCTCCATGCGCTGGAACATGGGTGCATTTTTCTGTTCTTCCAGCTGCTGTCTCTGTTTCTTTACCTTACTCTGTTTATAGTAGTCCATAATCATCATTGCTGCATAGATCTTGCCCACAGTCAGGTCAGAGGCTTTGGGCATGGGCACTAGCAGATCCAACATCTTTTGGGACAGGTGAGGCCAAATGGCCAGGGTCTCTTTTTGTAGCTCTGAGTCTAGCTGCTGTCTGTCTGCACCACCTTTGGCGATTTTAATGTCCAGAGCTGTCCGGATCAGAGCCATAAGTGTGGAGGTGAAATGGACTGTCATGTCCTCAGCCACTGGCATATTCATCAGGACCAACCTCTTATAGGCCACTTTGGAGGGACATCTCTTGCCGAGGCCTAGCGGTGGTGACATGAGAGTCAGCATTTCATACATCTCAGTGTAATGGATGCGGCCACATGCTGCTCTGTCATACTCTGCCCAGACACGGACAAATTCATCCAAGTGGTGAGGCCCCAGGATGGACGAATCTCGAGTCAGGTACTCAAAGTTGTCCATGATAACAGCCACAAACAGGTTGAGCATCAGGAAGGAGCAGAAGAAGATGAAGGAGACAAAATAAACGTAGGCCAGGTCAGTGCCACAGCGCTCACTCTCGTTCTGCCCTGAGGGTGCAGTGGTGTCAGGCTCACAGCCCTTCTCGCCCAGACATGACAACATAATCTCCTGCCAAGCCTCCCCTGTGGCGCTCCTGAAAAGCAGCATGAGAGACCCGAAGAAACTCCGAAAGTTGTTGTGCCGGTTGATATGACTCTCCTCATCTAACTTTATGTTTCCAAACACCTGCATCCCAATGATAGCGTAGATGAAGAAAAGCATGGCAATCAGAAGGCAGACATAGGGGAGAGCCTTAAAGGACTGCACGAAGGTCCACAGTAAGATGCGGATGGTGTAGCCCTGTCGCAGAAGCTTTATGAGCCGTGCAGCTCGGAAGAGCTTCAGAAAGCTCATATTGAAGCCACTGGTGTTCACCAGCTTGCTGTCTGTCAGGATAATTTCTGTGATACTGCCGATCACGGTAATGAAGTCAAAGATGTTCCAGGTATCTCGGAAATAGTTCAAGAAGCCGAAAGCGATGACCTTTAGGACACATTCTAGGGAAAACACCATAGTGAAGGCGATGTTCAGGTACTTTAGGGCGAGCTCATAGGTCCAAGGAGCAGAATAGTACTTCATCATCAGCACAACGGTGTTCAAGGCAATCATGGCCATGATGGTATACTCAAAGGATGGCGAGACTACGAAGTGCCACACGCGGTACTGGAAGGTGTGCCTGTTTTGTGGCATGTAGCGGGTGAGAGGTTTGGCACTAATGGCGAAGTCGATGCATGCCCGCTCATTCTTTTCTAGGCTACACTCCTCCATCATCTTGTCCCCTTGCTCCTGGAAGGTGATGATAATGAGGGCCACGAAGATATTGACAAAGAAGAAAGGGAAGACCACAAAGTAGACCACATAGAAGATGGACATCTCCATGCGGTTGCTGCGGCTTGGGCCTCTGTCCTCCTCTGTCACATCTACCGAGTGCTGCAGAACCTGAGGCCATCCTTCCCCCGTGGAGACGGTGAAGAGGGTCAGCAGGGCCCAGATGATGTTGTCATAGTGGAATTCATGACGCTTCCACTCCCGGCCCTTCACCTCCATCTTGTTTTTCTCGTGGTCTACATAGTTGCCTATGCATTCCTTCTCTGTGTCCTTGGAACTGTCGGTGCAATAAAAGAACTTTCCCTTGAATAACTGAACAGCAATGACGGCAAAGATGAACATAAAGAGCTTGTAGACAATGAGTATGTTGAAGACATTCTTCAAGGAGGTCACCACGCAGTCAAACACAGCCTTCAGTTTGGGCAAGCGCTTGATGGTTTTCAGTGGTCGCAGAACTCGAAGTACCCTCAGAGACTTGATCGTCTTGATATCCCGCCCCTTGTTGGTTGCCAGAGCAAATGCTACCAATGCACCAACCACTACCACAAAGTCCAGGATATTCCAGAGGTCTCGGAAGTACGATCCATCCTGCAGGATCAAGCCTTGGTCTATCATCTTTATCACCATCTCAAAGGTAAACACTCCTGTGAAAACATAGTCGAAATATCTCAGGACTTTGTTACGCTCTGAGTTAGTTAGTACAGGGTCCTCAGCTGCCAGGGCAATGCTGCTGGCCGCAATCACCAAGAGAATGCACATCTCAAAGTAGCGTAGATTCACAATGTAGTGGCAAGCCTTGCGGATCGGGTTAGTGGTGCTGAAGATGAACATAGAGCTATGGGGCACCATGGCTTTTCCAGTCTCCCGCTTCTCCTTCTTCTGCTTCTTCTTTTCCACCTCTTCCTCTTCCTCTTTGGTCTCTGCTTCCTTCAAGGGACTGGCTTCTCCATCCGTCTTGTTGCTAATGTTCACCACTGTTGAGTCCACCAAGGGGTCCATGTCAGGGATGGCGACTGTGACACTGGTGCTCTCAGTGGTAGCCTTGTCCATGTTGGTTGTCATGCAGGAGAGGTCAGGTTCACTCTGGCTAATGCCCCGGCCCACATCCAGCTGTACATCCGCAAGCAGGGCTTGCTCGCTGCTGCCTTCAGCCTCCTGCTCTGTCAGAGCTGCATCCTTCCCCACTTCCAGCTCAGGTTGGGGCTGGACTAGAGGTGTTTCTGCCTCATCAAGAGCTCCTACCAGTCCTGAGCCCCTGGGGACCATCAGACTGTTGGTCCTCCTTAAGTCCTGAGTTCTCTCTTCTTCATGGATGGTTGGCTCCTTGCTCCTGTGGCTGCTCTGAGGCTCGTGTTCCTTCTCCCCATCGATGGACACCCCTTCATCCAGACTCCGCTCCTGGCTGGCAGACCTGCTTCTGGAGGCAGAGGCAGACTCCTTGCCCTCAGTCCTGACTCGGCGATGCCGGCTTCGCCTCTGACTCTGCCTGTGCCTGGCCCGGTCCTCAAAAGTCACCACAGTCTCTCCTCCCCCAGTCTCCTGCTGGGTTGGGTCACAGTTTCCATGACAGGATCTGGGCAGCCACGGTGGCTCCCGTTTGCCCAGGGACAAAGGGCTCCTCTGGTTGTCCAGGACGCTAGTCAGGCCACCTATGTCCCCCTTGAGAGAACCTCCACGGCTGATACGCTCCTCTTCACATTTTTCAAGACCCAAGCCCAGGGCTAGGCCCTCAATGGGCCTGGGCCTCCGATAGAGGCTAGGATGAGCATTGAGTGGGTTGAGAGGACTCAGTGGGTTGAGTGGATTGAGGGGGTTCATTGGTGGGGCCTCCTCTTTGTTGAGGGCTTCTTGGCTAGACATTTGCATGTGCCTCCTCAGCTGGCTGGTGCGCTGTTCCCACACAGACATGTGGTGTCGGCGTCTCCTCTCCCTCTCAATGGAAGGCATGTTGGGAGCAGACATCGGGCTGACCTCCTTGGCCTTCTGCAGTGCATGTTTCTGGTTGAAGGCTTCTTCTTCCTCCTGCTCATCCTGGAACACTGTCATGATAGCTGCAGGGAAGGTATCAAAATTAGCCGAAGGAGTCCCATCATTAAAGTTAAACCTGCCTCCAAAGAGCTGCATTCCCAGGAGAGCAAAGACAACAATGAAGAGGAAGAGGAGGAAGAGTAAGCTGATGATAGACTTCATGGAGCTCATCAAGGAAACAACCAGATTCCGGAGGGATGCCCAATACTTGGTTATTTTAAATATCCTTAGGAGCCGGAGAGCTCGTAAGACACTGATTCCAAAAGATGTGCCAGGTCGGAAGATTGCCCAAACGACCTCAAAGATGCTGCCCACTGTGACCCCAAAATCAAAGCAGTTGAAGGATGAGTGAAAATAAAGGCGTGGCCCCATGCCATACATCTTCAGGGACATCTCCAACAGGAAGAGTCCCAGAAACAAAAATTCTGCATAGTAGAGGAGGTGAGTGAGCCACTGTGGCTGGTTGTGATGAACGATGGCCACACAGGCAGTATTGAGAGCCACAACACTCAGGACGATCCAGTAGAACACTTGCGACTTGACCATGTGTCGGATAGAGATACGCAGAAGCCGTTCCTTGTGCCGGAAATAGGAGGCTCCATCTACTTTTGTGCTCTTGATACTGGCTCTGGCAAGAGGTGTGCCCACTGAAGAGATATCAACGCAGTGCTCATCGCTGGAGTCTCGGGTCATGGCCTCCGTCCGGCTCCTTTTGATGGTTGCCCTTCGAAGCACTTCCAAGGCTGATGTTCCCGAGTTTTTATTTTCTTCAGCAAGCATGACTTCCTCTGCTTTGTCTATCCAGGCGCGGTAGCCATTCAACTCGCGCTCAATCTGTTGCTGACGCCGGAGCTTCATGAATGCTCTTCGGTTCTCCACTCTCTCTCTTTCTTTGGCAAATTCCCCGGAAAGCACGCCCAGGACAAGGTTGAGAACAAAGAAGGATCCGATGATGATGAGGGGGATGAAGTACAGCCAGTTCCAGGTGGCTCCTAAGGCATCATTGGTCTGAAGGAAAGAAAAATGGT
>d49a525a-d722-4d81-b67e-e3008956f6a5_ENSRNOG00000002863
TAGCACTTATCGTCTTCTTCCGTGTCACTCAGGAGGTCACTGACAGCTCCACACATCATGCCAGGCCCAGGCCCCCCACGCCTCCGCCGCCGATAGTGCCCATTAGGCATCTGCCAGCTGTGCCGTAGGGGTGGGGCAGAGCCAATGGTATTGGACCGGCCCAAGCTAGTAGCTACGGCTGCCTCAAAGGTGAGTGTCTCCTCCTCGCCACAGTCTGAGGCGTGGGAGTCTTCATGGAGGGCCAGATAGGGCTCAGAGATGTAGTGCTGTGGGGAAGGGTGCTGGCCCTGCTGGGGGTGCAAGGAGTTGGAAGACTCGGTTAGGCAAGCGCTGTTGCTTTCCAGAGCTTGAGAGGCCAGTGGGGATCCACCCTCACTTCCATCAGGAGGTGGAGAGATGCCGCCAGTGTGTCTCATCAGGGAGCTGTAGGAGAGGAGGGGCCGAGGCTTTGGTGGCACAGGTGGGAGCTGGCGACGACTTCGTCTTGGGGTGCTGGTGTCGGAGATAGAGGGAATGGAGCTCTCACTCAGTGAACCTGTACCCTGTCTGTTGGGGGTTTGTGACCTTCCCTCACTGGGTGACCTGGACTGGCGACGTTCTGGGGACTCCCAGTCAGCCTGGGTTCCTCGCTCCTCAGAATTGCAGCGGGAGACATCCGGAGAGAGGAGATGCTTTCGTTCTTTGGATCGGCCTCTCTCCCTGCCTCCTGAGCGGTGAGTGTCAGACTTGTGACCAGAGTCAGAATTCAGGCGGTGGGCTGACAGCCTCAGGGAGGAATGGTAACTTCTGCGTCGTGACTTGTAGGTGTTTTCACTGCTACGTTCCATGGAGAACTCCTCCAACCAGGAGGAATTTGAACGCTTATCCCGAATTGTAGAAAATGAACGTCGCATAGAGCTAGGGTCTGTTACCACCAGCGATTGCTGTTCCTGGAATTGTCCATCATCCGCTGGGTCCATACAAGCCAACTGGAATATTTCTTGAGGGGAGAGTGGACTCATTGAAGGGTATCCACTCCGACCACTCAGGCCAGAAACAGGGTCCTGCTGGAGATAAGGCAGGGCTTTGGCATTAGAAATGATCTCCTGAGGCAGTGAGGAGGGCTCCATGCGCTGGAACATGGGTGCATTTTTCTGTTCTTCCAGCTGCTGTCTCTGTTTCTTTACCTTACTCTGTTTATAGTAGTCCATAATCATCATTGCTGCATAGATCTTGCCCACAGTCAGGTCAGAGGCTTTGGGCATGGGCACTAGCAGATCCAACATCTTTTGGGACAGGTGAGGCCAAATGGCCAGGGTCTCTTTTTGTAGCTCTGAGTCTAGCTGCTGTCTGTCTGCACCACCTTTGGCGATTTTAATGTCCAGAGCTGTCCGGATCAGAGCCATAAGTGTGGAGGTGAAATGGACTGTCATGTCCTCAGCCACTGGCATATTCATCAGGACCAACCTCTTATAGGCCACTTTGGAGGGACATCTCTTGCCGAGGCCTAGCGGTGGTGACATGAGAGTCAGCATTTCATACATCTCAGTGTAATGGATGCGGCCACATGCTGCTCTGTCATACTCTGCCCAGACACGGACAAATTCATCCAAGTGGTGAGGCCCCAGGATGGACGAATCTCGAGTCAGGTACTCAAAGTTGTCCATGATAACAGCCACAAACAGGTTGAGCATCAGGAAGGAGCAGAAGAAGATGAAGGAGACAAAATAAACGTAGGCCAGGTCAGTGCCACAGCGCTCACTCTCGTTCTGCCCTGAGGGTGCAGTGGTGTCAGGCTCACAGCCCTTCTCGCCCAGACATGACAACATAATCTCCTGCCAAGCCTCCCCTGTGGCGCTCCTGCATCCCAATGATAGCGTAGATGAAGAAAAGCATGGCAATCAGAAGGCAGACATAGGGGAGAGCCTTAAAGGACTGCACGAAGGTCCACAGTAAGATGCGGATGGTGTAGCCCTGTCGCAGAAGCTTTATGAGCCGTGCAGCTCGGAAGAGCTTCAGAAAGCTCATATTGAAGCCACTGGTGTTCACCAGCTTGCTGTCTGTCAGGATAATTTCTGTGATACTGCCGATCACGGTAATGAAGTCAAAGATGTTCCAGGTATCTCGGAAATAGTTCAAGAAGCCGAAAGCGATGACCTTTAGGACACATTCTAGGGAAAACACCATAGTGAAGGCGATGTTCAGGTACTTTAGGGCGAGCTCATAGGTCCAAGGAGCAGAATAGTACTTCATCATCAGCACAACGGTGTTCAAGGCAATCATGGCCATGATGGTATACTCAAAGGATGGCGAGACTACGAAGTGCCACACGCGGTACTGGAAGGTGTGCCTGTTTTGTGGCATGTAGCGGGTGAGAGGTTTGGCACTAATGGCGAAGTCGATGCATGCCCGCTCATTCTTTTCTAGGCTACACTCCTCCATCATCTTGTCCCCTTGCTCCTGGAAGGTGATGATAATGAGGGCCACGAAGATATTGACAAAGAAGAAAGGGAAGACCACAAAGTAGACCACATAGAAGATGGACATCTCCATGCGGTTGCTGCGGCTTGGGCCTCTGTCCTCCTCTGTCACATCTACCGAGTGCTGCAGAACCTGAGGCCATCCTTCCCCCGTGGAGACGGTGAAGAGGGTCAGCAGGGCCCAGATGATGTTGTCATAGTGGAATTCATGACGCTTCCACTCCCGGCCCTTCACCTCCATCTTGTTTTTCTCGTGGTCTACATAGTTGCCTATGCATTCCTTCTCTGTGTCCTTGGAACTGTCGGTGCAATAAAAGAACTTTCCCTTGAATAACTGAACAGCAATGACGGCAAAGATGAACATAAAGAGCTTGTAGACAATGAGTATGTTGAAGACATTCTTCAAGGAGGTCACCACGCAGTCAAACACAGCCTTCAGTTTGGGCAAGCGCTTGATGGTTTTCAGTGGTCGCAGAACTCGAAGTACCCTCAGAGACTTGATCGTCTTGATATCCCGCCCCTTGTTGGTTGCCAGAGCAAATGCTACCAATGCACCAACCACTACCACAAAGTCCAGGATATTCCAGAGGTCTCGGAAGTACGATCCATCCTGCAGGATCAAGCCTTGGTCTATCATCTTTATCACCATCTCAAAGGTAAACACTCCTGTGAAAACATAGTCGAAATATCTCAGGACTTTGTTACGCTCTGAGTTAGTTAGTACAGGGTCCTCAGCTGCCAGGGCAATGCTGCTGGCCGCAATCACCAAGAGAATGCACATCTCAAAGTAGCGTAGATTCACAATGTAGTGGCAAGCCTTGCGGATCGGGTTAGTGGTGCTGAAGATGAACATAGAGCTATGGGGCACCATGGCTTTTCCAGTCTCCCGCTTCTCCTTCTTCTGCTTCTTCTTTTCCACCTCTTCCTCTTCCTCTTTGGTCTCTGCTTCCTTCAAGGGACTGGCTTCTCCATCCGTCTTGTTGCTAATGTTCACCACTGTTGAGTCCACCAAGGGGTCCATGTCAGGGATGGCGACTGTGACACTGGTGCTCTCAGTGGTAGCCTTGTCCATGTTGGTTGTCATGCAGGAGAGGTCAGGTTCACTCTGGCTAATGCCCCGGCCCACATCCAGCTGTACATCCGCAAGCAGGGCTTGCTCGCTGCTGCCTTCAGCCTCCTGCTCTGTCAGAGCTGCATCCTTCCCCACTTCCAGCTCAGGTTGGGGCTGGACTAGAGGTGTTTCTGCCTCATCAAGAGCTCCTACCAGTCCTGAGCCCCTGGGGACCATCAGACTGTTGGTCCTCCTTAAGTCCTGAGTTCTCTCTTCTTCATGGATGGTTGGCTCCTTGCTCCTGTGGCTGCTCTGAGGCTCGTGTTCCTTCTCCCCATCGATGGACACCCCTTCATCCAGACTCCGCTCCTGGCTGGCAGACCTGCTTCTGGAGGCAGAGGCAGACTCCTTGCCCTCAGTCCTGACTCGGCGATGCCGGCTTCGCCTCTGACTCTGCCTGTGCCTGGCCCGGTCCTCAAAAGTCACCACAGTCTCTCCTCCCCCAGTCTCCTGCTGGGTTGGGTCACAGTTTCCATGACAGGATCTGGGCAGCCACGGTGGCTCCCGTTTGCCCAGGGACAAAGGGCTCCTCTGGTTGTCCAGGACGCTAGTCAGGCCACCTATGTCCCCCTTGAGAGAACCTCCACGGCTGATACGCTCCTCTTCACATTTTTCAAGACCCAAGCCCAGGGCTAGGCCCTCAATGGGCCTGGGCCTCCGATAGAGGCTAGGATGAGCATTGAGTGGGTTGAGAGGACTCAGTGGGTTGAGTGGATTGAGGGGGTTCATTGGTGGGGCCTCCTCTTTGTTGAGGGCTTCTTGGCTAGACATTTGCATGTGCCTCCTCAGCTGGCTGGTGCGCTGTTCCCACACAGACATGTGGTGTCGGCGTCTCCTCTCCCTCTCAATGGAAGGCATGTTGGGAGCAGACATCGGGCTGACCTCCTTGGCCTTCTGCAGTGCATGTTTCTGGTTGAAGGCTTCTTCTTCCTCCTGCTCATCCTTGGTCAGTTCCTGGGCATTGGCGAGATTGTCCACAGCGATAGCCAAGAATACATTCAGCAGTGTGTAGTTTCCAAACAAGGTGAGCACAATGAAGTAGATGGCAGACCACATGCCTGAGCTCACCCCACCCTGGGAGCGGATGCCGTTATACATCACTTCATTCCAGTCTTCCCCCGTCAGGATCTGGAACACTGTCATGATAGCTGCAGGGAAGGTATCAAAATTAGCCGAAGGAGTCCCATCATTAAAGTTAAACCTGCCTCCAAAGAGCTGCATTCCCAGGAGAGCAAAGACAACAATGAAGAGGAAGAGGAGGAAGAGTAAGCTGATGATAGACTTCATGGAGCTCATCAAGGAAACAACCAGATTCCGGAGGGATGCCCAATACTTGGTTATTTTAAATATCCTTAGGAGCCGGAGAGCTCGTAAGACACTGATTCCAAAAGATGTGCCAGGTCGGAAGATTGCCCAAACGACCTCAAAGATGCTGCCCACTGTGACCCCAAAATCAAAGCAGTTGAAGGATGAGTGAAAATAAAGGCGTGGCCCCATGCCATACATCTTCAGGGACATCTCCAACAGGAAGAGTCCCAGAAACAAAAATTCTGCATAGTAGAGGAGGTGAGTGAGCCACTGTGGCTGGTTGTGATGAACGATGGCCACACAGGCAGTATTGAGAGCCACAACACTCAGGACGATCCAGTAGAACACTTGCGACTTGACCATGTGTCGGATAGAGATACGCAGAAGCCGTTCCTTGTGCCGGAAATAGGAGGCTCCATCTACTTTTGTGCTCTTGATACTGGCTCTGGCAAGAGGTGTGCCCACTGAAGAGATATCAACGCAGTGCTCATCGCTGGAGTCTCGGGTCATGGCCTCCGTCCGGCTCCTTTTGATGGTTGCCCTTCGAAGCACTTCCAAGGCTGATGTTCCCGAGTTTTTATTTTCTTCAGCAAGCATGACTTCCTCTGCTTTGTCTATCCAGGCGCGGTAGCCATTCAACTCGCGCTCAATCTGTTGCTGACGCCGGAGCTTCATGAATGCTCTTCGGTTCTCCACTCTCTCTCTTTCTTTGGCAAATTCCCCGGAAAGCACGCCCAGGACAAGGTTGAGAACAAAGAAGGATCCGATGATGATGAGGGGGATGAAGTACAGCCAGTTCCAGGTGGCTCCTAAGGCATCATTGGTATTGTACAGCACAGTGGTCCACCCTTCCATAGTGATGCATTGGAAGACAGTCAGCACAGCAAAAAGGATGTTGTCAAACTGGGTGATCCCGTCATTGGGGCCGATCCAGTCCTTACATTCATAACCAGCCGGGCAGCCCTGTACACCACACGGGTGAGGAGGATCAAATCCCTCTAGAATACCTGAATTGTTCATGAAGCATGCTCGATGCAACTTGCCACTGTAGAACTCCAAGCCAATGATGGCAAACATGAGAATGGCAAAGAAGAGCAGAAGGCCAATCTGCAGAAGAGGCACCATGGCCTTCATGATGGACTTCAGCACGATCTGCAGGCTAGGTATTCCTGACACGAGCTTTAAGGGCCTCAGGACACGCACAGCCCGGAGGGTCCGCAGGTCCACGTGGGTGTTGAAATGGGTTCCTGCAGTGGCCAGGATGCCACTGAGGACCACAATGAAGTCCATGACATTCCAGCCGTTACGGAGGTACGAACCCTTATGGAAGATGAATCCTAGAGCCACGATTTTGATCCCAGCTTCAAAGCAGAAGATTCCAATAAAATATGGTTCTGTCTTCTCCAGTCTTCGGGACATTGGGGTCTTGTCATCCTCAGGAAGATGCTGCTCCAGGGCCAAGACGATGCAGTTGGCAATGATGGTGGCCAGGATCATGTACTCAAATGGTGGCCAATCGATGAGCTTCTTGGCATATTTCCTGACAATGTTATCTTCTCCGAAGATGAACAGGGATCTGTTGACCGTGAAACAGTTCTGCCGGACTGGTATGGGGTTGTACAAAGCCATAGTCCGCGCCCTCTGCGCTTTTGACTGCTTGTAGGCGGCCGCCGGCCCCGAGGCCGGTACGGGGGTTCCTTGTCGGTTCCTGCTCTGGTCCGAGTCTCCATCGCCTGAGCCTGGTCTGCCAACGACCACCGCCTCCCCGAAGCGAGCCAT
>41d6a890-8698-4752-9dd6-5c72f563e29d_ENSRNOG00000002863
TAGCACTTATCGTCTTCTTCCGTGTCACTCAGGAGGTCACTGACAGCTCCACACATCATGCCAGGCCCAGGCCCCCCACGCCTCCGCCGCCGATAGTGCCCATTAGGCATCTGCCAGCTGTGCCGTAGGGGTGGGGCAGAGCCAATGGTATTGGACCGGCCCAAGCTAGTAGCTACGGCTGCCTCAAAGGTGAGTGTCTCCTCCTCGCCACAGTCTGAGGCGTGGGAGTCTTCATGGAGGGCCAGATAGGGCTCAGAGATGTAGTGCTGTGGGGAAGGGTGCTGGCCCTGCTGGGGGTGCAAGGAGTTGGAAGACTCGGTTAGGCAAGCGCTGTTGCTTTCCAGAGCTTGAGAGGCCAGTGGGGATCCACCCTCACTTCCATCAGGAGGTGGAGAGATGCCGCCAGTGTGTCTCATCAGGGAGCTGTAGGAGAGGAGGGGCCGAGGCTTTGGTGGCACAGGTGGGAGCTGGCGACGACTTCGTCTTGGGGTGCTGGTGTCGGAGATAGAGGGAATGGAGCTCTCACTCAGTGAACCTGTACCCTGTCTGTTGGGGGTTTGTGACCTTCCCTCACTGGGTGACCTGGACTGGCGACGTTCTGGGGACTCCCAGTCAGCCTGGGTTCCTCGCTCCTCAGAATTGCAGCGGGAGACATCCGGAGAGAGGAGATGCTTTCGTTCTTTGGATCGGCCTCTCTCCCTGCCTCCTGAGCGGTGAGTGTCAGACTTGTGACCAGAGTCAGAATTCAGGCGGTGGGCTGACAGCCTCAGGGAGGAATGGTAACTTCTGCGTCGTGACTTGTAGGTGTTTTCACTGCTACGTTCCATGGAGAACTCCTCCAACCAGGAGGAATTTGAACGCTTATCCCGAATTGTAGAAAATGAACGTCGCATAGAGCTAGGGTCTGTTACCACCTGGGGATCCATAGTCAGACGTGGCATAGAGGATGCCCTCCCAGATCCCGCATGCTCCTGGGTGTCCGGAGGAAGGTAGATGCCATGGTTAGAGGACTGCACACTTTTTAATTCACTAACCTCTGGCTCCAGCGATTGCTGTTCCTGGAATTGTCCATCATCCGCTGGGTCCATACAAGCCAACTGGAATATTTCTTGAGGGGAGAGTGGACTCATTGAAGGGTATCCACTCCGACCACTCAGGCCAGAAACAGGGTCCTGCTGGAGATAAGGCAGGGCTTTGGCATTAGAAATGATCTCCTGAGGCAGTGAGGAGGGCTCCATGCGCTGGAACATGGGTGCATTTTTCTGTTCTTCCAGCTGCTGTCTCTGTTTCTTTACCTTACTCTGTTTATAGTAGTCCATAATCATCATTGCTGCATAGATCTTGCCCACAGTCAGGTCAGAGGCTTTGGGCATGGGCACTAGCAGATCCAACATCTTTTGGGACAGGTGAGGCCAAATGGCCAGGGTCTCTTTTTGTAGCTCTGAGTCTAGCTGCTGTCTGTCTGCACCACCTTTGGCGATTTTAATGTCCAGAGCTGTCCGGATCAGAGCCATAAGTGTGGAGGTGAAATGGACTGTCATGTCCTCAGCCACTGGCATATTCATCAGGACCAACCTCTTATAGGCCACTTTGGAGGGACATCTCTTGCCGAGGCCTAGCGGTGGTGACATGAGAGTCAGCATTTCATACATCTCAGTGTAATGGATGCGGCCACTGCCTCCAAAGAGCTGCATTCCCAGGAGAGCAAAGACAACAATGAAGAGGAAGAGGAGGAAGAGTAAGCTGATGATAGACTTCATGGAGCTCATCAAGGAAACAACCAGATTCCGGAGGGATGCCCAATACTTGGTTATTTTAAATATCCTTAGGAGCCGGAGAGCTCGTAAGACACTGATTCCAAAAGATGTGCCAGGTCGGAAGATTGCCCAAACGACCTCAAAGATGCTGCCCACTGTGACCCCAAAATCAAAGCAGTTGAAGGATGAGTGAAAATAAAGGCGTGGCCCCATGCCATACATCTTCAGGGACATCTCCAACAGGAAGAGTCCCAGAAACAAAAATTCTGCATAGTAGAGGAGGTGAGTGAGCCACTGTGGCTGGTTGTGATGAACGATGGCCACACAGGCAGTATTGAGAGCCACAACACTCAGGACGATCCAGTAGAACACTTGCGACTTGACCATGTGTCGGATAGAGATACGCAGAAGCCGTTCCTTGTGCCGGAAATAGGAGGCTCCATCTACTTTTGTGCTCTTGATACTGGCTCTGGCAAGAGGTGTGCCCACTGAAGAGATATCAACGCAGTGCTCATCGCTGGAGTCTCGGGTCATGGCCTCCGTCCGGCTCCTTTTGATGGTTGCCCTTCGAAGCACTTCCAAGGCTGATGTTCCCGAGTTTTTATTTTCTTCAGCAAGCATGACTTCCTCTGCTTTGTCTATCCAGGCGCGGTAGCCATTCAACTCGCGCTCAATCTGTTGCTGACGCCGGAGCTTCATGAATGCTCTTCGGTTCTCCACTCTCTCTCTTTCTTTGGCAAATTCCCCGGAAAGCACGCCCAGGACAAGGTTGAGAACAAAGAAGGATCCGATGATGATGAGGGGGATGAAGTACAGCCAGTTCCAGGTGGCTCCTAAGGCATCATTGGTCTGAAGGAAAGAAAAATGGT
>86f496c1-5909-4d4e-96ba-06daec854a92_ENSRNOG00000002863
TAGCACTTATCGTCTTCTTCCGTGTCACTCAGGAGGTCACTGACAGCTCCACACATCATGCCAGGCCCAGGCCCCCCACGCCTCCGCCGCCGATAGTGCCCATTAGGCATCTGCCAGCTGTGCCGTAGGGGTGGGGCAGAGCCAATGGTATTGGACCGGCCCAAGCTAGTAGCTACGGCTGCCTCAAAGGTGAGTGTCTCCTCCTCGCCACAGTCTGAGGCGTGGGAGTCTTCATGGAGGGCCAGATAGGGCTCAGAGATGTAGTGCTGTGGGGAAGGGTGCTGGCCCTGCTGGGGGTGCAAGGAGTTGGAAGACTCGGTTAGGCAAGCGCTGTTGCTTTCCAGAGCTTGAGAGGCCAGTGGGGATCCACCCTCACTTCCATCAGGAGGTGGAGAGATGCCGCCAGTGTGTCTCATCAGGGAGCTGTAGGAGAGGAGGGGCCGAGGCTTTGGTGGCACAGGTGGGAGCTGGCGACGACTTCGTCTTGGGGTGCTGGTGTCGGAGATAGAGGGAATGGAGCTCTCACTCAGTGAACCTGTACCCTGTCTGTTGGGGGTTTGTGACCTTCCCTCACTGGGTGACCTGGACTGGCGACGTTCTGGGGACTCCCAGTCAGCCTGGGTTCCTCGCTCCTCAGAATTGCAGCGGGAGACATCCGGAGAGAGGAGATGCTTTCGTTCTTTGGATCGGCCTCTCTCCCTGCCTCCTGAGCGGTGAGTGTCAGACTTGTGACCAGAGTCAGAATTCAGGCGGTGGGCTGACAGCCTCAGGGAGGAATGGTAACTTCTGCGTCGTGACTTGTAGGTGTTTTCACTGCTACGTTCCATGGAGAACTCCTCCAACCAGGAGGAATTTGAACGCTTATCCCGAATTGTAGAAAATGAACGTCGCATAGAGCTAGGGTCTGTTACCACCAGCGATTGCTGTTCCTGGAATTGTCCATCATCCGCTGGGTCCATACAAGCCAACTGGAATATTTCTTGAGGGGAGAGTGGACTCATTGAAGGGTATCCACTCCGACCACTCAGGCCAGAAACAGGGTCCTGCTGGAGATAAGGCAGGGCTTTGGCATTAGAAATGATCTCCTGAGGCAGTGAGGAGGGCTCCATGCGCTGGAACATGGGTGCATTTTTCTTATAGGCCACTTTGGAGGGACATCTCTTGCCGAGGCCTAGCGGTGGTGACATGAGAGTCAGCATTTCATACATCTCAGTGTAATGGATGCGGCCACATGCTGCTCTGTCATACTCTGCCCAGACACGGACAAATTCATCCAAGTGGTGAGGCCCCAGGATGGACGAATCTCGAGTCAGGTACTCAAAGTTGTCCATGATAACAGCCACAAACAGGTTGAGCATCAGGAAGGAGCAGAAGAAGATGAAGGAGACAAAATAAACGTAGGCCAGGTCAGTGCCACAGCGCTCACTCTCGTTCTGCCCTGAGGGTGCAGTGGTGTCAGGCTCACAGCCCTTCTCGCCCAGACATGACAACATAATCTCCTGCCAAGCCTCCCCTGTGGCGCTCCTGAAAAGCAGCATGAGAGACCCGAAGAAACTCCGAAAGTTGTTGTGCCGGTTGATATGACTCTCCTCATCTAACTTTATGTTTCCAAACACCTGCATCCCAATGATAGCGTAGATGAAGAAAAGCATGGCAATCAGAAGGCAGACATAGGGGAGAGCCTTAAAGGACTGCACGAAGGTCCACAGTAAGATGCGGATGGTGTAGCCCTGTCGCAGAAGCTTTATGAGCCGTGCAGCTCGGAAGAGCTTCAGAAAGCTCATATTGAAGCCACTGGTGTTCACCAGCTTGCTGTCTGTCAGGATAATTTCTGTGATACTGCCGATCACGGTAATGAAGTCAAAGATGTTCCAGGTATCTCGGAAATAGTTCAAGAAGCCGAAAGCGATGACCTTTAGGACACATTCTAGGGAAAACACCATAGTGAAGGCGATGTTCAGGTACTTTAGGGCGAGCTCATAGGTCCAAGGAGCAGAATAGTACTTCATCATCAGCACAACGGTGTTCAAGGCAATCATGGCCATGATGGTATACTCAAAGGATGGCGAGACTACGAAGTGCCACACGCGGTACTGGAAGGTGTGCCTGTTTTGTGGCATGTAGCGGGTGAGAGGTTTGGCACTAATGGCGAAGTCGATGCATGCCCGCTCATTCTTTTCTAGGCTACACTCCTCCATCATCTTGTCCCCTTGCTCCTGGAAGGTGATGATAATGAGGGCCACGAAGATATTGACAAAGAAGAAAGGGAAGACCACAAAGTAGACCACATAGAAGATGGACATCTCCATGCGGTTGCTGCGGCTTGGGCCTCTGTCCTCCTCTGTCACATCTACCGAGTGCTGCAGAACCTGAGGCCATCCTTCCCCCGTGGAGACGGTGAAGAGGGTCAGCAGGGCCCAGATGATGTTGTCATAGTGGAATTCATGACGCTTCCACTCCCGGCCCTTCACCTCCATCTTGTTTTTCTCGTGGTCTACATAGTTGCCTATGCATTCCTTCTCTGTGTCCTTGGAACTGTCGGTGCAATAAAAGAACTTTCCCTTGAATAACTGAACAGCAATGACGGCAAAGATGAACATAAAGAGCTTGTAGACAATGAGTATGTTGAAGACATTCTTCAAGGAGGTCACCACGCAGTCAAACACAGCCTTCAGTTTGGGCAAGCGCTTGATGGTTTTCAGTGGTCGCAGAACTCGAAGTACCCTCAGAGACTTGATCGTCTTGATATCCCGCCCCTTGTTGGTTAAAAGCATCTACTTACGCCAGAGCAAATGCTACCAATGCACCAACCACTACCACAAAGTCCAGGATATTCCAGAGGTCTCGGAAGTACGATCCATCCTGCAGGATCAAGCCTTGGTCTATCATCTTTATCACCATCTCAAAGGTAAACACTCCTGTGAAAACATAGTCGAAATATCTCAGGACTTTGTTACGCTCTGAGTTAGTTAGTACAGGGTCCTCAGCTGCCAGGGCAATGCTGCTGGCCGCAATCACCAAGAGAATGCACATCTCAAAGTAGCGTAGATTCACAATGTAGTGGCAAGCCTTGCGGATCGGGTTAGTGGTGCTGAAGATGAACATAGAGCTATGGGGCACCATGGCTTTTCCAGTCTCCCGCTTCTCCTTCTTCTGCTTCTTCTTTTCCACCTCTTCCTCTTCCTCTTTGGTCTCTGCTTCCTTCAAGGGACTGGCTTCTCCATCCGTCTTGTTGCTAATGTTCACCACTGTTGAGTCCACCAAGGGGTCCATGTCAGGGATGGCGACTGTGACACTGGTGCTCTCAGTGGTAGCCTTGTCCATGTTGGTTGTCATGCAGGAGAGGTCAGGTTCACTCTGGCTAATGCCCCGGCCCACATCCAGCTGTACATCCGCAAGCAGGGCTTGCTCGCTGCTGCCTTCAGCCTCCTGCTCTGTCAGAGCTGCATCCTTCCCCACTTCCAGCTCAGGTTGGGGCTGGACTAGAGGTGTTTCTGCCTCATCAAGAGCTCCTACCAGTCCTGAGCCCCTGGGGACCATCAGACTGTTGGTCCTCCTTAAGTCCTGAGTTCTCTCTTCTTCATGGATGGTTGGCTCCTTGCTCCTGTGGCTGCTCTGAGGCTCGTGTTCCTTCTCCCCATCGATGGACACCCCTTCATCCAGACTCCGCTCCTGGCTGGCAGACCTGCTTCTGGAGGCAGAGGCAGACTCCTTGCCCTCAGTCCTGACTCGGCGATGCCGGCTTCGCCTCTGACTCTGCCTGTGCCTGGCCCGGTCCTCAAAAGTCACCACAGTCTCTCCTCCCCCAGTCTCCTGCTGGGTTGGGTCACAGTTTCCATGACAGGATCTGGGCAGCCACGGTGGCTCCCGTTTGCCCAGGGACAAAGGGCTCCTCTGGTTGTCCAGGACGCTAGTCAGGCCACCTATGTCCCCCTTGAGAGAACCTCCACGGCTGATACGCTCCTCTTCACATTTTTCAAGACCCAAGCCCAGGGCTAGGCCCTCAATGGGCCTGGGCCTCCGATAGAGGCTAGGATGAGCATTGAGTGGGTTGAGAGGACTCAGTGGGTTGAGTGGATTGAGGGGGTTCATTGGTGGGGCCTCCTCTTTGTTGAGGGCTTCTTGGCTAGACATTTGCATGTGCCTCCTCAGCTGGCTGGTGCGCTGTTCCCACACAGACATGTGGTGTCGGCGTCTCCTCTCCCTCAGGTGGCTGCTGCGCGGCTCCCACATCGACATGTGGTGTCTTCTCCTTCTGTCTCTTTCAATGGAAGGCATGTTGGGAGCAGACATCGGGCTGACCTCCTTGGCCTTCTGCAGTGCATGTTTCTGGTTGAAGGCTTCTTCTTCCTCCTGCTCATCCTTGGTCAGTTCCTGGGCATTGGCGAGATTGTCCACAGCGATAGCCAAGAATACATTCAGCAGTGTGTAGTTTCCAAACAAGGTGAGCACAATGAAGTAGATGGCAGACCACATGCCTGAGCTCACCCCACCCTGGGAGCGGATGCCGTTATACATCACTTCATTCCAGTCTTCCCCCGTCAGGATCTGGAACACTGTCATGATAGCTGCAGGGAAGGTATCAAAATTAGCCGAAGGAGTCCCATCATTAAAGTTAAACCTGCCTCCAAAGAGCTGCATTCCCAGGAGAGCAAAGACAACAATGAAGAGGAAGAGGAGGAAGAGTAAGCTGATGATAGACTTCATGGAGCTCATCAAGGAAACAACCAGATTCCGGAGGGATGCCCAATACTTGGTTATTTTAAATATCCTTAGGAGCCGGAGAGCTCGTAAGACACTGATTCCAAAAGATGTGCCAGGTCGGAAGATTGCCCAAACGACCTCAAAGATGCTGCCCACTGTGACCCCAAAATCAAAGCAGTTGAAGGATGAGTGAAAATAAAGGCGTGGCCCCATGCCATACATCTTCAGGGACATCTCCAACAGGAAGAGTCCCAGAAACAAAAATTCTGCATAGTAGAGGAGGTGAGTGAGCCACTGTGGCTGGTTGTGATGAACGATGGCCACACAGGCAGTATTGAGAGCCACAACACTCAGGACGATCCAGTAGAACACTTGCGACTTGACCATGTGTCGGATAGAGATACGCAGAAGCCGTTCCTTGTGCCGGAAATAGGAGGCTCCATCTACTTTTGTGCTCTTGATACTGGCTCTGGCAAGAGGTGTGCCCACTGAAGAGATATCAACGCAGTGCTCATCGCTGGAGTCTCGGGTCATGGCCTCCGTCCGGCTCCTTTTGATGGTTGCCCTTCGAAGCACTTCCAAGGCTGATGTTCCCGAGTTTTTATTTTCTTCAGCAAGCATGACTTCCTCTGCTTTGTCTATCCAGGCGCGGTAGCCATTCAACTCGCGCTCAATCTGTTGCTGACGCCGGAGCTTCATGAATGCTCTTCGGTTCTCCACTCTCTCTCTTTCTTTGGCAAATTCCCCGGAAAGCACGCCCAGGACAAGGTTGAGAACAAAGAAGGATCCGATGATGATGAGGGGGATGAAGTACAGCCAGTTCCAGGTGGCTCCTAAGGCATCATTGGTATTGTACAGCACAGTGGTCCACCCTTCCATAGTGATGCATTGGAAGACAGTCAGCACAGCAAAAAGGATGTTGTCAAACTGGGTGATCCCGTCATTGGGGCCGATCCAGTCCTTACATTCATAACCAGCCGGGCAGCCCTGTACACCACACGGGTGAGGAGGATCAAATCCCTCTAGAATACCTGAATTGTTCATGAAGCATGCTCGATGCAACTTGCCACTGTAGAACTCCAAGCCAATGATGGCAAACATGAGAATGGCAAAGAAGAGCAGAAGGCCAATCTGCAGAAGAGGCACCATGGCCTTCATGATGGACTTCAGCACGATCTGCAGGCTAGGTATTCCTGACACGAGCTTTAAGGGCCTCAGGACACGCACAGCCCGGAGGGTCCGCAGGTCCACGTGGGTGTTGAAATGGGTTCCTGCAGTGGCCAGGATGCCACTGAGGACCACAATGAAGTCCATGACATTCCAGCCGTTACGGAGGTACGAACCCTTATGGAAGATGAATCCTAGAGCCACGATTTTGATCCCAGCTTCAAAGCAGAAGATTCCAATAAAATATGGTTCTGTCTTCTCCAGTCTTCGGGACATTGGGGTCTTGTCATCCTCAGGAAGATGCTGCTCCAGGGCCAAGACGATGCAGTTGGCAATGATGGTGGCCAGGATCATGTACTCAAATGGTGGCCAATCGATGAGCTTCTTGGCATATTTCCTGACAATGTTATCTTCTCCGAAGATGAACAGGGATCTGTTGACCGTGAAACAGTTCTGCCGGACTGGTATGGGGTTGTACAAAGCCATAGTCCGCGCCCTCTGCGCTTTTGACTGCTTGTAGGCGGCCGCCGGCCCCGAGGCCGGTACGGGGGTTCCTTGTCGGTTCCTGCTCTGGTCCGAGTCTCCATCGCCTGAGCCTGGTCTGCCAACGACCACCGCCTCCCCGAAGCGAGCCAT
>c26ba732-7473-4f3d-bdc7-ee0a75a2d034_ENSRNOG00000002863
TAGCACTTATCGTCTTCTTCCGTGTCACTCAGGAGGTCACTGACAGCTCCACACATCATGCCAGGCCCAGGCCCCCCACGCCTCCGCCGCCGATAGTGCCCATTAGGCATCTGCCAGCTGTGCCGTAGGGGTGGGGCAGAGCCAATGGTATTGGACCGGCCCAAGCTAGTAGCTACGGCTGCCTCAAAGGTGAGTGTCTCCTCCTCGCCACAGTCTGAGGCGTGGGAGTCTTCATGGAGGGCCAGATAGGGCTCAGAGATGTAGTGCTGTGGGGAAGGGTGCTGGCCCTGCTGGGGGTGCAAGGAGTTGGAAGACTCGGTTAGGCAAGCGCTGTTGCTTTCCAGAGCTTGAGAGGCCAGTGGGGATCCACCCTCACTTCCATCAGGAGGTGGAGAGATGCCGCCAGTGTGTCTCATCAGGGAGCTGTAGGAGAGGAGGGGCCGAGGCTTTGGTGGCACAGGTGGGAGCTGGCGACGACTTCGTCTTGGGGTGCTGGTGTCGGAGATAGAGGGAATGGAGCTCTCACTCAGTGAACCTGTACCCTGTCTGTTGGGGGTTTGTGACCTTCCCTCACTGGGTGACCTGGACTGGCGACGTTCTGGGGACTCCCAGTCAGCCTGGGTTCCTCGCTCCTCAGAATTGCAGCGGGAGACATCCGGAGAGAGGAGATGCTTTCGTTCTTTGGATCGGCCTCTCTCCCTGCCTCCTGAGCGGTGAGTGTCAGACTTGTGACCAGAGTCAGAATTCAGGCGGTGGGCTGACAGCCTCAGGGAGGAATGGTAACTTCTGCGTCGTGACTTGTAGGTGTTTTCACTGCTACGTTCCATGGAGAACTCCTCCAACCAGGAGGAATTTGAACGCTTATCCCGAATTGTAGAAAATGAACGTCGCATAGAGCTAGGGTCTGTTACCACCTGGGGATCCATAGTCAGACGTGGCATAGAGGATGCCCTCCCAGATCCCGCATGCTCCTGGGTGTCCGGAGGAAGGTAGATGCCATGGTTAGAGGACTGCACACTTTTTAATTCACTAACCTCTGGCTCCAGCGATTGCTGTTCCTGGAATTGTCCATCATCCGCTGGGTCCATACAAGCCAACTGGAATATTTCTTGAGGGGAGAGTGGACTCATTGAAGGGTATCCACTCCGACCACTCAGGCCAGAAACAGGGTCCTGCTGGAGATAAGGCAGGGCTTTGGCATTAGAAATGATCTCCTGAGGCAGTGAGGAGGGCTCCATGCGCTGGAACATGGGTGCATTTTTCTGTTCTTCCAGCTGCTGTCTCTGTTTCTTTACCTTACTCTGTTTATAGTAGTCCATAATCATCATTGCTGCATAGATCTTGCCCACAGTCAGGTCAGAGGCTTTGGGCATGGGCACTAGCAGATCCAACATCTTTTGGGACAGGTGAGGCCAAATGGCCAGGGTCTCTTTTTGTAGCTCTGAGTCTAGCTGCTGTCTGTCTGCACCACCTTTGGCGATTTTAATGTCCAGAGCTGTCCGGATCAGAGCCATAAGTGTGGAGGTGAAATGGACTGTCATGTCCTCAGCCACTGGCATATTCATCAGGACCAACCTCTTATAGGCCACTTTGGAGGGACATCTCTTGCCGAGGCCTAGCGGTGGTGACATGAGAGTCAGCATTTCATACATCTCAGTGTAATGGATGCGGCCACATGCTGCTCTGTCATACTCTGCCCAGACACGGACAAATTCATCCAAGTGGTGAGGCCCCAGGATGGACGAATCTCGAGTCAGGTACTCAAAGTTGTCCATGATAACAGCCACAAACAGGTTGAGCATCAGGAAGGAGCAGAAGAAGATGAAGGAGACAAAATAAACGTAGGCCAGGTCAGTGCCACAGCGCTCACTCTCGTTCTGCCCTGAGGGTGCAGTGGTGTCAGGCTCACAGCCCTTCTCGCCCAGACATGACAACATAATCTCCTGCCAAGCCTCCCCTGTGGCGCTCCTGAAAAGCAGCATGAGAGACCCGAAGAAACTCCGAAAGTTGTTGTGCCGGTTGATATGACTCTCCTCATCTAACTTTATGTTTCCAAACACCTGCATCCCAATGATAGCGTAGATGAAGAAAAGCATGGCAATCAGAAGGCAGACATAGGGGAGAGCCTTAAAGGACTGCACGAAGGTCCACAGTAAGATGCGGATGGTGTAGCCCTGTCGCAGAAGCTTTATGAGCCGTGCAGCTCGGAAGAGCTTCAGAAAGCTCATATTGAAGCCACTGGTGTTCACCAGCTTGCTGTCTGTCAGGATAATTTCTGTGATACTGCCGATCACGGTAATGAAGTCAAAGATGTTCCAGGTATCTCGGAAATAGTTCTCATTCTTTTCTAGGCTACACTCCTCCATCATCTTGTCCCCTTGCTCCTGGAAGGTGATGATAATGAGGGCCACGAAGATATTGACAAAGAAGAAAGGGAAGACCACAAAGTAGACCACATAGAAGATGGACATCTCCATGCGGTTGCTGCGGCTTGGGCCTCTGTCCTCCTCTGTCACATCTACCGAGTGCTGCAGAACCTGAGGCCATCCTTCCCCCGTGGAGACGGTGAAGAGGGTCAGCAGGGCCCAGATGATGTTGTCATAGTGGAATTCATGACGCTTCCACTCCCGGCCCTTCACCTCCATCTTGTTTTTCTCGTGGTCTACATAGTTGCCTATGCATTCCTTCTCTGTGTCCTTGGAACTGTCGGTGCAATAAAAGAACTTTCCCTTGAATAACTGAACAGCAATGACGGCAAAGATGAACATAAAGAGCTTGTAGACAATGAGTATGTTGAAGACATTCTTCAAGGAGGTCACCACGCAGTCAAACACAGCCTTCAGTTTGGGCAAGCGCTTGATGGTTTTCAGTGGTCGCAGAACTCGAAGTACCCTCAGAGACTTGATCGTCTTGATATCCCGCCCCTTGTTGGTTAAAAGCATCTACTTACGCCAGAGCAAATGCTACCAATGCACCAACCACTACCACAAAGTCCAGGATATTCCAGAGGTCTCGGAAGTACGATCCATCCTGCAGGATCAAGCCTTGGTCTATCATCTTTATCACCATCTCAAAGGTAAACACTCCTGTGAAAACATAGTCGAAATATCTCAGGACTTTGTTACGCTCTGAGTTAGTTAGTACAGGGTCCTCAGCTGCCAGGGCAATGCTGCTGGCCGCAATCACCAAGAGAATGCACATCTCAAAGTAGCGTAGATTCACAATGTAGTGGCAAGCCTTGCGGATCGGGTTAGTGGTGCTGAAGATGAACATAGAGCTATGGGGCACCATGGCTTTTCCAGTCTCCCGCTTCTCCTTCTTCTGCTTCTTCTTTTCCACCTCTTCCTCTTCCTCTTTGGTCTCTGCTTCCTTCAAGGGACTGGCTTCTCCATCCGTCTTGTTGCTAATGTTCACCACTGTTGAGTCCACCAAGGGGTCCATGTCAGGGATGGCGACTGTGACACTGGTGCTCTCAGTGGTAGCCTTGTCCATGTTGGTTGTCATGCAGGAGAGGTCAGGTTCACTCTGGCTAATGCCCCGGCCCACATCCAGCTGTACATCCGCAAGCAGGGCTTGCTCGCTGCTGCCTTCAGCCTCCTGCTCTGTCAGAGCTGCATCCTTCCCCACTTCCAGCTCAGGTTGGGGCTGGACTAGAGGTGTTTCTGCCTCATCAAGAGCTCCTACCAGTCCTGAGCCCCTGGGGACCATCAGACTGTTGGTCCTCCTTAAGTCCTGAGTTCTCTCTTCTTCATGGATGGTTGGCTCCTTGCTCCTGTGGCTGCTCTGAGGCTCGTGTTCCTTCTCCCCATCGATGGACACCCCTTCATCCAGACTCCGCTCCTGGCTGGCAGACCTGCTTCTGGAGGCAGAGGCAGACTCCTTGCCCTCAGTCCTGACTCGGCGATGCCGGCTTCGCCTCTGACTCTGCCTGTGCCTGGCCCGGTCCTCAAAAGTCACCACAGTCTCTCCTCCCCCAGTCTCCTGCTGGGTTGGGTCACAGTTTCCATGACAGGATCTGGGCAGCCACGGTGGCTCCCGTTTGCCCAGGGACAAAGGGCTCCTCTGGTTGTCCAGGACGCTAGTCAGGCCACCTATGTCCCCCTTGAGAGAACCTCCACGGCTGATACGCTCCTCTTCACATTTTTCAAGACCCAAGCCCAGGGCTAGGCCCTCAATGGGCCTGGGCCTCCGATAGAGGCTAGGATGAGCATTGAGTGGGTTGAGAGGACTCAGTGGGTTGAGTGGATTGAGGGGGTTCATTGGTGGGGCCTCCTCTTTGTTGAGGGCTTCTTGGCTAGACATTTGCATGTGCCTCCTCAGCTGGCTGGTGCGCTGTTCCCACACAGACATGTGGTGTCGGCGTCTCCTCTCCCTCTCAATGGAAGGCATGTTGGGAGCAGACATCGGGCTGACCTCCTTGGCCTTCTGCAGTGCATGTTTCTGGTTGAAGGCTTCTTCTTCCTCCTGCTCATCCTTGGTCAGTTCCTGGGCATTGGCGAGATTGTCCACAGCGATAGCCAAGAATACATTCAGCAGTGTGTAGTTTCCAAACAAGGTGAGCACAATGAAGTAGATGGCAGACCACATGCCTGAGCTCACCCCACCCTGGGAGCGGATGCCGTTATACATCACTTCATTCCAGTCTTCCCCCGTCAGGATCTGGAACACTGTCATGATAGCTGCAGGGAAGGTATCAAAATTAGCCGAAGGAGTCCCATCATTAAAGTTAAACCTGCCTCCAAAGAGCTGCATTCCCAGGAGAGCAAAGACAACAATGAAGAGGAAGAGGAGGAAGAGTAAGCTGATGATAGACTTCATGGAGCTCATCAAGGAAACAACCAGATTCCGGAGGGATGCCCAATACTTGGTTATTTTAAATATCCTTAGGAGCCGGAGAGCTCGTAAGACACTGATTCCAAAAGATGTGCCAGGTCGGAAGATTGCCCAAACGACCTCAAAGATGCTGCCCACTGTGACCCCAAAATCAAAGCAGTTGAAGGATGAGTGAAAATAAAGGCGTGGCCCCATGCCATACATCTTCAGGGACATCTCCAACAGGAAGAGTCCCAGAAACAAAAATTCTGCATAGTAGAGGAGGTGAGTGAGCCACTGTGGCTGGTTGTGATGAACGATGGCCACACAGGCAGTATTGAGAGCCACAACACTCAGGACGATCCAGTAGAACACTTGCGACTTGACCATGTGTCGGATAGAGATACGCAGAAGCCGTTCCTTGTGCCGGAAATAGGAGGCTCCATCTACTTTTGTGCTCTTGATACTGGCTCTGGCAAGAGGTGTGCCCACTGAAGAGATATCAACGCAGTGCTCATCGCTGGAGTCTCGGGTCATGGCCTCCGTCCGGCTCCTTTTGATGGTTGCCCTTCGAAGCACTTCCAAGGCTGATGTTCCCGAGTTTTTATTTTCTTCAGCAAGCATGACTTCCTCTGCTTTGTCTATCCAGGCGCGGTAGCCATTCAACTCGCGCTCAATCTGTTGCTGACGCCGGAGCTTCATGAATGCTCTTCGGTTCTCCACTCTCTCTCTTTCTTTGGCAAATTCCCCGGAAAGCACGCCCAGGACAAGGTTGAGAACAAAGAAGGATCCGATGATGATGAGGGGGATGAAGTACAGCCAGTTCCAGGTGGCTCCTAAGGCATCATTGGTATTGTACAGCACAGTGGTCCACCCTTCCATAGTGATGCATTGGAAGACAGTCAGCACAGCAAAAAGGATGTTGTCAAACTGGGTGATCCCGTCATTGGGGCCGATCCAGTCCTTACATTCATAACCAGCCGGGCAGCCCTGTACACCACACGGGTGAGGAGGATCAAATCCCTCTAGAATACCTGAATTGTTCATGAAGCATGCTCGATGCAACTTGCCACTGTAGAACTCCAAGCCAATGATGGCAAACATGAGAATGGCAAAGAAGAGCAGAAGGCCAATCTGCAGAAGAGGCACCATGGCCTTCATGATGGACTTCAGCACGATCTGCAGGCTAGGTATTCCTGACACGAGCTTTAAGGGCCTCAGGACACGCACAGCCCGGAGGGTCCGCAGGTCCACGTGGGTGTTGAAATGGGTTCCTGCAGTGGCCAGGATGCCACTGAGGACCACAATGAAGTCCATGACATTCCAGCCGTTACGGAGGTACGAACCCTTATGGAAGATGAATCCTAGAGCCACGATTTTGATCCCAGCTTCAAAGCAGAAGATTCCAATAAAATATGGTTCTGTCTTCTCCAGTCTTCGGGACATTGGGGTCTTGTCATCCTCAGGAAGATGCTGCTCCAGGGCCAAGACGATGCAGTTGGCAATGATGGTGGCCAGGATCATGTACTCAAATGGTGGCCAATCGATGAGCTTCTTGGCATATTTCCTGACAATGTTATCTTCTCCGAAGATGAACAGGGATCTGTTGACCGTGAAACAGTTCTGCCGGACTGGTATGGGGTTGTACAAAGCCATAGTCCGCGCCCTCTGCGCTTTTGACTGCTTGTAGGCGGCCGCCGGCCCCGAGGCCGGTACGGGGGTTCCTTGTCGGTTCCTGCTCTGGTCCGAGTCTCCATCGCCTGAGCCTGGTCTGCCAACGACCACCGCCTCCCCGAAGCGAGCCAT
>5490f267-f232-4bd4-8d0b-bec1acc6d97b_ENSRNOG00000002863
TAGCACTTATCGTCTTCTTCCGTGTCACTCAGGAGGTCACTGACAGCTCCACACATCATGCCAGGCCCAGGCCCCCCACGCCTCCGCCGCCGATAGTGCCCATTAGGCATCTGCCAGCTGTGCCGTAGGGGTGGGGCAGAGCCAATGGTATTGGACCGGCCCAAGCTAGTAGCTACGGCTGCCTCAAAGGTGAGTGTCTCCTCCTCGCCACAGTCTGAGGCGTGGGAGTCTTCATGGAGGGCCAGATAGGGCTCAGAGATGTAGTGCTGTGGGGAAGGGTGCTGGCCCTGCTGGGGGTGCAAGGAGTTGGAAGACTCGGTTAGGCAAGCGCTGTTGCTTTCCAGAGCTTGAGAGGCCAGTGGGGATCCACCCTCACTTCCATCAGGAGGTGGAGAGATGCCGCCAGTGTGTCTCATCAGGGAGCTGTAGGAGAGGAGGGGCCGAGGCTTTGGTGGCACAGGTGGGAGCTGGCGACGACTTCGTCTTGGGGTGCTGGTGTCGGAGATAGAGGGAATGGAGCTCTCACTCAGTGAACCTGTACCCTGTCTGTTGGGGGTTTGTGACCTTCCCTCACTGGGTGACCTGGACTGGCGACGTTCTGGGGACTCCCAGTCAGCCTGGGTTCCTCGCTCCTCAGAATTGCAGCGGGAGACATCCGGAGAGAGGAGATGCTTTCGTTCTTTGGATCGGCCTCTCTCCCTGCCTCCTGAGCGGTGAGTGTCAGACTTGTGACCAGAGTCAGAATTCAGGCGGTGGGCTGACAGCCTCAGGGAGGAATGGTAACTTCTGCGTCGTGACTTGTAGGTGTTTTCACTGCTACGTTCCATGGAGAACTCCTCCAACCAGGAGGAATTTGAACGCTTATCCCGAATTGTAGAAAATGAACGTCGCATAGAGCTAGGGTCTGTTACCACCAGCGATTGCTGTTCCTGGAATTGTCCATCATCCGCTGGGTCCATACAAGCCAACTGGAATATTTCTTGAGGGGAGAGTGGACTCATTGAAGGGTATCCACTCCGACCACTCAGGCCAGAAACAGGGTCCTGCTGGAGATAAGGCAGGGCTTTGGCATTAGAAATGATCTCCTGAGGCAGTGAGGAGGGCTCCATGCGCTGGAACATGGGTGCATTTTTCTGTTCTTCCAGCTGCTGTCTCTGTTTCTTTACCTTACTCTGTTTATAGTAGTCCATAATCATCATTGCTGCATAGATCTTGCCCACAGTCAGGTCAGAGGCTTTGGCGATTTTAATGTCCAGAGCTGTCCGGATCAGAGCCATAAGTGTGGAGGTGAAATGGACTGTCATGTCCTCAGCCACTGGCATATTCATCAGGACCAACCTCTTATAGGCCACTTTGGAGGGACATCTCTTGCCGAGGCCTAGCGGTGGTGACATGAGAGTCAGCATTTCATACATCTCAGTGTAATGGATGCGGCCACATGCTGCTCTGTCATACTCTGCCCAGACACGGACAAATTCATCCAAGTGGTGAGGCCCCAGGATGGACGAATCTCGAGTCAGGTACTCAAAGTTGTCCATGATAACAGCCACAAACAGGTTGAGCATCAGGAAGGAGCAGAAGAAGATGAAGGAGACAAAATAAACGTAGGCCAGGTCAGTGCCACAGCGCTCACTCTCGTTCTGCCCTGAGGGTGCAGTGGTGTCAGGCTCACAGCCCTTCTCGCCCAGACATGACAACATAATCTCCTGCCAAGCCTCCCCTGTGGCGCTCCTGAAAAGCAGCATGAGAGACCCGAAGAAACTCCGAAAGTTGTTGTGCCGGTTGATATGACTCTCCTCATCTAACTTTATGTTTCCAAACACCTGCATCCCAATGATAGCGTAGATGAAGAAAAGCATGGCAATCAGAAGGCAGACATAGGGGAGAGCCTTAAAGGACTGCACGAAGGTCCACAGTAAGATGCGGATGGTGTAGCCCTGTCGCAGAAGCTTTATGAGCCGTGCAGCTCGGAAGAGCTTCAGAAAGCTCATATTGAAGCCACTGGTGTTCACCAGCTTGCTGTCTGTCAGGATAATTTCTGTGATACTGCCGATCACGGTAATGAAGTCAAAGATGTTCCAGGTATCTCGGAAATAGTTCAAGAAGCCGAAAGCGATGACCTTTAGGACACATTCTAGGGAAAACACCATAGTGAAGGCGATGTTCAGGTACTTTAGGGCGAGCTCATAGGTCCAAGGAGCAGAATAGTACTTCATCATCAGCACAACGGTGTTCAAGGCAATCATGGCCATGATGGTATACTCAAAGGATGGCGAGACTACGAAGTGCCACACGCGGTACTGGAAGGTGTGCCTGTTTTGTGGCATGTAGCGGGTGAGAGGTTTGGCACTAATGGCGAAGTCGATGCATGCCCGCTCATTCTTTTCTAGGCTACACTCCTCCATCATCTTGTCCCCTTGCTCCTGGAAGGTGATGATAATGAGGGCCACGAAGATATTGACAAAGAAGAAAGGGAAGACCACAAAGTAGACCACATAGAAGATGGACATCTCCATGCGGTTGCTGCGGCTTGGGCCTCTGTCCTCCTCTGTCACATCTACCGAGTGCTGCAGAACCTGAGGCCATCCTTCCCCCGTGGAGACGGTGAAGAGGGTCAGCAGGGCCCAGATGATGTTGTCATAGTGGAATTCATGACGCTTCCACTCCCGGCCCTTCACCTCCATCTTGTTTTTCTCGTGGTCTACATAGTTGCCTATGCATTCCTTCTCTGTGTCCTTGGAACTGTCGGTGCAATAAAAGAACTTTCCCTTGAATAACTGAACAGCAATGACGGCAAAGATGAACATAAAGAGCTTGTAGACAATGAGTATGTTGAAGACATTCTTCAAGGAGGTCACCACGCAGTCAAACACAGCCTTCAGTTTGGGCAAGCGCTTGATGGTTTTCAGTGGTCGCAGAACTCGAAGTACCCTCAGAGACTTGATCGTCTTGATATCCCGCCCCTTGTTGGTTGCCAGAGCAAATGCTACCAATGCACCAACCACTACCACAAAGTCCAGGATATTCCAGAGGTCTCGGAAGTACGATCCATCCTGCAGGATCAAGCCTTGGTCTATCATCTTTATCACCATCTCAAAGGTAAACACTCCTGTGAAAACATAGTCGAAATATCTCAGGACTTTGTTACGCTCTGAGTTAGTTAGTACAGGGTCCTCAGCTGCCAGGGCAATGCTGCTGGCCGCAATCACCAAGAGAATGCACATCTCAAAGTAGCGTAGATTCACAATGTAGTGGCAAGCCTTGCGGATCGGGTTAGTGGTGCTGAAGATGAACATAGAGCTATGGGGCACCATGGCTTTTCCAGTCTCCCGCTTCTCCTTCTTCTGCTTCTTCTTTTCCACCTCTTCCTCTTCCTCTTTGGTCTCTGCTTCCTTCAAGGGACTGGCTTCTCCATCCGTCTTGTTGCTAATGTTCACCACTGTTGAGTCCACCAAGGGGTCCATGTCAGGGATGGCGACTGTGACACTGGTGCTCTCAGTGGTAGCCTTGTCCATGTTGGTTGTCATGCAGGAGAGGTCAGGTTCACTCTGGCTAATGCCCCGGCCCACATCCAGCTGTACATCCGCAAGCAGGGCTTGCTCGCTGCTGCCTTCAGCCTCCTGCTCTGTCAGAGCTGCATCCTTCCCCACTTCCAGCTCAGGTTGGGGCTGGACTAGAGGTGTTTCTGCCTCATCAAGAGCTCCTACCAGTCCTGAGCCCCTGGGGACCATCAGACTGTTGGTCCTCCTTAAGTCCTGAGTTCTCTCTTCTTCATGGATGGTTGGCTCCTTGCTCCTGTGGCTGCTCTGAGGCTCGTGTTCCTTCTCCCCATCGATGGACACCCCTTCATCCAGACTCCGCTCCTGGCTGGCAGACCTGCTTCTGGAGGCAGAGGCAGACTCCTTGCCCTCAGTCCTGACTCGGCGATGCCGGCTTCGCCTCTGACTCTGCCTGTGCCTGGCCCGGTCCTCAAAAGTCACCACAGTCTCTCCTCCCCCAGTCTCCTGCTGGGTTGGGTCACAGTTTCCATGACAGGATCTGGGCAGCCACGGTGGCTCCCGTTTGCCCAGGGACAAAGGGCTCCTCTGGTTGTCCAGGACGCTAGTCAGGCCACCTATGTCCCCCTTGAGAGAACCTCCACGGCTGATACGCTCCTCTTCACATTTTTCAAGACCCAAGCCCAGGGCTAGGCCCTCAATGGGCCTGGGCCTCCGATAGAGGCTAGGATGAGCATTGAGTGGGTTGAGAGGACTCAGTGGGTTGAGTGGATTGAGGGGGTTCATTGGTGGGGCCTCCTCTTTGTTGAGGGCTTCTTGGCTAGACATTTGCATGTGCCTCCTCAGCTGGCTGGTGCGCTGTTCCCACACAGACATGTGGTGTCGGCGTCTCCTCTCCCTCTCAATGGAAGGCATGTTGGGAGCAGACATCGGGCTGACCTCCTTGGCCTTCTGCAGTGCATGTTTCTGGTTGAAGGCTTCTTCTTCCTCCTGCTCATCCTTGGTCAGTTCCTGGGCATTGGCGAGATTGTCCACAGCGATAGCCAAGAATACATTCAGCAGTGTGTAGTTTCCAAACAAGGTGAGCACAATGAAGTAGATGGCAGACCACATGCCTGAGCTCACCCCACCCTGGGAGCGGATGCCGTTATACATCACTTCATTCCAGTCTTCCCCCGTCAGGATCTGGAACACTGTCATGATAGCTGCAGGGAAGGTATCAAAATTAGCCGAAGGAGTCCCATCATTAAAGTTAAACCTGCCTCCAAAGAGCTGCATTCCCAGGAGAGCAAAGACAACAATGAAGAGGAAGAGGAGGAAGAGTAAGCTGATGATAGACTTCATGGAGCTCATCAAGGAAACAACCAGATTCCGGAGGGATGCCCAATACTTGGTTATTTTAAATATCCTTAGGAGCCGGAGAGCTCGTAAGACACTGATTCCAAAAGATGTGCCAGGTCGGAAGATTGCCCAAACGACCTCAAAGATGCTGCCCACTGTGACCCCAAAATCAAAGCAGTTGAAGGATGAGTGAAAATAAAGGCGTGGCCCCATGCCATACATCTTCAGGGACATCTCCAACAGGAAGAGTCCCAGAAACAAAAATTCTGCATAGTAGAGGAGGTGAGTGAGCCACTGTGGCTGGTTGTGATGAACGATGGCCACACAGGCAGTATTGAGAGCCACAACACTCAGGACGATCCAGTAGAACACTTGCGACTTGACCATGTGTCGGATAGAGATACGCAGAAGCCGTTCCTTGTGCCGGAAATAGGAGGCTCCATCTACTTTTGTGCTCTTGATACTGGCTCTGGCAAGAGGTGTGCCTTCCAAGGCTGATGTTCCCGAGTTTTTATTTTCTTCAGCAAGCATGACTTCCTCTGCTTTGTCTATCCAGGCGCGGTAGCCATTCAACTCGCGCTCAATCTGTTGCTGACGCCGGAGCTTCATGAATGCTCTTCGGTTCTCCACTCTCTCTCTTTCTTTGGCAAATTCCCCGGAAAGCACGCCCAGGACAAGGTTGAGAACAAAGAAGGATCCGATGATGATGAGGGGGATGAAGTACAGCCAGTTCCAGGTGGCTCCTAAGGCATCATTGGTATTGTACAGCACAGTGGTCCACCCTTCCATAGTGATGCATTGGAAGACAGTCAGCACAGCAAAAAGGATGTTGTCAAACTGGGTGATCCCGTCATTGGGGCCGATCCAGTCCTTACATTCATAACCAGCCGGGCAGCCCTGTACACCACACGGGTGAGGAGGATCAAATCCCTCTAGAATACCTGAATTGTTCATGAAGCATGCTCGATGCAACTTGCCACTGTAGAACTCCAAGCCAATGATGGCAAACATGAGAATGGCAAAGAAGAGCAGAAGGCCAATCTGCAGAAGAGGCACCATGGCCTTCATGATGGACTTCAGCACGATCTGCAGGCTAGGTATTCCTGACACGAGCTTTAAGGGCCTCAGGACACGCACAGCCCGGAGGGTCCGCAGGTCCACGTGGGTGTTGAAATGGGTTCCTGCAGTGGCCAGGATGCCACTGAGGACCACAATGAAGTCCATGACATTCCAGCCGTTACGGAGGTACGAACCCTTATGGAAGATGAATCCTAGAGCCACGATTTTGATCCCAGCTTCAAAGCAGAAGATTCCAATAAAATATGGTTCTGTCTTCTCCAGTCTTCGGGACATTGGGGTCTTGTCATCCTCAGGAAGATGCTGCTCCAGGGCCAAGACGATGCAGTTGGCAATGATGGTGGCCAGGATCATGTACTCAAATGGTGGCCAATCGATGAGCTTCTTGGCATATTTCCTGACAATGTTATCTTCTCCGAAGATGAACAGGGATCTGTTGACCGTGAAACAGTTCTGCCGGACTGGTATGGGGTTGTACAAAGCCATAGTCCGCGCCCTCTGCGCTTTTGACTGCTTGTAGGCGGCCGCCGGCCCCGAGGCCGGTACGGGGGTTCCTTGTCGGTTCCTGCTCTGGTCCGAGTCTCCATCGCCTGAGCCTGGTCTGCCAACGACCACCGCCTCCCCGAAGCGAGCCAT
>880ff6fc-206b-417d-8463-5940efd95021_ENSRNOG00000002863
TAGCACTTATCGTCTTCTTCCGTGTCACTCAGGAGGTCACTGACAGCTCCACACATCATGCCAGGCCCAGGCCCCCCACGCCTCCGCCGCCGATAGTGCCCATTAGGCATCTGCCAGCTGTGCCGTAGGGGTGGGGCAGAGCCAATGGTATTGGACCGGCCCAAGCTAGTAGCTACGGCTGCCTCAAAGGTGAGTGTCTCCTCCTCGCCACAGTCTGAGGCGTGGGAGTCTTCATGGAGGGCCAGATAGGGCTCAGAGATGTAGTGCTGTGGGGAAGGGTGCTGGCCCTGCTGGGGGTGCAAGGAGTTGGAAGACTCGGTTAGGCAAGCGCTGTTGCTTTCCAGAGCTTGAGAGGCCAGTGGGGATCCACCCTCACTTCCATCAGGAGGTGGAGAGATGCCGCCAGTGTGTCTCATCAGGGAGCTGTAGGAGAGGAGGGGCCGAGGCTTTGGTGGCACAGGTGGGAGCTGGCGACGACTTCGTCTTGGGGTGCTGGTGTCGGAGATAGAGGGAATGGAGCTCTCACTCAGTGAACCTGTACCCTGTCTGTTGGGGGTTTGTGACCTTCCCTCACTGGGTGACCTGGACTGGCGACGTTCTGGGGACTCCCAGTCAGCCTGGGTTCCTCGCTCCTCAGAATTGCAGCGGGAGACATCCGGAGAGAGGAGATGCTTTCGTTCTTTGGATCGGCCTCTCTCCCTGCCTCCTGAGCGGTGAGTGTCAGACTTGTGACCAGAGTCAGAATTCAGGCGGTGGGCTGACAGCCTCAGGGAGGAATGGTAACTTCTGCGTCGTGACTTGTAGGTGTTTTCACTGCTACGTTCCATGGAGAACTCCTCCAACCAGGAGGAATTTGAACGCTTATCCCGAATTGTAGAAAATGAACGTCGCATAGAGCTAGGGTCTGTTACCACCTGGGGATCCATAGTCAGACGTGGCATAGAGGATGCCCTCCCAGATCCCGCATGCTCCTGGGTGTCCGGAGGAAGGTAGATGCCATGGTTAGAGGACTGCACACTTTTTAATTCACTAACCTCTGGCTCCAGCGATTGCTGTTCCTGGAATTGTCCATCATCCGCTGGGTCCATACAAGCCAACTGGAATATTTCTTGAGGGGAGAGTGGACTCATTGAAGGGTATCCACTCCGACCACTCAGGCCAGAAACAGGGTCCTGCTGGAGATAAGGCAGGGCTTTGGCATTAGAAATGATCTCCTGAGGCAGTGAGGAGGGCTCCATGCGCTGGAACATGGGTGCATTTTTCTGTGCAGAGACAAAGAGTTCCCATGACTATGATTGCTATGAGAAAGGTGCAACTTACATGAGTGTCAAAGAGAGAAGATTGATTCCTTGCTTGACTCTTTTAACCTTTTAGTTCACCGAGTTTAGTCCAACTTCACTATAGAGCTCTTAAACTCCCAAAACCCCTTAGCACCTTTTAGGGTATGTTGTAGGGATACATGCAACCTGTCCCCTAGAAATCCATGCTTATTCATGACCCATCCAATGGGCTCTCAATGGCCCTTACCTGTTCTTCCAGCTGCTGTCTCTGTTTCTTTACCTTACTCTGTTTATAGTAGTCCATAATCATCATTGCTGCATAGATCTTGCCCACAGTCAGGTCAGAGGCAGGAAGGAGCAGAAGAAGATGAAGGAGACAAAATAAACGTAGGCCAGGTCAGTGCCACAGCGCTCACTCTCGTTCTGCCCTGAGGGTGCAGTGGTGTCAGGCTCACAGCCCTTCTCGCCCAGACATGACAACATAATCTCCTGCCAAGCCTCCCCTGTGGCGCTCCTGAAAAGCAGCATGAGAGACCCGAAGAAACTCCGAAAGTTGTTGTGCCGGTTGATATGACTCTCCTCATCTAACTTTATGTTTCCAAACACCTGCATCCCAATGATAGCGTAGATGAAGAAAAGCATGGCAATCAGAAGGCAGACATAGGGGAGAGCCTTAAAGGACTGCACGAAGGTCCACAGTAAGATGCGGATGGTGTAGCCCTGTCGCAGAAGCTTTATGAGCCGTGCAGCTCGGAAGAGCTTCAGAAAGCTCATATTGAAGCCACTGGTGTTCACCAGCTTGCTGTCTGTCAGGATAATTTCTGTGATACTGCCGATCACGGTAATGAAGTCAAAGATGTTCCAGGTATCTCGGAAATAGTTCAAGAAGCCGAAAGCGATGACCTTTAGGACACATTCTAGGGAAAACACCATAGTGAAGGCGATGTTCAGGTACTTTAGGGCGAGCTCATAGGTCCAAGGAGCAGAATAGTACTTCATCATCAGCACAACGGTGTTCAAGGCAATCATGGCCATGATGGTATACTCAAAGGATGGCGAGACTACGAAGTGCCACACGCGGTACTGGAAGGTGTGCCTGTTTTGTGGCATGTAGCGGGTGAGAGGTTTGGCACTAATGGCGAAGTCGATGCATGCCCGCTCATTCTTTTCTAGGCTACACTCCTCCATCATCTTGTCCCCTTGCTCCTGGAAGGTGATGATAATGAGGGCCACGAAGATATTGACAAAGAAGAAAGGGAAGACCACAAAGTAGACCACATAGAAGATGGACATCTCCATGCGGTTGCTGCGGCTTGGGCCTCTGTCCTCCTCTGTCACATCTACCGAGTGCTGCAGAACCTGAGGCCATCCTTCCCCCGTGGAGACGGTGAAGAGGGTCAGCAGGGCCCAGATGATGTTGTCATAGTGGAATTCATGACGCTTCCACTCCCGGCCCTTCACCTCCATCTTGTTTTTCTCGTGGTCTACATAGTTGCCTATGCATTCCTTCTCTGTGTCCTTGGAACTGTCGGTGCAATAAAAGAACTTTCCCTTGAATAACTGAACAGCAATGACGGCAAAGATGAACATAAAGAGCTTGTAGACAATGAGTATGTTGAAGACATTCTTCAAGGAGGTCACCACGCAGTCAAACACAGCCTTCAGTTTGGGCAAGCGCTTGATGGTTTTCAGTGGTCGCAGAACTCGAAGTACCCTCAGAGACTTGATCGTCTTGATATCCCGCCCCTTGTTGGTTGCCAGAGCAAATGCTACCAATGCACCAACCACTACCACAAAGTCCAGGATATTCCAGAGGTCTCGGAAGTACGATCCATCCTGCAGGATCAAGCCTTGGTCTATCATCTTTATCACCATCTCAAAGGTAAACACTCCTGTGAAAACATAGTCGAAATATCTCAGGACTTTGTTACGCTCTGAGTTAGTTAGTACAGGGTCCTCAGCTGCCAGGGCAATGCTGCTGGCCGCAATCACCAAGAGAATGCACATCTCAAAGTAGCGTAGATTCACAATGTAGTGGCAAGCCTTGCGGATCGGGTTAGTGGTGCTGAAGATGAACATAGAGCTATGGGGCACCATGGCTTTTCCAGTCTCCCGCTTCTCCTTCTTCTGCTTCTTCTTTTCCACCTCTTCCTCTTCCTCTTTGGTCTCTGCTTCCTTCAAGGGACTGGCTTCTCCATCCGTCTTGTTGCTAATGTTCACCACTGTTGAGTCCACCAAGGGGTCCATGTCAGGGATGGCGACTGTGACACTGGTGCTCTCAGTGGTAGCCTTGTCCATGTTGGTTGTCATGCAGGAGAGGTCAGGTTCACTCTGGCTAATGCCCCGGCCCACATCCAGCTGTACATCCGCAAGCAGGGCTTGCTCGCTGCTGCCTTCAGCCTCCTGCTCTGTCAGAGCTGCATCCTTCCCCACTTCCAGCTCAGGTTGGGGCTGGACTAGAGGTGTTTCTGCCTCATCAAGAGCTCCTACCAGTCCTGAGCCCCTGGGGACCATCAGACTGTTGGTCCTCCTTAAGTCCTGAGTTCTCTCTTCTTCATGGATGGTTGGCTCCTTGCTCCTGTGGCTGCTCTGAGGCTCGTGTTCCTTCTCCCCATCGATGGACACCCCTTCATCCAGACTCCGCTCCTGGCTGGCAGACCTGCTTCTGGAGGCAGAGGCAGACTCCTTGCCCTCAGTCCTGACTCGGCGATGCCGGCTTCGCCTCTGACTCTGCCTGTGCCTGGCCCGGTCCTCAAAAGTCACCACAGTCTCTCCTCCCCCAGTCTCCTGCTGGGTTGGGTCACAGTTTCCATGACAGGATCTGGGCAGCCACGGTGGCTCCCGTTTGCCCAGGGACAAAGGGCTCCTCTGGTTGTCCAGGACGCTAGTCAGGCCACCTATGTCCCCCTTGAGAGAACCTCCACGGCTGATACGCTCCTCTTCACATTTTTCAAGACCCAAGCCCAGGGCTAGGCCCTCAATGGGCCTGGGCCTCCGATAGAGGCTAGGATGAGCATTGAGTGGGTTGAGAGGACTCAGTGGGTTGAGTGGATTGAGGGGGTTCATTGGTGGGGCCTCCTCTTTGTTGAGGGCTTCTTGGCTAGACATTTGCATGTGCCTCCTCAGCTGGCTGGTGCGCTGTTCCCACACAGACATGTGGTGTCGGCGTCTCCTCTCCCTCTCAATGGAAGGCATGTTGGGAGCAGACATCGGGCTGACCTCCTTGGCCTTCTGCAGTGCATGTTTCTGGTTGAAGGCTTCTTCTTCCTCCTGCTCATCCTTGGTCAGTTCCTGGGCATTGGCGAGATTGTCCACAGCGATAGCCAAGAATACATTCAGCAGTGTGTAGTTTCCAAACAAGGTGAGCACAATGAAGTAGATGGCAGACCACATGCCTGAGCTCACCCCACCCTGGGAGCGGATGCCGTTATACATCACTTCATTCCAGTCTTCCCCCGTCAGGATCTGGAACACTGTCATGATAGCTGCAGGGAAGGTATCAAAATTAGCCGAAGGAGTCCCATCATTAAAGTTAAACCTGCCTCCAAAGAGCTGCATTCCCAGGAGAGCAAAGACAACAATGAAGAGGAAGAGGAGGAAGAGTAAGCTGATGATAGACTTCATGGAGCTCATCAAGGAAACAACCAGATTCCGGAGGGATGCCCAATACTTGGTTATTTTAAATATCCTTAGGAGCCGGAGAGCTCGTAAGACACTGATTCCAAAAGATGTGCCAGGTCGGAAGATTGCCCAAACGACCTCAAAGATGCTGCCCACTGTGACCCCAAAATCAAAGCAGTTGAAGGATGAGTGAAAATAAAGGCGTGGCCCCATGCCATACATCTTCAGGGACATCTCCAACAGGAAGAGTCCCAGAAACAAAAATTCTGCATAGTAGAGGAGGTGAGTGAGCCACTGTGGCTGGTTGTGATGAACGATGGCCACACAGGCAGTATTGAGAGCCACAACACTCAGGACGATCCAGTAGAACACTTGCGACTTGACCATGTGTCGGATAGAGATACGCAGAAGCCGTTCCTTGTGCCGGAAATAGGAGGCTCCATCTACTTTTGTGCTCTTGATACTGGCTCTGGCAAGAGGTGTGCCCACTGAAGAGATATCAACGCAGTGCTCATCGCTGGAGTCTCGGGTCATGGCCTCCGTCCGGCTCCTTTTGATGGTTGCCCTTCGAAGCACTTCCAAGGCTGATGTTCCCGAGTTTTTATTTTCTTCAGCAAGCATGACTTCCTCTGCTTTGTCTATCCAGGCGCGGTAGCCATTCAACTCGCGCTCAATCTGTTGCTGACGCCGGAGCTTCATGAATGCTCTTCGGTTCTCCACTCTCTCTCTTTCTTTGGCAAATTCCCCGGAAAGCACGCCCAGGACAAGGTTGAGAACAAAGAAGGATCCGATGATGATGAGGGGGATGAAGTACAGCCAGTTCCAGGTGGCTCCTAAGGCATCATTGGTCTGAAGGAAAGAAAAATGGT
>158272ac-07a8-4a52-bebc-b79b7a2e73ad_ENSRNOG00000002863
TAGCACTTATCGTCTTCTTCCGTGTCACTCAGGAGGTCACTGACAGCTCCACACATCATGCCAGGCCCAGGCCCCCCACGCCTCCGCCGCCGATAGTGCCCATTAGGCATCTGCCAGCTGTGCCGTAGGGGTGGGGCAGAGCCAATGGTATTGGACCGGCCCAAGCTAGTAGCTACGGCTGCCTCAAAGGTGAGTGTCTCCTCCTCGCCACAGTCTGAGGCGTGGGAGTCTTCATGGAGGGCCAGATAGGGCTCAGAGATGTAGTGCTGTGGGGAAGGGTGCTGGCCCTGCTGGGGGTGCAAGGAGTTGGAAGACTCGGTTAGGCAAGCGCTGTTGCTTTCCAGAGCTTGAGAGGCCAGTGGGGATCCACCCTCACTTCCATCAGGAGGTGGAGAGATGCCGCCAGTGTGTCTCATCAGGGAGCTGTAGGAGAGGAGGGGCCGAGGCTTTGGTGGCACAGGTGGGAGCTGGCGACGACTTCGTCTTGGGGTGCTGGTGTCGGAGATAGAGGGAATGGAGCTCTCACTCAGTGAACCTGTACCCTGTCTGTTGGGGGTTTGTGACCTTCCCTCACTGGGTGACCTGGACTGGCGACGTTCTGGGGACTCCCAGTCAGCCTGGGTTCCTCGCTCCTCAGAATTGCAGCGGGAGACATCCGGAGAGAGGAGATGCTTTCGTTCTTTGGATCGGCCTCTCTCCCTGCCTCCTGAGCGGTGAGTGTCAGACTTGTGACCAGAGTCAGAATTCAGGCGGTGGGCTGACAGCCTCAGGGAGGAATGGTAACTTCTGCGTCGTGACTTGTAGGTGTTTTCACTGCTACGTTCCATGGAGAACTCCTCCAACCAGGAGGAATTTGAACGCTTATCCCGAATTGTAGAAAATGAACGTCGCATAGAGCTAGGGTCTGTTACCACCAGCGATTGCTGTTCCTGGAATTGTCCATCATCCGCTGGGTCCATACAAGCCAACTGGAATATTTCTTGAGGGGAGAGTGGACTCATTGAAGGGTATCCACTCCGACCACTCAGGCCAGAAACAGGGTCCTGCTGGAGATAAGGCAGGGCTTTGGCATTAGAAATGATCTCCTGAGGCAGTGAGGAGGGCTCCATGCGCTGGAACATGGGTGCATTTTTCTGTTCTTCCAGCTGCTGTCTCTGTTTCTTTACCTTACTCTGTTTATAGTAGTCCATAATCATCATTGCTGCATAGATCTTGCCCACAGTCAGGTCAGAGGCTTTGGGCATGGGCACTAGCAGATCCAACATCTTTTGGGACAGGTGAGGCCAAATGGCCAGGGTCTCTTTTTGTAGCTCTGAGTCTAGCTGCTGTCTGTCTGCACCACCTTTGGCGATTTTAATGTCCAGAGCTGTCCGGATCAGAGCCATAAGTGTGGAGGTGAAATGGACTGTCATGTCCTCAGCCACTGGCATATTCATCAGGACCAACCTCATGCTGCTCTGTCATACTCTGCCCAGACACGGACAAATTCATCCAAGTGGTGAGGCCCCAGGATGGACGAATCTCGAGTCAGGTACTCAAAGTTGTCCATGATAACAGCCACAAACAGGTTGAGCATCAGGAAGGAGCAGAAGAAGATGAAGGAGACAAAATAAACGTAGGCCAGGTCAGTGCCACAGCGCTCACTCTCGTTCTGCCCTGAGGGTGCAGTGGTGTCAGGCTCACAGCCCTTCTCGCCCAGACATGACAACATAATCTCCTGCCAAGCCTCCCCTGTGGCGCTCCTGAAAAGCAGCATGAGAGACCCGAAGAAACTCCGAAAGTTGTTGTGCCGGTTGATATGACTCTCCTCATCTAACTTTATGTTTCCAAACACCTGCATCCCAATGATAGCGTAGATGAAGAAAAGCATGGCAATCAGAAGGCAGACATAGGGGAGAGCCTTAAAGGACTGCACGAAGGTCCACAGTAAGATGCGGATGGTGTAGCCCTGTCGCAGAAGCTTTATGAGCCGTGCAGCTCGGAAGAGCTTCAGAAAGCTCATATTGAAGCCACTGGTGTTCACCAGCTTGCTGTCTGTCAGGATAATTTCTGTGATACTGCCGATCACGGTAATGAAGTCAAAGATGTTCCAGGTATCTCGGAAATAGTTCAAGAAGCCGAAAGCGATGACCTTTAGGACACATTCTAGGGAAAACACCATAGTGAAGGCGATGTTCAGGTACTTTAGGGCGAGCTCATAGGTCCAAGGAGCAGAATAGTACTTCATCATCAGCACAACGGTGTTCAAGGCAATCATGGCCATGATGGTATACTCAAAGGATGGCGAGACTACGAAGTGCCACACGCGGTACTGGAAGGTGTGCCTGTTTTGTGGCATGTAGCGGGTGAGAGGTTTGGCACTAATGGCGAAGTCGATGCATGCCCGCTCATTCTTTTCTAGGCTACACTCCTCCATCATCTTGTCCCCTTGCTCCTGGAAGGTGATGATAATGAGGGCCACGAAGATATTGACAAAGAAGAAAGGGAAGACCACAAAGTAGACCACATAGAAGATGGACATCTCCATGCGGTTGCTGCGGCTTGGGCCTCTGTCCTCCTCTGTCACATCTACCGAGTGCTGCAGAACCTGAGGCCATCCTTCCCCCGTGGAGACGGTGAAGAGGGTCAGCAGGGCCCAGATGATGTTGTCATAGTGGAATTCATGACGCTTCCACTCCCGGCCCTTCACCTCCATCTTGTTTTTCTCGTGGTCTACATAGTTGCCTATGCATTCCTTCTCTGTGTCCTTGGAACTGTCGGTGCAATAAAAGAACTTTCCCTTGAATAACTGAACAGCAATGACGGCAAAGATGAACATAAAGAGCTTGTAGACAATGAGTATGTTGAAGACATTCTTCAAGGAGGTCACCACGCAGTCAAACACAGCCTTCAGTTTGGGCAAGCGCTTGATGGTTTTCAGTGGTCGCAGAACTCGAAGTACCCTCAGAGACTTGATCGTCTTGATATCCCGCCCCTTGTTGGTTGCCAGAGCAAATGCTACCAATGCACCAACCACTACCACAAAGTCCAGGATATTCCAGAGGTCTCGGAAGTACGATCCATCCTGCAGGATCAAGCCTTGGTCTATCATCTTTATCACCATCTCAAAGGTAAACACTCCTGTGAAAACATAGTCGAAATATCTCAGGACTTTGTTACGCTCTGAGTTAGTTAGTACAGGGTCCTCAGCTGCCAGGGCAATGCTGCTGGCCGCAATCACCAAGAGAATGCACATCTCAAAGTAGCGTAGATTCACAATGTAGTGGCAAGCCTTGCGGATCGGGTTAGTGGTGCTGAAGATGAACATAGAGCTATGGGGCACCATGGCTTTTCCAGTCTCCCGCTTCTCCTTCTTCTGCTTCTTCTTTTCCACCTCTTCCTCTTCCTCTTTGGTCTCTGCTTCCTTCAAGGGACTGGCTTCTCCATCCGTCTTGTTGCTAATGTTCACCACTGTTGAGTCCACCAAGGGGTCCATGTCAGGGATGGCGACTGTGACACTGGTGCTCTCAGTGGTAGCCTTGTCCATGTTGGTTGTCATGCAGGAGAGGTCAGGTTCACTCTGGCTAATGCCCCGGCCCACATCCAGCTGTACATCCGCAAGCAGGGCTTGCTCGCTGCTGCCTTCAGCCTCCTGCTCTGTCAGAGCTGCATCCTTCCCCACTTCCAGCTCAGGTTGGGGCTGGACTAGAGGTGTTTCTGCCTCATCAAGAGCTCCTACCAGTCCTGAGCCCCTGGGGACCATCAGACTGTTGGTCCTCCTTAAGTCCTGAGTTCTCTCTTCTTCATGGATGGTTGGCTCCTTGCTCCTGTGGCTGCTCTGAGGCTCGTGTTCCTTCTCCCCATCGATGGACACCCCTTCATCCAGACTCCGCTCCTGGCTGGCAGACCTGCTTCTGGAGGCAGAGGCAGACTCCTTGCCCTCAGTCCTGACTCGGCGATGCCGGCTTCGCCTCTGACTCTGCCTGTGCCTGGCCCGGTCCTCAAAAGTCACCACAGTCTCTCCTCCCCCAGTCTCCTGCTGGGTTGGGTCACAGTTTCCATGACAGGATCTGGGCAGCCACGGTGGCTCCCGTTTGCCCAGGGACAAAGGGCTCCTCTGGTTGTCCAGGACGCTAGTCAGGCCACCTATGTCCCCCTTGAGAGAACCTCCACGGCTGATACGCTCCTCTTCACATTTTTCAAGACCCAAGCCCAGGGCTAGGCCCTCAATGGGCCTGGGCCTCCGATAGAGGCTAGGATGAGCATTGAGTGGGTTGAGAGGACTCAGTGGGTTGAGTGGATTGAGGGGGTTCATTGGTGGGGCCTCCTCTTTGTTGAGGGCTTCTTGGCTAGACATTTGCATGTGCCTCCTCAGCTGGCTGGTGCGCTGTTCCCACACAGACATGTGGTGTCGGCGTCTCCTCTCCCTCTCAATGGAAGGCATGTTGGGAGCAGACATCGGGCTGACCTCCTTGGCCTTCTGCAGTGCATGTTTCTGGTTGAAGGCTTCTTCTTCCTCCTGCTCATCCTTGGTCAGTTCCTGGGCATTGGCGAGATTGTCCACAGCGATAGCCAAGAATACATTCAGCAGTGTGTAGTTTCCAAACAAGGTGAGCACAATGAAGTAGATGGCAGACCACATGCCTGAGCTCACCCCACCCTGGGAGCGGATGCCGTTATACATCACTTCATTCCAGTCTTCCCCCGTCAGGATCTGGAACACTGTCATGATAGCTGCAGGGAAGGTATCAAAATTAGCCGAAGGAGTCCCATCATTAAAGTTAAACCTGCCTCCAAAGAGCTGCATTCCCAGGAGAGCAAAGACAACAATGAAGAGGAAGAGGAGGAAGAGTAAGCTGATGATAGACTTCATGGAGCTCATCAAGGAAACAACCAGATTCCGGAGGGATGCCCAATACTTGGTTATTTTAAATATCCTTAGGAGCCGGAGAGCTCGTAAGACACTGATTCCAAAAGATGTGCCAGGTCGGAAGATTGCCCAAACGACCTCAAAGATGCTGCCCACTGTGACCCCAAAATCAAAGCAGTTGAAGGATGAGTGAAAATAAAGGCGTGGCCCCATGCCATACATCTTCAGGGACATCTCCAACAGGAAGAGTCCCAGAAACAAAAATTCTGCATAGTAGAGGAGGTGAGTGAGCCACTGTGGCTGGTTGTGATGAACGATGGCCACACAGGCAGTATTGAGAGCCACAACACTCAGGACGATCCAGTAGAACACTTGCGACTTGACCATGTGTCGGATAGAGATACGCAGAAGCCGTTCCTTGTGCCGGAAATAGGAGGCTCCATCTACTTTTGTGCTCTTGATACTGGCTCTGGCAAGAGGTGTGCCTGCTTTGTCTATCCAGGCGCGGTAGCCATTCAACTCGCGCTCAATCTGTTGCTGACGCCGGAGCTTCATGAATGCTCTTCGGTTCTCCACTCTCTCTCTTTCTTTGGCAAATTCCCCGGAAAGCACGCCCAGGACAAGGTTGAGAACAAAGAAGGATCCGATGATGATGAGGGGGATGAAGTACAGCCAGTTCCAGGTGGCTCCTAAGGCATCATTGGTATTGTACAGCACAGTGGTCCACCCTTCCATAGTGATGCATTGGAAGACAGTCAGCACAGCAAAAAGGATGTTGTCAAACTGGGTGATCCCGTCATTGGGGCCGATCCAGTCCTTACATTCATAACCAGCCGGGCAGCCCTGTACACCACACGGGTGAGGAGGATCAAATCCCTCTAGAATACCTGAATTGTTCATGAAGCATGCTCGATGCAACTTGCCACTGTAGAACTCCAAGCCAATGATGGCAAACATGAGAATGGCAAAGAAGAGCAGAAGGCCAATCTGCAGAAGAGGCACCATGGCCTTCATGATGGACTTCAGCACGATCTGCAGGCTAGGTATTCCTGACACGAGCTTTAAGGGCCTCAGGACACGCACAGCCCGGAGGGTCCGCAGGTCCACGTGGGTGTTGAAATGGGTTCCTGCAGTGGCCAGGATGCCACTGAGGACCACAATGAAGTCCATGACATTCCAGCCGTTACGGAGGTACGAACCCTTATGGAAGATGAATCCTAGAGCCACGATTTTGATCCCAGCTTCAAAGCAGAAGATTCCAATAAAATATGGTTCTGTCTTCTCCAGTCTTCGGGACATTGGGGTCTTGTCATCCTCAGGAAGATGCTGCTCCAGGGCCAAGACGATGCAGTTGGCAATGATGGTGGCCAGGATCATGTACTCAAATGGTGGCCAATCGATGAGCTTCTTGGCATATTTCCTGACAATGTTATCTTCTCCGAAGATGAACAGGGATCTGTTGACCGTGAAACAGTTCTGCCGGACTGGTATGGGGTTGTACAAAGCCATAGTCCGCGCCCTCTGCGCTTTTGACTGCTTGTAGGCGGCCGCCGGCCCCGAGGCCGGTACGGGGGTTCCTTGTCGGTTCCTGCTCTGGTCCGAGTCTCCATCGCCTGAGCCTGGTCTGCCAACGACCACCGCCTCCCCGAAGCGAGCCAT
>f22e3068-723f-4380-9be9-a387b2a6bf1b_ENSRNOG00000002863
CAGAGATGTAGTGCTGTGGGGAAGGGTGCTGGCCCTGCTGGGGGTGCAAGGAGTTGGAAGACTCGGTTAGGCAAGCGCTGTTGCTTTCCAGAGCTTGAGAGGCCAGTGGGGATCCACCCTCACTTCCATCAGGAGGTGGAGAGATGCCGCCAGTGTGTCTCATCAGGGAGCTGTAGGAGAGGAGGGGCCGAGGCTTTGGTGGCACAGGTGGGAGCTGGCGACGACTTCGTCTTGGGGTGCTGGTGTCGGAGATAGAGGGAATGGAGCTCTCACTCAGTGAACCTGTACCCTGTCTGTTGGGGGTTTGTGACCTTCCCTCACTGGGTGACCTGGACTGGCGACGTTCTGGGGACTCCCAGTCAGCCTGGGTTCCTCGCTCCTCAGAATTGCAGCGGGAGACATCCGGAGAGAGGAGATGCTTTCGTTCTTTGGATCGGCCTCTCTCCCTGCCTCCTGAGCGGTGAGTGTCAGACTTGTGACCAGAGTCAGAATTCAGGCGGTGGGCTGACAGCCTCAGGGAGGAATGGTAACTTCTGCGTCGTGACTTGTAGGTGTTTTCACTGCTACGTTCCATGGAGAACTCCTCCAACCAGGAGGAATTTGAACGCTTATCCCGAATTGTAGAAAATGAACGTCGCATAGAGCTAGGGTCTGTTACCACCTTTGGGCATGGGCACTAGCAGATCCAACATCTTTTGGGACAGGTGAGGCCAAATGGCCAGGGTCTCTTTTTGTAGCTCTGAGTCTAGCTGCTGTCTGTCTGCACCACCTTTGGCGATTTTAATGTCCAGAGCTGTCCGGATCAGAGCCATAAGTGTGGAGGTGAAATGGACTGTCATGTCCTCAGCCACTGGCATATTCATCAGGACCAACCTCTTATAGGCCACTTTGGAGGGACATCTCTTGCCGAGGCCTAGCGGTGGTGACATGAGAGTCAGCATTTCATACATCTCAGTGTAATGGATGCGGCCACATGCTGCTCTGTCATACTCTGCCCAGACACGGACAAATTCATCCAAGTGGTGAGGCCCCAGGATGGACGAATCTCGAGTCAGGTACTCAAAGTTGTCCATGATAACAGCCACAAACAGGTTGAGCATCAGGAAGGAGCAGAAGAAGATGAAGGAGACAAAATAAACGTAGGCCAGGTCAGTGCCACAGCGCTCACTCTCGTTCTGCCCTGAGGGTGCAGTGGTGTCAGGCTCACAGCCCTTCTCGCCCAGACATGACAACATAATCTCCTGCCAAGCCTCCCCTGTGGCGCTCCTGAAAAGCAGCATGAGAGACCCGAAGAAACTCCGAAAGTTGTTGTGCCGGTTGATATGACTCTCCTCATCTAACTTTATGTTTCCAAACACCTGCATCCCAATGATAGCGTAGATGAAGAAAAGCATGGCAATCAGAAGGCAGACATAGGGGAGAGCCTTAAAGGACTGCACGAAGGTCCACAGTAAGATGCGGATGGTGTAGCCCTGTCGCAGAAGCTTTATGAGCCGTGCAGCTCGGAAGAGCTTCAGAAAGCTCATATTGAAGCCACTGGTGTTCACCAGCTTGCTGTCTGTCAGGATAATTTCTGTGATACTGCCGATCACGGTAATGAAGTCAAAGATGTTCCAGGTATCTCGGAAATAGTTCAAGAAGCCGAAAGCGATGACCTTTAGGACACATTCTAGGGAAAACACCATAGTGAAGGCGATGTTCAGGTACTTTAGGGCGAGCTCATAGGTCCAAGGAGCAGAATAGTACTTCATCATCAGCACAACGGTGTTCAAGGCAATCATGGCCATGATGGTATACTCAAAGGATGGCGAGACTACGAAGTGCCACACGCGGTACTGGAAGGTGTGCCTGTTTTGTGGCATGTAGCGGGTGAGAGGTTTGGCACTAATGGCGAAGTCGATGCATGCCCGCTCATTCTTTTCTAGGCTACACTCCTCCATCATCTTGTCCCCTTGCTCCTGGAAGGTGATGATAATGAGGGCCACGAAGATATTGACAAAGAAGAAAGGGAAGACCACAAAGTAGACCACATAGAAGATGGACATCTCCATGCGGTTGCTGCGGCTTGGGCCTCTGTCCTCCTCTGTCACATCTACCGAGTGCTGCAGAACCTGAGGCCATCCTTCCCCCGTGGAGACGGTGAAGAGGGTCAGCAGGGCCCAGATGATGTTGTCATAGTGGAATTCATGACGCTTCCACTCCCGGCCCTTCACCTCCATCTTGTTTTTCTCGTGGTCTACATAGTTGCCTATGCATTCCTTCTCTGTGTCCTTGGAACTGTCGGTGCAATAAAAGAACTTTCCCTTGAATAACTGAACAGCAATGACGGCAAAGATGAACATAAAGAGCTTGTAGACAATGAGTATGTTGAAGACATTCTTCAAGGAGGTCACCACGCAGTCAAACACAGCCTTCAGTTTGGGCAAGCGCTTGATGGTTTTCAGTGGTCGCAGAACTCGAAGTACCCTCAGAGACTTGATCGTCTTGATATCCCGCCCCTTGTTGGTTAAAAGCATCTACTTACGCCAGAGCAAATGCTACCAATGCACCAACCACTACCACAAAGTCCAGGATATTCCAGAGGTCTCGGAAGTACGATCCATCCTGCAGGATCAAGCCTTGGTCTATCATCTTTATCACCATCTCAAAGGTAAACACTCCTGTGAAAACATAGTCGAAATATCTCAGGACTTTGTTACGCTCTGAGTTAGTTAGTACAGGGTCCTCAGCTGCCAGGGCAATGCTGCTGGCCGCAATCACCAAGAGAATGCACATCTCAAAGTAGCGTAGATTCACAATGTAGTGGCAAGCCTTGCGGATCGGGTTAGTGGTGCTGAAGATGAACATAGAGCTATGGGGCACCATGGCTTTTCCAGTCTCCCGCTTCTCCTTCTTCTGCTTCTTCTTTTCCACCTCTTCCTCTTCCTCTTTGGTCTCTGCTTCCTTCAAGGGACTGGCTTCTCCATCCGTCTTGTTGCTAATGTTCACCACTGTTGAGTCCACCAAGGGGTCCATGTCAGGGATGGCGACTGTGACACTGGTGCTCTCAGTGGTAGCCTTGTCCATGTTGGTTGTCATGCAGGAGAGGTCAGGTTCACTCTGGCTAATGCCCCGGCCCACATCCAGCTGTACATCCGCAAGCAGGGCTTGCTCGCTGCTGCCTTCAGCCTCCTGCTCTGTCAGAGCTGCATCCTTCCCCACTTCCAGCTCAGGTTGGGGCTGGACTAGAGGTGTTTCTGCCTCATCAAGAGCTCCTACCAGTCCTGAGCCCCTGGGGACCATCAGACTGTTGGTCCTCCTTAAGTCCTGAGTTCTCTCTTCTTCATGGATGGTTGGCTCCTTGCTCCTGTGGCTGCTCTGAGGCTCGTGTTCCTTCTCCCCATCGATGGACACCCCTTCATCCAGACTCCGCTCCTGGCTGGCAGACCTGCTTCTGGAGGCAGAGGCAGACTCCTTGCCCTCAGTCCTGACTCGGCGATGCCGGCTTCGCCTCTGACTCTGCCTGTGCCTGGCCCGGTCCTCAAAAGTCACCACAGTCTCTCCTCCCCCAGTCTCCTGCTGGGTTGGGTCACAGTTTCCATGACAGGATCTGGGCAGCCACGGTGGCTCCCGTTTGCCCAGGGACAAAGGGCTCCTCTGGTTGTCCAGGACGCTAGTCAGGCCACCTATGTCCCCCTTGAGAGAACCTCCACGGCTGATACGCTCCTCTTCACATTTTTCAAGACCCAAGCCCAGGGCTAGGCCCTCAATGGGCCTGGGCCTCCGATAGAGGCTAGGATGAGCATTGAGTGGGTTGAGAGGACTCAGTGGGTTGAGTGGATTGAGGGGGTTCATTGGTGGGGCCTCCTCTTTGTTGAGGGCTTCTTGGCTAGACATTTGCATGTGCCTCCTCAGCTGGCTGGTGCGCTGTTCCCACACAGACATGTGGTGTCGGCGTCTCCTCTCCCTCAGGTGGCTGCTGCGCGGCTCCCACATCGACATGTGGTGTCTTCTCCTTCTGTCTCTTTCAATGGAAGGCATGTTGGGAGCAGACATCGGGCTGACCTCCTTGGCCTTCTGCAGTGCATGTTTCTGGTTGAAGGCTTCTTCTTCCTCCTGCTCATCCTTGGTCAGTTCCTGGGCATTGGCGAGATTGTCCACAGCGATAGCCAAGAATACATTCAGCAGTGTGTAGTTTCCAAACAAGGTGAGCACAATGAAGTAGATGGCAGACCACATGCCTGAGCTCACCCCACCCTGGGAGCGGATGCCGTTATACATCACTTCATTCCAGTCTTCCCCCGTCAGGATCTGGAACACTGTCATGATAGCTGCAGGGAAGGTATCAAAATTAGCCGAAGGAGTCCCATCATTAAAGTTAAACCTGCCTCCAAAGAGCTGCATTCCCAGGAGAGCAAAGACAACAATGAAGAGGAAGAGGAGGAAGAGTAAGCTGATGATAGACTTCATGGAGCTCATCAAGGAAACAACCAGATTCCGGAGGGATGCCCAATACTTGGTTATTTTAAATATCCTTAGGAGCCGGAGAGCTCGTAAGACACTGATTCCAAAAGATGTGCCAGGTCGGAAGATTGCCCAAACGACCTCAAAGATGCTGCCCACTGTGACCCCAAAATCAAAGCAGTTGAAGGATGAGTGAAAATAAAGGCGTGGCCCCATGCCATACATCTTCAGGGACATCTCCAACAGGAAGAGTCCCAGAAACAAAAATTCTGCATAGTAGAGGAGGTGAGTGAGCCACTGTGGCTGGTTGTGATGAACGATGGCCACACAGGCAGTATTGAGAGCCACAACACTCAGGACGATCCAGTAGAACACTTGCGACTTGACCATGTGTCGGATAGAGATACGCAGAAGCCGTTCCTTGTGCCGGAAATAGGAGGCTCCATCTACTTTTGTGCTCTTGATACTGGCTCTGGCAAGAGGTGTGCCCACTGAAGAGATATCAACGCAGTGCTCATCGCTGGAGTCTCGGGTCATGGCCTCCGTCCGGCTCCTTTTGATGGTTGCCCTTCGAAGCACTTCCAAGGCTGATGTTCCCGAGTTTTTATTTTCTTCAGCAAGCATGACTTCCTCTGCTTTGTCTATCCAGGCGCGGTAGCCATTCAACTCGCGCTCAATCTGTTGCTGACGCCGGAGCTTCATGAATGCTCTTCGGTTCTCCACTCTCTCTCTTTCTTTGGCAAATTCCCCGGAAAGCACGCCCAGGACAAGGTTGAGAACAAAGAAGGATCCGATGATGATGAGGGGGATGAAGTACAGCCAGTTCCAGGTGGCTCCTAAGGCATCATTGGTATTGTACAGCACAGTGGTCCACCCTTCCATAGTGATGCATTGGAAGACAGTCAGCACAGCAAAAAGGATGTTGTCAAACTGGGTGATCCCGTCATTGGGGCCGATCCAGTCCTTACATTCATAACCAGCCGGGCAGCCCTGTACACCACACGGGTGAGGAGGATCAAATCCCTCTAGAATACCTGAATTGTTCATGAAGCATGCTCGATGCAACTTGCCACTGTAGAACTCCAAGCCAATGATGGCAAACATGAGAATGGCAAAGAAGAGCAGAAGGCCAATCTGCAGAAGAGGCACCATGGCCTTCATGATGGACTTCAGCACGATCTGCAGGCTAGGTATTCCTGACACGAGCTTTAAGGGCCTCAGGACACGCACAGCCCGGAGGGTCCGCAGGTCCACGTGGGTGTTGAAATGGGTTCCTGCAGTGGCCAGGATGCCACTGAGGACCACAATGAAGTCCATGACATTCCAGCCGTTACGGAGGTACGAACCCTTATGGAAGATGAATCCTAGAGCCACGATTTTGATCCCAGCTTCAAAGCAGAAGATTCCAATAAAATATGGTTCTGTCTTCTCCAGTCTTCGGGACATTGGGGTCTTGTCATCCTCAGGAAGATGCTGCTCCAGGGCCAAGACGATGCAGTTGGCAATGATGGTGGCCAGGATCATGTACTCAAATGGTGGCCAATCGATGAGCTTCTTGGCATATTTCCTGACAATGTTATCTTCTCCGAAGATGAACAGGGATCTGTTGACCGTGAAACAGTTCTGCCGGACTGGTATGGGGTTGTACAAAGCCATAGTCCGCGCCCTCTGCGCTTTTGACTGCTTGTAGGCGGCCGCCGGCCCCGAGGCCGGTACGGGGGTTCCTTGTCGGTTCCTGCTCTGGTCCGAGTCTCCATCGCCTGAGCCTGGTCTGCCAACGACCACCGCCTCCCCGAAGCGAGCCAT
>144eb14c-b8b4-40ee-8d57-438aee40d374_ENSRNOG00000002863
TAGCACTTATCGTCTTCTTCCGTGTCACTCAGGAGGTCACTGACAGCTCCACACATCATGCCAGGCCCAGGCCCCCCACGCCTCCGCCGCCGATAGTGCCCATTAGGCATCTGCCAGCTGTGCCGTAGGGGTGGGGCAGAGCCAATGGTATTGGACCGGCCCAAGCTAGTAGCTACGGCTGCCTCAAAGGTGAGTGTCTCCTCCTCGCCACAGTCTGAGGCGTGGGAGTCTTCATGGAGGGCCAGATAGGGCTCAGAGATGTAGTGCTGTGGGGAAGGGTGCTGGCCCTGCTGGGGGTGCAAGGAGTTGGAAGACTCGGTTAGGCAAGCGCTGTTGCTTTCCAGAGCTTGAGAGGCCAGTGGGGATCCACCCTCACTTCCATCAGGAGGTGGAGAGATGCCGCCAGTGTGTCTCATCAGGGAGCTGTAGGAGAGGAGGGGCCGAGGCTTTGGTGGCACAGGTGGGAGCTGGCGACGACTTCGTCTTGGGGTGCTGGTGTCGGAGATAGAGGGAATGGAGCTCTCACTCAGTGAACCTGTACCCTGTCTGTTGGGGGTTTGTGACCTTCCCTCACTGGGTGACCTGGACTGGCGACGTTCTGGGGACTCCCAGTCAGCCTGGGTTCCTCGCTCCTCAGAATTGCAGCGGGAGACATCCGGAGAGAGGAGATGCTTTCGTTCTTTGGATCGGCCTCTCTCCCTGCCTCCTGAGCGGTGAGTGTCAGACTTGTGACCAGAGTCAGAATTCAGGCGGTGGGCTGACAGCCTCAGGGAGGAATGGTAACTTCTGCGTCGTGACTTGTAGGTGTTTTCACTGCTACGTTCCATGGAGAACTCCTCCAACCAGGAGGAATTTGAACGCTTATCCCGAATTGTAGAAAATGAACGTCGCATAGAGCTAGGGTCTGTTACCACCTGGGGATCCATAGTCAGACGTGGCATAGAGGATGCCCTCCCAGATCCCGCATGCTCCTGGGTGTCCGGAGGAAGGTAGATGCCATGGTTAGAGGACTGCACACTTTTTAATTCACTAACCTCTGGCTCCAGCGATTGCTGTTCCTGGAATTGTCCATCATCCGCTGGGTCCATACAAGCCAACTGGAATATTTCTTGAGGGGAGAGTGGACTCATTGAAGGGTATCCACTCCGACCACTCAGGCCAGAAACAGGGTCCTGCTGGAGATAAGGCAGGGCTTTGGCATTAGAAATGATCTCCTGAGGCAGTGAGGAGGGCTCCATGCGCTGGAACATGGGTGCATTTTTCTGTTCTTCCAGCTGCTGTCTCTGTTTCTTTACCTTACTCTGTTTATAGTAGTCCATAATCATCATTGCTGCATAGATCTTGCCCACAGTCAGGTCAGAGGCTTTGGGCATGGGCACTAGCAGATCCAACATCTTTTGGGACAGGTGAGGCCAAATGGCCAGGGTCTCTTTTTGTAGCTCTGAGTCTAGCTGCTGTCTGTCTGCACCACCTTTGGCGATTTTAATGTCCAGAGCTGTCCGGATCAGAGCCATAAGTGTGGAGGTGAAATGGACTGTCATGTCCTCAGCCACTGGCATATTCATCAGGACCAACCTTTGGTTATTTTAAATATCCTTAGGAGCCGGAGAGCTCGTAAGACACTGATTCCAAAAGATGTGCCAGGTCGGAAGATTGCCCAAACGACCTCAAAGATGCTGCCCACTGTGACCCCAAAATCAAAGCAGTTGAAGGATGAGTGAAAATAAAGGCGTGGCCCCATGCCATACATCTTCAGGGACATCTCCAACAGGAAGAGTCCCAGAAACAAAAATTCTGCATAGTAGAGGAGGTGAGTGAGCCACTGTGGCTGGTTGTGATGAACGATGGCCACACAGGCAGTATTGAGAGCCACAACACTCAGGACGATCCAGTAGAACACTTGCGACTTGACCATGTGTCGGATAGAGATACGCAGAAGCCGTTCCTTGTGCCGGAAATAGGAGGCTCCATCTACTTTTGTGCTCTTGATACTGGCTCTGGCAAGAGGTGTGCCCACTGAAGAGATATCAACGCAGTGCTCATCGCTGGAGTCTCGGGTCATGGCCTCCGTCCGGCTCCTTTTGATGGTTGCCCTTCGAAGCACTTCCAAGGCTGATGTTCCCGAGTTTTTATTTTCTTCAGCAAGCATGACTTCCTCTGCTTTGTCTATCCAGGCGCGGTAGCCATTCAACTCGCGCTCAATCTGTTGCTGACGCCGGAGCTTCATGAATGCTCTTCGGTTCTCCACTCTCTCTCTTTCTTTGGCAAATTCCCCGGAAAGCACGCCCAGGACAAGGTTGAGAACAAAGAAGGATCCGATGATGATGAGGGGGATGAAGTACAGCCAGTTCCAGGTGGCTCCTAAGGCATCATTGGTCTGAAGGAAAGAAAAATGGT
--
>e27b6124-3a4f-4d24-848e-6dba443ef473_ENSRNOG00000002863
TAGCACTTATCGTCTTCTTCCGTGTCACTCAGGAGGTCACTGACAGCTCCACACATCATGCCAGGCCCAGGCCCCCCACGCCTCCGCCGCCGATAGTGCCCATTAGGCATCTGCCAGCTGTGCCGTAGGGGTGGGGCAGAGCCAATGGTATTGGACCGGCCCAAGCTAGTAGCTACGGCTGCCTCAAAGGTGAGTGTCTCCTCCTCGCCACAGTCTGAGGCGTGGGAGTCTTCATGGAGGGCCAGATAGGGCTCAGAGATGTAGTGCTGTGGGGAAGGGTGCTGGCCCTGCTGGGGGTGCAAGGAGTTGGAAGACTCGGTTAGGCAAGCGCTGTTGCTTTCCAGAGCTTGAGAGGCCAGTGGGGATCCACCCTCACTTCCATCAGGAGGTGGAGAGATGCCGCCAGTGTGTCTCATCAGGGAGCTGTAGGAGAGGAGGGGCCGAGGCTTTGGTGGCACAGGTGGGAGCTGGCGACGACTTCGTCTTGGGGTGCTGGTGTCGGAGATAGAGGGAATGGAGCTCTCACTCAGTGAACCTGTACCCTGTCTGTTGGGGGTTTGTGACCTTCCCTCACTGGGTGACCTGGACTGGCGACGTTCTGGGGACTCCCAGTCAGCCTGGGTTCCTCGCTCCTCAGAATTGCAGCGGGAGACATCCGGAGAGAGGAGATGCTTTCGTTCTTTGGATCGGCCTCTCTCCCTGCCTCCTGAGCGGTGAGTGTCAGACTTGTGACCAGAGTCAGAATTCAGGCGGTGGGCTGACAGCCTCAGGGAGGAATGGTAACTTCTGCGTCGTGACTTGTAGGTGTTTTCACTGCTACGTTCCATGGAGAACTCCTCCAACCAGGAGGAATTTGAACGCTTATCCCGAATTGTAGAAAATGAACGTCGCATAGAGCTAGGGTCTGTTACCACCTGGGGATCCATAGTCAGACGTGGCATAGAGGATGCCCTCCCAGATCCCGCATGCTCCTGGGTGTCCGGAGGAAGGTAGATGCCATGGTTAGAGGACTGCACACTTTTTAATTCACTAACCTCTGGCTCCAGCGATTGCTGTTCCTGGAATTGTCCATCATCCGCTGGGTCCATACAAGCCAACTGGAATATTTCTTGAGGGGAGAGTGGACTCATTGAAGGGTATCCACTCCGACCACTCAGGCCAGAAACAGGGTCCTGCTGGAGATAAGGCAGGGCTTTGGCATTAGAAATGATCTCCTGAGGCAGTGAGGAGGGCTCCATGCGCTGGAACATGGGTGCATTTTTCTGTTCTTCCAGCTGCTGTCTCTGTTTCTTTACCTTACTCTGTTTATAGTAGTCCATAATCATCATTGCTGCATAGATCTTGCCCACAGTCAGGTCAGAGGCTTTGGGCATGGGCACTAGCAGATCCAACATCTTTTGGGACAGGTGAGGCCAAATGGCCAGGGTCTCTTTTTGTAGCTCTGAGTCTAGCTGCTGTCTGTCTGCACCACCTTTGGCGATTTTAATGTCCAGAGCTGTCCGGATCAGAGCCATAAGTGTGGAGGTGAAATGGACTGTCATGTCCTCAGCCACTGGCATATTCATCAGGACCAACCTCTTATAGGCCACTTTGGAGGGACATCTCTTGCCGAGGCCTAGCGGTGGTGACATGAGAGTCAGCATTTCATACATCTCAGTGTAATGGATGCGGCCACATGCTGCTCTGTCATACTCTGCCCAGACACGGACAAATTCATCCAAGTGGTGAGGCCCCAGGATGGACGAATCTCGAGTCAGGTACTCAAAGTTGTCCATGATAACAGCCACAAACAGGTTGAGCATCAGGAAGGAGCAGAAGAAGATGAAGGAGACAAAATAAACGTAGGCCAGGTCAGTGCCACAGCGCTCACTCTCGTTCTGCCCTGAGGGTGCAGTGGTGTCAGGCTCACAGCCCTTCTCGCCCAGACATGACAACATAATCTCCTGCCAAGCCTCCCCTGTGGCGCTCCTTCATCATCAGCACAACGGTGTTCAAGGCAATCATGGCCATGATGGTATACTCAAAGGATGGCGAGACTACGAAGTGCCACACGCGGTACTGGAAGGTGTGCCTGTTTTGTGGCATGTAGCGGGTGAGAGGTTTGGCACTAATGGCGAAGTCGATGCATGCCCGCTCATTCTTTTCTAGGCTACACTCCTCCATCATCTTGTCCCCTTGCTCCTGGAAGGTGATGATAATGAGGGCCACGAAGATATTGACAAAGAAGAAAGGGAAGACCACAAAGTAGACCACATAGAAGATGGACATCTCCATGCGGTTGCTGCGGCTTGGGCCTCTGTCCTCCTCTGTCACATCTACCGAGTGCTGCAGAACCTGAGGCCATCCTTCCCCCGTGGAGACGGTGAAGAGGGTCAGCAGGGCCCAGATGATGTTGTCATAGTGGAATTCATGACGCTTCCACTCCCGGCCCTTCACCTCCATCTTGTTTTTCTCGTGGTCTACATAGTTGCCTATGCATTCCTTCTCTGTGTCCTTGGAACTGTCGGTGCAATAAAAGAACTTTCCCTTGAATAACTGAACAGCAATGACGGCAAAGATGAACATAAAGAGCTTGTAGACAATGAGTATGTTGAAGACATTCTTCAAGGAGGTCACCACGCAGTCAAACACAGCCTTCAGTTTGGGCAAGCGCTTGATGGTTTTCAGTGGTCGCAGAACTCGAAGTACCCTCAGAGACTTGATCGTCTTGATATCCCGCCCCTTGTTGGTTGCCAGAGCAAATGCTACCAATGCACCAACCACTACCACAAAGTCCAGGATATTCCAGAGGTCTCGGAAGTACGATCCATCCTGCAGGATCAAGCCTTGGTCTATCATCTTTATCACCATCTCAAAGGTAAACACTCCTGTGAAAACATAGTCGAAATATCTCAGGACTTTGTTACGCTCTGAGTTAGTTAGTACAGGGTCCTCAGCTGCCAGGGCAATGCTGCTGGCCGCAATCACCAAGAGAATGCACATCTCAAAGTAGCGTAGATTCACAATGTAGTGGCAAGCCTTGCGGATCGGGTTAGTGGTGCTGAAGATGAACATAGAGCTATGGGGCACCATGGCTTTTCCAGTCTCCCGCTTCTCCTTCTTCTGCTTCTTCTTTTCCACCTCTTCCTCTTCCTCTTTGGTCTCTGCTTCCTTCAAGGGACTGGCTTCTCCATCCGTCTTGTTGCTAATGTTCACCACTGTTGAGTCCACCAAGGGGTCCATGTCAGGGATGGCGACTGTGACACTGGTGCTCTCAGTGGTAGCCTTGTCCATGTTGGTTGTCATGCAGGAGAGGTCAGGTTCACTCTGGCTAATGCCCCGGCCCACATCCAGCTGTACATCCGCAAGCAGGGCTTGCTCGCTGCTGCCTTCAGCCTCCTGCTCTGTCAGAGCTGCATCCTTCCCCACTTCCAGCTCAGGTTGGGGCTGGACTAGAGGTGTTTCTGCCTCATCAAGAGCTCCTACCAGTCCTGAGCCCCTGGGGACCATCAGACTGTTGGTCCTCCTTAAGTCCTGAGTTCTCTCTTCTTCATGGATGGTTGGCTCCTTGCTCCTGTGGCTGCTCTGAGGCTCGTGTTCCTTCTCCCCATCGATGGACACCCCTTCATCCAGACTCCGCTCCTGGCTGGCAGACCTGCTTCTGGAGGCAGAGGCAGACTCCTTGCCCTCAGTCCTGACTCGGCGATGCCGGCTTCGCCTCTGACTCTGCCTGTGCCTGGCCCGGTCCTCAAAAGTCACCACAGTCTCTCCTCCCCCAGTCTCCTGCTGGGTTGGGTCACAGTTTCCATGACAGGATCTGGGCAGCCACGGTGGCTCCCGTTTGCCCAGGGACAAAGGGCTCCTCTGGTTGTCCAGGACGCTAGTCAGGCCACCTATGTCCCCCTTGAGAGAACCTCCACGGCTGATACGCTCCTCTTCACATTTTTCAAGACCCAAGCCCAGGGCTAGGCCCTCAATGGGCCTGGGCCTCCGATAGAGGCTAGGATGAGCATTGAGTGGGTTGAGAGGACTCAGTGGGTTGAGTGGATTGAGGGGGTTCATTGGTGGGGCCTCCTCTTTGTTGAGGGCTTCTTGGCTAGACATTTGCATGTGCCTCCTCAGCTGGCTGGTGCGCTGTTCCCACACAGACATGTGGTGTCGGCGTCTCCTCTCCCTCAGGTGGCTGCTGCGCGGCTCCCACATCGACATGTGGTGTCTTCTCCTTCTGTCTCTTTCAATGGAAGGCATGTTGGGAGCAGACATCGGGCTGACCTCCTTGGCCTTCTGCAGTGCATGTTTCTGGTTGAAGGCTTCTTCTTCCTCCTGCTCATCCTTGGTCAGTTCCTGGGCATTGGCGAGATTGTCCACAGCGATAGCCAAGAATACATTCAGCAGTGTGTAGTTTCCAAACAAGGTGAGCACAATGAAGTAGATGGCAGACCACATGCCTGAGCTCACCCCACCCTGGGAGCGGATGCCGTTATACATCACTTCATTCCAGTCTTCCCCCGTCAGGATCTGGAACACTGTCATGATAGCTGCAGGGAAGGTATCAAAATTAGCCGAAGGAGTCCCATCATTAAAGTTAAACCTGCCTCCAAAGAGCTGCATTCCCAGGAGAGCAAAGACAACAATGAAGAGGAAGAGGAGGAAGAGTAAGCTGATGATAGACTTCATGGAGCTCATCAAGGAAACAACCAGATTCCGGAGGGATGCCCAATACTTGGTTATTTTAAATATCCTTAGGAGCCGGAGAGCTCGTAAGACACTGATTCCAAAAGATGTGCCAGGTCGGAAGATTGCCCAAACGACCTCAAAGATGCTGCCCACTGTGACCCCAAAATCAAAGCAGTTGAAGGATGAGTGAAAATAAAGGCGTGGCCCCATGCCATACATCTTCAGGGACATCTCCAACAGGAAGAGTCCCAGAAACAAAAATTCTGCATAGTAGAGGAGGTGAGTGAGCCACTGTGGCTGGTTGTGATGAACGATGGCCACACAGGCAGTATTGAGAGCCACAACACTCAGGACGATCCAGTAGAACACTTGCGACTTGACCATGTGTCGGATAGAGATACGCAGAAGCCGTTCCTTGTGCCGGAAATAGGAGGCTCCATCTACTTTTGTGCTCTTGATACTGGCTCTGGCAAGAGGTGTGCCCACTGAAGAGATATCAACGCAGTGCTCATCGCTGGAGTCTCGGGTCATGGCCTCCGTCCGGCTCCTTTTGATGGTTGCCCTTCGAAGCACTTCCAAGGCTGATGTTCCCGAGTTTTTATTTTCTTCAGCAAGCATGACTTCCTCTGCTTTGTCTATCCAGGCGCGGTAGCCATTCAACTCGCGCTCAATCTGTTGCTGACGCCGGAGCTTCATGAATGCTCTTCGGTTCTCCACTCTCTCTCTTTCTTTGGCAAATTCCCCGGAAAGCACGCCCAGGACAAGGTTGAGAACAAAGAAGGATCCGATGATGATGAGGGGGATGAAGTACAGCCAGTTCCAGGTGGCTCCTAAGGCATCATTGGTCTGAAGGAAAGAAAAATGGT
>1844f037-288a-4301-8b49-d01f6429c1f4_ENSRNOG00000002863
TAGCACTTATCGTCTTCTTCCGTGTCACTCAGGAGGTCACTGACAGCTCCACACATCATGCCAGGCCCAGGCCCCCCACGCCTCCGCCGCCGATAGTGCCCATTAGGCATCTGCCAGCTGTGCCGTAGGGGTGGGGCAGAGCCAATGGTATTGGACCGGCCCAAGCTAGTAGCTACGGCTGCCTCAAAGGTGAGTGTCTCCTCCTCGCCACAGTCTGAGGCGTGGGAGTCTTCATGGAGGGCCAGATAGGGCTCAGAGATGTAGTGCTGTGGGGAAGGGTGCTGGCCCTGCTGGGGGTGCAAGGAGTTGGAAGACTCGGTTAGGCAAGCGCTGTTGCTTTCCAGAGCTTGAGAGGCCAGTGGGGATCCACCCTCACTTCCATCAGGAGGTGGAGAGATGCCGCCAGTGTGTCTCATCAGGGAGCTGTAGGAGAGGAGGGGCCGAGGCTTTGGTGGCACAGGTGGGAGCTGGCGACGACTTCGTCTTGGGGTGCTGGTGTCGGAGATAGAGGGAATGGAGCTCTCACTCAGTGAACCTGTACCCTGTCTGTTGGGGGTTTGTGACCTTCCCTCACTGGGTGACCTGGACTGGCGACGTTCTGGGGACTCCCAGTCAGCCTGGGTTCCTCGCTCCTCAGAATTGCAGCGGGAGACATCCGGAGAGAGGAGATGCTTTCGTTCTTTGGATCGGCCTCTCTCCCTGCCTCCTGAGCGGTGAGTGTCAGACTTGTGACCAGAGTCAGAATTCAGGCGGTGGGCTGACAGCCTCAGGGAGGAATGGTAACTTCTGCGTCGTGACTTGTAGGTGTTTTCACTGCTACGTTCCATGGAGAACTCCTCCAACCAGGAGGAATTTGAACGCTTATCCCGAATTGTAGAAAATGAACGTCGCATAGAGCTAGGGTCTGTTACCACCTGGGGATCCATAGTCAGACGTGGCATAGAGGATGCCCTCCCAGATCCCGCATGCTCCTGGGTGTCCGGAGGAAGGTAGATGCCATGGTTAGAGGACTGCACACTTTTTAATTCACTAACCTCTGGCTCCAGCGATTGCTGTTCCTGGAATTGTCCATCATCCGCTGGGTCCATACAAGCCAACTGGAATATTTCTTGAGGGGAGAGTGGACTCATTGAAGGGTATCCACTCCGACCACTCAGGCCAGAAACAGGGTCCTGCTGGAGATAAGGCAGGGCTTTGGCATTAGAAATGATCTCCTGAGGCAGTGAGGAGGGCTCCATGCGCTGGAACATGGGTGCATTTTTCTGTTCTTCCAGCTGCTGTCTCTGTTTCTTTACCTTACTCTGTTTATAGTAGTCCATAATCATCATTGCTGCATAGATCTTGCCCACAGTCAGGTCAGAGGCTTTGGGCATGGGCACTAGCAGATCCAACATCTTTTGGGACAGGTGAGGCCAAATGGCCAGGGTCTCTTTTTGTAGCTCTGAGTCTAGCTGCTGTCTGTCTGCACCACCTTTGGCGATTTTAATGTCCAGAGCTGTCCGGATCAGAGCCATAAGTGTGGAGGTGAAATGGACTGTCATGTCCTCAGCCACTGGCATATTCATCAGGACCAACCTCATGCTGCTCTGTCATACTCTGCCCAGACACGGACAAATTCATCCAAGTGGTGAGGCCCCAGGATGGACGAATCTCGAGTCAGGTACTCAAAGTTGTCCATGATAACAGCCACAAACAGGTTGAGCATCAGGAAGGAGCAGAAGAAGATGAAGGAGACAAAATAAACGTAGGCCAGGTCAGTGCCACAGCGCTCACTCTCGTTCTGCCCTGAGGGTGCAGTGGTGTCAGGCTCACAGCCCTTCTCGCCCAGACATGACAACATAATCTCCTGCCAAGCCTCCCCTGTGGCGCTCCTGAAAAGCAGCATGAGAGACCCGAAGAAACTCCGAAAGTTGTTGTGCCGGTTGATATGACTCTCCTCATCTAACTTTATGTTTCCAAACACCTGCATCCCAATGATAGCGTAGATGAAGAAAAGCATGGCAATCAGAAGGCAGACATAGGGGAGAGCCTTAAAGGACTGCACGAAGGTCCACAGTAAGATGCGGATGGTGTAGCCCTGTCGCAGAAGCTTTATGAGCCGTGCAGCTCGGAAGAGCTTCAGAAAGCTCATATTGAAGCCACTGGTGTTCACCAGCAAGAAGCCGAAAGCGATGACCTTTAGGACACATTCTAGGGAAAACACCATAGTGAAGGCGATGTTCAGGTACTTTAGGGCGAGCTCATAGGTCCAAGGAGCAGAATAGTACTTCATCATCAGCACAACGGTGTTCAAGGCAATCATGGCCATGATGGTATACTCAAAGGATGGCGAGACTACGAAGTGCCACACGCGGTACTGGAAGGTGTGCCTGTTTTGTGGCATGTAGCGGGTGAGAGGTTTGGCACTAATGGCGAAGTCGATGCATGCCCGCTCATTCTTTTCTAGGCTACACTCCTCCATCATCTTGTCCCCTTGCTCCTGGAAGGTGATGATAATGAGGGCCACGAAGATATTGACAAAGAAGAAAGGGAAGACCACAAAGTAGACCACATAGAAGATGGACATCTCCATGCGGTTGCTGCGGCTTGGGCCTCTGTCCTCCTCTGTCACATCTACCGAGTGCTGCAGAACCTGAGGCCATCCTTCCCCCGTGGAGACGGTGAAGAGGGTCAGCAGGGCCCAGATGATGTTGTCATAGTGGAATTCATGACGCTTCCACTCCCGGCCCTTCACCTCCATCTTGTTTTTCTCGTGGTCTACATAGTTGCCTATGCATTCCTTCTCTGTGTCCTTGGAACTGTCGGTGCAATAAAAGAACTTTCCCTTGAATAACTGAACAGCAATGACGGCAAAGATGAACATAAAGAGCTTGTAGACAATGAGTATGTTGAAGACATTCTTCAAGGAGGTCACCACGCAGTCAAACACAGCCTTCAGTTTGGGCAAGCGCTTGATGGTTTTCAGTGGTCGCAGAACTCGAAGTACCCTCAGAGACTTGATCGTCTTGATATCCCGCCCCTTGTTGGTTGCCAGAGCAAATGCTACCAATGCACCAACCACTACCACAAAGTCCAGGATATTCCAGAGGTCTCGGAAGTACGATCCATCCTGCAGGATCAAGCCTTGGTCTATCATCTTTATCACCATCTCAAAGGTAAACACTCCTGTGAAAACATAGTCGAAATATCTCAGGACTTTGTTACGCTCTGAGTTAGTTAGTACAGGGTCCTCAGCTGCCAGGGCAATGCTGCTGGCCGCAATCACCAAGAGAATGCACATCTCAAAGTAGCGTAGATTCACAATGTAGTGGCAAGCCTTGCGGATCGGGTTAGTGGTGCTGAAGATGAACATAGAGCTATGGGGCACCATGGCTTTTCCAGTCTCCCGCTTCTCCTTCTTCTGCTTCTTCTTTTCCACCTCTTCCTCTTCCTCTTTGGTCTCTGCTTCCTTCAAGGGACTGGCTTCTCCATCCGTCTTGTTGCTAATGTTCACCACTGTTGAGTCCACCAAGGGGTCCATGTCAGGGATGGCGACTGTGACACTGGTGCTCTCAGTGGTAGCCTTGTCCATGTTGGTTGTCATGCAGGAGAGGTCAGGTTCACTCTGGCTAATGCCCCGGCCCACATCCAGCTGTACATCCGCAAGCAGGGCTTGCTCGCTGCTGCCTTCAGCCTCCTGCTCTGTCAGAGCTGCATCCTTCCCCACTTCCAGCTCAGGTTGGGGCTGGACTAGAGGTGTTTCTGCCTCATCAAGAGCTCCTACCAGTCCTGAGCCCCTGGGGACCATCAGACTGTTGGTCCTCCTTAAGTCCTGAGTTCTCTCTTCTTCATGGATGGTTGGCTCCTTGCTCCTGTGGCTGCTCTGAGGCTCGTGTTCCTTCTCCCCATCGATGGACACCCCTTCATCCAGACTCCGCTCCTGGCTGGCAGACCTGCTTCTGGAGGCAGAGGCAGACTCCTTGCCCTCAGTCCTGACTCGGCGATGCCGGCTTCGCCTCTGACTCTGCCTGTGCCTGGCCCGGTCCTCAAAAGTCACCACAGTCTCTCCTCCCCCAGTCTCCTGCTGGGTTGGGTCACAGTTTCCATGACAGGATCTGGGCAGCCACGGTGGCTCCCGTTTGCCCAGGGACAAAGGGCTCCTCTGGTTGTCCAGGACGCTAGTCAGGCCACCTATGTCCCCCTTGAGAGAACCTCCACGGCTGATACGCTCCTCTTCACATTTTTCAAGACCCAAGCCCAGGGCTAGGCCCTCAATGGGCCTGGGCCTCCGATAGAGGCTAGGATGAGCATTGAGTGGGTTGAGAGGACTCAGTGGGTTGAGTGGATTGAGGGGGTTCATTGGTGGGGCCTCCTCTTTGTTGAGGGCTTCTTGGCTAGACATTTGCATGTGCCTCCTCAGCTGGCTGGTGCGCTGTTCCCACACAGACATGTGGTGTCGGCGTCTCCTCTCCCTCTCAATGGAAGGCATGTTGGGAGCAGACATCGGGCTGACCTCCTTGGCCTTCTGCAGTGCATGTTTCTGGTTGAAGGCTTCTTCTTCCTCCTGCTCATCCTTGGTCAGTTCCTGGGCATTGGCGAGATTGTCCACAGCGATAGCCAAGAATACATTCAGCAGTGTGTAGTTTCCAAACAAGGTGAGCACAATGAAGTAGATGGCAGACCACATGCCTGAGCTCACCCCACCCTGGGAGCGGATGCCGTTATACATCACTTCATTCCAGTCTTCCCCCGTCAGGATCTGGAACACTGTCATGATAGCTGCAGGGAAGGTATCAAAATTAGCCGAAGGAGTCCCATCATTAAAGTTAAACCTGCCTCCAAAGAGCTGCATTCCCAGGAGAGCAAAGACAACAATGAAGAGGAAGAGGAGGAAGAGTAAGCTGATGATAGACTTCATGGAGCTCATCAAGGAAACAACCAGATTCCGGAGGGATGCCCAATACTTGGTTATTTTAAATATCCTTAGGAGCCGGAGAGCTCGTAAGACACTGATTCCAAAAGATGTGCCAGGTCGGAAGATTGCCCAAACGACCTCAAAGATGCTGCCCACTGTGACCCCAAAATCAAAGCAGTTGAAGGATGAGTGAAAATAAAGGCGTGGCCCCATGCCATACATCTTCAGGGACATCTCCAACAGGAAGAGTCCCAGAAACAAAAATTCTGCATAGTAGAGGAGGTGAGTGAGCCACTGTGGCTGGTTGTGATGAACGATGGCCACACAGGCAGTATTGAGAGCCACAACACTCAGGACGATCCAGTAGAACACTTGCGACTTGACCATGTGTCGGATAGAGATACGCAGAAGCCGTTCCTTGTGCCGGAAATAGGAGGCTCCATCTACTTTTGTGCTCTTGATACTGGCTCTGGCAAGAGGTGTGCCCACTGAAGAGATATCAACGCAGTGCTCATCGCTGGAGTCTCGGGTCATGGCCTCCGTCCGGCTCCTTTTGATGGTTGCCCTTCGAAGCACTTCCAAGGCTGATGTTCCCGAGTTTTTATTTTCTTCAGCAAGCATGACTTCCTCTGCTTTGTCTATCCAGGCGCGGTAGCCATTCAACTCGCGCTCAATCTGTTGCTGACGCCGGAGCTTCATGAATGCTCTTCGGTTCTCCACTCTCTCTCTTTCTTTGGCAAATTCCCCGGAAAGCACGCCCAGGACAAGGTTGAGAACAAAGAAGGATCCGATGATGATGAGGGGGATGAAGTACAGCCAGTTCCAGGTGGCTCCTAAGGCATCATTGGTCTGAAGGAAAGAAAAATGGT
>507c766f-b143-4f59-9ef5-048fd7b99b80_ENSRNOG00000002863
TAGCACTTATCGTCTTCTTCCGTGTCACTCAGGAGGTCACTGACAGCTCCACACATCATGCCAGGCCCAGGCCCCCCACGCCTCCGCCGCCGATAGTGCCCATTAGGCATCTGCCAGCTGTGCCGTAGGGGTGGGGCAGAGCCAATGGTATTGGACCGGCCCAAGCTAGTAGCTACGGCTGCCTCAAAGGTGAGTGTCTCCTCCTCGCCACAGTCTGAGGCGTGGGAGTCTTCATGGAGGGCCAGATAGGGCTCAGAGATGTAGTGCTGTGGGGAAGGGTGCTGGCCCTGCTGGGGGTGCAAGGAGTTGGAAGACTCGGTTAGGCAAGCGCTGTTGCTTTCCAGAGCTTGAGAGGCCAGTGGGGATCCACCCTCACTTCCATCAGGAGGTGGAGAGATGCCGCCAGTGTGTCTCATCAGGGAGCTGTAGGAGAGGAGGGGCCGAGGCTTTGGTGGCACAGGTGGGAGCTGGCGACGACTTCGTCTTGGGGTGCTGGTGTCGGAGATAGAGGGAATGGAGCTCTCACTCAGTGAACCTGTACCCTGTCTGTTGGGGGTTTGTGACCTTCCCTCACTGGGTGACCTGGACTGGCGACGTTCTGGGGACTCCCAGTCAGCCTGGGTTCCTCGCTCCTCAGAATTGCAGCGGGAGACATCCGGAGAGAGGAGATGCTTTCGTTCTTTGGATCGGCCTCTCTCCCTGCCTCCTGAGCGGTGAGTGTCAGACTTGTGACCAGAGTCAGAATTCAGGCGGTGGGCTGACAGCCTCAGGGAGGAATGGTAACTTCTGCGTCGTGACTTGTAGGTGTTTTCACTGCTACGTTCCATGGAGAACTCCTCCAACCAGGAGGAATTTGAACGCTTATCCCGAATTGTAGAAAATGAACGTCGCATAGAGCTAGGGTCTGTTACCACCTGGGGATCCATAGTCAGACGTGGCATAGAGGATGCCCTCCCAGATCCCGCATGCTCCTGGGTGTCCGGAGGAAGGTAGATGCCATGGTTAGAGGACTGCACACTTTTTAATTCACTAACCTCTGGCTCCAGCGATTGCTGTTCCTGGAATTGTCCATCATCCGCTGGGTCCATACAAGCCAACTGGAATATTTCTTGAGGGGAGAGTGGACTCATTGAAGGGTATCCACTCCGACCACTCAGGCCAGAAACAGGGTCCTGCTGGAGATAAGGCAGGGCTTTGGCATTAGAAATGATCTCCTGAGGCAGTGAGGAGGGCTCCATGCGCTGGAACATGGGTGCATTTTTCTTTGGGCATGGGCACTAGCAGATCCAACATCTTTTGGGACAGGTGAGGCCAAATGGCCAGGGTCTCTTTTTGTAGCTCTGAGTCTAGCTGCTGTCTGTCTGCACCACCTTTGGCGATTTTAATGTCCAGAGCTGTCCGGATCAGAGCCATAAGTGTGGAGGTGAAATGGACTGTCATGTCCTCAGCCACTGGCATATTCATCAGGACCAACCTCTTATAGGCCACTTTGGAGGGACATCTCTTGCCGAGGCCTAGCGGTGGTGACATGAGAGTCAGCATTTCATACATCTCAGTGTAATGGATGCGGCCACATGCTGCTCTGTCATACTCTGCCCAGACACGGACAAATTCATCCAAGTGGTGAGGCCCCAGGATGGACGAATCTCGAGTCAGGTACTCAAAGTTGTCCATGATAACAGCCACAAACAGGTTGAGCATCAGGAAGGAGCAGAAGAAGATGAAGGAGACAAAATAAACGTAGGCCAGGTCAGTGCCACAGCGCTCACTCTCGTTCTGCCCTGAGGGTGCAGTGGTGTCAGGCTCACAGCCCTTCTCGCCCAGACATGACAACATAATCTCCTGCCAAGCCTCCCCTGTGGCGCTCCTGAAAAGCAGCATGAGAGACCCGAAGAAACTCCGAAAGTTGTTGTGCCGGTTGATATGACTCTCCTCATCTAACTTTATGTTTCCAAACACCTGCATCCCAATGATAGCGTAGATGAAGAAAAGCATGGCAATCAGAAGGCAGACATAGGGGAGAGCCTTAAAGGACTGCACGAAGGTCCACAGTAAGATGCGGATGGTGTAGCCCTGTCGCAGAAGCTTTATGAGCCGTGCAGCTCGGAAGAGCTTCAGAAAGCTCATATTGAAGCCACTGGTGTTCACCAGCTTGCTGTCTGTCAGGATAATTTCTGTGATACTGCCGATCACGGTAATGAAGTCAAAGATGTTCCAGGTATCTCGGAAATAGTTCAAGAAGCCGAAAGCGATGACCTTTAGGACACATTCTAGGGAAAACACCATAGTGAAGGCGATGTTCAGGTACTTTAGGGCGAGCTCATAGGTCCAAGGAGCAGAATAGTACTTCATCATCAGCACAACGGTGTTCAAGGCAATCATGGCCATGATGGTATACTCAAAGGATGGCGAGACTACGAAGTGCCACACGCGGTACTGGAAGGTGTGCCTGTTTTGTGGCATGTAGCGGGTGAGAGGTTTGGCACTAATGGCGAAGTCGATGCATGCCCGCTCATTCTTTTCTAGGCTACACTCCTCCATCATCTTGTCCCCTTGCTCCTGGAAGGTGATGATAATGAGGGCCACGAAGATATTGACAAAGAAGAAAGGGAAGACCACAAAGTAGACCACATAGAAGATGGACATCTCCATGCGGTTGCTGCGGCTTGGGCCTCTGTCCTCCTCTGTCACATCTACCGAGTGCTGCAGAACCTGAGGCCATCCTTCCCCCGTGGAGACGGTGAAGAGGGTCAGCAGGGCCCAGATGATGTTGTCATAGTGGAATTCATGACGCTTCCACTCCCGGCCCTTCACCTCCATCTTGTTTTTCTCGTGGTCTACATAGTTGCCTATGCATTCCTTCTCTGTGTCCTTGGAACTGTCGGTGCAATAAAAGAACTTTCCCTTGAATAACTGAACAGCAATGACGGCAAAGATGAACATAAAGAGCTTGTAGACAATGAGTATGTTGAAGACATTCTTCAAGGAGGTCACCACGCAGTCAAACACAGCCTTCAGTTTGGGCAAGCGCTTGATGGTTTTCAGTGGTCGCAGAACTCGAAGTACCCTCAGAGACTTGATCGTCTTGATATCCCGCCCCTTGTTGGTTGCCAGAGCAAATGCTACCAATGCACCAACCACTACCACAAAGTCCAGGATATTCCAGAGGTCTCGGAAGTACGATCCATCCTGCAGGATCAAGCCTTGGTCTATCATCTTTATCACCATCTCAAAGGTAAACACTCCTGTGAAAACATAGTCGAAATATCTCAGGACTTTGTTACGCTCTGAGTTAGTTAGTACAGGGTCCTCAGCTGCCAGGGCAATGCTGCTGGCCGCAATCACCAAGAGAATGCACATCTCAAAGTAGCGTAGATTCACAATGTAGTGGCAAGCCTTGCGGATCGGGTTAGTGGTGCTGAAGATGAACATAGAGCTATGGGGCACCATGGCTTTTCCAGTCTCCCGCTTCTCCTTCTTCTGCTTCTTCTTTTCCACCTCTTCCTCTTCCTCTTTGGTCTCTGCTTCCTTCAAGGGACTGGCTTCTCCATCCGTCTTGTTGCTAATGTTCACCACTGTTGAGTCCACCAAGGGGTCCATGTCAGGGATGGCGACTGTGACACTGGTGCTCTCAGTGGTAGCCTTGTCCATGTTGGTTGTCATGCAGGAGAGGTCAGGTTCACTCTGGCTAATGCCCCGGCCCACATCCAGCTGTACATCCGCAAGCAGGGCTTGCTCGCTGCTGCCTTCAGCCTCCTGCTCTGTCAGAGCTGCATCCTTCCCCACTTCCAGCTCAGGTTGGGGCTGGACTAGAGGTGTTTCTGCCTCATCAAGAGCTCCTACCAGTCCTGAGCCCCTGGGGACCATCAGACTGTTGGTCCTCCTTAAGTCCTGAGTTCTCTCTTCTTCATGGATGGTTGGCTCCTTGCTCCTGTGGCTGCTCTGAGGCTCGTGTTCCTTCTCCCCATCGATGGACACCCCTTCATCCAGACTCCGCTCCTGGCTGGCAGACCTGCTTCTGGAGGCAGAGGCAGACTCCTTGCCCTCAGTCCTGACTCGGCGATGCCGGCTTCGCCTCTGACTCTGCCTGTGCCTGGCCCGGTCCTCAAAAGTCACCACAGTCTCTCCTCCCCCAGTCTCCTGCTGGGTTGGGTCACAGTTTCCATGACAGGATCTGGGCAGCCACGGTGGCTCCCGTTTGCCCAGGGACAAAGGGCTCCTCTGGTTGTCCAGGACGCTAGTCAGGCCACCTATGTCCCCCTTGAGAGAACCTCCACGGCTGATACGCTCCTCTTCACATTTTTCAAGACCCAAGCCCAGGGCTAGGCCCTCAATGGGCCTGGGCCTCCGATAGAGGCTAGGATGAGCATTGAGTGGGTTGAGAGGACTCAGTGGGTTGAGTGGATTGAGGGGGTTCATTGGTGGGGCCTCCTCTTTGTTGAGGGCTTCTTGGCTAGACATTTGCATGTGCCTCCTCAGCTGGCTGGTGCGCTGTTCCCACACAGACATGTGGTGTCGGCGTCTCCTCTCCCTCTCAATGGAAGGCATGTTGGGAGCAGACATCGGGCTGACCTCCTTGGCCTTCTGCAGTGCATGTTTCTGGTTGAAGGCTTCTTCTTCCTCCTGCTCATCCTTGGTCAGTTCCTGGGCATTGGCGAGATTGTCCACAGCGATAGCCAAGAATACATTCAGCAGTGTGTAGTTTCCAAACAAGGTGAGCACAATGAAGTAGATGGCAGACCACATGCCTGAGCTCACCCCACCCTGGGAGCGGATGCCGTTATACATCACTTCATTCCAGTCTTCCCCCGTCAGGATCTGGAACACTGTCATGATAGCTGCAGGGAAGGTATCAAAATTAGCCGAAGGAGTCCCATCATTAAAGTTAAACCTGCCTCCAAAGAGCTGCATTCCCAGGAGAGCAAAGACAACAATGAAGAGGAAGAGGAGGAAGAGTAAGCTGATGATAGACTTCATGGAGCTCATCAAGGAAACAACCAGATTCCGGAGGGATGCCCAATACTTGGTTATTTTAAATATCCTTAGGAGCCGGAGAGCTCGTAAGACACTGATTCCAAAAGATGTGCCAGGTCGGAAGATTGCCCAAACGACCTCAAAGATGCTGCCCACTGTGACCCCAAAATCAAAGCAGTTGAAGGATGAGTGAAAATAAAGGCGTGGCCCCATGCCATACATCTTCAGGGACATCTCCAACAGGAAGAGTCCCAGAAACAAAAATTCTGCATAGTAGAGGAGGTGAGTGAGCCACTGTGGCTGGTTGTGATGAACGATGGCCACACAGGCAGTATTGAGAGCCACAACACTCAGGACGATCCAGTAGAACACTTGCGACTTGACCATGTGTCGGATAGAGATACGCAGAAGCCGTTCCTTGTGCCGGAAATAGGAGGCTCCATCTACTTTTGTGCTCTTGATACTGGCTCTGGCAAGAGGTGTGCCCACTGAAGAGATATCAACGCAGTGCTCATCGCTGGAGTCTCGGGTCATGGCCTCCGTCCGGCTCCTTTTGATGGTTGCCCTTCGAAGCACTTCCAAGGCTGATGTTCCCGAGTTTTTATTTTCTTCAGCAAGCATGACTTCCTCTGCTTTGTCTATCCAGGCGCGGTAGCCATTCAACTCGCGCTCAATCTGTTGCTGACGCCGGAGCTTCATGAATGCTCTTCGGTTCTCCACTCTCTCTCTTTCTTTGGCAAATTCCCCGGAAAGCACGCCCAGGACAAGGTTGAGAACAAAGAAGGATCCGATGATGATGAGGGGGATGAAGTACAGCCAGTTCCAGGTGGCTCCTAAGGCATCATTGGTATTGTACAGCACAGTGGTCCACCCTTCCATAGTGATGCATTGGAAGACAGTCAGCACAGCAAAAAGGATGTTGTCAAACTGGGTGATCCCGTCATTGGGGCCGATCCAGTCCTTACATTCATAACCAGCCGGGCAGCCCTGTACACCACACGGGTGAGGAGGATCAAATCCCTCTAGAATACCTGAATTGTTCATGAAGCATGCTCGATGCAACTTGCCACTGTAGAACTCCAAGCCAATGATGGCAAACATGAGAATGGCAAAGAAGAGCAGAAGGCCAATCTGCAGAAGAGGCACCATGGCCTTCATGATGGACTTCAGCACGATCTGCAGGCTAGGTATTCCTGACACGAGCTTTAAGGGCCTCAGGACACGCACAGCCCGGAGGGTCCGCAGGTCCACGTGGGTGTTGAAATGGGTTCCTGCAGTGGCCAGGATGCCACTGAGGACCACAATGAAGTCCATGACATTCCAGCCGTTACGGAGGTACGAACCCTTATGGAAGATGAATCCTAGAGCCACGATTTTGATCCCAGCTTCAAAGCAGAAGATTCCAATAAAATATGGTTCTGTCTTCTCCAGTCTTCGGGACATTGGGGTCTTGTCATCCTCAGGAAGATGCTGCTCCAGGGCCAAGACGATGCAGTTGGCAATGATGGTGGCCAGGATCATGTACTCAAATGGTGGCCAATCGATGAGCTTCTTGGCATATTTCCTGACAATGTTATCTTCTCCGAAGATGAACAGGGATCTGTTGACCGTGAAACAGTTCTGCCGGACTGGTATGGGGTTGTACAAAGCCATAGTCCGCGCCCTCTGCGCTTTTGACTGCTTGTAGGCGGCCGCCGGCCCCGAGGCCGGTACGGGGGTTCCTTGTCGGTTCCTGCTCTGGTCCGAGTCTCCATCGCCTGAGCCTGGTCTGCCAACGACCACCGCCTCCCCGAAGCGAGCCAT
>b6a3b213-5c5b-4fb8-bced-3afa98d091dc_ENSRNOG00000002863
TAGCACTTATCGTCTTCTTCCGTGTCACTCAGGAGGTCACTGACAGCTCCACACATCATGCCAGGCCCAGGCCCCCCACGCCTCCGCCGCCGATAGTGCCCATTAGGCATCTGCCAGCTGTGCCGTAGGGGTGGGGCAGAGCCAATGGTATTGGACCGGCCCAAGCTAGTAGCTACGGCTGCCTCAAAGGTGAGTGTCTCCTCCTCGCCACAGTCTGAGGCGTGGGAGTCTTCATGGAGGGCCAGATAGGGCTCAGAGATGTAGTGCTGTGGGGAAGGGTGCTGGCCCTGCTGGGGGTGCAAGGAGTTGGAAGACTCGGTTAGGCAAGCGCTGTTGCTTTCCAGAGCTTGAGAGGCCAGTGGGGATCCACCCTCACTTCCATCAGGAGGTGGAGAGATGCCGCCAGTGTGTCTCATCAGGGAGCTGTAGGAGAGGAGGGGCCGAGGCTTTGGTGGCACAGGTGGGAGCTGGCGACGACTTCGTCTTGGGGTGCTGGTGTCGGAGATAGAGGGAATGGAGCTCTCACTCAGTGAACCTGTACCCTGTCTGTTGGGGGTTTGTGACCTTCCCTCACTGGGTGACCTGGACTGGCGACGTTCTGGGGACTCCCAGTCAGCCTGGGTTCCTCGCTCCTCAGAATTGCAGCGGGAGACATCCGGAGAGAGGAGATGCTTTCGTTCTTTGGATCGGCCTCTCTCCCTGCCTCCTGAGCGGTGAGTGTCAGACTTGTGACCAGAGTCAGAATTCAGGCGGTGGGCTGACAGCCTCAGGGAGGAATGGTAACTTCTGCGTCGTGACTTGTAGGTGTTTTCACTGCTACGTTCCATGGAGAACTCCTCCAACCAGGAGGAATTTGAACGCTTATCCCGAATTGTAGAAAATGAACGTCGCATAGAGCTAGGGTCTGTTACCACCTGGGGATCCATAGTCAGACGTGGCATAGAGGATGCCCTCCCAGATCCCGCATGCTCCTGGGTGTCCGGAGGAAGGTAGATGCCATGGTTAGAGGACTGCACACTTTTTAATTCACTAACCTCTGGCTCCAGCGATTGCTGTTCCTGGAATTGTCCATCATCCGCTGGGTCCATACAAGCCAACTGGAATATTTCTTGAGGGGAGAGTGGACTCATTGAAGGGTATCCACTCCGACCACTCAGGCCAGAAACAGGGTCCTGCTGGAGATAAGGCAGGGCTTTGGCATTAGAAATGATCTCCTGAGGCAGTGAGGAGGGCTCCATGCGCTGGAACATGGGTGCATTTTTCTTTGGCGATTTTAATGTCCAGAGCTGTCCGGATCAGAGCCATAAGTGTGGAGGTGAAATGGACTGTCATGTCCTCAGCCACTGGCATATTCATCAGGACCAACCTCTTATAGGCCACTTTGGAGGGACATCTCTTGCCGAGGCCTAGCGGTGGTGACATGAGAGTCAGCATTTCATACATCTCAGTGTAATGGATGCGGCCACATGCTGCTCTGTCATACTCTGCCCAGACACGGACAAATTCATCCAAGTGGTGAGGCCCCAGGATGGACGAATCTCGAGTCAGGTACTCAAAGTTGTCCATGATAACAGCCACAAACAGGTTGAGCATCAGGAAGGAGCAGAAGAAGATGAAGGAGACAAAATAAACGTAGGCCAGGTCAGTGCCACAGCGCTCACTCTCGTTCTGCCCTGAGGGTGCAGTGGTGTCAGGCTCACAGCCCTTCTCGCCCAGACATGACAACATAATCTCCTGCCAAGCCTCCCCTGTGGCGCTCCTGAAAAGCAGCATGAGAGACCCGAAGAAACTCCGAAAGTTGTTGTGCCGGTTGATATGACTCTCCTCATCTAACTTTATGTTTCCAAACACCTGCATCCCAATGATAGCGTAGATGAAGAAAAGCATGGCAATCAGAAGGCAGACATAGGGGAGAGCCTTAAAGGACTGCACGAAGGTCCACAGTAAGATGCGGATGGTGTAGCCCTGTCGCAGAAGCTTTATGAGCCGTGCAGCTCGGAAGAGCTTCAGAAAGCTCATATTGAAGCCACTGGTGTTCACCAGCTTGCTGTCTGTCAGGATAATTTCTGTGATACTGCCGATCACGGTAATGAAGTCAAAGATGTTCCAGGTATCTCGGAAATAGTTCAAGAAGCCGAAAGCGATGACCTTTAGGACACATTCTAGGGAAAACACCATAGTGAAGGCGATGTTCAGGTACTTTAGGGCGAGCTCATAGGTCCAAGGAGCAGAATAGTACTTCATCATCAGCACAACGGTGTTCAAGGCAATCATGGCCATGATGGTATACTCAAAGGATGGCGAGACTACGAAGTGCCACACGCGGTACTGGAAGGTGTGCCTGTTTTGTGGCATGTAGCGGGTGAGAGGTTTGGCACTAATGGCGAAGTCGATGCATGCCCGCTCATTCTTTTCTAGGCTACACTCCTCCATCATCTTGTCCCCTTGCTCCTGGAAGGTGATGATAATGAGGGCCACGAAGATATTGACAAAGAAGAAAGGGAAGACCACAAAGTAGACCACATAGAAGATGGACATCTCCATGCGGTTGCTGCGGCTTGGGCCTCTGTCCTCCTCTGTCACATCTACCGAGTGCTGCAGAACCTGAGGCCATCCTTCCCCCGTGGAGACGGTGAAGAGGGTCAGCAGGGCCCAGATGATGTTGTCATAGTGGAATTCATGACGCTTCCACTCCCGGCCCTTCACCTCCATCTTGTTTTTCTCGTGGTCTACATAGTTGCCTATGCATTCCTTCTCTGTGTCCTTGGAACTGTCGGTGCAATAAAAGAACTTTCCCTTGAATAACTGAACAGCAATGACGGCAAAGATGAACATAAAGAGCTTGTAGACAATGAGTATGTTGAAGACATTCTTCAAGGAGGTCACCACGCAGTCAAACACAGCCTTCAGTTTGGGCAAGCGCTTGATGGTTTTCAGTGGTCGCAGAACTCGAAGTACCCTCAGAGACTTGATCGTCTTGATATCCCGCCCCTTGTTGGTTGCCAGAGCAAATGCTACCAATGCACCAACCACTACCACAAAGTCCAGGATATTCCAGAGGTCTCGGAAGTACGATCCATCCTGCAGGATCAAGCCTTGGTCTATCATCTTTATCACCATCTCAAAGGTAAACACTCCTGTGAAAACATAGTCGAAATATCTCAGGACTTTGTTACGCTCTGAGTTAGTTAGTACAGGGTCCTCAGCTGCCAGGGCAATGCTGCTGGCCGCAATCACCAAGAGAATGCACATCTCAAAGTAGCGTAGATTCACAATGTAGTGGCAAGCCTTGCGGATCGGGTTAGTGGTGCTGAAGATGAACATAGAGCTATGGGGCACCATGGCTTTTCCAGTCTCCCGCTTCTCCTTCTTCTGCTTCTTCTTTTCCACCTCTTCCTCTTCCTCTTTGGTCTCTGCTTCCTTCAAGGGACTGGCTTCTCCATCCGTCTTGTTGCTAATGTTCACCACTGTTGAGTCCACCAAGGGGTCCATGTCAGGGATGGCGACTGTGACACTGGTGCTCTCAGTGGTAGCCTTGTCCATGTTGGTTGTCATGCAGGAGAGGTCAGGTTCACTCTGGCTAATGCCCCGGCCCACATCCAGCTGTACATCCGCAAGCAGGGCTTGCTCGCTGCTGCCTTCAGCCTCCTGCTCTGTCAGAGCTGCATCCTTCCCCACTTCCAGCTCAGGTTGGGGCTGGACTAGAGGTGTTTCTGCCTCATCAAGAGCTCCTACCAGTCCTGAGCCCCTGGGGACCATCAGACTGTTGGTCCTCCTTAAGTCCTGAGTTCTCTCTTCTTCATGGATGGTTGGCTCCTTGCTCCTGTGGCTGCTCTGAGGCTCGTGTTCCTTCTCCCCATCGATGGACACCCCTTCATCCAGACTCCGCTCCTGGCTGGCAGACCTGCTTCTGGAGGCAGAGGCAGACTCCTTGCCCTCAGTCCTGACTCGGCGATGCCGGCTTCGCCTCTGACTCTGCCTGTGCCTGGCCCGGTCCTCAAAAGTCACCACAGTCTCTCCTCCCCCAGTCTCCTGCTGGGTTGGGTCACAGTTTCCATGACAGGATCTGGGCAGCCACGGTGGCTCCCGTTTGCCCAGGGACAAAGGGCTCCTCTGGTTGTCCAGGACGCTAGTCAGGCCACCTATGTCCCCCTTGAGAGAACCTCCACGGCTGATACGCTCCTCTTCACATTTTTCAAGACCCAAGCCCAGGGCTAGGCCCTCAATGGGCCTGGGCCTCCGATAGAGGCTAGGATGAGCATTGAGTGGGTTGAGAGGACTCAGTGGGTTGAGTGGATTGAGGGGGTTCATTGGTGGGGCCTCCTCTTTGTTGAGGGCTTCTTGGCTAGACATTTGCATGTGCCTCCTCAGCTGGCTGGTGCGCTGTTCCCACACAGACATGTGGTGTCGGCGTCTCCTCTCCCTCTCAATGGAAGGCATGTTGGGAGCAGACATCGGGCTGACCTCCTTGGCCTTCTGCAGTGCATGTTTCTGGTTGAAGGCTTCTTCTTCCTCCTGCTCATCCTTGGTCAGTTCCTGGGCATTGGCGAGATTGTCCACAGCGATAGCCAAGAATACATTCAGCAGTGTGTAGTTTCCAAACAAGGTGAGCACAATGAAGTAGATGGCAGACCACATGCCTGAGCTCACCCCACCCTGGGAGCGGATGCCGTTATACATCACTTCATTCCAGTCTTCCCCCGTCAGGATCTGGAACACTGTCATGATAGCTGCAGGGAAGGTATCAAAATTAGCCGAAGGAGTCCCATCATTAAAGTTAAACCTGCCTCCAAAGAGCTGCATTCCCAGGAGAGCAAAGACAACAATGAAGAGGAAGAGGAGGAAGAGTAAGCTGATGATAGACTTCATGGAGCTCATCAAGGAAACAACCAGATTCCGGAGGGATGCCCAATACTTGGTTATTTTAAATATCCTTAGGAGCCGGAGAGCTCGTAAGACACTGATTCCAAAAGATGTGCCAGGTCGGAAGATTGCCCAAACGACCTCAAAGATGCTGCCCACTGTGACCCCAAAATCAAAGCAGTTGAAGGATGAGTGAAAATAAAGGCGTGGCCCCATGCCATACATCTTCAGGGACATCTCCAACAGGAAGAGTCCCAGAAACAAAAATTCTGCATAGTAGAGGAGGTGAGTGAGCCACTGTGGCTGGTTGTGATGAACGATGGCCACACAGGCAGTATTGAGAGCCACAACACTCAGGACGATCCAGTAGAACACTTGCGACTTGACCATGTGTCGGATAGAGATACGCAGAAGCCGTTCCTTGTGCCGGAAATAGGAGGCTCCATCTACTTTTGTGCTCTTGATACTGGCTCTGGCAAGAGGTGTGCCCACTGAAGAGATATCAACGCAGTGCTCATCGCTGGAGTCTCGGGTCATGGCCTCCGTCCGGCTCCTTTTGATGGTTGCCCTTCGAAGCACTTCCAAGGCTGATGTTCCCGAGTTTTTATTTTCTTCAGCAAGCATGACTTCCTCTGCTTTGTCTATCCAGGCGCGGTAGCCATTCAACTCGCGCTCAATCTGTTGCTGACGCCGGAGCTTCATGAATGCTCTTCGGTTCTCCACTCTCTCTCTTTCTTTGGCAAATTCCCCGGAAAGCACGCCCAGGACAAGGTTGAGAACAAAGAAGGATCCGATGATGATGAGGGGGATGAAGTACAGCCAGTTCCAGGTGGCTCCTAAGGCATCATTGGTATTGTACAGCACAGTGGTCCACCCTTCCATAGTGATGCATTGGAAGACAGTCAGCACAGCAAAAAGGATGTTGTCAAACTGGGTGATCCCGTCATTGGGGCCGATCCAGTCCTTACATTCATAACCAGCCGGGCAGCCCTGTACACCACACGGGTGAGGAGGATCAAATCCCTCTAGAATACCTGAATTGTTCATGAAGCATGCTCGATGCAACTTGCCACTGTAGAACTCCAAGCCAATGATGGCAAACATGAGAATGGCAAAGAAGAGCAGAAGGCCAATCTGCAGAAGAGGCACCATGGCCTTCATGATGGACTTCAGCACGATCTGCAGGCTAGGTATTCCTGACACGAGCTTTAAGGGCCTCAGGACACGCACAGCCCGGAGGGTCCGCAGGTCCACGTGGGTGTTGAAATGGGTTCCTGCAGTGGCCAGGATGCCACTGAGGACCACAATGAAGTCCATGACATTCCAGCCGTTACGGAGGTACGAACCCTTATGGAAGATGAATCCTAGAGCCACGATTTTGATCCCAGCTTCAAAGCAGAAGATTCCAATAAAATATGGTTCTGTCTTCTCCAGTCTTCGGGACATTGGGGTCTTGTCATCCTCAGGAAGATGCTGCTCCAGGGCCAAGACGATGCAGTTGGCAATGATGGTGGCCAGGATCATGTACTCAAATGGTGGCCAATCGATGAGCTTCTTGGCATATTTCCTGACAATGTTATCTTCTCCGAAGATGAACAGGGATCTGTTGACCGTGAAACAGTTCTGCCGGACTGGTATGGGGTTGTACAAAGCCATAGTCCGCGCCCTCTGCGCTTTTGACTGCTTGTAGGCGGCCGCCGGCCCCGAGGCCGGTACGGGGGTTCCTTGTCGGTTCCTGCTCTGGTCCGAGTCTCCATCGCCTGAGCCTGGTCTGCCAACGACCACCGCCTCCCCGAAGCGAGCCAT
--
>771ca125-1c47-4ee5-8113-256a7a1bf97b_ENSRNOG00000002863
TAGCACTTATCGTCTTCTTCCGTGTCACTCAGGAGGTCACTGACAGCTCCACACATCATGCCAGGCCCAGGCCCCCCACGCCTCCGCCGCCGATAGTGCCCATTAGGCATCTGCCAGCTGTGCCGTAGGGGTGGGGCAGAGCCAATGGTATTGGACCGGCCCAAGCTAGTAGCTACGGCTGCCTCAAAGGTGAGTGTCTCCTCCTCGCCACAGTCTGAGGCGTGGGAGTCTTCATGGAGGGCCAGATAGGGCTCAGAGATGTAGTGCTGTGGGGAAGGGTGCTGGCCCTGCTGGGGGTGCAAGGAGTTGGAAGACTCGGTTAGGCAAGCGCTGTTGCTTTCCAGAGCTTGAGAGGCCAGTGGGGATCCACCCTCACTTCCATCAGGAGGTGGAGAGATGCCGCCAGTGTGTCTCATCAGGGAGCTGTAGGAGAGGAGGGGCCGAGGCTTTGGTGGCACAGGTGGGAGCTGGCGACGACTTCGTCTTGGGGTGCTGGTGTCGGAGATAGAGGGAATGGAGCTCTCACTCAGTGAACCTGTACCCTGTCTGTTGGGGGTTTGTGACCTTCCCTCACTGGGTGACCTGGACTGGCGACGTTCTGGGGACTCCCAGTCAGCCTGGGTTCCTCGCTCCTCAGAATTGCAGCGGGAGACATCCGGAGAGAGGAGATGCTTTCGTTCTTTGGATCGGCCTCTCTCCCTGCCTCCTGAGCGGTGAGTGTCAGACTTGTGACCAGAGTCAGAATTCAGGCGGTGGGCTGACAGCCTCAGGGAGGAATGGTAACTTCTGCGTCGTGACTTGTAGGTGTTTTCACTGCTACGTTCCATGGAGAACTCCTCCAACCAGGAGGAATTTGAACGCTTATCCCGAATTGTAGAAAATGAACGTCGCATAGAGCTAGGGTCTGTTACCACCTGGGGATCCATAGTCAGACGTGGCATAGAGGATGCCCTCCCAGATCCCGCATGCTCCTGGGTGTCCGGAGGAAGGTAGATGCCATGGTTAGAGGACTGCACACTTTTTAATTCACTAACCTCTGGCTCCAGCGATTGCTGTTCCTGGAATTGTCCATCATCCGCTGGGTCCATACAAGCCAACTGGAATATTTCTTGAGGGGAGAGTGGACTCATTGAAGGGTATCCACTCCGACCACTCAGGCCAGAAACAGGGTCCTGCTGGAGATAAGGCAGGGCTTTGGCATTAGAAATGATCTCCTGAGGCAGTGAGGAGGGCTCCATGCGCTGGAACATGGGTGCATTTTTCTGTTCTTCCAGCTGCTGTCTCTGTTTCTTTACCTTACTCTGTTTATAGTAGTCCATAATCATCATTGCTGCATAGATCTTGCCCACAGTCAGGTCAGAGGCTTTGGGCATGGGCACTAGCAGATCCAACATCTTTTGGGACAGGTGAGGCCAAATGGCCAGGGTCTCTTTTTGTAGCTCTGAGTCTAGCTGCTGTCTGTCTGCACCACCTTTGGCGATTTTAATGTCCAGAGCTGTCCGGATCAGAGCCATAAGTGTGGAGGTGAAATGGACTGTCATGTCCTCAGCCACTGGCATATTCATCAGGACCAACCTCTTATAGGCCACTTTGGAGGGACATCTCTTGCCGAGGCCTAGCGGTGGTGACATGAGAGTCAGCATTTCATACATCTCAGTGTAATGGATGCGGCCACATGCTGCTCTGTCATACTCTGCCCAGACACGGACAAATTCATCCAAGTGGTGAGGCCCCAGGATGGACGAATCTCGAGTCAGGTACTCAAAGTTGTCCATGATAACAGCCACAAACAGGTTGAGCATCAGGAAGGAGCAGAAGAAGATGAAGGAGACAAAATAAACGTAGGCCAGGTCAGTGCCACAGCGCTCACTCTCGTTCTGCCCTGAGGGTGCAGTGGTGTCAGGCTCACAGCCCTTCTCGCCCAGACATGACAACATAATCTCCTGCCAAGCCTCCCCTGTGGCGCTCCTGAAAAGCAGCATGAGAGACCCGAAGAAACTCCGAAAGTTGTTGTGCCGGTTGATATGACTCTCCTCATCTAACTTTATGTTTCCAAACACCTGCATCCCAATGATAGCGTAGATGAAGAAAAGCATGGCAATCAGAAGGCAGACATAGGGGAGAGCCTTAAAGGACTGCACGAAGGTCCACAGTAAGATGCGGATGGTGTAGCCCTGTCGCAGAAGCTTTATGAGCCGTGCAGCTCGGAAGAGCTTCAGAAAGCTCATATTGAAGCCACTGGTGTTCACCAGCTTGCTGTCTGTCAGGATAATTTCTGTGATACTGCCGATCACGGTAATGAAGTCAAAGATGTTCCAGGTATCTCGGAAATAGTTCAAGAAGCCGAAAGCGATGACCTTTAGGACACATTCTAGGGAAAACACCATAGTGAAGGCGATGTTCAGGTACTTTAGGGCGAGCTCATAGGTCCAAGGAGCAGAATAGTACTTCATCATCAGCACAACGGTGTTCAAGGCAATCATGGCCATGATGGTATACTCAAAGGATGGCGAGACTACGAAGTGCCACACGCGGTACTGGAAGGTGTGCCTGTTTTGTGGCATGTAGCGGGTGAGAGGTTTGGCACTAATGGCGAAGTCGATGCATGCCCGCTCATTCTTTTCTAGGCTACACTCCTCCATCATCTTGTCCCCTTGCTCCTGGAAGGTGATGATAATGAGGGCCACGAAGATATTGACAAAGAAGAAAGGGAAGACCACAAAGTAGACCACATAGAAGATGGACATCTCCATGCGGTTGCTGCGGCTTGGGCCTCTGTCCTCCTCTGTCACATCTACCGAGTGCTGCAGAACCTGAGGCCATCCTTCCCCCGTGGAGACGGTGAAGAGGGTCAGCAGGGCCCAGATGATGTTGTCATAGTGGAATTCATGACGCTTCCACTCCCGGCCCTTCACCTCCATCTTGTTTTTCTCGTGGTCTACATAGTTGCCTATGCATTCCTTCTCTGTGTCCTTGGAACTGTCGGTGCAATAAAAGAACTTTCCCTTGAATAACTGAACAGCAATGACGGCAAAGATGAACATAAAGAGCTTGTAGACAATGAGTATGTTGAAGACATTCTTCAAGGAGGTCACCACGCAGTCAAACACAGCCTTCAGTTTGGGCAAGCGCTTGATGGTTTTCAGTGGTCGCAGAACTCGAAGTACCCTCAGAGACTTGATCGTCTTGATATCCCGCCCCTTGTTGGTTAAAAGCATCTACTTACGCCAGAGCAAATGCTACCAATGCACCAACCACTACCACAAAGTCCAGGATATTCCAGAGGTCTCGGAAGTACGATCCATCCTGCAGGATCAAGCCTTGGTCTATCATCTTTATCACCATCTCAAAGGTAAACACTCCTGTGAAAACATAGTCGAAATATCTCAGGACGGGTTAGTGGTGCTGAAGATGAACATAGAGCTATGGGGCACCATGGCTTTTCCAGTCTCCCGCTTCTCCTTCTTCTGCTTCTTCTTTTCCACCTCTTCCTCTTCCTCTTTGGTCTCTGCTTCCTTCAAGGGACTGGCTTCTCCATCCGTCTTGTTGCTAATGTTCACCACTGTTGAGTCCACCAAGGGGTCCATGTCAGGGATGGCGACTGTGACACTGGTGCTCTCAGTGGTAGCCTTGTCCATGTTGGTTGTCATGCAGGAGAGGTCAGGTTCACTCTGGCTAATGCCCCGGCCCACATCCAGCTGTACATCCGCAAGCAGGGCTTGCTCGCTGCTGCCTTCAGCCTCCTGCTCTGTCAGAGCTGCATCCTTCCCCACTTCCAGCTCAGGTTGGGGCTGGACTAGAGGTGTTTCTGCCTCATCAAGAGCTCCTACCAGTCCTGAGCCCCTGGGGACCATCAGACTGTTGGTCCTCCTTAAGTCCTGAGTTCTCTCTTCTTCATGGATGGTTGGCTCCTTGCTCCTGTGGCTGCTCTGAGGCTCGTGTTCCTTCTCCCCATCGATGGACACCCCTTCATCCAGACTCCGCTCCTGGCTGGCAGACCTGCTTCTGGAGGCAGAGGCAGACTCCTTGCCCTCAGTCCTGACTCGGCGATGCCGGCTTCGCCTCTGACTCTGCCTGTGCCTGGCCCGGTCCTCAAAAGTCACCACAGTCTCTCCTCCCCCAGTCTCCTGCTGGGTTGGGTCACAGTTTCCATGACAGGATCTGGGCAGCCACGGTGGCTCCCGTTTGCCCAGGGACAAAGGGCTCCTCTGGTTGTCCAGGACGCTAGTCAGGCCACCTATGTCCCCCTTGAGAGAACCTCCACGGCTGATACGCTCCTCTTCACATTTTTCAAGACCCAAGCCCAGGGCTAGGCCCTCAATGGGCCTGGGCCTCCGATAGAGGCTAGGATGAGCATTGAGTGGGTTGAGAGGACTCAGTGGGTTGAGTGGATTGAGGGGGTTCATTGGTGGGGCCTCCTCTTTGTTGAGGGCTTCTTGGCTAGACATTTGCATGTGCCTCCTCAGCTGGCTGGTGCGCTGTTCCCACACAGACATGTGGTGTCGGCGTCTCCTCTCCCTCAGGTGGCTGCTGCGCGGCTCCCACATCGACATGTGGTGTCTTCTCCTTCTGTCTCTTTCAATGGAAGGCATGTTGGGAGCAGACATCGGGCTGACCTCCTTGGCCTTCTGCAGTGCATGTTTCTGGTTGAAGGCTTCTTCTTCCTCCTGCTCATCCTTGGTCAGTTCCTGGGCATTGGCGAGATTGTCCACAGCGATAGCCAAGAATACATTCAGCAGTGTGTAGTTTCCAAACAAGGTGAGCACAATGAAGTAGATGGCAGACCACATGCCTGAGCTCACCCCACCCTGGGAGCGGATGCCGTTATACATCACTTCATTCCAGTCTTCCCCCGTCAGGATCTGGAACACTGTCATGATAGCTGCAGGGAAGGTATCAAAATTAGCCGAAGGAGTCCCATCATTAAAGTTAAACCTGCCTCCAAAGAGCTGCATTCCCAGGAGAGCAAAGACAACAATGAAGAGGAAGAGGAGGAAGAGTAAGCTGATGATAGACTTCATGGAGCTCATCAAGGAAACAACCAGATTCCGGAGGGATGCCCAATACTTGGTTATTTTAAATATCCTTAGGAGCCGGAGAGCTCGTAAGACACTGATTCCAAAAGATGTGCCAGGTCGGAAGATTGCCCAAACGACCTCAAAGATGCTGCCCACTGTGACCCCAAAATCAAAGCAGTTGAAGGATGAGTGAAAATAAAGGCGTGGCCCCATGCCATACATCTTCAGGGACATCTCCAACAGGAAGAGTCCCAGAAACAAAAATTCTGCATAGTAGAGGAGGTGAGTGAGCCACTGTGGCTGGTTGTGATGAACGATGGCCACACAGGCAGTATTGAGAGCCACAACACTCAGGACGATCCAGTAGAACACTTGCGACTTGACCATGTGTCGGATAGAGATACGCAGAAGCCGTTCCTTGTGCCGGAAATAGGAGGCTCCATCTACTTTTGTGCTCTTGATACTGGCTCTGGCAAGAGGTGTGCCTTCCAAGGCTGATGTTCCCGAGTTTTTATTTTCTTCAGCAAGCATGACTTCCTCTGCTTTGTCTATCCAGGCGCGGTAGCCATTCAACTCGCGCTCAATCTGTTGCTGACGCCGGAGCTTCATGAATGCTCTTCGGTTCTCCACTCTCTCTCTTTCTTTGGCAAATTCCCCGGAAAGCACGCCCAGGACAAGGTTGAGAACAAAGAAGGATCCGATGATGATGAGGGGGATGAAGTACAGCCAGTTCCAGGTGGCTCCTAAGGCATCATTGGTCTGAAGGAAAGAAAAATGGT
>ecbdb5ec-9b8e-4dbb-9b32-3ee078da9620_ENSRNOG00000002863
TAGCACTTATCGTCTTCTTCCGTGTCACTCAGGAGGTCACTGACAGCTCCACACATCATGCCAGGCCCAGGCCCCCCACGCCTCCGCCGCCGATAGTGCCCATTAGGCATCTGCCAGCTGTGCCGTAGGGGTGGGGCAGAGCCAATGGTATTGGACCGGCCCAAGCTAGTAGCTACGGCTGCCTCAAAGGTGAGTGTCTCCTCCTCGCCACAGTCTGAGGCGTGGGAGTCTTCATGGAGGGCCAGATAGGGCTCAGAGATGTAGTGCTGTGGGGAAGGGTGCTGGCCCTGCTGGGGGTGCAAGGAGTTGGAAGACTCGGTTAGGCAAGCGCTGTTGCTTTCCAGAGCTTGAGAGGCCAGTGGGGATCCACCCTCACTTCCATCAGGAGGTGGAGAGATGCCGCCAGTGTGTCTCATCAGGGAGCTGTAGGAGAGGAGGGGCCGAGGCTTTGGTGGCACAGGTGGGAGCTGGCGACGACTTCGTCTTGGGGTGCTGGTGTCGGAGATAGAGGGAATGGAGCTCTCACTCAGTGAACCTGTACCCTGTCTGTTGGGGGTTTGTGACCTTCCCTCACTGGGTGACCTGGACTGGCGACGTTCTGGGGACTCCCAGTCAGCCTGGGTTCCTCGCTCCTCAGAATTGCAGCGGGAGACATCCGGAGAGAGGAGATGCTTTCGTTCTTTGGATCGGCCTCTCTCCCTGCCTCCTGAGCGGTGAGTGTCAGACTTGTGACCAGAGTCAGAATTCAGGCGGTGGGCTGACAGCCTCAGGGAGGAATGGTAACTTCTGCGTCGTGACTTGTAGGTGTTTTCACTGCTACGTTCCATGGAGAACTCCTCCAACCAGGAGGAATTTGAACGCTTATCCCGAATTGTAGAAAATGAACGTCGCATAGAGCTAGGGTCTGTTACCACCAGCGATTGCTGTTCCTGGAATTGTCCATCATCCGCTGGGTCCATACAAGCCAACTGGAATATTTCTTGAGGGGAGAGTGGACTCATTGAAGGGTATCCACTCCGACCACTCAGGCCAGAAACAGGGTCCTGCTGGAGATAAGGCAGGGCTTTGGCATTAGAAATGATCTCCTGAGGCAGTGAGGAGGGCTCCATGCGCTGGAACATGGGTGCATTTTTCTGTTCTTCCAGCTGCTGTCTCTGTTTCTTTACCTTACTCTGTTTATAGTAGTCCATAATCATCATTGCTGCATAGATCTTGCCCACAGTCAGGTCAGAGGCTTTGGGCATGGGCACTAGCAGATCCAACATCTTTTGGGACAGGTGAGGCCAAATGGCCAGGGTCTCTTTTTGTAGCTCTGAGTCTAGCTGCTGTCTGTCTGCACCACCTTTGGCGATTTTAATGTCCAGAGCTGTCCGGATCAGAGCCATAAGTGTGGAGGTGAAATGGACTGTCATGTCCTCAGCCACTGGCATATTCATCAGGACCAACCTCTTATAGGCCACTTTGGAGGGACATCTCTTGCCGAGGCCTAGCGGTGGTGACATGAGAGTCAGCATTTCATACATCTCAGTGTAATGGATGCGGCCACATGCTGCTCTGTCATACTCTGCCCAGACACGGACAAATTCATCCAAGTGGTGAGGCCCCAGGATGGACGAATCTCGAGTCAGGTACTCAAAGTTGTCCATGATAACAGCCACAAACAGGTTGAGCATCAGGAAGGAGCAGAAGAAGATGAAGGAGACAAAATAAACGTAGGCCAGGTCAGTGCCACAGCGCTCACTCTCGTTCTGCCCTGAGGGTGCAGTGGTGTCAGGCTCACAGCCCTTCTCGCCCAGACATGACAACATAATCTCCTGCCAAGCCTCCCCTGTGGCGCTCCTGAAAAGCAGCATGAGAGACCCGAAGAAACTCCGAAAGTTGTTGTGCCGGTTGATATGACTCTCCTCATCTAACTTTATGTTTCCAAACACCTGCATCCCAATGATAGCGTAGATGAAGAAAAGCATGGCAATCAGAAGGCAGACATAGGGGAGAGCCTTAAAGGACTGCACGAAGGTCCACAGTAAGATGCGGATGGTGTAGCCCTGTCGCAGAAGCTTTATGAGCCGTGCAGCTCGGAAGAGCTTCAGAAAGCTCATATTGAAGCCACTGGTGTTCACCAGCAAGAAGCCGAAAGCGATGACCTTTAGGACACATTCTAGGGAAAACACCATAGTGAAGGCGATGTTCAGGTACTTTAGGGCGAGCTCATAGGTCCAAGGAGCAGAATAGTACTTCATCATCAGCACAACGGTGTTCAAGGCAATCATGGCCATGATGGTATACTCAAAGGATGGCGAGACTACGAAGTGCCACACGCGGTACTGGAAGGTGTGCCTGTTTTGTGGCATGTAGCGGGTGAGAGGTTTGGCACTAATGGCGAAGTCGATGCATGCCCGCTCATTCTTTTCTAGGCTACACTCCTCCATCATCTTGTCCCCTTGCTCCTGGAAGGTGATGATAATGAGGGCCACGAAGATATTGACAAAGAAGAAAGGGAAGACCACAAAGTAGACCACATAGAAGATGGACATCTCCATGCGGTTGCTGCGGCTTGGGCCTCTGTCCTCCTCTGTCACATCTACCGAGTGCTGCAGAACCTGAGGCCATCCTTCCCCCGTGGAGACGGTGAAGAGGGTCAGCAGGGCCCAGATGATGTTGTCATAGTGGAATTCATGACGCTTCCACTCCCGGCCCTTCACCTCCATCTTGTTTTTCTCGTGGTCTACATAGTTGCCTATGCATTCCTTCTCTGTGTCCTTGGAACTGTCGGTGCAATAAAAGAACTTTCCCTTGAATAACTGAACAGCAATGACGGCAAAGATGAACATAAAGAGCTTGTAGACAATGAGTATGTTGAAGACATTCTTCAAGGAGGTCACCACGCAGTCAAACACAGCCTTCAGTTTGGGCAAGCGCTTGATGGTTTTCAGTGGTCGCAGAACTCGAAGTACCCTCAGAGACTTGATCGTCTTGATATCCCGCCCCTTGTTGGTTGCCAGAGCAAATGCTACCAATGCACCAACCACTACCACAAAGTCCAGGATATTCCAGAGGTCTCGGAAGTACGATCCATCCTGCAGGATCAAGCCTTGGTCTATCATCTTTATCACCATCTCAAAGGTAAACACTCCTGTGAAAACATAGTCGAAATATCTCAGGACTTTGTTACGCTCTGAGTTAGTTAGTACAGGGTCCTCAGCTGCCAGGGCAATGCTGCTGGCCGCAATCACCAAGAGAATGCACATCTCAAAGTAGCGTAGATTCACAATGTAGTGGCAAGCCTTGCGGATCGGGTTAGTGGTGCTGAAGATGAACATAGAGCTATGGGGCACCATGGCTTTTCCAGTCTCCCGCTTCTCCTTCTTCTGCTTCTTCTTTTCCACCTCTTCCTCTTCCTCTTTGGTCTCTGCTTCCTTCAAGGGACTGGCTTCTCCATCCGTCTTGTTGCTAATGTTCACCACTGTTGAGTCCACCAAGGGGTCCATGTCAGGGATGGCGACTGTGACACTGGTGCTCTCAGTGGTAGCCTTGTCCATGTTGGTTGTCATGCAGGAGAGGTCAGGTTCACTCTGGCTAATGCCCCGGCCCACATCCAGCTGTACATCCGCAAGCAGGGCTTGCTCGCTGCTGCCTTCAGCCTCCTGCTCTGTCAGAGCTGCATCCTTCCCCACTTCCAGCTCAGGTTGGGGCTGGACTAGAGGTGTTTCTGCCTCATCAAGAGCTCCTACCAGTCCTGAGCCCCTGGGGACCATCAGACTGTTGGTCCTCCTTAAGTCCTGAGTTCTCTCTTCTTCATGGATGGTTGGCTCCTTGCTCCTGTGGCTGCTCTGAGGCTCGTGTTCCTTCTCCCCATCGATGGACACCCCTTCATCCAGACTCCGCTCCTGGCTGGCAGACCTGCTTCTGGAGGCAGAGGCAGACTCCTTGCCCTCAGTCCTGACTCGGCGATGCCGGCTTCGCCTCTGACTCTGCCTGTGCCTGGCCCGGTCCTCAAAAGTCACCACAGTCTCTCCTCCCCCAGTCTCCTGCTGGGTTGGGTCACAGTTTCCATGACAGGATCTGGGCAGCCACGGTGGCTCCCGTTTGCCCAGGGACAAAGGGCTCCTCTGGTTGTCCAGGACGCTAGTCAGGCCACCTATGTCCCCCTTGAGAGAACCTCCACGGCTGATACGCTCCTCTTCACATTTTTCAAGACCCAAGCCCAGGGCTAGGCCCTCAATGGGCCTGGGCCTCCGATAGAGGCTAGGATGAGCATTGAGTGGGTTGAGAGGACTCAGTGGGTTGAGTGGATTGAGGGGGTTCATTGGTGGGGCCTCCTCTTTGTTGAGGGCTTCTTGGCTAGACATTTGCATGTGCCTCCTCAGCTGGCTGGTGCGCTGTTCCCACACAGACATGTGGTGTCGGCGTCTCCTCTCCCTCTCAATGGAAGGCATGTTGGGAGCAGACATCGGGCTGACCTCCTTGGCCTTCTGCAGTGCATGTTTCTGGTTGAAGGCTTCTTCTTCCTCCTGCTCATCCTTGGTCAGTTCCTGGGCATTGGCGAGATTGTCCACAGCGATAGCCAAGAATACATTCAGCAGTGTGTAGTTTCCAAACAAGGTGAGCACAATGAAGTAGATGGCAGACCACATGCCTGAGCTCACCCCACCCTGGGAGCGGATGCCGTTATACATCACTTCATTCCAGTCTTCCCCCGTCAGGATCTGGAACACTGTCATGATAGCTGCAGGGAAGGTATCAAAATTAGCCGAAGGAGTCCCATCATTAAAGTTAAACCTGCCTCCAAAGAGCTGCATTCCCAGGAGAGCAAAGACAACAATGAAGAGGAAGAGGAGGAAGAGTAAGCTGATGATAGACTTCATGGAGCTCATCAAGGAAACAACCAGATTCCGGAGGGATGCCCAATACTTGGTTATTTTAAATATCCTTAGGAGCCGGAGAGCTCGTAAGACACTGATTCCAAAAGATGTGCCAGGTCGGAAGATTGCCCAAACGACCTCAAAGATGCTGCCCACTGTGACCCCAAAATCAAAGCAGTTGAAGGATGAGTGAAAATAAAGGCGTGGCCCCATGCCATACATCTTCAGGGACATCTCCAACAGGAAGAGTCCCAGAAACAAAAATTCTGCATAGTAGAGGAGGTGAGTGAGCCACTGTGGCTGGTTGTGATGAACGATGGCCACACAGGCAGTATTGAGAGCCACAACACTCAGGACGATCCAGTAGAACACTTGCGACTTGACCATGTGTCGGATAGAGATACGCAGAAGCCGTTCCTTGTGCCGGAAATAGGAGGCTCCATCTACTTTTGTGCTCTTGATACTGGCTCTGGCAAGAGGTGTGCCTTCCAAGGCTGATGTTCCCGAGTTTTTATTTTCTTCAGCAAGCATGACTTCCTCTGCTTTGTCTATCCAGGCGCGGTAGCCATTCAACTCGCGCTCAATCTGTTGCTGACGCCGGAGCTTCATGAATGCTCTTCGGTTCTCCACTCTCTCTCTTTCTTTGGCAAATTCCCCGGAAAGCACGCCCAGGACAAGGTTGAGAACAAAGAAGGATCCGATGATGATGAGGGGGATGAAGTACAGCCAGTTCCAGGTGGCTCCTAAGGCATCATTGGTATTGTACAGCACAGTGGTCCACCCTTCCATAGTGATGCATTGGAAGACAGTCAGCACAGCAAAAAGGATGTTGTCAAACTGGGTGATCCCGTCATTGGGGCCGATCCAGTCCTTACATTCATAACCAGCCGGGCAGCCCTGTACACCACACGGGTGAGGAGGATCAAATCCCTCTAGAATACCTGAATTGTTCATGAAGCATGCTCGATGCAACTTGCCACTGTAGAACTCCAAGCCAATGATGGCAAACATGAGAATGGCAAAGAAGAGCAGAAGGCCAATCTGCAGAAGAGGCACCATGGCCTTCATGATGGACTTCAGCACGATCTGCAGGCTAGGTATTCCTGACACGAGCTTTAAGGGCCTCAGGACACGCACAGCCCGGAGGGTCCGCAGGTCCACGTGGGTGTTGAAATGGGTTCCTGCAGTGGCCAGGATGCCACTGAGGACCACAATGAAGTCCATGACATTCCAGCCGTTACGGAGGTACGAACCCTTATGGAAGATGAATCCTAGAGCCACGATTTTGATCCCAGCTTCAAAGCAGAAGATTCCAATAAAATATGGTTCTGTCTTCTCCAGTCTTCGGGACATTGGGGTCTTGTCATCCTCAGGAAGATGCTGCTCCAGGGCCAAGACGATGCAGTTGGCAATGATGGTGGCCAGGATCATGTACTCAAATGGTGGCCAATCGATGAGCTTCTTGGCATATTTCCTGACAATGTTATCTTCTCCGAAGATGAACAGGGATCTGTTGACCGTGAAACAGTTCTGCCGGACTGGTATGGGGTTGTACAAAGCCATAGTCCGCGCCCTCTGCGCTTTTGACTGCTTGTAGGCGGCCGCCGGCCCCGAGGCCGGTACGGGGGTTCCTTGTCGGTTCCTGCTCTGGTCCGAGTCTCCATCGCCTGAGCCTGGTCTGCCAACGACCACCGCCTCCCCGAAGCGAGCCAT
>db2aab75-7b1b-4249-b787-1d0fdfa58982_ENSRNOG00000002863
TAGCACTTATCGTCTTCTTCCGTGTCACTCAGGAGGTCACTGACAGCTCCACACATCATGCCAGGCCCAGGCCCCCCACGCCTCCGCCGCCGATAGTGCCCATTAGGCATCTGCCAGCTGTGCCGTAGGGGTGGGGCAGAGCCAATGGTATTGGACCGGCCCAAGCTAGTAGCTACGGCTGCCTCAAAGGTGAGTGTCTCCTCCTCGCCACAGTCTGAGGCGTGGGAGTCTTCATGGAGGGCCAGATAGGGCTCAGAGATGTAGTGCTGTGGGGAAGGGTGCTGGCCCTGCTGGGGGTGCAAGGAGTTGGAAGACTCGGTTAGGCAAGCGCTGTTGCTTTCCAGAGCTTGAGAGGCCAGTGGGGATCCACCCTCACTTCCATCAGGAGGTGGAGAGATGCCGCCAGTGTGTCTCATCAGGGAGCTGTAGGAGAGGAGGGGCCGAGGCTTTGGTGGCACAGGTGGGAGCTGGCGACGACTTCGTCTTGGGGTGCTGGTGTCGGAGATAGAGGGAATGGAGCTCTCACTCAGTGAACCTGTACCCTGTCTGTTGGGGGTTTGTGACCTTCCCTCACTGGGTGACCTGGACTGGCGACGTTCTGGGGACTCCCAGTCAGCCTGGGTTCCTCGCTCCTCAGAATTGCAGCGGGAGACATCCGGAGAGAGGAGATGCTTTCGTTCTTTGGATCGGCCTCTCTCCCTGCCTCCTGAGCGGTGAGTGTCAGACTTGTGACCAGAGTCAGAATTCAGGCGGTGGGCTGACAGCCTCAGGGAGGAATGGTAACTTCTGCGTCGTGACTTGTAGGTGTTTTCACTGCTACGTTCCATGGAGAACTCCTCCAACCAGGAGGAATTTGAACGCTTATCCCGAATTGTAGAAAATGAACGTCGCATAGAGCTAGGGTCTGTTACCACCAGCGATTGCTGTTCCTGGAATTGTCCATCATCCGCTGGGTCCATACAAGCCAACTGGAATATTTCTTGAGGGGAGAGTGGACTCATTGAAGGGTATCCACTCCGACCACTCAGGCCAGAAACAGGGTCCTGCTGGAGATAAGGCAGGGCTTTGGCATTAGAAATGATCTCCTGAGGCAGTGAGGAGGGCTCCATGCGCTGGAACATGGGTGCATTTTTCTGTTCTTCCAGCTGCTGTCTCTGTTTCTTTACCTTACTCTGTTTATAGTAGTCCATAATCATCATTGCTGCATAGATCTTGCCCACAGTCAGGTCAGAGGCTTTGGGCATGGGCACTAGCAGATCCAACATCTTTTGGGACAGGTGAGGCCAAATGGCCAGGGTCTCTTTTTGTAGCTCTGAGTCTAGCTGCTGTCTGTCTGCACCACCTTTGGCGATTTTAATGTCCAGAGCTGTCCGGATCAGAGCCATAAGTGTGGAGGTGAAATGGACTGTCATGTCCTCAGCCACTGGCATATTCATCAGGACCAACCTCTTATAGGCCACTTTGGAGGGACATCTCTTGCCGAGGCCTAGCGGTGGTGACATGAGAGTCAGCATTTCATACATCTCAGTGTAATGGATGCGGCCACATGCTGCTCTGTCATACTCTGCCCAGACACGGACAAATTCATCCAAGTGGTGAGGCCCCAGGATGGACGAATCTCGAGTCAGGTACTCAAAGTTGTCCATGATAACAGCCACAAACAGGTTGAGCATCAGGAAGGAGCAGAAGAAGATGAAGGAGACAAAATAAACGTAGGCCAGGTCAGTGCCACAGCGCTCACTCTCGTTCTGCCCTGAGGGTGCAGTGGTGTCAGGCTCACAGCCCTTCTCGCCCAGACATGACAACATAATCTCCTGCCAAGCCTCCCCTGTGGCGCTCCTGAAAAGCAGCATGAGAGACCCGAAGAAACTCCGAAAGTTGTTGTGCCGGTTGATATGACTCTCCTCATCTAACTTTATGTTTCCAAACACCTGCATCCCAATGATAGCGTAGATGAAGAAAAGCATGGCAATCAGAAGGCAGACATAGGGGAGAGCCTTAAAGGACTGCACGAAGGTCCACAGTAAGATGCGGATGGTGTAGCCCTGTCGCAGAAGCTTTATGAGCCGTGCAGCTCGGAAGAGCTTCAGAAAGCTCATATTGAAGCCACTGGTGTTCACCAGCTTGCTGTCTGTCAGGATAATTTCTGTGATACTGCCGATCACGGTAATGAAGTCAAAGATGTTCCAGGTATCTCGGAAATAGTTCAAGAAGCCGAAAGCGATGACCTTTAGGACACATTCTAGGGAAAACACCATAGTGAAGGCGATGTTCAGGTACTTTAGGGCGAGCTCATAGGTCCAAGGAGCAGAATAGTACTTCATCATCAGCACAACGGTGTTCAAGGCAATCATGGCCATGATGGTATACTCAAAGGATGGCGAGACTACGAAGTGCCACACGCGGTACTGGAAGGTGTGCCTGTTTTGTGGCATGTAGCGGGTGAGAGGTTTGGCACTAATGGCGAAGTCGATGCATGCCCGCTCATTCTTTTCTAGGCTACACTCCTCCATCATCTTGTCCCCTTGCTCCTGGAAGGTGATGATAATGAGGGCCACGAAGATATTGACAAAGAAGAAAGGGAAGACCACAAAGTAGACCACATAGAAGATGGACATCTCCATGCGGTTGCTGCGGCTTGGGCCTCTGTCCTCCTCTGTCACATCTACCGAGTGCTGCAGAACCTGAGGCCATCCTTCCCCCGTGGAGACGGTGAAGAGGGTCAGCAGGGCCCAGATGATGTTGTCATAGTGGAATTCATGACGCTTCCACTCCCGGCCCTTCACCTCCATCTTGTTTTTCTCGTGGTCTACATAGTTGCCTATGCATTCCTTCTCTGTGTCCTTGGAACTGTCGGTGCAATAAAAGAACTTTCCCTTGAATAACTGAACAGCAATGACGGCAAAGATGAACATAAAGAGCTTGTAGACAATGAGTATGTTGAAGACATTCTTCAAGGAGGTCACCACGCAGTCAAACACAGCCTTCAGTTTGGGCAAGCGCTTGATGGTTTTCAGTGGTCGCAGAACTCGAAGTACCCTCAGAGACTTGATCGTCTTGATATCCCGCCCCTTGTTGGTTGCCAGAGCAAATGCTACCAATGCACCAACCACTACCACAAAGTCCAGGATATTCCAGAGGTCTCGGAAGTACGATCCATCCTGCAGGATCAAGCCTTGGTCTATCATCTTTATCACCATCTCAAAGGTAAACACTCCTGTGAAAACATAGTCGAAATATCTCAGGACTTTGTTACGCTCTGAGTTAGTTAGTACAGGGTCCTCAGCTGCCAGGGCAATGCTGCTGGCCGCAATCACCAAGAGAATGCACATCTCAAAGTAGCGTAGATTCACAATGTAGTGGCAAGCCTTGCGGATCGGGTTAGTGGTGCTGAAGATGAACATAGAGCTATGGGGCACCATGGCTTTTCCAGTCTCCCGCTTCTCCTTCTTCTGCTTCTTCTTTTCCACCTCTTCCTCTTCCTCTTTGGTCTCTGCTTCCTTCAAGGGACTGGCTTCTCCATCCGTCTTGTTGCTAATGTTCACCACTGTTGAGTCCACCAAGGGGTCCATGTCAGGGATGGCGACTGTGACACTGGTGCTCTCAGTGGTAGCCTTGTCCATGTTGGTTGTCATGCAGGAGAGGTCAGGTTCACTCTGGCTAATGCCCCGGCCCACATCCAGCTGTACATCCGCAAGCAGGGCTTGCTCGCTGCTGCCTTCAGCCTCCTGCTCTGTCAGAGCTGCATCCTTCCCCACTTCCAGCTCAGGTTGGGGCTGGACTAGAGGTGTTTCTGCCTCATCAAGAGCTCCTACCAGTCCTGAGCCCCTGGGGACCATCAGACTGTTGGTCCTCCTTAAGTCCTGAGTTCTCTCTTCTTCATGGATGGTTGGCTCCTTGCTCCTGTGGCTGCTCTGAGGCTCGTGTTCCTTCTCCCCATCGATGGACACCCCTTCATCCAGACTCCGCTCCTGGCTGGCAGACCTGCTTCTGGAGGCAGAGGCAGACTCCTTGCCCTCAGTCCTGACTCGGCGATGCCGGCTTCGCCTCTGACTCTGCCTGTGCCTGGCCCGGTCCTCAAAAGTCACCACAGTCTCTCCTCCCCCAGTCTCCTGCTGGGTTGGGTCACAGTTTCCATGACAGGATCTGGGCAGCCACGGTGGCTCCCGTTTGCCCAGGGACAAAGGGCTCCTCTGGTTGTCCAGGACGCTAGTCAGGCCACCTATGTCCCCCTTGAGAGAACCTCCACGGCTGATACGCTCCTCTTCACATTTTTCAAGACCCAAGCCCAGGGCTAGGCCCTCAATGGGCCTGGGCCTCCGATAGAGGCTAGGATGAGCATTGAGTGGGTTGAGAGGACTCAGTGGGTTGAGTGGATTGAGGGGGTTCATTGGTGGGGCCTCCTCTTTGTTGAGGGCTTCTTGGCTAGACATTTGCATGTGCCTCCTCAGCTGGCTGGTGCGCTGTTCCCACACAGACATGTGGTGTCGGCGTCTCCTCTCCCTCTCAATGGAAGGCATGTTGGGAGCAGACATCGGGCTGACCTCCTTGGCCTTCTGCAGTGCATGTTTCTGGTTGAAGGCTTCTTCTTCCTCCTGCTCATCCTTGGTCAGTTCCTGGGCATTGGCGAGATTGTCCACAGCGATAGCCAAGAATACATTCAGCAGTGTGTAGTTTCCAAACAAGGTGAGCACAATGAAGTAGATGGCAGACCACATGCCTGAGCTCACCCCACCCTGGGAGCGGATGCCGTTATACATCACTTCATTCCAGTCTTCCCCCGTCAGGATCTGCCTCCAAAGAGCTGCATTCCCAGGAGAGCAAAGACAACAATGAAGAGGAAGAGGAGGAAGAGTAAGCTGATGATAGACTTCATGGAGCTCATCAAGGAAACAACCAGATTCCGGAGGGATGCCCAATACTTGGTTATTTTAAATATCCTTAGGAGCCGGAGAGCTCGTAAGACACTGATTCCAAAAGATGTGCCAGGTCGGAAGATTGCCCAAACGACCTCAAAGATGCTGCCCACTGTGACCCCAAAATCAAAGCAGTTGAAGGATGAGTGAAAATAAAGGCGTGGCCCCATGCCATACATCTTCAGGGACATCTCCAACAGGAAGAGTCCCAGAAACAAAAATTCTGCATAGTAGAGGAGGTGAGTGAGCCACTGTGGCTGGTTGTGATGAACGATGGCCACACAGGCAGTATTGAGAGCCACAACACTCAGGACGATCCAGTAGAACACTTGCGACTTGACCATGTGTCGGATAGAGATACGCAGAAGCCGTTCCTTGTGCCGGAAATAGGAGGCTCCATCTACTTTTGTGCTCTTGATACTGGCTCTGGCAAGAGGTGTGCCCACTGAAGAGATATCAACGCAGTGCTCATCGCTGGAGTCTCGGGTCATGGCCTCCGTCCGGCTCCTTTTGATGGTTGCCCTTCGAAGCACTTCCAAGGCTGATGTTCCCGAGTTTTTATTTTCTTCAGCAAGCATGACTTCCTCTGCTTTGTCTATCCAGGCGCGGTAGCCATTCAACTCGCGCTCAATCTGTTGCTGACGCCGGAGCTTCATGAATGCTCTTCGGTTCTCCACTCTCTCTCTTTCTTTGGCAAATTCCCCGGAAAGCACGCCCAGGACAAGGTTGAGAACAAAGAAGGATCCGATGATGATGAGGGGGATGAAGTACAGCCAGTTCCAGGTGGCTCCTAAGGCATCATTGGTATTGTACAGCACAGTGGTCCACCCTTCCATAGTGATGCATTGGAAGACAGTCAGCACAGCAAAAAGGATGTTGTCAAACTGGGTGATCCCGTCATTGGGGCCGATCCAGTCCTTACATTCATAACCAGCCGGGCAGCCCTGTACACCACACGGGTGAGGAGGATCAAATCCCTCTAGAATACCTGAATTGTTCATGAAGCATGCTCGATGCAACTTGCCACTGTAGAACTCCAAGCCAATGATGGCAAACATGAGAATGGCAAAGAAGAGCAGAAGGCCAATCTGCAGAAGAGGCACCATGGCCTTCATGATGGACTTCAGCACGATCTGCAGGCTAGGTATTCCTGACACGAGCTTTAAGGGCCTCAGGACACGCACAGCCCGGAGGGTCCGCAGGTCCACGTGGGTGTTGAAATGGGTTCCTGCAGTGGCCAGGATGCCACTGAGGACCACAATGAAGTCCATGACATTCCAGCCGTTACGGAGGTACGAACCCTTATGGAAGATGAATCCTAGAGCCACGATTTTGATCCCAGCTTCAAAGCAGAAGATTCCAATAAAATATGGTTCTGTCTTCTCCAGTCTTCGGGACATTGGGGTCTTGTCATCCTCAGGAAGATGCTGCTCCAGGGCCAAGACGATGCAGTTGGCAATGATGGTGGCCAGGATCATGTACTCAAATGGTGGCCAATCGATGAGCTTCTTGGCATATTTCCTGACAATGTTATCTTCTCCGAAGATGAACAGGGATCTGTTGACCGTGAAACAGTTCTGCCGGACTGGTATGGGGTTGTACAAAGCCATAGTCCGCGCCCTCTGCGCTTTTGACTGCTTGTAGGCGGCCGCCGGCCCCGAGGCCGGTACGGGGGTTCCTTGTCGGTTCCTGCTCTGGTCCGAGTCTCCATCGCCTGAGCCTGGTCTGCCAACGACCACCGCCTCCCCGAAGCGAGCCAT
>eb39a554-2318-4088-b7e8-2ec1c1c50892_ENSRNOG00000002863
TAGCACTTATCGTCTTCTTCCGTGTCACTCAGGAGGTCACTGACAGCTCCACACATCATGCCAGGCCCAGGCCCCCCACGCCTCCGCCGCCGATAGTGCCCATTAGGCATCTGCCAGCTGTGCCGTAGGGGTGGGGCAGAGCCAATGGTATTGGACCGGCCCAAGCTAGTAGCTACGGCTGCCTCAAAGGTGAGTGTCTCCTCCTCGCCACAGTCTGAGGCGTGGGAGTCTTCATGGAGGGCCAGATAGGGCTCAGAGATGTAGTGCTGTGGGGAAGGGTGCTGGCCCTGCTGGGGGTGCAAGGAGTTGGAAGACTCGGTTAGGCAAGCGCTGTTGCTTTCCAGAGCTTGAGAGGCCAGTGGGGATCCACCCTCACTTCCATCAGGAGGTGGAGAGATGCCGCCAGTGTGTCTCATCAGGGAGCTGTAGGAGAGGAGGGGCCGAGGCTTTGGTGGCACAGGTGGGAGCTGGCGACGACTTCGTCTTGGGGTGCTGGTGTCGGAGATAGAGGGAATGGAGCTCTCACTCAGTGAACCTGTACCCTGTCTGTTGGGGGTTTGTGACCTTCCCTCACTGGGTGACCTGGACTGGCGACGTTCTGGGGACTCCCAGTCAGCCTGGGTTCCTCGCTCCTCAGAATTGCAGCGGGAGACATCCGGAGAGAGGAGATGCTTTCGTTCTTTGGATCGGCCTCTCTCCCTGCCTCCTGAGCGGTGAGTGTCAGACTTGTGACCAGAGTCAGAATTCAGGCGGTGGGCTGACAGCCTCAGGGAGGAATGGTAACTTCTGCGTCGTGACTTGTAGGTGTTTTCACTGCTACGTTCCATGGAGAACTCCTCCAACCAGGAGGAATTTGAACGCTTATCCCGAATTGTAGAAAATGAACGTCGCATAGAGCTAGGGTCTGTTACCACCTGGGGATCCATAGTCAGACGTGGCATAGAGGATGCCCTCCCAGATCCCGCATGCTCCTGGGTGTCCGGAGGAAGGTAGATGCCATGGTTAGAGGACTGCACACTTTTTAATTCACTAACCTCTGGCTCCAGCGATTGCTGTTCCTGGAATTGTCCATCATCCGCTGGGTCCATACAAGCCAACTGGAATATTTCTTGAGGGGAGAGTGGACTCATTGAAGGGTATCCACTCCGACCACTCAGGCCAGAAACAGGGTCCTGCTGGAGATAAGGCAGGGCTTTGGCATTAGAAATGATCTCCTGAGGCAGTGAGGAGGGCTCCATGCGCTGGAACATGGGTGCATTTTTCTGAAAAGCAGCATGAGAGACCCGAAGAAACTCCGAAAGTTGTTGTGCCGGTTGATATGACTCTCCTCATCTAACTTTATGTTTCCAAACACCTGCATCCCAATGATAGCGTAGATGAAGAAAAGCATGGCAATCAGAAGGCAGACATAGGGGAGAGCCTTAAAGGACTGCACGAAGGTCCACAGTAAGATGCGGATGGTGTAGCCCTGTCGCAGAAGCTTTATGAGCCGTGCAGCTCGGAAGAGCTTCAGAAAGCTCATATTGAAGCCACTGGTGTTCACCAGCTTGCTGTCTGTCAGGATAATTTCTGTGATACTGCCGATCACGGTAATGAAGTCAAAGATGTTCCAGGTATCTCGGAAATAGTTCAAGAAGCCGAAAGCGATGACCTTTAGGACACATTCTAGGGAAAACACCATAGTGAAGGCGATGTTCAGGTACTTTAGGGCGAGCTCATAGGTCCAAGGAGCAGAATAGTACTTCATCATCAGCACAACGGTGTTCAAGGCAATCATGGCCATGATGGTATACTCAAAGGATGGCGAGACTACGAAGTGCCACACGCGGTACTGGAAGGTGTGCCTGTTTTGTGGCATGTAGCGGGTGAGAGGTTTGGCACTAATGGCGAAGTCGATGCATGCCCGCTCATTCTTTTCTAGGCTACACTCCTCCATCATCTTGTCCCCTTGCTCCTGGAAGGTGATGATAATGAGGGCCACGAAGATATTGACAAAGAAGAAAGGGAAGACCACAAAGTAGACCACATAGAAGATGGACATCTCCATGCGGTTGCTGCGGCTTGGGCCTCTGTCCTCCTCTGTCACATCTACCGAGTGCTGCAGAACCTGAGGCCATCCTTCCCCCGTGGAGACGGTGAAGAGGGTCAGCAGGGCCCAGATGATGTTGTCATAGTGGAATTCATGACGCTTCCACTCCCGGCCCTTCACCTCCATCTTGTTTTTCTCGTGGTCTACATAGTTGCCTATGCATTCCTTCTCTGTGTCCTTGGAACTGTCGGTGCAATAAAAGAACTTTCCCTTGAATAACTGAACAGCAATGACGGCAAAGATGAACATAAAGAGCTTGTAGACAATGAGTATGTTGAAGACATTCTTCAAGGAGGTCACCACGCAGTCAAACACAGCCTTCAGTTTGGGCAAGCGCTTGATGGTTTTCAGTGGTCGCAGAACTCGAAGTACCCTCAGAGACTTGATCGTCTTGATATCCCGCCCCTTGTTGGTTGCCAGAGCAAATGCTACCAATGCACCAACCACTACCACAAAGTCCAGGATATTCCAGAGGTCTCGGAAGTACGATCCATCCTGCAGGATCAAGCCTTGGTCTATCATCTTTATCACCATCTCAAAGGTAAACACTCCTGTGAAAACATAGTCGAAATATCTCAGGACTTTGTTACGCTCTGAGTTAGTTAGTACAGGGTCCTCAGCTGCCAGGGCAATGCTGCTGGCCGCAATCACCAAGAGAATGCACATCTCAAAGTAGCGTAGATTCACAATGTAGTGGCAAGCCTTGCGGATCGGGTTAGTGGTGCTGAAGATGAACATAGAGCTATGGGGCACCATGGCTTTTCCAGTCTCCCGCTTCTCCTTCTTCTGCTTCTTCTTTTCCACCTCTTCCTCTTCCTCTTTGGTCTCTGCTTCCTTCAAGGGACTGGCTTCTCCATCCGTCTTGTTGCTAATGTTCACCACTGTTGAGTCCACCAAGGGGTCCATGTCAGGGATGGCGACTGTGACACTGGTGCTCTCAGTGGTAGCCTTGTCCATGTTGGTTGTCATGCAGGAGAGGTCAGGTTCACTCTGGCTAATGCCCCGGCCCACATCCAGCTGTACATCCGCAAGCAGGGCTTGCTCGCTGCTGCCTTCAGCCTCCTGCTCTGTCAGAGCTGCATCCTTCCCCACTTCCAGCTCAGGTTGGGGCTGGACTAGAGGTGTTTCTGCCTCATCAAGAGCTCCTACCAGTCCTGAGCCCCTGGGGACCATCAGACTGTTGGTCCTCCTTAAGTCCTGAGTTCTCTCTTCTTCATGGATGGTTGGCTCCTTGCTCCTGTGGCTGCTCTGAGGCTCGTGTTCCTTCTCCCCATCGATGGACACCCCTTCATCCAGACTCCGCTCCTGGCTGGCAGACCTGCTTCTGGAGGCAGAGGCAGACTCCTTGCCCTCAGTCCTGACTCGGCGATGCCGGCTTCGCCTCTGACTCTGCCTGTGCCTGGCCCGGTCCTCAAAAGTCACCACAGTCTCTCCTCCCCCAGTCTCCTGCTGGGTTGGGTCACAGTTTCCATGACAGGATCTGGGCAGCCACGGTGGCTCCCGTTTGCCCAGGGACAAAGGGCTCCTCTGGTTGTCCAGGACGCTAGTCAGGCCACCTATGTCCCCCTTGAGAGAACCTCCACGGCTGATACGCTCCTCTTCACATTTTTCAAGACCCAAGCCCAGGGCTAGGCCCTCAATGGGCCTGGGCCTCCGATAGAGGCTAGGATGAGCATTGAGTGGGTTGAGAGGACTCAGTGGGTTGAGTGGATTGAGGGGGTTCATTGGTGGGGCCTCCTCTTTGTTGAGGGCTTCTTGGCTAGACATTTGCATGTGCCTCCTCAGCTGGCTGGTGCGCTGTTCCCACACAGACATGTGGTGTCGGCGTCTCCTCTCCCTCAGGTGGCTGCTGCGCGGCTCCCACATCGACATGTGGTGTCTTCTCCTTCTGTCTCTTTCAATGGAAGGCATGTTGGGAGCAGACATCGGGCTGACCTCCTTGGCCTTCTGCAGTGCATGTTTCTGGTTGAAGGCTTCTTCTTCCTCCTGCTCATCCTTGGTCAGTTCCTGGGCATTGGCGAGATTGTCCACAGCGATAGCCAAGAATACATTCAGCAGTGTGTAGTTTCCAAACAAGGTGAGCACAATGAAGTAGATGGCAGACCACATGCCTGAGCTCACCCCACCCTGGGAGCGGATGCCGTTATACATCACTTCATTCCAGTCTTCCCCCGTCAGGATCTGGAACACTGTCATGATAGCTGCAGGGAAGGTATCAAAATTAGCCGAAGGAGTCCCATCATTAAAGTTAAACCTGCCTCCAAAGAGCTGCATTCCCAGGAGAGCAAAGACAACAATGAAGAGGAAGAGGAGGAAGAGTAAGCTGATGATAGACTTCATGGAGCTCATCAAGGAAACAACCAGATTCCGGAGGGATGCCCAATACTTGGTTATTTTAAATATCCTTAGGAGCCGGAGAGCTCGTAAGACACTGATTCCAAAAGATGTGCCAGGTCGGAAGATTGCCCAAACGACCTCAAAGATGCTGCCCACTGTGACCCCAAAATCAAAGCAGTTGAAGGATGAGTGAAAATAAAGGCGTGGCCCCATGCCATACATCTTCAGGGACATCTCCAACAGGAAGAGTCCCAGAAACAAAAATTCTGCATAGTAGAGGAGGTGAGTGAGCCACTGTGGCTGGTTGTGATGAACGATGGCCACACAGGCAGTATTGAGAGCCACAACACTCAGGACGATCCAGTAGAACACTTGCGACTTGACCATGTGTCGGATAGAGATACGCAGAAGCCGTTCCTTGTGCCGGAAATAGGAGGCTCCATCTACTTTTGTGCTCTTGATACTGGCTCTGGCAAGAGGTGTGCCCACTGAAGAGATATCAACGCAGTGCTCATCGCTGGAGTCTCGGGTCATGGCCTCCGTCCGGCTCCTTTTGATGGTTGCCCTTCGAAGCACTTCCAAGGCTGATGTTCCCGAGTTTTTATTTTCTTCAGCAAGCATGACTTCCTCTGCTTTGTCTATCCAGGCGCGGTAGCCATTCAACTCGCGCTCAATCTGTTGCTGACGCCGGAGCTTCATGAATGCTCTTCGGTTCTCCACTCTCTCTCTTTCTTTGGCAAATTCCCCGGAAAGCACGCCCAGGACAAGGTTGAGAACAAAGAAGGATCCGATGATGATGAGGGGGATGAAGTACAGCCAGTTCCAGGTGGCTCCTAAGGCATCATTGGTCTGAAGGAAAGAAAAATGGT
>666df4ab-4574-407b-8f97-af91dfcd94d1_ENSRNOG00000002863
TTGCTTTCCAGAGCTTGAGAGGCCAGTGGGGATCCACCCTCACTTCCATCAGGAGGTGGAGAGATGCCGCCAGTGTGTCTCATCAGGGAGCTGTAGGAGAGGAGGGGCCGAGGCTTTGGTGGCACAGGTGGGAGCTGGCGACGACTTCGTCTTGGGGTGCTGGTGTCGGAGATAGAGGGAATGGAGCTCTCACTCAGTGAACCTGTACCCTGTCTGTTGGGGGTTTGTGACCTTCCCTCACTGGGTGACCTGGACTGGCGACGTTCTGGGGACTCCCAGTCAGCCTGGGTTCCTCGCTCCTCAGAATTGCAGCGGGAGACATCCGGAGAGAGGAGATGCTTTCGTTCTTTGGATCGGCCTCTCTCCCTGCCTCCTGAGCGGTGAGTGTCAGACTTGTGACCTGTTCTTCCAGCTGCTGTCTCTGTTTCTTTACCTTACTCTGTTTATAGTAGTCCATAATCATCATTGCTGCATAGATCTTGCCCACAGTCAGGTCAGAGGCTTTGGGCATGGGCACTAGCAGATCCAACATCTTTTGGGACAGGTGAGGCCAAATGGCCAGGGTCTCTTTTTGTAGCTCTGAGTCTAGCTGCTGTCTGTCTGCACCACCTTTGGCGATTTTAATGTCCAGAGCTGTCCGGATCAGAGCCATAAGTGTGGAGGTGAAATGGACTGTCATGTCCTCAGCCACTGGCATATTCATCAGGACCAACCTCTTATAGGCCACTTTGGAGGGACATCTCTTGCCGAGGCCTAGCGGTGGTGACATGAGAGTCAGCATTTCATACATCTCAGTGTAATGGATGCGGCCACATGCTGCTCTGTCATACTCTGCCCAGACACGGACAAATTCATCCAAGTGGTGAGGCCCCAGGATGGACGAATCTCGAGTCAGGTACTCAAAGTTGTCCATGATAACAGCCACAAACAGGTTGAGCATCAGGAAGGAGCAGAAGAAGATGAAGGAGACAAAATAAACGTAGGCCAGGTCAGTGCCACAGCGCTCACTCTCGTTCTGCCCTGAGGGTGCAGTGGTGTCAGGCTCACAGCCCTTCTCGCCCAGACATGACAACATAATCTCCTGCCAAGCCTCCCCTGTGGCGCTCCTGAAAAGCAGCATGAGAGACCCGAAGAAACTCCGAAAGTTGTTGTGCCGGTTGATATGACTCTCCTCATCTAACTTTATGTTTCCAAACACCTGCATCCCAATGATAGCGTAGATGAAGAAAAGCATGGCAATCAGAAGGCAGACATAGGGGAGAGCCTTAAAGGACTGCACGAAGGTCCACAGTAAGATGCGGATGGTGTAGCCCTGTCGCAGAAGCTTTATGAGCCGTGCAGCTCGGAAGAGCTTCAGAAAGCTCATATTGAAGCCACTGGTGTTCACCAGCTTGCTGTCTGTCAGGATAATTTCTGTGATACTGCCGATCACGGTAATGAAGTCAAAGATGTTCCAGGTATCTCGGAAATAGTTCAAGAAGCCGAAAGCGATGACCTTTAGGACACATTCTAGGGAAAACACCATAGTGAAGGCGATGTTCAGGTACTTTAGGGCGAGCTCATAGGTCCAAGGAGCAGAATAGTACTTCATCATCAGCACAACGGTGTTCAAGGCAATCATGGCCATGATGGTATACTCAAAGGATGGCGAGACTACGAAGTGCCACACGCGGTACTGGAAGGTGTGCCTGTTTTGTGGCATGTAGCGGGTGAGAGGTTTGGCACTAATGGCGAAGTCGATGCATGCCCGCTCATTCTTTTCTAGGCTACACTCCTCCATCATCTTGTCCCCTTGCTCCTGGAAGGTGATGATAATGAGGGCCACGAAGATATTGACAAAGAAGAAAGGGAAGACCACAAAGTAGACCACATAGAAGATGGACATCTCCATGCGGTTGCTGCGGCTTGGGCCTCTGTCCTCCTCTGTCACATCTACCGAGTGCTGCAGAACCTGAGGCCATCCTTCCCCCGTGGAGACGGTGAAGAGGGTCAGCAGGGCCCAGATGATGTTGTCATAGTGGAATTCATGACGCTTCCACTCCCGGCCCTTCACCTCCATCTTGTTTTTCTCGTGGTCTACATAGTTGCCTATGCATTCCTTCTCTGTGTCCTTGGAACTGTCGGTGCAATAAAAGAACTTTCCCTTGAATAACTGAACAGCAATGACGGCAAAGATGAACATAAAGAGCTTGTAGACAATGAGTATGTTGAAGACATTCTTCAAGGAGGTCACCACGCAGTCAAACACAGCCTTCAGTTTGGGCAAGCGCTTGATGGTTTTCAGTGGTCGCAGAACTCGAAGTACCCTCAGAGACTTGATCGTCTTGATATCCCGCCCCTTGTTGGTTAAAAGCATCTACTTACGCCAGAGCAAATGCTACCAATGCACCAACCACTACCACAAAGTCCAGGATATTCCAGAGGTCTCGGAAGTACGATCCATCCTGCAGGATCAAGCCTTGGTCTATCATCTTTATCACCATCTCAAAGGTAAACACTCCTGTGAAAACATAGTCGAAATATCTCAGGACTTTGTTACGCTCTGAGTTAGTTAGTACAGGGTCCTCAGCTGCCAGGGCAATGCTGCTGGCCGCAATCACCAAGAGAATGCACATCTCAAAGTAGCGTAGATTCACAATGTAGTGGCAAGCCTTGCGGATCGGGTTAGTGGTGCTGAAGATGAACATAGAGCTATGGGGCACCATGGCTTTTCCAGTCTCCCGCTTCTCCTTCTTCTGCTTCTTCTTTTCCACCTCTTCCTCTTCCTCTTTGGTCTCTGCTTCCTTCAAGGGACTGGCTTCTCCATCCGTCTTGTTGCTAATGTTCACCACTGTTGAGTCCACCAAGGGGTCCATGTCAGGGATGGCGACTGTGACACTGGTGCTCTCAGTGGTAGCCTTGTCCATGTTGGTTGTCATGCAGGAGAGGTCAGGTTCACTCTGGCTAATGCCCCGGCCCACATCCAGCTGTACATCCGCAAGCAGGGCTTGCTCGCTGCTGCCTTCAGCCTCCTGCTCTGTCAGAGCTGCATCCTTCCCCACTTCCAGCTCAGGTTGGGGCTGGACTAGAGGTGTTTCTGCCTCATCAAGAGCTCCTACCAGTCCTGAGCCCCTGGGGACCATCAGACTGTTGGTCCTCCTTAAGTCCTGAGTTCTCTCTTCTTCATGGATGGTTGGCTCCTTGCTCCTGTGGCTGCTCTGAGGCTCGTGTTCCTTCTCCCCATCGATGGACACCCCTTCATCCAGACTCCGCTCCTGGCTGGCAGACCTGCTTCTGGAGGCAGAGGCAGACTCCTTGCCCTCAGTCCTGACTCGGCGATGCCGGCTTCGCCTCTGACTCTGCCTGTGCCTGGCCCGGTCCTCAAAAGTCACCACAGTCTCTCCTCCCCCAGTCTCCTGCTGGGTTGGGTCACAGTTTCCATGACAGGATCTGGGCAGCCACGGTGGCTCCCGTTTGCCCAGGGACAAAGGGCTCCTCTGGTTGTCCAGGACGCTAGTCAGGCCACCTATGTCCCCCTTGAGAGAACCTCCACGGCTGATACGCTCCTCTTCACATTTTTCAAGACCCAAGCCCAGGGCTAGGCCCTCAATGGGCCTGGGCCTCCGATAGAGGCTAGGATGAGCATTGAGTGGGTTGAGAGGACTCAGTGGGTTGAGTGGATTGAGGGGGTTCATTGGTGGGGCCTCCTCTTTGTTGAGGGCTTCTTGGCTAGACATTTGCATGTGCCTCCTCAGCTGGCTGGTGCGCTGTTCCCACACAGACATGTGGTGTCGGCGTCTCCTCTCCCTCAGGTGGCTGCTGCGCGGCTCCCACATCGACATGTGGTGTCTTCTCCTTCTGTCTCTTTCAATGGAAGGCATGTTGGGAGCAGACATCGGGCTGACCTCCTTGGCCTTCTGCAGTGCATGTTTCTGGTTGAAGGCTTCTTCTTCCTCCTGCTCATCCTTGGTCAGTTCCTGGGCATTGGCGAGATTGTCCACAGCGATAGCCAAGAATACATTCAGCAGTGTGTAGTTTCCAAACAAGGTGAGCACAATGAAGTAGATGGCAGACCACATGCCTGAGCTCACCCCACCCTGGGAGCGGATGCCGTTATACATCACTTCATTCCAGTCTTCCCCCGTCAGGATCTGGAACACTGTCATGATAGCTGCAGGGAAGGTATCAAAATTAGCCGAAGGAGTCCCATCATTAAAGTTAAACCTGCCTCCAAAGAGCTGCATTCCCAGGAGAGCAAAGACAACAATGAAGAGGAAGAGGAGGAAGAGTAAGCTGATGATAGACTTCATGGAGCTCATCAAGGAAACAACCAGATTCCGGAGGGATGCCCAATACTTGGTTATTTTAAATATCCTTAGGAGCCGGAGAGCTCGTAAGACACTGATTCCAAAAGATGTGCCAGGTCGGAAGATTGCCCAAACGACCTCAAAGATGCTGCCCACTGTGACCCCAAAATCAAAGCAGTTGAAGGATGAGTGAAAATAAAGGCGTGGCCCCATGCCATACATCTTCAGGGACATCTCCAACAGGAAGAGTCCCAGAAACAAAAATTCTGCATAGTAGAGGAGGTGAGTGAGCCACTGTGGCTGGTTGTGATGAACGATGGCCACACAGGCAGTATTGAGAGCCACAACACTCAGGACGATCCAGTAGAACACTTGCGACTTGACCATGTGTCGGATAGAGATACGCAGAAGCCGTTCCTTGTGCCGGAAATAGGAGGCTCCATCTACTTTTGTGCTCTTGATACTGGCTCTGGCAAGAGGTGTGCCCACTGAAGAGATATCAACGCAGTGCTCATCGCTGGAGTCTCGGGTCATGGCCTCCGTCCGGCTCCTTTTGATGGTTGCCCTTCGAAGCACTTCCAAGGCTGATGTTCCCGAGTTTTTATTTTCTTCAGCAAGCATGACTTCCTCTGCTTTGTCTATCCAGGCGCGGTAGCCATTCAACTCGCGCTCAATCTGTTGCTGACGCCGGAGCTTCATGAATGCTCTTCGGTTCTCCACTCTCTCTCTTTCTTTGGCAAATTCCCCGGAAAGCACGCCCAGGACAAGGTTGAGAACAAAGAAGGATCCGATGATGATGAGGGGGATGAAGTACAGCCAGTTCCAGGTGGCTCCTAAGGCATCATTGGTCTGAAGGAAAGAAAAATGGT
>ca7a2b55-b20a-4ebb-a92b-0587e19263ec_ENSRNOG00000002863
TAGCACTTATCGTCTTCTTCCGTGTCACTCAGGAGGTCACTGACAGCTCCACACATCATGCCAGGCCCAGGCCCCCCACGCCTCCGCCGCCGATAGTGCCCATTAGGCATCTGCCAGCTGTGCCGTAGGGGTGGGGCAGAGCCAATGGTATTGGACCGGCCCAAGCTAGTAGCTACGGCTGCCTCAAAGGTGAGTGTCTCCTCCTCGCCACAGTCTGAGGCGTGGGAGTCTTCATGGAGGGCCAGATAGGGCTCAGAGATGTAGTGCTGTGGGGAAGGGTGCTGGCCCTGCTGGGGGTGCAAGGAGTTGGAAGACTCGGTTAGGCAAGCGCTGTTGCTTTCCAGAGCTTGAGAGGCCAGTGGGGATCCACCCTCACTTCCATCAGGAGGTGGAGAGATGCCGCCAGTGTGTCTCATCAGGGAGCTGTAGGAGAGGAGGGGCCGAGGCTTTGGTGGCACAGGTGGGAGCTGGCGACGACTTCGTCTTGGGGTGCTGGTGTCGGAGATAGAGGGAATGGAGCTCTCACTCAGTGAACCTGTACCCTGTCTGTTGGGGGTTTGTGACCTTCCCTCACTGGGTGACCTGGACTGGCGACGTTCTGGGGACTCCCAGTCAGCCTGGGTTCCTCGCTCCTCAGAATTGCAGCGGGAGACATCCGGAGAGAGGAGATGCTTTCGTTCTTTGGATCGGCCTCTCTCCCTGCCTCCTGAGCGGTGAGTGTCAGACTTGTGACCAGAGTCAGAATTCAGGCGGTGGGCTGACAGCCTCAGGGAGGAATGGTAACTTCTGCGTCGTGACTTGTAGGTGTTTTCACTGCTACGTTCCATGGAGAACTCCTCCAACCAGGAGGAATTTGAACGCTTATCCCGAATTGTAGAAAATGAACGTCGCATAGAGCTAGGGTCTGTTACCACCAGCGATTGCTGTTCCTGGAATTGTCCATCATCCGCTGGGTCCATACAAGCCAACTGGAATATTTCTTGAGGGGAGAGTGGACTCATTGAAGGGTATCCACTCCGACCACTCAGGCCAGAAACAGGGTCCTGCTGGAGATAAGGCAGGGCTTTGGCATTAGAAATGATCTCCTGAGGCAGTGAGGAGGGCTCCATGCGCTGGAACATGGGTGCATTTTTCTGTTCTTCCAGCTGCTGTCTCTGTTTCTTTACCTTACTCTGTTTATAGTAGTCCATAATCATCATTGCTGCATAGATCTTGCCCACAGTCAGGTCAGAGGCTTTGGGCATGGGCACTAGCAGATCCAACATCTTTTGGGACAGGTGAGGCCAAATGGCCAGGGTCTCTTTTTGTAGCTCTGAGTCTAGCTGCTGTCTGTCTGCACCACCTTTGGCGATTTTAATGTCCAGAGCTGTCCGGATCAGAGCCATAAGTGTGGAGGTGAAATGGACTGTCATGTCCTCAGCCACTGGCATATTCATCAGGACCAACCTCTTATAGGCCACTTTGGAGGGACATCTCTTGCCGAGGCCTAGCGGTGGTGACATGAGAGTCAGCATTTCATACATCTCAGTGTAATGGATGCGGCCACATGCTGCTCTGTCATACTCTGCCCAGACACGGACAAATTCATCCAAGTGGTGAGGCCCCAGGATGGACGAATCTCGAGTCAGGTACTCAAAGTTGTCCATGATAACAGCCACAAACAGGTTGAGCATCAGGAAGGAGCAGAAGAAGATGAAGGAGACAAAATAAACGTAGGCCAGGTCAGTGCCACAGCGCTCACTCTCGTTCTGCCCTGAGGGTGCAGTGGTGTCAGGCTCACAGCCCTTCTCGCCCAGACATGACAACATAATCTCCTGCCAAGCCTCCCCTGTGGCGCTCCTGAAAAGCAGCATGAGAGACCCGAAGAAACTCCGAAAGTTGTTGTGCCGGTTGATATGACTCTCCTCATCTAACTTTATGTTTCCAAACACCTGCATCCCAATGATAGCGTAGATGAAGAAAAGCATGGCAATCAGAAGGCAGACATAGGGGAGAGCCTTAAAGGACTGCACGAAGGTCCACAGTAAGATGCGGATGGTGTAGCCCTGTCGCAGAAGCTTTATGAGCCGTGCAGCTCGGAAGAGCTTCAGAAAGCTCATATTGAAGCCACTGGTGTTCACCAGCTTGCTGTCTGTCAGGATAATTTCTGTGATACTGCCGATCACGGTAATGAAGTCAAAGATGTTCCAGGTATCTCGGAAATAGTTCAAGAAGCCGAAAGCGATGACCTTTAGGACACATTCTAGGGAAAACACCATAGTGAAGGCGATGTTCAGGTACTTTAGGGCGAGCTCATAGGTCCAAGGAGCAGAATAGTACTTCATCATCAGCACAACGGTGTTCAAGGCAATCATGGCCATGATGGTATACTCAAAGGATGGCGAGACTACGAAGTGCCACACGCGGTACTGGAAGGTGTGCCTGTTTTGTGGCATGTAGCGGGTGAGAGGTTTGGCACTAATGGCGAAGTCGATGCATGCCCGCTCATTCTTTTCTAGGCTACACTCCTCCATCATCTTGTCCCCTTGCTCCTGGAAGGTGATGATAATGAGGGCCACGAAGATATTGACAAAGAAGAAAGGGAAGACCACAAAGTAGACCACATAGAAGATGGACATCTCCATGCGGTTGCTGCGGCTTGGGCCTCTGTCCTCCTCTGTCACATCTACCGAGTGCTGCAGAACCTGAGGCCATCCTTCCCCCGTGGAGACGGTGAAGAGGGTCAGCAGGGCCCAGATGATGTTGTCATAGTGGAATTCATGACGCTTCCACTCCCGGCCCTTCACCTCCATCTTGTTTTTCTCGTGGTCTACATAGTTGCCTATGCATTCCTTCTCTGTGTCCTTGGAACTGTCGGTGCAATAAAAGAACTTTCCCTTGAATAACTGAACAGCAATGACGGCAAAGATGAACATAAAGAGCTTGTAGACAATGAGTATGTTGAAGACATTCTTCAAGGAGGTCACCACGCAGTCAAACACAGCCTTCAGTTTGGGCAAGCGCTTGATGGTTTTCAGTGGTCGCAGAACTCGAAGTACCCTCAGAGACTTGATCGTCTTGATATCCCGCCCCTTGTTGGTTAAAAGCATCTACTTACGCCAGAGCAAATGCTACCAATGCACCAACCACTACCACAAAGTCCAGGATATTCCAGAGGTCTCGGAAGTACGATCCATCCTGCAGGATCAAGCCTTGGTCTATCATCTTTATCACCATCTCAAAGGTAAACACTCCTGTGAAAACATAGTCGAAATATCTCAGGACTTTGTTACGCTCTGAGTTAGTTAGTACAGGGTCCTCAGCTGCCAGGGCAATGCTGCTGGCCGCAATCACCAAGAGAATGCACATCTCAAAGTAGCGTAGATTCACAATGTAGTGGCAAGCCTTGCGGATCGGGTTAGTGGTGCTGAAGATGAACATAGAGCTATGGGGCACCATGGCTTTTCCAGTCTCCCGCTTCTCCTTCTTCTGCTTCTTCTTTTCCACCTCTTCCTCTTCCTCTTTGGTCTCTGCTTCCTTCAAGGGACTGGCTTCTCCATCCGTCTTGTTGCTAATGTTCACCACTGTTGAGTCCACCAAGGGGTCCATGTCAGGGATGGCGACTGTGACACTGGTGCTCTCAGTGGTAGCCTTGTCCATGTTGGTTGTCATGCAGGAGAGGTCAGGTTCACTCTGGCTAATGCCCCGGCCCACATCCAGCTGTACATCCGCAAGCAGGGCTTGCTCGCTGCTGCCTTCAGCCTCCTGCTCTGTCAGAGCTGCATCCTTCCCCACTTCCAGCTCAGGTTGGGGCTGGACTAGAGGTGTTTCTGCCTCATCAAGAGCTCCTACCAGTCCTGAGCCCCTGGGGACCATCAGACTGTTGGTCTTGGTTATTTTAAATATCCTTAGGAGCCGGAGAGCTCGTAAGACACTGATTCCAAAAGATGTGCCAGGTCGGAAGATTGCCCAAACGACCTCAAAGATGCTGCCCACTGTGACCCCAAAATCAAAGCAGTTGAAGGATGAGTGAAAATAAAGGCGTGGCCCCATGCCATACATCTTCAGGGACATCTCCAACAGGAAGAGTCCCAGAAACAAAAATTCTGCATAGTAGAGGAGGTGAGTGAGCCACTGTGGCTGGTTGTGATGAACGATGGCCACACAGGCAGTATTGAGAGCCACAACACTCAGGACGATCCAGTAGAACACTTGCGACTTGACCATGTGTCGGATAGAGATACGCAGAAGCCGTTCCTTGTGCCGGAAATAGGAGGCTCCATCTACTTTTGTGCTCTTGATACTGGCTCTGGCAAGAGGTGTGCCTTCCAAGGCTGATGTTCCCGAGTTTTTATTTTCTTCAGCAAGCATGACTTCCTCTGCTTTGTCTATCCAGGCGCGGTAGCCATTCAACTCGCGCTCAATCTGTTGCTGACGCCGGAGCTTCATGAATGCTCTTCGGTTCTCCACTCTCTCTCTTTCTTTGGCAAATTCCCCGGAAAGCACGCCCAGGACAAGGTTGAGAACAAAGAAGGATCCGATGATGATGAGGGGGATGAAGTACAGCCAGTTCCAGGTGGCTCCTAAGGCATCATTGGTCTGAAGGAAAGAAAAATGGT
>90b26337-2970-4569-a100-d4a7a0a4dc62_ENSRNOG00000002863
TAGCACTTATCGTCTTCTTCCGTGTCACTCAGGAGGTCACTGACAGCTCCACACATCATGCCAGGCCCAGGCCCCCCACGCCTCCGCCGCCGATAGTGCCCATTAGGCATCTGCCAGCTGTGCCGTAGGGGTGGGGCAGAGCCAATGGTATTGGACCGGCCCAAGCTAGTAGCTACGGCTGCCTCAAAGGTGAGTGTCTCCTCCTCGCCACAGTCTGAGGCGTGGGAGTCTTCATGGAGGGCCAGATAGGGCTCAGAGATGTAGTGCTGTGGGGAAGGGTGCTGGCCCTGCTGGGGGTGCAAGGAGTTGGAAGACTCGGTTAGGCAAGCGCTGTTGCTTTCCAGAGCTTGAGAGGCCAGTGGGGATCCACCCTCACTTCCATCAGGAGGTGGAGAGATGCCGCCAGTGTGTCTCATCAGGGAGCTGTAGGAGAGGAGGGGCCGAGGCTTTGGTGGCACAGGTGGGAGCTGGCGACGACTTCGTCTTGGGGTGCTGGTGTCGGAGATAGAGGGAATGGAGCTCTCACTCAGTGAACCTGTACCCTGTCTGTTGGGGGTTTGTGACCTTCCCTCACTGGGTGACCTGGACTGGCGACGTTCTGGGGACTCCCAGTCAGCCTGGGTTCCTCGCTCCTCAGAATTGCAGCGGGAGACATCCGGAGAGAGGAGATGCTTTCGTTCTTTGGATCGGCCTCTCTCCCTGCCTCCTGAGCGGTGAGTGTCAGACTTGTGACCAGAGTCAGAATTCAGGCGGTGGGCTGACAGCCTCAGGGAGGAATGGTAACTTCTGCGTCGTGACTTGTAGGTGTTTTCACTGCTACGTTCCATGGAGAACTCCTCCAACCAGGAGGAATTTGAACGCTTATCCCGAATTGTAGAAAATGAACGTCGCATAGAGCTAGGGTCTGTTACCACCTGGGGATCCATAGTCAGACGTGGCATAGAGGATGCCCTCCCAGATCCCGCATGCTCCTGGGTGTCCGGAGGAAGGTAGATGCCATGGTTAGAGGACTGCACACTTTTTAATTCACTAACCTCTGGCTCCAGCGATTGCTGTTCCTGGAATTGTCCATCATCCGCTGGGTCCATACAAGCCAACTGGAATATTTCTTGAGGGGAGAGTGGACTCATTGAAGGGTATCCACTCCGACCACTCAGGCCAGAAACAGGGTCCTGCTGGAGATAAGGCAGGGCTTTGGCATTAGAAATGATCTCCTGAGGCAGTGAGGAGGGCTCCATGCGCTGGAACATGGGTGCATTTTTCTGTTCTTCCAGCTGCTGTCTCTGTTTCTTTACCTTACTCTGTTTATAGTAGTCCATAATCATCATTGCTGCATAGATCTTGCCCACAGTCAGGTCAGAGGCTTTGGGCATGGGCACTAGCAGATCCAACATCTTTTGGGACAGGTGAGGCCAAATGGCCAGGGTCTCTTTTTGTAGCTCTGAGTCTAGCTGCTGTCTGTCTGCACCACCTTTGGCGATTTTAATGTCCAGAGCTGTCCGGATCAGAGCCATAAGTGTGGAGGTGAAATGGACTGTCATGTCCTCAGCCACTGGCATATTCATCAGGACCAACCTCTTATAGGCCACTTTGGAGGGACATCTCTTGCCGAGGCCTAGCGGTGGTGACATGAGAGTCAGCATTTCATACATCTCAGTGTAATGGATGCGGCCACATGCTGCTCTGTCATACTCTGCCCAGACACGGACAAATTCATCCAAGTGGTGAGGCCCCAGGATGGACGAATCTCGAGTCAGGTACTCAAAGTTGTCCATGATAACAGCCACAAACAGGTTGAGCATCAGGAAGGAGCAGAAGAAGATGAAGGAGACAAAATAAACGTAGGCCAGGTCAGTGCCACAGCGCTCACTCTCGTTCTGCCCTGAGGGTGCAGTGGTGTCAGGCTCACAGCCCTTCTCGCCCAGACATGACAACATAATCTCCTGCCAAGCCTCCCCTGTGGCGCTCCTGAAAAGCAGCATGAGAGACCCGAAGAAACTCCGAAAGTTGTTGTGCCGGTTGATATGACTCTCCTCATCTAACTTTATGTTTCCAAACACCTGCATCCCAATGATAGCGTAGATGAAGAAAAGCATGGCAATCAGAAGGCAGACATAGGGGAGAGCCTTAAAGGACTGCACGAAGGTCCACAGTAAGATGCGGATGGTGTAGCCCTGTCGCAGAAGCTTTATGAGCCGTGCAGCTCGGAAGAGCTTCAGAAAGCTCATATTGAAGCCACTGGTGTTCACCAGCTTGCTGTCTGTCAGGATAATTTCTGTGATACTGCCGATCACGGTAATGAAGTCAAAGATGTTCCAGGTATCTCGGAAATAGTTCAAGAAGCCGAAAGCGATGACCTTTAGGACACATTCTAGGGAAAACACCATAGTGAAGGCGATGTTCAGGTACTTTAGGGCGAGCTCATAGGTCCAAGGAGCAGAATAGTACTTCATCATCAGCACAACGGTGTTCAAGGCAATCATGGCCATGATGGTATACTCAAAGGATGGCGAGACTACGAAGTGCCACACGCGGTACTGGAAGGTGTGCCTGTTTTGTGGCATGTAGCGGGTGAGAGGTTTGGCACTAATGGCGAAGTCGATGCATGCCCGCTCATTCTTTTCTAGGCTACACTCCTCCATCATCTTGTCCCCTTGCTCCTGGAAGGTGATGATAATGAGGGCCACGAAGATATTGACAAAGAAGAAAGGGAAGACCACAAAGTAGACCACATAGAAGATGGACATCTCCATGCGGTTGCTGCGGCTTGGGCCTCTGTCCTCCTCTGTCACATCTACCGAGTGCTGCAGAACCTGAGGCCATCCTTCCCCCGTGGAGACGGTGAAGAGGGTCAGCAGGGCCCAGATGATGTTGTCATAGTGGAATTCATGACGCTTCCACTCCCGGCCCTTCACCTCCATCTTGTTTTTCTCGTGGTCTACATAGTTGCCTTTTGTTACGCTCTGAGTTAGTTAGTACAGGGTCCTCAGCTGCCAGGGCAATGCTGCTGGCCGCAATCACCAAGAGAATGCACATCTCAAAGTAGCGTAGATTCACAATGTAGTGGCAAGCCTTGCGGATCGGGTTAGTGGTGCTGAAGATGAACATAGAGCTATGGGGCACCATGGCTTTTCCAGTCTCCCGCTTCTCCTTCTTCTGCTTCTTCTTTTCCACCTCTTCCTCTTCCTCTTTGGTCTCTGCTTCCTTCAAGGGACTGGCTTCTCCATCCGTCTTGTTGCTAATGTTCACCACTGTTGAGTCCACCAAGGGGTCCATGTCAGGGATGGCGACTGTGACACTGGTGCTCTCAGTGGTAGCCTTGTCCATGTTGGTTGTCATGCAGGAGAGGTCAGGTTCACTCTGGCTAATGCCCCGGCCCACATCCAGCTGTACATCCGCAAGCAGGGCTTGCTCGCTGCTGCCTTCAGCCTCCTGCTCTGTCAGAGCTGCATCCTTCCCCACTTCCAGCTCAGGTTGGGGCTGGACTAGAGGTGTTTCTGCCTCATCAAGAGCTCCTACCAGTCCTGAGCCCCTGGGGACCATCAGACTGTTGGTCCTCCTTAAGTCCTGAGTTCTCTCTTCTTCATGGATGGTTGGCTCCTTGCTCCTGTGGCTGCTCTGAGGCTCGTGTTCCTTCTCCCCATCGATGGACACCCCTTCATCCAGACTCCGCTCCTGGCTGGCAGACCTGCTTCTGGAGGCAGAGGCAGACTCCTTGCCCTCAGTCCTGACTCGGCGATGCCGGCTTCGCCTCTGACTCTGCCTGTGCCTGGCCCGGTCCTCAAAAGTCACCACAGTCTCTCCTCCCCCAGTCTCCTGCTGGGTTGGGTCACAGTTTCCATGACAGGATCTGGGCAGCCACGGTGGCTCCCGTTTGCCCAGGGACAAAGGGCTCCTCTGGTTGTCCAGGACGCTAGTCAGGCCACCTATGTCCCCCTTGAGAGAACCTCCACGGCTGATACGCTCCTCTTCACATTTTTCAAGACCCAAGCCCAGGGCTAGGCCCTCAATGGGCCTGGGCCTCCGATAGAGGCTAGGATGAGCATTGAGTGGGTTGAGAGGACTCAGTGGGTTGAGTGGATTGAGGGGGTTCATTGGTGGGGCCTCCTCTTTGTTGAGGGCTTCTTGGCTAGACATTTGCATGTGCCTCCTCAGCTGGCTGGTGCGCTGTTCCCACACAGACATGTGGTGTCGGCGTCTCCTCTCCCTCTCAATGGAAGGCATGTTGGGAGCAGACATCGGGCTGACCTCCTTGGCCTTCTGCAGTGCATGTTTCTGGTTGAAGGCTTCTTCTTCCTCCTGCTCATCCTTGGTCAGTTCCTGGGCATTGGCGAGATTGTCCACAGCGATAGCCAAGAATACATTCAGCAGTGTGTAGTTTCCAAACAAGGTGAGCACAATGAAGTAGATGGCAGACCACATGCCTGAGCTCACCCCACCCTGGGAGCGGATGCCGTTATACATCACTTCATTCCAGTCTTCCCCCGTCAGGATCTGGAACACTGTCATGATAGCTGCAGGGAAGGTATCAAAATTAGCCGAAGGAGTCCCATCATTAAAGTTAAACCTGCCTCCAAAGAGCTGCATTCCCAGGAGAGCAAAGACAACAATGAAGAGGAAGAGGAGGAAGAGTAAGCTGATGATAGACTTCATGGAGCTCATCAAGGAAACAACCAGATTCCGGAGGGATGCCCAATACTTGGTTATTTTAAATATCCTTAGGAGCCGGAGAGCTCGTAAGACACTGATTCCAAAAGATGTGCCAGGTCGGAAGATTGCCCAAACGACCTCAAAGATGCTGCCCACTGTGACCCCAAAATCAAAGCAGTTGAAGGATGAGTGAAAATAAAGGCGTGGCCCCATGCCATACATCTTCAGGGACATCTCCAACAGGAAGAGTCCCAGAAACAAAAATTCTGCATAGTAGAGGAGGTGAGTGAGCCACTGTGGCTGGTTGTGATGAACGATGGCCACACAGGCAGTATTGAGAGCCACAACACTCAGGACGATCCAGTAGAACACTTGCGACTTGACCATGTGTCGGATAGAGATACGCAGAAGCCGTTCCTTGTGCCGGAAATAGGAGGCTCCATCTACTTTTGTGCTCTTGATACTGGCTCTGGCAAGAGGTGTGCCCACTGAAGAGATATCAACGCAGTGCTCATCGCTGGAGTCTCGGGTCATGGCCTCCGTCCGGCTCCTTTTGATGGTTGCCCTTCGAAGCACTTCCAAGGCTGATGTTCCCGAGTTTTTATTTTCTTCAGCAAGCATGACTTCCTCTGCTTTGTCTATCCAGGCGCGGTAGCCATTCAACTCGCGCTCAATCTGTTGCTGACGCCGGAGCTTCATGAATGCTCTTCGGTTCTCCACTCTCTCTCTTTCTTTGGCAAATTCCCCGGAAAGCACGCCCAGGACAAGGTTGAGAACAAAGAAGGATCCGATGATGATGAGGGGGATGAAGTACAGCCAGTTCCAGGTGGCTCCTAAGGCATCATTGGTCTGAAGGAAAGAAAAATGGT
--
>c3ad061a-cedc-47fe-a43c-dfc68a8c9fe9_ENSRNOG00000002863
TAGCACTTATCGTCTTCTTCCGTGTCACTCAGGAGGTCACTGACAGCTCCACACATCATGCCAGGCCCAGGCCCCCCACGCCTCCGCCGCCGATAGTGCCCATTAGGCATCTGCCAGCTGTGCCGTAGGGGTGGGGCAGAGCCAATGGTATTGGACCGGCCCAAGCTAGTAGCTACGGCTGCCTCAAAGGTGAGTGTCTCCTCCTCGCCACAGTCTGAGGCGTGGGAGTCTTCATGGAGGGCCAGATAGGGCTCAGAGATGTAGTGCTGTGGGGAAGGGTGCTGGCCCTGCTGGGGGTGCAAGGAGTTGGAAGACTCGGTTAGGCAAGCGCTGTTGCTTTCCAGAGCTTGAGAGGCCAGTGGGGATCCACCCTCACTTCCATCAGGAGGTGGAGAGATGCCGCCAGTGTGTCTCATCAGGGAGCTGTAGGAGAGGAGGGGCCGAGGCTTTGGTGGCACAGGTGGGAGCTGGCGACGACTTCGTCTTGGGGTGCTGGTGTCGGAGATAGAGGGAATGGAGCTCTCACTCAGTGAACCTGTACCCTGTCTGTTGGGGGTTTGTGACCTTCCCTCACTGGGTGACCTGGACTGGCGACGTTCTGGGGACTCCCAGTCAGCCTGGGTTCCTCGCTCCTCAGAATTGCAGCGGGAGACATCCGGAGAGAGGAGATGCTTTCGTTCTTTGGATCGGCCTCTCTCCCTGCCTCCTGAGCGGTGAGTGTCAGACTTGTGACCAGAGTCAGAATTCAGGCGGTGGGCTGACAGCCTCAGGGAGGAATGGTAACTTCTGCGTCGTGACTTGTAGGTGTTTTCACTGCTACGTTCCATGGAGAACTCCTCCAACCAGGAGGAATTTGAACGCTTATCCCGAATTGTAGAAAATGAACGTCGCATAGAGCTAGGGTCTGTTACCACCTGGGGATCCATAGTCAGACGTGGCATAGAGGATGCCCTCCCAGATCCCGCATGCTCCTGGGTGTCCGGAGGAAGGTAGATGCCATGGTTAGAGGACTGCACACTTTTTAATTCACTAACCTCTGGCTCCTTTGGCGATTTTAATGTCCAGAGCTGTCCGGATCAGAGCCATAAGTGTGGAGGTGAAATGGACTGTCATGTCCTCAGCCACTGGCATATTCATCAGGACCAACCTCTTATAGGCCACTTTGGAGGGACATCTCTTGCCGAGGCCTAGCGGTGGTGACATGAGAGTCAGCATTTCATACATCTCAGTGTAATGGATGCGGCCACATGCTGCTCTGTCATACTCTGCCCAGACACGGACAAATTCATCCAAGTGGTGAGGCCCCAGGATGGACGAATCTCGAGTCAGGTACTCAAAGTTGTCCATGATAACAGCCACAAACAGGTTGAGCATCAGGAAGGAGCAGAAGAAGATGAAGGAGACAAAATAAACGTAGGCCAGGTCAGTGCCACAGCGCTCACTCTCGTTCTGCCCTGAGGGTGCAGTGGTGTCAGGCTCACAGCCCTTCTCGCCCAGACATGACAACATAATCTCCTGCCAAGCCTCCCCTGTGGCGCTCCTGAAAAGCAGCATGAGAGACCCGAAGAAACTCCGAAAGTTGTTGTGCCGGTTGATATGACTCTCCTCATCTAACTTTATGTTTCCAAACACCTGCATCCCAATGATAGCGTAGATGAAGAAAAGCATGGCAATCAGAAGGCAGACATAGGGGAGAGCCTTAAAGGACTGCACGAAGGTCCACAGTAAGATGCGGATGGTGTAGCCCTGTCGCAGAAGCTTTATGAGCCGTGCAGCTCGGAAGAGCTTCAGAAAGCTCATATTGAAGCCACTGGTGTTCACCAGCTTGCTGTCTGTCAGGATAATTTCTGTGATACTGCCGATCACGGTAATGAAGTCAAAGATGTTCCAGGTATCTCGGAAATAGTTCAAGAAGCCGAAAGCGATGACCTTTAGGACACATTCTAGGGAAAACACCATAGTGAAGGCGATGTTCAGGTACTTTAGGGCGAGCTCATAGGTCCAAGGAGCAGAATAGTACTTCATCATCAGCACAACGGTGTTCAAGGCAATCATGGCCATGATGGTATACTCAAAGGATGGCGAGACTACGAAGTGCCACACGCGGTACTGGAAGGTGTGCCTGTTTTGTGGCATGTAGCGGGTGAGAGGTTTGGCACTAATGGCGAAGTCGATGCATGCCCGCTCATTCTTTTCTAGGCTACACTCCTCCATCATCTTGTCCCCTTGCTCCTGGAAGGTGATGATAATGAGGGCCACGAAGATATTGACAAAGAAGAAAGGGAAGACCACAAAGTAGACCACATAGAAGATGGACATCTCCATGCGGTTGCTGCGGCTTGGGCCTCTGTCCTCCTCTGTCACATCTACCGAGTGCTGCAGAACCTGAGGCCATCCTTCCCCCGTGGAGACGGTGAAGAGGGTCAGCAGGGCCCAGATGATGTTGTCATAGTGGAATTCATGACGCTTCCACTCCCGGCCCTTCACCTCCATCTTGTTTTTCTCGTGGTCTACATAGTTGCCTATGCATTCCTTCTCTGTGTCCTTGGAACTGTCGGTGCAATAAAAGAACTTTCCCTTGAATAACTGAACAGCAATGACGGCAAAGATGAACATAAAGAGCTTGTAGACAATGAGTATGTTGAAGACATTCTTCAAGGAGGTCACCACGCAGTCAAACACAGCCTTCAGTTTGGGCAAGCGCTTGATGGTTTTCAGTGGTCGCAGAACTCGAAGTACCCTCAGAGACTTGATCGTCTTGATATCCCGCCCCTTGTTGGTTGCCAGAGCAAATGCTACCAATGCACCAACCACTACCACAAAGTCCAGGATATTCCAGAGGTCTCGGAAGTACGATCCATCCTGCAGGATCAAGCCTTGGTCTATCATCTTTATCACCATCTCAAAGGTAAACACTCCTGTGAAAACATAGTCGAAATATCTCAGGACTTTGTTACGCTCTGAGTTAGTTAGTACAGGGTCCTCAGCTGCCAGGGCAATGCTGCTGGCCGCAATCACCAAGAGAATGCACATCTCAAAGTAGCGTAGATTCACAATGTAGTGGCAAGCCTTGCGGATCGGGTTAGTGGTGCTGAAGATGAACATAGAGCTATGGGGCACCATGGCTTTTCCAGTCTCCCGCTTCTCCTTCTTCTGCTTCTTCTTTTCCACCTCTTCCTCTTCCTCTTTGGTCTCTGCTTCCTTCAAGGGACTGGCTTCTCCATCCGTCTTGTTGCTAATGTTCACCACTGTTGAGTCCACCAAGGGGTCCATGTCAGGGATGGCGACTGTGACACTGGTGCTCTCAGTGGTAGCCTTGTCCATGTTGGTTGTCATGCAGGAGAGGTCAGGTTCACTCTGGCTAATGCCCCGGCCCACATCCAGCTGTACATCCGCAAGCAGGGCTTGCTCGCTGCTGCCTTCAGCCTCCTGCTCTGTCAGAGCTGCATCCTTCCCCACTTCCAGCTCAGGTTGGGGCTGGACTAGAGGTGTTTCTGCCTCATCAAGAGCTCCTACCAGTCCTGAGCCCCTGGGGACCATCAGACTGTTGGTCCTCCTTAAGTCCTGAGTTCTCTCTTCTTCATGGATGGTTGGCTCCTTGCTCCTGTGGCTGCTCTGAGGCTCGTGTTCCTTCTCCCCATCGATGGACACCCCTTCATCCAGACTCCGCTCCTGGCTGGCAGACCTGCTTCTGGAGGCAGAGGCAGACTCCTTGCCCTCAGTCCTGACTCGGCGATGCCGGCTTCGCCTCTGACTCTGCCTGTGCCTGGCCCGGTCCTCAAAAGTCACCACAGTCTCTCCTCCCCCAGTCTCCTGCTGGGTTGGGTCACAGTTTCCATGACAGGATCTGGGCAGCCACGGTGGCTCCCGTTTGCCCAGGGACAAAGGGCTCCTCTGGTTGTCCAGGACGCTAGTCAGGCCACCTATGTCCCCCTTGAGAGAACCTCCACGGCTGATACGCTCCTCTTCACATTTTTCAAGACCCAAGCCCAGGGCTAGGCCCTCAATGGGCCTGGGCCTCCGATAGAGGCTAGGATGAGCATTGAGTGGGTTGAGAGGACTCAGTGGGTTGAGTGGATTGAGGGGGTTCATTGGTGGGGCCTCCTCTTTGTTGAGGGCTTCTTGGCTAGACATTTGCATGTGCCTCCTCAGCTGGCTGGTGCGCTGTTCCCACACAGACATGTGGTGTCGGCGTCTCCTCTCCCTCTCAATGGAAGGCATGTTGGGAGCAGACATCGGGCTGACCTCCTTGGCCTTCTGCAGTGCATGTTTCTGGTTGAAGGCTTCTTCTTCCTCCTGCTCATCCTTGGTCAGTTCCTGGGCATTGGCGAGATTGTCCACAGCGATAGCCAAGAATACATTCAGCAGTGTGTAGTTTCCAAACAAGGTGAGCACAATGAAGTAGATGGCAGACCACATGCCTGAGCTCACCCCACCCTGGGAGCGGATGCCGTTATACATCACTTCATTCCAGTCTTCCCCCGTCAGGATCTGGAACACTGTCATGATAGCTGCAGGGAAGGTATCAAAATTAGCCGAAGGAGTCCCATCATTAAAGTTAAACCTGCCTCCAAAGAGCTGCATTCCCAGGAGAGCAAAGACAACAATGAAGAGGAAGAGGAGGAAGAGTAAGCTGATGATAGACTTCATGGAGCTCATCAAGGAAACAACCAGATTCCGGAGGGATGCCCAATACTTGGTTATTTTAAATATCCTTAGGAGCCGGAGAGCTCGTAAGACACTGATTCCAAAAGATGTGCCAGGTCGGAAGATTGCCCAAACGACCTCAAAGATGCTGCCCACTGTGACCCCAAAATCAAAGCAGTTGAAGGATGAGTGAAAATAAAGGCGTGGCCCCATGCCATACATCTTCAGGGACATCTCCAACAGGAAGAGTCCCAGAAACAAAAATTCTGCATAGTAGAGGAGGTGAGTGAGCCACTGTGGCTGGTTGTGATGAACGATGGCCACACAGGCAGTATTGAGAGCCACAACACTCAGGACGATCCAGTAGAACACTTGCGACTTGACCATGTGTCGGATAGAGATACGCAGAAGCCGTTCCTTGTGCCGGAAATAGGAGGCTCCATCTACTTTTGTGCTCTTGATACTGGCTCTGGCAAGAGGTGTGCCTTCCAAGGCTGATGTTCCCGAGTTTTTATTTTCTTCAGCAAGCATGACTTCCTCTGCTTTGTCTATCCAGGCGCGGTAGCCATTCAACTCGCGCTCAATCTGTTGCTGACGCCGGAGCTTCATGAATGCTCTTCGGTTCTCCACTCTCTCTCTTTCTTTGGCAAATTCCCCGGAAAGCACGCCCAGGACAAGGTTGAGAACAAAGAAGGATCCGATGATGATGAGGGGGATGAAGTACAGCCAGTTCCAGGTGGCTCCTAAGGCATCATTGGTCTGAAGGAAAGAAAAATGGT
>6a34a0c0-8233-4349-8bf8-a6a768c48cdd_ENSRNOG00000002863
CGCCAGAGCAAATGCTACCAATGCACCAACCACTACCACAAAGTCCAGGATATTCCAGAGGTCTCGGAAGTACGATCCATCCTGCAGGATCAAGCCTTGGTCTATCATCTTTATCACCATCTCAAAGGTAAACACTCCTGTGAAAACATAGTCGAAATATCTCAGGACTTTGTTACGCTCTGAGTTAGTTAGTACAGGGTCCTCAGCTGCCAGGGCAATGCTGCTGGCCGCAATCACCAAGAGAATGCACATCTCAAAGTAGCGTAGATTCACAATGTAGTGGCAAGCCTTGCGGATCGGGTTAGTGGTGCTGAAGATGAACATAGAGCTATGGGGCACCATGGCTTTTCCAGTCTCCCGCTTCTCCTTCTTCTGCTTCTTCTTTTCCACCTCTTCCTCTTCCTCTTTGGTCTCTGCTTCCTTCAAGGGACTGGCTTCTCCATCCGTCTTGTTGCTAATGTTCACCACTGTTGAGTCCACCAAGGGGTCCATGTCAGGGATGGCGACTGTGACACTGGTGCTCTCAGTGGTAGCCTTGTCCATGTTGGTTGTCATGCAGGAGAGGTCAGGTTCACTCTGGCTAATGCCCCGGCCCACATCCAGCTGTACATCCGCAAGCAGGGCTTGCTCGCTGCTGCCTTCAGCCTCCTGCTCTGTCAGAGCTGCATCCTTCCCCACTTCCAGCTCAGGTTGGGGCTGGACTAGAGGTGTTTCTGCCTCATCAAGAGCTCCTACCAGTCCTGAGCCCCTGGGGACCATCAGACTGTTGGTCCTCCTTAAGTCCTGAGTTCTCTCTTCTTCATGGATGGTTGGCTCCTTGCTCCTGTGGCTGCTCTGAGGCTCGTGTTCCTTCTCCCCATCGATGGACACCCCTTCATCCAGACTCCGCTCCTGGCTGGCAGACCTGCTTCTGGAGGCAGAGGCAGACTCCTTGCCCTCAGTCCTGACTCGGCGATGCCGGCTTCGCCTCTGACTCTGCCTGTGCCTGGCCCGGTCCTCAAAAGTCACCACAGTCTCTCCTCCCCCAGTCTCCTGCTGGGTTGGGTCACAGTTTCCATGACAGGATCTGGGCAGCCACGGTGGCTCCCGTTTGCCCAGGGACAAAGGGCTCCTCTGGTTGTCCAGGACGCTAGTCAGGCCACCTATGTCCCCCTTGAGAGAACCTCCACGGCTGATACGCTCCTCTTCACATTTTTCAAGACCCAAGCCCAGGGCTAGGCCCTCAATGGGCCTGGGCCTCCGATAGAGGCTAGGATGAGCATTGAGTGGGTTGAGAGGACTCAGTGGGTTGAGTGGATTGAGGGGGTTCATTGGTGGGGCCTCCTCTTTGTTGAGGGCTTCTTGGCTAGACATTTGCATGTGCCTCCTCAGCTGGCTGGTGCGCTGTTCCCACACAGACATGTGGTGTCGGCGTCTCCTCTCCCTCTCAATGGAAGGCATGTTGGGAGCAGACATCGGGCTGACCTCCTTGGCCTTCTGCAGTGCATGTTTCTGGTTGAAGGCTTCTTCTTCCTCCTGCTCATCCTTGGTCAGTTCCTGGGCATTGGCGAGATTGTCCACAGCGATAGCCAAGAATACATTCAGCAGTGTGTAGTTTCCAAACAAGGTGAGCACAATGAAGTAGATGGCAGACCACATGCCTGAGCTCACCCCACCCTGGGAGCGGATGCCGTTATACATCACTTCATTCCAGTCTTCCCCCGTCAGGATCTGGAACACTGTCATGATAGCTGCAGGGAAGGTATCAAAATTAGCCGAAGGAGTCCCATCATTAAAGTTAAACCTGCCTCCAAAGAGCTGCATTCCCAGGAGAGCAAAGACAACAATGAAGAGGAAGAGGAGGAAGAGTAAGCTGATGATAGACTTCATGGAGCTCATCAAGGAAACAACCAGATTCCGGAGGGATGCCCAATACTTGGTTATTTTAAATATCCTTAGGAGCCGGAGAGCTCGTAAGACACTGATTCCAAAAGATGTGCCAGGTCGGAAGATTGCCCAAACGACCTCAAAGATGCTGCCCACTGTGACCCCAAAATCAAAGCAGTTGAAGGATGAGTGAAAATAAAGGCGTGGCCCCATGCCATACATCTTCAGGGACATCTCCAACAGGAAGAGTCCCAGAAACAAAAATTCTGCATAGTAGAGGAGGTGAGTGAGCCACTGTGGCTGGTTGTGATGAACGATGGCCACACAGGCAGTATTGAGAGCCACAACACTCAGGACGATCCAGTAGAACACTTGCGACTTGACCATGTGTCGGATAGAGATACGCAGAAGCCGTTCCTTGTGCCGGAAATAGGAGGCTCCATCTACTTTTGTGCTCTTGATACTGGCTCTGGCAAGAGGTGTGCCCACTGAAGAGATATCAACGCAGTGCTCATCGCTGGAGTCTCGGGTCATGGCCTCCGTCCGGCTCCTTTTGATGGTTGCCCTTCGAAGCACTTCCAAGGCTGATGTTCCCGAGTTTTTATTTTCTTCAGCAAGCATGACTTCCTCTGCTTTGTCTATCCAGGCGCGGTAGCCATTCAACTCGCGCTCAATCTGTTGCTGACGCCGGAGCTTCATGAATGCTCTTCGGTTCTCCACTCTCTCTCTTTCTTTGGCAAATTCCCCGGAAAGCACGCCCAGGACAAGGTTGAGAACAAAGAAGGATCCGATGATGATGAGGGGGATGAAGTACAGCCAGTTCCAGGTGGCTCCTAAGGCATCATTGGTATTGTACAGCACAGTGGTCCACCCTTCCATAGTGATGCATTGGAAGACAGTCAGCACAGCAAAAAGGATGTTGTCAAACTGGGTGATCCCGTCATTGGGGCCGATCCAGTCCTTACATTCATAACCAGCCGGGCAGCCCTGTACACCACACGGGTGAGGAGGATCAAATCCCTCTAGAATACCTGAATTGTTCATGAAGCATGCTCGATGCAACTTGCCACTGTAGAACTCCAAGCCAATGATGGCAAACATGAGAATGGCAAAGAAGAGCAGAAGGCCAATCTGCAGAAGAGGCACCATGGCCTTCATGATGGACTTCAGCACGATCTGCAGGCTAGGTATTCCTGACACGAGCTTTAAGGGCCTCAGGACACGCACAGCCCGGAGGGTCCGCAGGTCCACGTGGGTGTTGAAATGGGTTCCTGCAGTGGCCAGGATGCAGTCTTCGGGACATTGGGGTCTTGTCATCCTCAGGAAGATGCTGCTCCAGGGCCAAGACGATGCAGTTGGCAATGATGGTGGCCAGGATCATGTACTCAAATGGTGGCCAATCGATGAGCTTCTTGGCATATTTCCTGACAATGTTATCTTCTCCGAAGATGAACAGGGATCTGTTGACCGTGAAACAGTTCTGCCGGACTGGTATGGGGTTGTACAAAGCCATAGTCCGCGCCCTCTGCGCTTTTGACTGCTTGTAGGCGGCCGCCGGCCCCGAGGCCGGTACGGGGGTTCCTTGTCGGTTCCTGCTCTGGTCCGAGTCTCCATCGCCTGAGCCTGGTCTGCCAACGACCACCGCCTCCCCGAAGCGAGCCAT
>4e36c0dc-2d8e-43dc-a71a-a2c77e6eb586_ENSRNOG00000002863
TAGCACTTATCGTCTTCTTCCGTGTCACTCAGGAGGTCACTGACAGCTCCACACATCATGCCAGGCCCAGGCCCCCCACGCCTCCGCCGCCGATAGTGCCCATTAGGCATCTGCCAGCTGTGCCGTAGGGGTGGGGCAGAGCCAATGGTATTGGACCGGCCCAAGCTAGTAGCTACGGCTGCCTCAAAGGTGAGTGTCTCCTCCTCGCCACAGTCTGAGGCGTGGGAGTCTTCATGGAGGGCCAGATAGGGCTCAGAGATGTAGTGCTGTGGGGAAGGGTGCTGGCCCTGCTGGGGGTGCAAGGAGTTGGAAGACTCGGTTAGGCAAGCGCTGTTGCTTTCCAGAGCTTGAGAGGCCAGTGGGGATCCACCCTCACTTCCATCAGGAGGTGGAGAGATGCCGCCAGTGTGTCTCATCAGGGAGCTGTAGGAGAGGAGGGGCCGAGGCTTTGGTGGCACAGGTGGGAGCTGGCGACGACTTCGTCTTGGGGTGCTGGTGTCGGAGATAGAGGGAATGGAGCTCTCACTCAGTGAACCTGTACCCTGTCTGTTGGGGGTTTGTGACCTTCCCTCACTGGGTGACCTGGACTGGCGACGTTCTGGGGACTCCCAGTCAGCCTGGGTTCCTCGCTCCTCAGAATTGCAGCGGGAGACATCCGGAGAGAGGAGATGCTTTCGTTCTTTGGATCGGCCTCTCTCCCTGCCTCCTGAGCGGTGAGTGTCAGACTTGTGACCAGAGTCAGAATTCAGGCGGTGGGCTGACAGCCTCAGGGAGGAATGGTAACTTCTGCGTCGTGACTTGTAGGTGTTTTCACTGCTACGTTCCATGGAGAACTCCTCCAACCAGGAGGAATTTGAACGCTTATCCCGAATTGTAGAAAATGAACGTCGCATAGAGCTAGGGTCTGTTACCACCAGCGATTGCTGTTCCTGGAATTGTCCATCATCCGCTGGGTCCATACAAGCCAACTGGAATATTTCTTGAGGGGAGAGTGGACTCATTGAAGGGTATCCACTCCGACCACTCAGGCCAGAAACAGGGTCCTGCTGGAGATAAGGCAGGGCTTTGGCATTAGAAATGATCTCCTGAGGCAGTGAGGAGGGCTCCATGCGCTGGAACATGGGTGCATTTTTCTGTTCTTCCAGCTGCTGTCTCTGTTTCTTTACCTTACTCTGTTTATAGTAGTCCATAATCATCATTGCTGCATAGATCTTGCCCACAGTCAGGTCAGAGGCTTTGGGCATGGGCACTAGCAGATCCAACATCTTTTGGGACAGGTGAGGCCAAATGGCCAGGGTCTCTTTTTGTAGCTCTGAGTCTAGCTGCTGTCTGTCTGCACCACCTTATAGGCCACTTTGGAGGGACATCTCTTGCCGAGGCCTAGCGGTGGTGACATGAGAGTCAGCATTTCATACATCTCAGTGTAATGGATGCGGCCACATGCTGCTCTGTCATACTCTGCCCAGACACGGACAAATTCATCCAAGTGGTGAGGCCCCAGGATGGACGAATCTCGAGTCAGGTACTCAAAGTTGTCCATGATAACAGCCACAAACAGGTTGAGCATCAGGAAGGAGCAGAAGAAGATGAAGGAGACAAAATAAACGTAGGCCAGGTCAGTGCCACAGCGCTCACTCTCGTTCTGCCCTGAGGGTGCAGTGGTGTCAGGCTCACAGCCCTTCTCGCCCAGACATGACAACATAATCTCCTGCCAAGCCTCCCCTGTGGCGCTCCTGAAAAGCAGCATGAGAGACCCGAAGAAACTCCGAAAGTTGTTGTGCCGGTTGATATGACTCTCCTCATCTAACTTTATGTTTCCAAACACCTGCATCCCAATGATAGCGTAGATGAAGAAAAGCATGGCAATCAGAAGGCAGACATAGGGGAGAGCCTTAAAGGACTGCACGAAGGTCCACAGTAAGATGCGGATGGTGTAGCCCTGTCGCAGAAGCTTTATGAGCCGTGCAGCTCGGAAGAGCTTCAGAAAGCTCATATTGAAGCCACTGGTGTTCACCAGCTTGCTGTCTGTCAGGATAATTTCTGTGATACTGCCGATCACGGTAATGAAGTCAAAGATGTTCCAGGTATCTCGGAAATAGTTCAAGAAGCCGAAAGCGATGACCTTTAGGACACATTCTAGGGAAAACACCATAGTGAAGGCGATGTTCAGGTACTTTAGGGCGAGCTCATAGGTCCAAGGAGCAGAATAGTACTTCATCATCAGCACAACGGTGTTCAAGGCAATCATGGCCATGATGGTATACTCAAAGGATGGCGAGACTACGAAGTGCCACACGCGGTACTGGAAGGTGTGCCTGTTTTGTGGCATGTAGCGGGTGAGAGGTTTGGCACTAATGGCGAAGTCGATGCATGCCCGCTCATTCTTTTCTAGGCTACACTCCTCCATCATCTTGTCCCCTTGCTCCTGGAAGGTGATGATAATGAGGGCCACGAAGATATTGACAAAGAAGAAAGGGAAGACCACAAAGTAGACCACATAGAAGATGGACATCTCCATGCGGTTGCTGCGGCTTGGGCCTCTGTCCTCCTCTGTCACATCTACCGAGTGCTGCAGAACCTGAGGCCATCCTTCCCCCGTGGAGACGGTGAAGAGGGTCAGCAGGGCCCAGATGATGTTGTCATAGTGGAATTCATGACGCTTCCACTCCCGGCCCTTCACCTCCATCTTGTTTTTCTCGTGGTCTACATAGTTGCCTATGCATTCCTTCTCTGTGTCCTTGGAACTGTCGGTGCAATAAAAGAACTTTCCCTTGAATAACTGAACAGCAATGACGGCAAAGATGAACATAAAGAGCTTGTAGACAATGAGTATGTTGAAGACATTCTTCAAGGAGGTCACCACGCAGTCAAACACAGCCTTCAGTTTGGGCAAGCGCTTGATGGTTTTCAGTGGTCGCAGAACTCGAAGTACCCTCAGAGACTTGATCGTCTTGATATCCCGCCCCTTGTTGGTTAAAAGCATCTACTTACGCCAGAGCAAATGCTACCAATGCACCAACCACTACCACAAAGTCCAGGATATTCCAGAGGTCTCGGAAGTACGATCCATCCTGCAGGATCAAGCCTTGGTCTATCATCTTTATCACCATCTCAAAGGTAAACACTCCTGTGAAAACATAGTCGAAATATCTCAGGACTTTGTTACGCTCTGAGTTAGTTAGTACAGGGTCCTCAGCTGCCAGGGCAATGCTGCTGGCCGCAATCACCAAGAGAATGCACATCTCAAAGTAGCGTAGATTCACAATGTAGTGGCAAGCCTTGCGGATCGGGTTAGTGGTGCTGAAGATGAACATAGAGCTATGGGGCACCATGGCTTTTCCAGTCTCCCGCTTCTCCTTCTTCTGCTTCTTCTTTTCCACCTCTTCCTCTTCCTCTTTGGTCTCTGCTTCCTTCAAGGGACTGGCTTCTCCATCCGTCTTGTTGCTAATGTTCACCACTGTTGAGTCCACCAAGGGGTCCATGTCAGGGATGGCGACTGTGACACTGGTGCTCTCAGTGGTAGCCTTGTCCATGTTGGTTGTCATGCAGGAGAGGTCAGGTTCACTCTGGCTAATGCCCCGGCCCACATCCAGCTGTACATCCGCAAGCAGGGCTTGCTCGCTGCTGCCTTCAGCCTCCTGCTCTGTCAGAGCTGCATCCTTCCCCACTTCCAGCTCAGGTTGGGGCTGGACTAGAGGTGTTTCTGCCTCATCAAGAGCTCCTACCAGTCCTGAGCCCCTGGGGACCATCAGACTGTTGGTCCTCCTTAAGTCCTGAGTTCTCTCTTCTTCATGGATGGTTGGCTCCTTGCTCCTGTGGCTGCTCTGAGGCTCGTGTTCCTTCTCCCCATCGATGGACACCCCTTCATCCAGACTCCGCTCCTGGCTGGCAGACCTGCTTCTGGAGGCAGAGGCAGACTCCTTGCCCTCAGTCCTGACTCGGCGATGCCGGCTTCGCCTCTGACTCTGCCTGTGCCTGGCCCGGTCCTCAAAAGTCACCACAGTCTCTCCTCCCCCAGTCTCCTGCTGGGTTGGGTCACAGTTTCCATGACAGGATCTGGGCAGCCACGGTGGCTCCCGTTTGCCCAGGGACAAAGGGCTCCTCTGGTTGTCCAGGACGCTAGTCAGGCCACCTATGTCCCCCTTGAGAGAACCTCCACGGCTGATACGCTCCTCTTCACATTTTTCAAGACCCAAGCCCAGGGCTAGGCCCTCAATGGGCCTGGGCCTCCGATAGAGGCTAGGATGAGCATTGAGTGGGTTGAGAGGACTCAGTGGGTTGAGTGGATTGAGGGGGTTCATTGGTGGGGCCTCCTCTTTGTTGAGGGCTTCTTGGCTAGACATTTGCATGTGCCTCCTCAGCTGGCTGGTGCGCTGTTCCCACACAGACATGTGGTGTCGGCGTCTCCTCTCCCTCAGGTGGCTGCTGCGCGGCTCCCACATCGACATGTGGTGTCTTCTCCTTCTGTCTCTTTCAATGGAAGGCATGTTGGGAGCAGACATCGGGCTGACCTCCTTGGCCTTCTGCAGTGCATGTTTCTGGTTGAAGGCTTCTTCTTCCTCCTGCTCATCCTTGGTCAGTTCCTGGGCATTGGCGAGATTGTCCACAGCGATAGCCAAGAATACATTCAGCAGTGTGTAGTTTCCAAACAAGGTGAGCACAATGAAGTAGATGGCAGACCACATGCCTGAGCTCACCCCACCCTGGGAGCGGATGCCGTTATACATCACTTCATTCCAGTCTTCCCCCGTCAGGATCTGGAACACTGTCATGATAGCTGCAGGGAAGGTATCAAAATTAGCCGAAGGAGTCCCATCATTAAAGTTAAACCTGCCTCCAAAGAGCTGCATTCCCAGGAGAGCAAAGACAACAATGAAGAGGAAGAGGAGGAAGAGTAAGCTGATGATAGACTTCATGGAGCTCATCAAGGAAACAACCAGATTCCGGAGGGATGCCCAATACTTGGTTATTTTAAATATCCTTAGGAGCCGGAGAGCTCGTAAGACACTGATTCCAAAAGATGTGCCAGGTCGGAAGATTGCCCAAACGACCTCAAAGATGCTGCCCACTGTGACCCCAAAATCAAAGCAGTTGAAGGATGAGTGAAAATAAAGGCGTGGCCCCATGCCATACATCTTCAGGGACATCTCCAACAGGAAGAGTCCCAGAAACAAAAATTCTGCATAGTAGAGGAGGTGAGTGAGCCACTGTGGCTGGTTGTGATGAACGATGGCCACACAGGCAGTATTGAGAGCCACAACACTCAGGACGATCCAGTAGAACACTTGCGACTTGACCATGTGTCGGATAGAGATACGCAGAAGCCGTTCCTTGTGCCGGAAATAGGAGGCTCCATCTACTTTTGTGCTCTTGATACTGGCTCTGGCAAGAGGTGTGCCCACTGAAGAGATATCAACGCAGTGCTCATCGCTGGAGTCTCGGGTCATGGCCTCCGTCCGGCTCCTTTTGATGGTTGCCCTTCGAAGCACTTCCAAGGCTGATGTTCCCGAGTTTTTATTTTCTTCAGCAAGCATGACTTCCTCTGCTTTGTCTATCCAGGCGCGGTAGCCATTCAACTCGCGCTCAATCTGTTGCTGACGCCGGAGCTTCATGAATGCTCTTCGGTTCTCCACTCTCTCTCTTTCTTTGGCAAATTCCCCGGAAAGCACGCCCAGGACAAGGTTGAGAACAAAGAAGGATCCGATGATGATGAGGGGGATGAAGTACAGCCAGTTCCAGGTGGCTCCTAAGGCATCATTGGTATTGTACAGCACAGTGGTCCACCCTTCCATAGTGATGCATTGGAAGACAGTCAGCACAGCAAAAAGGATGTTGTCAAACTGGGTGATCCCGTCATTGGGGCCGATCCAGTCCTTACATTCATAACCAGCCGGGCAGCCCTGTACACCACACGGGTGAGGAGGATCAAATCCCTCTAGAATACCTGAATTGTTCATGAAGCATGCTCGATGCAACTTGCCACTGTAGAACTCCAAGCCAATGATGGCAAACATGAGAATGGCAAAGAAGAGCAGAAGGCCAATCTGCAGAAGAGGCACCATGGCCTTCATGATGGACTTCAGCACGATCTGCAGGCTAGGTATTCCTGACACGAGCTTTAAGGGCCTCAGGACACGCACAGCCCGGAGGGTCCGCAGGTCCACGTGGGTGTTGAAATGGGTTCCTGCAGTGGCCAGGATGCCACTGAGGACCACAATGAAGTCCATGACATTCCAGCCGTTACGGAGGTACGAACCCTTATGGAAGATGAATCCTAGAGCCACGATTTTGATCCCAGCTTCAAAGCAGAAGATTCCAATAAAATATGGTTCTGTCTTCTCCAGTCTTCGGGACATTGGGGTCTTGTCATCCTCAGGAAGATGCTGCTCCAGGGCCAAGACGATGCAGTTGGCAATGATGGTGGCCAGGATCATGTACTCAAATGGTGGCCAATCGATGAGCTTCTTGGCATATTTCCTGACAATGTTATCTTCTCCGAAGATGAACAGGGATCTGTTGACCGTGAAACAGTTCTGCCGGACTGGTATGGGGTTGTACAAAGCCATAGTCCGCGCCCTCTGCGCTTTTGACTGCTTGTAGGCGGCCGCCGGCCCCGAGGCCGGTACGGGGGTTCCTTGTCGGTTCCTGCTCTGGTCCGAGTCTCCATCGCCTGAGCCTGGTCTGCCAACGACCACCGCCTCCCCGAAGCGAGCCAT
>c62e7456-eead-4c97-a121-64b0bc15681b_ENSRNOG00000002863
TAGCACTTATCGTCTTCTTCCGTGTCACTCAGGAGGTCACTGACAGCTCCACACATCATGCCAGGCCCAGGCCCCCCACGCCTCCGCCGCCGATAGTGCCCATTAGGCATCTGCCAGCTGTGCCGTAGGGGTGGGGCAGAGCCAATGGTATTGGACCGGCCCAAGCTAGTAGCTACGGCTGCCTCAAAGGTGAGTGTCTCCTCCTCGCCACAGTCTGAGGCGTGGGAGTCTTCATGGAGGGCCAGATAGGGCTCAGAGATGTAGTGCTGTGGGGAAGGGTGCTGGCCCTGCTGGGGGTGCAAGGAGTTGGAAGACTCGGTTAGGCAAGCGCTGTTGCTTTCCAGAGCTTGAGAGGCCAGTGGGGATCCACCCTCACTTCCATCAGGAGGTGGAGAGATGCCGCCAGTGTGTCTCATCAGGGAGCTGTAGGAGAGGAGGGGCCGAGGCTTTGGTGGCACAGGTGGGAGCTGGCGACGACTTCGTCTTGGGGTGCTGGTGTCGGAGATAGAGGGAATGGAGCTCTCACTCAGTGAACCTGTACCCTGTCTGTTGGGGGTTTGTGACCTTCCCTCACTGGGTGACCTGGACTGGCGACGTTCTGGGGACTCCCAGTCAGCCTGGGTTCCTCGCTCCTCAGAATTGCAGCGGGAGACATCCGGAGAGAGGAGATGCTTTCGTTCTTTGGATCGGCCTCTCTCCCTGCCTCCTGAGCGGTGAGTGTCAGACTTGTGACCAGAGTCAGAATTCAGGCGGTGGGCTGACAGCCTCAGGGAGGAATGGTAACTTCTGCGTCGTGACTTGTAGGTGTTTTCACTGCTACGTTCCATGGAGAACTCCTCCAACCAGGAGGAATTTGAACGCTTATCCCGAATTGTAGAAAATGAACGTCGCATAGAGCTAGGGTCTGTTACCACCTGGGGATCCATAGTCAGACGTGGCATAGAGGATGCCCTCCCAGATCCCGCATGCTCCTGGGTGTCCGGAGGAAGGTAGATGCCATGGTTAGAGGACTGCACACTTTTTAATTCACTAACCTCTGGCTCCAGCGATTGCTGTTCCTGGAATTGTCCATCATCCGCTGGGTCCATACAAGCCAACTGGAATATTTCTTGAGGGGAGAGTGGACTCATTGAAGGGTATCCACTCCGACCACTCAGGCCAGAAACAGGGTCCTGCTGGAGATAAGGCAGGGCTTTGGCATTAGAAATGATCTCCTGAGGCAGTGAGGAGGGCTCCATGCGCTGGAACATGGGTGCATTTTTCTGTTCTTCCAGCTGCTGTCTCTGTTTCTTTACCTTACTCTGTTTATAGTAGTCCATAATCATCATTGCTGCATAGATCTTGCCCACAGTCAGGTCAGAGGCTTTGGGCATGGGCACTAGCAGATCCAACATCTTTTGGGACAGGTGAGGCCAAATGGCCAGGGTCTCTTTTTGTAGCTCTGAGTCTAGCTGCTGTCTGTCTGCACCACCTTTGGCGATTTTAATGTCCAGAGCTGTCCGGATCAGAGCCATAAGTGTGGAGGTGAAATGGACTGTCATGTCCTCAGCCACTGGCATATTCATCAGGACCAACCTCTTATAGGCCACTTTGGAGGGACATCTCTTGCCGAGGCCTAGCGGTGGTGACATGAGAGTCAGCATTTCATACATCTCAGTGTAATGGATGCGGCCACATGCTGCTCTGTCATACTCTGCCCAGACACGGACAAATTCATCCAAGTGGTGAGGCCCCAGGATGGACGAATCTCGAGTCAGGTACTCAAAGTTGTCCATGATAACAGCCACAAACAGGTTGAGCATCAGGAAGGAGCAGAAGAAGATGAAGGAGACAAAATAAACGTAGGCCAGGTCAGTGCCACAGCGCTCACTCTCGTTCTGCCCTGAGGGTGCAGTGGTGTCAGGCTCACAGCCCTTCTCGCCCAGACATGACAACATAATCTCCTGCCAAGCCTCCCCTGTGGCGCTCCTGAAAAGCAGCATGAGAGACCCGAAGAAACTCCGAAAGTTGTTGTGCCGGTTGATATGACTCTCCTCATCTAACTTTATGTTTCCAAACACCTGCATCCCAATGATAGCGTAGATGAAGAAAAGCATGGCAATCAGAAGGCAGACATAGGGGAGAGCCTTAAAGGACTGCACGAAGGTCCACAGTAAGATGCGGATGGTGTAGCCCTGTCGCAGAAGCTTTATGAGCCGTGCAGCTCGGAAGAGCTTCAGAAAGCTCATATTGAAGCCACTGGTGTTCACCAGCTTGCTGTCTGTCAGGATAATTTCTGTGATACTGCCGATCACGGTAATGAAGTCAAAGATGTTCCAGGTATCTCGGAAATAGTTCAAGAAGCCGAAAGCGATGACCTTTAGGACACATTCTAGGGAAAACACCATAGTGAAGGCGATGTTCAGGTACTTTAGGGCGAGCTCATAGGTCCAAGGAGCAGAATAGTACTTCATCATCAGCACAACGGTGTTCAAGGCAATCATGGCCATGATGGTATACTCAAAGGATGGCGAGACTACGAAGTGCCACACGCGGTACTGGAAGGTGTGCCTGTTTTGTGGCATGTAGCGGGTGAGAGGTTTGGCACTAATGGCGAAGTCGATGCATGCCCGCTCATTCTTTTCTAGGCTACACTCCTCCATCATCTTGTCCCCTTGCTCCTGGAAGGTGATGATAATGAGGGCCACGAAGATATTGACAAAGAAGAAAGGGAAGACCACAAAGTAGACCACATAGAAGATGGACATCTCCATGCGGTTGCTGCGGCTTGGGCCTCTGTCCTCCTCTGTCACATCTACCGAGTGCTGCAGAACCATTGTACAGCACAGTGGTCCACCCTTCCATAGTGATGCATTGGAAGACAGTCAGCACAGCAAAAAGGATGTTGTCAAACTGGGTGATCCCGTCATTGGGGCCGATCCAGTCCTTACATTCATAACCAGCCGGGCAGCCCTGTACACCACACGGGTGAGGAGGATCAAATCCCTCTAGAATACCTGAATTGTTCATGAAGCATGCTCGATGCAACTTGCCACTGTAGAACTCCAAGCCAATGATGGCAAACATGAGAATGGCAAAGAAGAGCAGAAGGCCAATCTGCAGAAGAGGCACCATGGCCTTCATGATGGACTTCAGCACGATCTGCAGGCTAGGTATTCCTGACACGAGCTTTAAGGGCCTCAGGACACGCACAGCCCGGAGGGTCCGCAGGTCCACGTGGGTGTTGAAATGGGTTCCTGCAGTGGCCAGGATGCCACTGAGGACCACAATGAAGTCCATGACATTCCAGCCGTTACGGAGGTACGAACCCTTATGGAAGATGAATCCTAGAGCCACGATTTTGATCCCAGCTTCAAAGCAGAAGATTCCAATAAAATATGGTTCTGTCTTCTCCAGTCTTCGGGACATTGGGGTCTTGTCATCCTCAGGAAGATGCTGCTCCAGGGCCAAGACGATGCAGTTGGCAATGATGGTGGCCAGGATCATGTACTCAAATGGTGGCCAATCGATGAGCTTCTTGGCATATTTCCTGACAATGTTATCTTCTCCGAAGATGAACAGGGATCTGTTGACCGTGAAACAGTTCTGCCGGACTGGTATGGGGTTGTACAAAGCCATAGTCCGCGCCCTCTGCGCTTTTGACTGCTTGTAGGCGGCCGCCGGCCCCGAGGCCGGTACGGGGGTTCCTTGTCGGTTCCTGCTCTGGTCCGAGTCTCCATCGCCTGAGCCTGGTCTGCCAACGACCACCGCCTCCCCGAAGCGAGCCAT
>01801b7b-d2f8-433e-923f-a4790fb733b6_ENSRNOG00000002863
ACCAGAGTCAGAATTCAGGCGGTGGGCTGACAGCCTCAGGGAGGAATGGTAACTTCTGCGTCGTGACTTGTAGGTGTTTTCACTGCTACGTTCCATGGAGAACTCCTCCAACCAGGAGGAATTTGAACGCTTATCCCGAATTGTAGAAAATGAACGTCGCATAGAGCTAGGGTCTGTTACCACCAGCGATTGCTGTTCCTGGAATTGTCCATCATCCGCTGGGTCCATACAAGCCAACTGGAATATTTCTTGAGGGGAGAGTGGACTCATTGAAGGGTATCCACTCCGACCACTCAGGCCAGAAACAGGGTCCTGCTGGAGATAAGGCAGGGCTTTGGCATTAGAAATGATCTCCTGAGGCAGTGAGGAGGGCTCCATGCGCTGGAACATGGGTGCATTTTTCTGTTCTTCCAGCTGCTGTCTCTGTTTCTTTACCTTACTCTGTTTATAGTAGTCCATAATCATCATTGCTGCATAGATCTTGCCCACAGTCAGGTCAGAGGCTTTGGGCATGGGCACTAGCAGATCCAACATCTTTTGGGACAGGTGAGGCCAAATGGCCAGGGTCTCTTTTTGTAGCTCTGAGTCTAGCTGCTGTCTGTCTGCACCACCTTTGGCGATTTTAATGTCCAGAGCTGTCCGGATCAGAGCCATAAGTGTGGAGGTGAAATGGACTGTCATGTCCTCAGCCACTGGCATATTCATCAGGACCAACCTCTTAAAGGACTGCACGAAGGTCCACAGTAAGATGCGGATGGTGTAGCCCTGTCGCAGAAGCTTTATGAGCCGTGCAGCTCGGAAGAGCTTCAGAAAGCTCATATTGAAGCCACTGGTGTTCACCAGCTTGCTGTCTGTCAGGATAATTTCTGTGATACTGCCGATCACGGTAATGAAGTCAAAGATGTTCCAGGTATCTCGGAAATAGTTCAAGAAGCCGAAAGCGATGACCTTTAGGACACATTCTAGGGAAAACACCATAGTGAAGGCGATGTTCAGGTACTTTAGGGCGAGCTCATAGGTCCAAGGAGCAGAATAGTACTTCATCATCAGCACAACGGTGTTCAAGGCAATCATGGCCATGATGGTATACTCAAAGGATGGCGAGACTACGAAGTGCCACACGCGGTACTGGAAGGTGTGCCTGTTTTGTGGCATGTAGCGGGTGAGAGGTTTGGCACTAATGGCGAAGTCGATGCATGCCCGCTCATTCTTTTCTAGGCTACACTCCTCCATCATCTTGTCCCCTTGCTCCTGGAAGGTGATGATAATGAGGGCCACGAAGATATTGACAAAGAAGAAAGGGAAGACCACAAAGTAGACCACATAGAAGATGGACATCTCCATGCGGTTGCTGCGGCTTGGGCCTCTGTCCTCCTCTGTCACATCTACCGAGTGCTGCAGAACCTGAGGCCATCCTTCCCCCGTGGAGACGGTGAAGAGGGTCAGCAGGGCCCAGATGATGTTGTCATAGTGGAATTCATGACGCTTCCACTCCCGGCCCTTCACCTCCATCTTGTTTTTCTCGTGGTCTACATAGTTGCCTATGCATTCCTTCTCTGTGTCCTTGGAACTGTCGGTGCAATAAAAGAACTTTCCCTTGAATAACTGAACAGCAATGACGGCAAAGATGAACATAAAGAGCTTGTAGACAATGAGTATGTTGAAGACATTCTTCAAGGAGGTCACCACGCAGTCAAACACAGCCTTCAGTTTGGGCAAGCGCTTGATGGTTTTCAGTGGTCGCAGAACTCGAAGTACCCTCAGAGACTTGATCGTCTTGATATCCCGCCCCTTGTTGGTTAAAAGCATCTACTTACGCCAGAGCAAATGCTACCAATGCACCAACCACTACCACAAAGTCCAGGATATTCCAGAGGTCTCGGAAGTACGATCCATCCTGCAGGATCAAGCCTTGGTCTATCATCTTTATCACCATCTCAAAGGTAAACACTCCTGTGAAAACATAGTCGAAATATCTCAGGACTTTGTTACGCTCTGAGTTAGTTAGTACAGGGTCCTCAGCTGCCAGGGCAATGCTGCTGGCCGCAATCACCAAGAGAATGCACATCTCAAAGTAGCGTAGATTCACAATGTAGTGGCAAGCCTTGCGGATCGGGTTAGTGGTGCTGAAGATGAACATAGAGCTATGGGGCACCATGGCTTTTCCAGTCTCCCGCTTCTCCTTCTTCTGCTTCTTCTTTTCCACCTCTTCCTCTTCCTCTTTGGTCTCTGCTTCCTTCAAGGGACTGGCTTCTCCATCCGTCTTGTTGCTAATGTTCACCACTGTTGAGTCCACCAAGGGGTCCATGTCAGGGATGGCGACTGTGACACTGGTGCTCTCAGTGGTAGCCTTGTCCATGTTGGTTGTCATGCAGGAGAGGTCAGGTTCACTCTGGCTAATGCCCCGGCCCACATCCAGCTGTACATCCGCAAGCAGGGCTTGCTCGCTGCTGCCTTCAGCCTCCTGCTCTGTCAGAGCTGCATCCTTCCCCACTTCCAGCTCAGGTTGGGGCTGGACTAGAGGTGTTTCTGCCTCATCAAGAGCTCCTACCAGTCCTGAGCCCCTGGGGACCATCAGACTGTTGGTCCTCCTTAAGTCCTGAGTTCTCTCTTCTTCATGGATGGTTGGCTCCTTGCTCCTGTGGCTGCTCTGAGGCTCGTGTTCCTTCTCCCCATCGATGGACACCCCTTCATCCAGACTCCGCTCCTGGCTGGCAGACCTGCTTCTGGAGGCAGAGGCAGACTCCTTGCCCTCAGTCCTGACTCGGCGATGCCGGCTTCGCCTCTGACTCTGCCTGTGCCTGGCCCGGTCCTCAAAAGTCACCACAGTCTCTCCTCCCCCAGTCTCCTGCTGGGTTGGGTCACAGTTTCCATGACAGGATCTGGGCAGCCACGGTGGCTCCCGTTTGCCCAGGGACAAAGGGCTCCTCTGGTTGTCCAGGACGCTAGTCAGGCCACCTATGTCCCCCTTGAGAGAACCTCCACGGCTGATACGCTCCTCTTCACATTTTTCAAGACCCAAGCCCAGGGCTAGGCCCTCAATGGGCCTGGGCCTCCGATAGAGGCTAGGATGAGCATTGAGTGGGTTGAGAGGACTCAGTGGGTTGAGTGGATTGAGGGGGTTCATTGGTGGGGCCTCCTCTTTGTTGAGGGCTTCTTGGCTAGACATTTGCATGTGCCTCCTCAGCTGGCTGGTGCGCTGTTCCCACACAGACATGTGGTGTCGGCGTCTCCTCTCCCTCAGGTGGCTGCTGCGCGGCTCCCACATCGACATGTGGTGTCTTCTCCTTCTGTCTCTTTCAATGGAAGGCATGTTGGGAGCAGACATCGGGCTGACCTCCTTGGCCTTCTGCAGTGCATGTTTCTGGTTGAAGGCTTCTTCTTCCTCCTGCTCATCCTTGGTCAGTTCCTGGGCATTGGCGAGATTGTCCACAGCGATAGCCAAGAATACATTCAGCAGTGTGTAGTTTCCAAACAAGGTGAGCACAATGAAGTAGATGGCAGACCACATGCCTGAGCTCACCCCACCCTGGGAGCGGATGCCGTTATACATCACTTCATTCCAGTCTTCCCCCGTCAGGATCTGGAACACTGTCATGATAGCTGCAGGGAAGGTATCAAAATTAGCCGAAGGAGTCCCATCATTAAAGTTAAACCTGCCTCCAAAGAGCTGCATTCCCAGGAGAGCAAAGACAACAATGAAGAGGAAGAGGAGGAAGAGTAAGCTGATGATAGACTTCATGGAGCTCATCAAGGAAACAACCAGATTCCGGAGGGATGCCCAATACTTGGTTATTTTAAATATCCTTAGGAGCCGGAGAGCTCGTAAGACACTGATTCCAAAAGATGTGCCAGGTCGGAAGATTGCCCAAACGACCTCAAAGATGCTGCCCACTGTGACCCCAAAATCAAAGCAGTTGAAGGATGAGTGAAAATAAAGGCGTGGCCCCATGCCATACATCTTCAGGGACATCTCCAACAGGAAGAGTCCCAGAAACAAAAATTCTGCATAGTAGAGGAGGTGAGTGAGCCACTGTGGCTGGTTGTGATGAACGATGGCCACACAGGCAGTATTGAGAGCCACAACACTCAGGACGATCCAGTAGAACACTTGCGACTTGACCATGTGTCGGATAGAGATACGCAGAAGCCGTTCCTTGTGCCGGAAATAGGAGGCTCCATCTACTTTTGTGCTCTTGATACTGGCTCTGGCAAGAGGTGTGCCCACTGAAGAGATATCAACGCAGTGCTCATCGCTGGAGTCTCGGGTCATGGCCTCCGTCCGGCTCCTTTTGATGGTTGCCCTTCGAAGCACTTCCAAGGCTGATGTTCCCGAGTTTTTATTTTCTTCAGCAAGCATGACTTCCTCTGCTTTGTCTATCCAGGCGCGGTAGCCATTCAACTCGCGCTCAATCTGTTGCTGACGCCGGAGCTTCATGAATGCTCTTCGGTTCTCCACTCTCTCTCTTTCTTTGGCAAATTCCCCGGAAAGCACGCCCAGGACAAGGTTGAGAACAAAGAAGGATCCGATGATGATGAGGGGGATGAAGTACAGCCAGTTCCAGGTGGCTCCTAAGGCATCATTGGTCTGAAGGAAAGAAAAATGGT
>dd301f75-66e4-4afe-a98a-e57e4f92da19_ENSRNOG00000002863
TAGCACTTATCGTCTTCTTCCGTGTCACTCAGGAGGTCACTGACAGCTCCACACATCATGCCAGGCCCAGGCCCCCCACGCCTCCGCCGCCGATAGTGCCCATTAGGCATCTGCCAGCTGTGCCGTAGGGGTGGGGCAGAGCCAATGGTATTGGACCGGCCCAAGCTAGTAGCTACGGCTGCCTCAAAGGTGAGTGTCTCCTCCTCGCCACAGTCTGAGGCGTGGGAGTCTTCATGGAGGGCCAGATAGGGCTCAGAGATGTAGTGCTGTGGGGAAGGGTGCTGGCCCTGCTGGGGGTGCAAGGAGTTGGAAGACTCGGTTAGGCAAGCGCTGTTGCTTTCCAGAGCTTGAGAGGCCAGTGGGGATCCACCCTCACTTCCATCAGGAGGTGGAGAGATGCCGCCAGTGTGTCTCATCAGGGAGCTGTAGGAGAGGAGGGGCCGAGGCTTTGGTGGCACAGGTGGGAGCTGGCGACGACTTCGTCTTGGGGTGCTGGTGTCGGAGATAGAGGGAATGGAGCTCTCACTCAGTGAACCTGTACCCTGTCTGTTGGGGGTTTGTGACCTTCCCTCACTGGGTGACCTGGACTGGCGACGTTCTGGGGACTCCCAGTCAGCCTGGGTTCCTCGCTCCTCAGAATTGCAGCGGGAGACATCCGGAGAGAGGAGATGCTTTCGTTCTTTGGATCGGCCTCTCTCCCTGCCTCCTGAGCGGTGAGTGTCAGACTTGTGACCAGAGTCAGAATTCAGGCGGTGGGCTGACAGCCTCAGGGAGGAATGGTAACTTCTGCGTCGTGACTTGTAGGTGTTTTCACTGCTACGTTCCATGGAGAACTCCTCCAACCAGGAGGAATTTGAACGCTTATCCCGAATTGTAGAAAATGAACGTCGCATAGAGCTAGGGTCTGTTACCACCTAGAAAGGAAAAAAACCCCAGAGGAATACAAAGTCTAGATTAATTATCGAAAGGGTCTGAAGATCCAGACGTGGGACTGAAACTCTTGGGACCAGTGAGCTCTAACCCCTGGAAATTGTCACCTCCCTTGAACCCCCCTTGCAAAAACCTTGACTACAGAGGCTAATCAGGGAAAGGTGTCCTATGTAAGCTAACAGTCACTAAGAGTGGCTTGGATTGTCTCCTTGTTTTCATGAATAAAACCAGATGAGTCCACTTACTGTGCAATGTGGGCAGGCACTGTGTAAATGTCTCATAGAACTATCTACCACAGATGCTCAGTCAGGTCCTGCTGTAAATAGTGAGTCACTTTGAAATAGGTGACAGCAATTGTCCAAGAGACTATATTCTGAGGGAAACACTTTTTTTTTTTTATTTAACAGACAAGGCTCTGCCTTAGAGCCTCCTATCCCAGGCAAGCTTGCAACTTAACCACTAAGAAAGTGCCACCCTCCTGCCATTACCATCCCCCAGCACCCTACCCCCACAAACTCTGGTGGTTTGGATTGCCACAGGTGTTAGAACAGATCCACAAAAACTTCTTGTCTCTGTCAAAACTTGATGTAAGACAGACAAAGAAGCTAAGAAAACAGACAAATGAGGCGTGGCCTGCACTGGATAAGACAGTCCTGACATAGAGCGGTGTGTACAAATAACTCATGTGCCGAGGGGGCAAGGAAAGAGAAAAGGCTGGGAAAATACATAGAGAAAAACGCCTGTTGCTTGGCTGGTTGGGTCCTGAGAATGCTTAACCCAGTGCAGGAAAAGATATGCTAGTTTGCTGAGTAGACATTTGAAGGCAAGATTTATTTAAAACACAATATAGAGAAAACTTTTTCAGAGATGGTTCATGAACTAGGCTTTGTGTGTAGTTAAGGGGCAAAGGAAAGTTCAGGGCTTACCTGAAAATCTCAGGTATTTCATAACCCACCTAATAAAGCCTGGAATGCCACTGCACAAGGTATGTGGTGTTTGAGTTTTACCTGGGGATCCATAGTCAGACGTGGCATAGAGGATGCCCTCCCAGATCCCGCATGCTCCTGGGTGTCCGGAGGAAGGTAGATGCCATGGTTAGAGGACTGCACACTTTTTAATTCACTAACCTCTGGCTCCAGCGATTGCTGTTCCTGGAATTGTCCATCATCCGCTGGGTCCATACAAGCCAACTGGAATATTTCTTGAGGGGAGAGTGGACTCATTGAAGGGTATCCACTCCGACCACTCAGGCCAGAAACAGGGTCCTGCTGGAGATAAGGCAGGGCTTTGGCATTAGAAATGATCTCCTGAGGCAGTGAGGAGGGCTCCATGCGCTGGAACATGGGTGCATTTTTCTGTGCAGAGACAAAGAGTTCCCATGACTATGATTGCTATGAGAAAGGTGCAACTTACATGAGTGTCAAAGAGAGAAGATTGATTCCTTGCTTGACTCTTTTAACCTTTTAGTTCACCGAGTTTAGTCCAACTTCACTATAGAGCTCTTAAACTCCCAAAACCCCTTAGCACCTTTTAGGGTATGTTGTAGGGATACATGCAACCTGTCCCCTAGAAATCCATGCTTATTCATGACCCATCCAATGGGCTCTCAATGGCCCTTACCTGTTCTTCCAGCTGCTGTCTCTGTTTCTTTACCTTACTCTGTTTATAGTAGTCCATAATCATCATTGCTGCATAGATCTTGCCCACAGTCAGGTCAGAGGCTTTGGGCATGGGCACTAGCAGATCCAACATCTTTTGGGACAGGTGAGGCCAAATGGCCAGGGTCTCTTTTTGTAGCTCTGAGTCTAGCTGCTGTCTGTCTGCACCACCTTTGGCGATTTTAATGTCCAGAGCTGTCCGGATCAGAGCCATAAGTGTGGAGGTGAAATGGACTGTCATGTCCTCAGCCACTGGCATATTCATCAGGACCAACCTCTTATAGGCCACTTTGGAGGGACATCTCTTGCCGAGGCCTAGCGGTGGTGACATGAGAGTCAGCATTTCATACATCTCAGTGTAATGGATGCGGCCACATGCTGCTCTGTCATACTCTGCCCAGACACGGACAAATTCATCCAAGTGGTGAGGCCCCAGGATGGACGAATCTCGAGTCAGGTACTCAAAGTTGTCCATGATAACAGCCACAAACAGGTTGAGCATCAGGAAGGAGCAGAAGAAGATGAAGGAGACAAAATAAACGTAGGCCAGGTCAGTGCCACAGCGCTCACTCTCGTTCTGCCCTGAGGGTGCAGTGGTGTCAGGCTCACAGCCCTTCTCGCCCAGACATGACAACATAATCTCCTGCCAAGCCTCCCCTGTGGCGCTCCTGAAAAGCAGCATGAGAGACCCGAAGAAACTCCGAAAGTTGTTGTGCCGGTTGATATGACTCTCCTCATCTAACTTTATGTTTCCAAACACCTGCATCCCAATGATAGCGTAGATGAAGAAAAGCATGGCAATCAGAAGGCAGACATAGGGGAGAGCCTTAAAGGACTGCACGAAGGTCCACAGTAAGATGCGGATGGTGTAGCCCTGTCGCAGAAGCTTTATGAGCCGTGCAGCTCGGAAGAGCTTCAGAAAGCTCATATTGAAGCCACTGGTGTTCACCAGCTTGCTGTCTGTCAGGATAATTTCTGTGATACTGCCGATCACGGTAATGAAGTCAAAGATGTTCCAGGTATCTCGGAAATAGTTCAAGAAGCCGAAAGCGATGACCTTTAGGACACATTCTAGGGAAAACACCATAGTGAAGGCGATGTTCAGGTACTTTAGGGCGAGCTCATAGGTCCAAGGAGCAGAATAGTACTTCATCATCAGCACAACGGTGTTCAAGGCAATCATGGCCATGATGGTATACTCAAAGGATGGCGAGACTACGAAGTGCCACACGCGGTACTGGAAGGTGTGCCTGTTTTGTGGCATGTAGCGGGTGAGAGGTTTGGCACTAATGGCGAAGTCGATGCATGCCCGCTCATTCTTTTCTAGGCTACACTCCTCCATCATCTTGTCCCCTTGCTCCTGGAAGGTGATGATAATGAGGGCCACGAAGATATTGACAAAGAAGAAAGGGAAGACCACAAAGTAGACCACATAGAAGATGGACATCTCCATGCGGTTGCTGCGGCTTGGGCCTCTGTCCTCCTCTGTCACATCTACCGAGTGCTGCAGAACCTGAGGCCATCCTTCCCCCGTGGAGACGGTGAAGAGGGTCAGCAGGGCCCAGATGATGTTGTCATAGTGGAATTCATGACGCTTCCACTCCCGGCCCTTCACCTCCATCTTGTTTTTCTCGTGGTCTACATAGTTGCCTATGCATTCCTTCTCTGTGTCCTTGGAACTGTCGGTGCAATAAAAGAACTTTCCCTTGAATAACTGAACAGCAATGACGGCAAAGATGAACATAAAGAGCTTGTAGACAATGAGTATGTTGAAGACATTCTTCAAGGAGGTCACCACGCAGTCAAACACAGCCTTCAGTTTGGGCAAGCGCTTGATGGTTTTCAGTGGTCGCAGAACTCGAAGTACCCTCAGAGACTTGATCGTCTTGATATCCCGCCCCTTGTTGGTTGCCAGAGCAAATGCTACCAATGCACCAACCACTACCACAAAGTCCAGGATATTCCAGAGGTCTCGGAAGTACGATCCATCCTGCAGGATCAAGCCTTGGTCTATCATCTTTATCACCATCTCAAAGGTAAACACTCCTGTGAAAACATAGTCGAAATATCTCAGGACTTTGTTACGCTCTGAGTTAGTTAGTACAGGGTCCTCAGCTGCCAGGGCAATGCTGCTGGCCGCAATCACCAAGAGAATGCACATCTCAAAGTAGCGTAGATTCACAATGTAGTGGCAAGCCTTGCGGATCGGGTTAGTGGTGCTGAAGATGAACATAGAGCTATGGGGCACCATGGCTTTTCCAGTCTCCCGCTTCTCCTTCTTCTGCTTCTTCTTTTCCACCTCTTCCTCTTCCTCTTTGGTCTCTGCTTCCTTCAAGGGACTGGCTTCTCCATCCGTCTTGTTGCTAATGTTCACCACTGTTGAGTCCACCAAGGGGTCCATGTCAGGGATGGCGACTGTGACACTGGTGCTCTCAGTGGTAGCCTTGTCCATGTTGGTTGTCATGCAGGAGAGGTCAGGTTCACTCTGGCTAATGCCCCGGCCCACATCCAGCTGTACATCCGCAAGCAGGGCTTGCTCGCTGCTGCCTTCAGCCTCCTGCTCTGTCAGAGCTGCATCCTTCCCCACTTCCAGCTCAGGTTGGGGCTGGACTAGAGGTGTTTCTGCCTCATCAAGAGCTCCTACCAGTCCTGAGCCCCTGGGGACCATCAGACTGTTGGTCCTCCTTAAGTCCTGAGTTCTCTCTTCTTCATGGATGGTTGGCTCCTTGCTCCTGTGGCTGCTCTGAGGCTCGTGTTCCTTCTCCCCATCGATGGACACCCCTTCATCCAGACTCCGCTCCTGGCTGGCAGACCTGCTTCTGGAGGCAGAGGCAGACTCCTTGCCCTCAGTCCTGACTCGGCGATGCCGGCTTCGCCTCTGACTCTGCCTGTGCCTGGCCCGGTCCTCAAAAGTCACCACAGTCTCTCCTCCCCCAGTCTCCTGCTGGGTTGGGTCACAGTTTCCATGACAGGATCTGGGCAGCCACGGTGGCTCCCGTTTGCCCAGGGACAAAGGGCTCCTCTGGTTGTCCAGGACGCTAGTCAGGCCACCTATGTCCCCCTTGAGAGAACCTCCACGGCTGATACGCTCCTCTTCACATTTTTCAAGACCCAAGCCCAGGGCTAGGCCCTCAATGGGCCTGGGCCTCCGATAGAGGCTAGGATGAGCATTGAGTGGGTTGAGAGGACTCAGTGGGTTGAGTGGATTGAGGGGGTTCATTGGTGGGGCCTCCTCTTTGTTGAGGGCTTCTTGGCTAGACATTTGCATGTGCCTCCTCAGCTGGCTGGTGCGCTGTTCCCACACAGACATGTGGTGTCGGCGTCTCCTCTCCCTCAGGTGGCTGCTGCGCGGCTCCCACATCGACATGTGGTGTCTTCTCCTTCTGTCTCTTTCAATGGAAGGCATGTTGGGAGCAGACATCGGGCTGACCTCCTTGGCCTTCTGCAGTGCATGTTTCTGGTTGAAGGCTTCTTCTTCCTCCTGCTCATCCTTGGTCAGTTCCTGGGCATTGGCGAGATTGTCCACAGCGATAGCCAAGAATACATTCAGCAGTGTGTAGTTTCCAAACAAGGTGAGCACAATGAAGTAGATGGCAGACCACATGCCTGAGCTCACCCCACCCTGGGAGCGGATGCCGTTATACATCACTTCATTCCAGTCTTCCCCCGTCAGGATCTGGAACACTGTCATGATAGCTGCAGGGAAGGTATCAAAATTAGCCGAAGGAGTCCCATCATTAAAGTTAAACCTGCCTCCAAAGAGCTGCATTCCCAGGAGAGCAAAGACAACAATGAAGAGGAAGAGGAGGAAGAGTAAGCTGATGATAGACTTCATGGAGCTCATCAAGGAAACAACCAGATTCCGGAGGGATGCCCAATACTTGGTTATTTTAAATATCCTTAGGAGCCGGAGAGCTCGTAAGACACTGATTCCAAAAGATGTGCCAGGTCGGAAGATTGCCCAAACGACCTCAAAGATGCTGCCCACTGTGACCCCAAAATCAAAGCAGTTGAAGGATGAGTGAAAATAAAGGCGTGGCCCCATGCCATACATCTTCAGGGACATCTCCAACAGGAAGAGTCCCAGAAACAAAAATTCTGCATAGTAGAGGAGGTGAGTGAGCCACTGTGGCTGGTTGTGATGAACGATGGCCACACAGGCAGTATTGAGAGCCACAACACTCAGGACGATCCAGTAGAACACTTGCGACTTGACCATGTGTCGGATAGAGATACGCAGAAGCCGTTCCTTGTGCCGGAAATAGGAGGCTCCATCTACTTTTGTGCTCTTGATACTGGCTCTGGCAAGAGGTGTGCCTTCCAAGGCTGATGTTCCCGAGTTTTTATTTTCTTCAGCAAGCATGACTTCCTCTGCTTTGTCTATCCAGGCGCGGTAGCCATTCAACTCGCGCTCAATCTGTTGCTGACGCCGGAGCTTCATGAATGCTCTTCGGTTCTCCACTCTCTCTCTTTCTTTGGCAAATTCCCCGGAAAGCACGCCCAGGACAAGGTTGAGAACAAAGAAGGATCCGATGATGATGAGGGGGATGAAGTACAGCCAGTTCCAGGTGGCTCCTAAGGCATCATTGGTCTGAAGGAAAGAAAAATGGT
>d070262d-9173-4080-8696-3c0b36bf5579_ENSRNOG00000002863
ACCAGAGTCAGAATTCAGGCGGTGGGCTGACAGCCTCAGGGAGGAATGGTAACTTCTGCGTCGTGACTTGTAGGTGTTTTCACTGCTACGTTCCATGGAGAACTCCTCCAACCAGGAGGAATTTGAACGCTTATCCCGAATTGTAGAAAATGAACGTCGCATAGAGCTAGGGTCTGTTACCACCTGGGGATCCATAGTCAGACGTGGCATAGAGGATGCCCTCCCAGATCCCGCATGCTCCTGGGTGTCCGGAGGAAGGTAGATGCCATGGTTAGAGGACTGCACACTTTTTAATTCACTAACCTCTGGCTCCAGCGATTGCTGTTCCTGGAATTGTCCATCATCCGCTGGGTCCATACAAGCCAACTGGAATATTTCTTGAGGGGAGAGTGGACTCATTGAAGGGTATCCACTCCGACCACTCAGGCCAGAAACAGGGTCCTGCTGGAGATAAGGCAGGGCTTTGGCATTAGAAATGATCTCCTGAGGCAGTGAGGAGGGCTCCATGCGCTGGAACATGGGTGCATTTTTCTGTTCTTCCAGCTGCTGTCTCTGTTTCTTTACCTTACTCTGTTTATAGTAGTCCATAATCATCATTGCTGCATAGATCTTGCCCACAGTCAGGTCAGAGGCTTTGGGCATGGGCACTAGCAGATCCAACATCTTTTGGGACAGGTGAGGCCAAATGGCCAGGGTCTCTTTTTGTAGCTCTGAGTCTAGCTGCTGTCTGTCTGCACCACCTTTGGCGATTTTAATGTCCAGAGCTGTCCGGATCAGAGCCATAAGTGTGGAGGTGAAATGGACTGTCATGTCCTCAGCCACTGGCATATTCATCAGGACCAACCTCTTATAGGCCACTTTGGAGGGACATCTCTTGCCGAGGCCTAGCGGTGGTGACATGAGAGTCAGCATTTCATACATCTCAGTGTAATGGATGCGGCCACATGCTGCTCTGTCATACTCTGCCCAGACACGGACAAATTCATCCAAGTGGTGAGGCCCCAGGATGGACGAATCTCGAGTCAGGTACTCAAAGTTGTCCATGATAACAGCCACAAACAGGTTGAGCATCTGCATCCCAATGATAGCGTAGATGAAGAAAAGCATGGCAATCAGAAGGCAGACATAGGGGAGAGCCTTAAAGGACTGCACGAAGGTCCACAGTAAGATGCGGATGGTGTAGCCCTGTCGCAGAAGCTTTATGAGCCGTGCAGCTCGGAAGAGCTTCAGAAAGCTCATATTGAAGCCACTGGTGTTCACCAGCTTGCTGTCTGTCAGGATAATTTCTGTGATACTGCCGATCACGGTAATGAAGTCAAAGATGTTCCAGGTATCTCGGAAATAGTTCAAGAAGCCGAAAGCGATGACCTTTAGGACACATTCTAGGGAAAACACCATAGTGAAGGCGATGTTCAGGTACTTTAGGGCGAGCTCATAGGTCCAAGGAGCAGAATAGTACTTCATCATCAGCACAACGGTGTTCAAGGCAATCATGGCCATGATGGTATACTCAAAGGATGGCGAGACTACGAAGTGCCACACGCGGTACTGGAAGGTGTGCCTGTTTTGTGGCATGTAGCGGGTGAGAGGTTTGGCACTAATGGCGAAGTCGATGCATGCCCGCTCATTCTTTTCTAGGCTACACTCCTCCATCATCTTGTCCCCTTGCTCCTGGAAGGTGATGATAATGAGGGCCACGAAGATATTGACAAAGAAGAAAGGGAAGACCACAAAGTAGACCACATAGAAGATGGACATCTCCATGCGGTTGCTGCGGCTTGGGCCTCTGTCCTCCTCTGTCACATCTACCGAGTGCTGCAGAACCTGAGGCCATCCTTCCCCCGTGGAGACGGTGAAGAGGGTCAGCAGGGCCCAGATGATGTTGTCATAGTGGAATTCATGACGCTTCCACTCCCGGCCCTTCACCTCCATCTTGTTTTTCTCGTGGTCTACATAGTTGCCTATGCATTCCTTCTCTGTGTCCTTGGAACTGTCGGTGCAATAAAAGAACTTTCCCTTGAATAACTGAACAGCAATGACGGCAAAGATGAACATAAAGAGCTTGTAGACAATGAGTATGTTGAAGACATTCTTCAAGGAGGTCACCACGCAGTCAAACACAGCCTTCAGTTTGGGCAAGCGCTTGATGGTTTTCAGTGGTCGCAGAACTCGAAGTACCCTCAGAGACTTGATCGTCTTGATATCCCGCCCCTTGTTGGTTGCCAGAGCAAATGCTACCAATGCACCAACCACTACCACAAAGTCCAGGATATTCCAGAGGTCTCGGAAGTACGATCCATCCTGCAGGATCAAGCCTTGGTCTATCATCTTTATCACCATCTCAAAGGTAAACACTCCTGTGAAAACATAGTCGAAATATCTCAGGACTTTGTTACGCTCTGAGTTAGTTAGTACAGGGTCCTCAGCTGCCAGGGCAATGCTGCTGGCCGCAATCACCAAGAGAATGCACATCTCAAAGTAGCGTAGATTCACAATGTAGTGGCAAGCCTTGCGGATCGGGTTAGTGGTGCTGAAGATGAACATAGAGCTATGGGGCACCATGGCTTTTCCAGTCTCCCGCTTCTCCTTCTTCTGCTTCTTCTTTTCCACCTCTTCCTCTTCCTCTTTGGTCTCTGCTTCCTTCAAGGGACTGGCTTCTCCATCCGTCTTGTTGCTAATGTTCACCACTGTTGAGTCCACCAAGGGGTCCATGTCAGGGATGGCGACTGTGACACTGGTGCTCTCAGTGGTAGCCTTGTCCATGTTGGTTGTCATGCAGGAGAGGTCAGGTTCACTCTGGCTAATGCCCCGGCCCACATCCAGCTGTACATCCGCAAGCAGGGCTTGCTCGCTGCTGCCTTCAGCCTCCTGCTCTGTCAGAGCTGCATCCTTCCCCACTTCCAGCTCAGGTTGGGGCTGGACTAGAGGTGTTTCTGCCTCATCAAGAGCTCCTACCAGTCCTGAGCCCCTGGGGACCATCAGACTGTTGGTCCTCCTTAAGTCCTGAGTTCTCTCTTCTTCATGGATGGTTGGCTCCTTGCTCCTGTGGCTGCTCTGAGGCTCGTGTTCCTTCTCCCCATCGATGGACACCCCTTCATCCAGACTCCGCTCCTGGCTGGCAGACCTGCTTCTGGAGGCAGAGGCAGACTCCTTGCCCTCAGTCCTGACTCGGCGATGCCGGCTTCGCCTCTGACTCTGCCTGTGCCTGGCCCGGTCCTCAAAAGTCACCACAGTCTCTCCTCCCCCAGTCTCCTGCTGGGTTGGGTCACAGTTTCCATGACAGGATCTGGGCAGCCACGGTGGCTCCCGTTTGCCCAGGGACAAAGGGCTCCTCTGGTTGTCCAGGACGCTAGTCAGGCCACCTATGTCCCCCTTGAGAGAACCTCCACGGCTGATACGCTCCTCTTCACATTTTTCAAGACCCAAGCCCAGGGCTAGGCCCTCAATGGGCCTGGGCCTCCGATAGAGGCTAGGATGAGCATTGAGTGGGTTGAGAGGACTCAGTGGGTTGAGTGGATTGAGGGGGTTCATTGGTGGGGCCTCCTCTTTGTTGAGGGCTTCTTGGCTAGACATTTGCATGTGCCTCCTCAGCTGGCTGGTGCGCTGTTCCCACACAGACATGTGGTGTCGGCGTCTCCTCTCCCTCTCAATGGAAGGCATGTTGGGAGCAGACATCGGGCTGACCTCCTTGGCCTTCTGCAGTGCATGTTTCTGGTTGAAGGCTTCTTCTTCCTCCTGCTCATCCTTGGTCAGTTCCTGGGCATTGGCGAGATTGTCCACAGCGATAGCCAAGAATACATTCAGCAGTGTGTCTGGAACACTGTCATGATAGCTGCAGGGAAGGTATCAAAATTAGCCGAAGGAGTCCCATCATTAAAGTTAAACCTGCCTCCAAAGAGCTGCATTCCCAGGAGAGCAAAGACAACAATGAAGAGGAAGAGGAGGAAGAGTAAGCTGATGATAGACTTCATGGAGCTCATCAAGGAAACAACCAGATTCCGGAGGGATGCCCAATACTTGGTTATTTTAAATATCCTTAGGAGCCGGAGAGCTCGTAAGACACTGATTCCAAAAGATGTGCCAGGTCGGAAGATTGCCCAAACGACCTCAAAGATGCTGCCCACTGTGACCCCAAAATCAAAGCAGTTGAAGGATGAGTGAAAATAAAGGCGTGGCCCCATGCCATACATCTTCAGGGACATCTCCAACAGGAAGAGTCCCAGAAACAAAAATTCTGCATAGTAGAGGAGGTGAGTGAGCCACTGTGGCTGGTTGTGATGAACGATGGCCACACAGGCAGTATTGAGAGCCACAACACTCAGGACGATCCAGTAGAACACTTGCGACTTGACCATGTGTCGGATAGAGATACGCAGAAGCCGTTCCTTGTGCCGGAAATAGGAGGCTCCATCTACTTTTGTGCTCTTGATACTGGCTCTGGCAAGAGGTGTGCCTTCCAAGGCTGATGTTCCCGAGTTTTTATTTTCTTCAGCAAGCATGACTTCCTCTGCTTTGTCTATCCAGGCGCGGTAGCCATTCAACTCGCGCTCAATCTGTTGCTGACGCCGGAGCTTCATGAATGCTCTTCGGTTCTCCACTCTCTCTCTTTCTTTGGCAAATTCCCCGGAAAGCACGCCCAGGACAAGGTTGAGAACAAAGAAGGATCCGATGATGATGAGGGGGATGAAGTACAGCCAGTTCCAGGTGGCTCCTAAGGCATCATTGGTCTGAAGGAAAGAAAAATGGT
--
>68c4c563-bfbf-40b1-bd70-dc212ef8d44d_ENSRNOG00000002863
TAGCACTTATCGTCTTCTTCCGTGTCACTCAGGAGGTCACTGACAGCTCCACACATCATGCCAGGCCCAGGCCCCCCACGCCTCCGCCGCCGATAGTGCCCATTAGGCATCTGCCAGCTGTGCCGTAGGGGTGGGGCAGAGCCAATGGTATTGGACCGGCCCAAGCTAGTAGCTACGGCTGCCTCAAAGGTGAGTGTCTCCTCCTCGCCACAGTCTGAGGCGTGGGAGTCTTCATGGAGGGCCAGATAGGGCTCAGAGATGTAGTGCTGTGGGGAAGGGTGCTGGCCCTGCTGGGGGTGCAAGGAGTTGGAAGACTCGGTTAGGCAAGCGCTGTTGCTTTCCAGAGCTTGAGAGGCCAGTGGGGATCCACCCTCACTTCCATCAGGAGGTGGAGAGATGCCGCCAGTGTGTCTCATCAGGGAGCTGTAGGAGAGGAGGGGCCGAGGCTTTGGTGGCACAGGTGGGAGCTGGCGACGACTTCGTCTTGGGGTGCTGGTGTCGGAGATAGAGGGAATGGAGCTCTCACTCAGTGAACCTGTACCCTGTCTGTTGGGGGTTTGTGACCTTCCCTCACTGGGTGACCTGGACTGGCGACGTTCTGGGGACTCCCAGTCAGCCTGGGTTCCTCGCTCCTCAGAATTGCAGCGGGAGACATCCGGAGAGAGGAGATGCTTTCGTTCTTTGGATCGGCCTCTCTCCCTGCCTCCTGAGCGGTGAGTGTCAGACTTGTGACCAGAGTCAGAATTCAGGCGGTGGGCTGACAGCCTCAGGGAGGAATGGTAACTTCTGCGTCGTGACTTGTAGGTGTTTTCACTGCTACGTTCCATGGAGAACTCCTCCAACCAGGAGGAATTTGAACGCTTATCCCGAATTGTAGAAAATGAACGTCGCATAGAGCTAGGGTCTGTTACCACCAGCGATTGCTGTTCCTGGAATTGTCCATCATCCGCTGGGTCCATACAAGCCAACTGGAATATTTCTTGAGGGGAGAGTGGACTCATTGAAGGGTATCCACTCCGACCACTCAGGCCAGAAACAGGGTCCTGCTGGAGATAAGGCAGGGCTTTGGCATTAGAAATGATCTCCTGAGGCAGTGAGGAGGGCTCCATGCGCTGGAACATGGGTGCATTTTTCTGTTCTTCCAGCTGCTGTCTCTGTTTCTTTACCTTACTCTGTTTATAGTAGTCCATAATCATCATTGCTGCATAGATCTTGCCCACAGTCAGGTCAGAGGCTTTGGGCATGGGCACTAGCAGATCCAACATCTTTTGGGACAGGTGAGGCCAAATGGCCAGGGTCTCTTTTTGTAGCTCTGAGTCTAGCTGCTGTCTGTCTGCACCACCTTTGGCGATTTTAATGTCCAGAGCTGTCCGGATCAGAGCCATAAGTGTGGAGGTGAAATGGACTGTCATGTCCTCAGCCACTGGCATATTCATCAGGACCAACCTCATGCTGCTCTGTCATACTCTGCCCAGACACGGACAAATTCATCCAAGTGGTGAGGCCCCAGGATGGACGAATCTCGAGTCAGGTACTCAAAGTTGTCCATGATAACAGCCACAAACAGGTTGAGCATCAGGAAGGAGCAGAAGAAGATGAAGGAGACAAAATAAACGTAGGCCAGGTCAGTGCCACAGCGCTCACTCTCGTTCTGCCCTGAGGGTGCAGTGGTGTCAGGCTCACAGCCCTTCTCGCCCAGACATGACAACATAATCTCCTGCCAAGCCTCCCCTGTGGCGCTCCTGAAAAGCAGCATGAGAGACCCGAAGAAACTCCGAAAGTTGTTGTGCCGGTTGATATGACTCTCCTCATCTAACTTTATGTTTCCAAACACCTGCATCCCAATGATAGCGTAGATGAAGAAAAGCATGGCAATCAGAAGGCAGACATAGGGGAGAGCCTTAAAGGACTGCACGAAGGTCCACAGTAAGATGCGGATGGTGTAGCCCTGTCGCAGAAGCTTTATGAGCCGTGCAGCTCGGAAGAGCTTCAGAAAGCTCATATTGAAGCCACTGGTGTTCACCAGCTTGCTGTCTGTCAGGATAATTTCTGTGATACTGCCGATCACGGTAATGAAGTCAAAGATGTTCCAGGTATCTCGGAAATAGTTCAAGAAGCCGAAAGCGATGACCTTTAGGACACATTCTAGGGAAAACACCATAGTGAAGGCGATGTTCAGGTACTTTAGGGCGAGCTCATAGGTCCAAGGAGCAGAATAGTACTTCATCATCAGCACAACGGTGTTCAAGGCAATCATGGCCATGATGGTATACTCAAAGGATGGCGAGACTACGAAGTGCCACACGCGGTACTGGAAGGTGTGCCTGTTTTGTGGCATGTAGCGGGTGAGAGGTTTGGCACTAATGGCGAAGTCGATGCATGCCCGCTCATTCTTTTCTAGGCTACACTCCTCCATCATCTTGTCCCCTTGCTCCTGGAAGGTGATGATAATGAGGGCCACGAAGATATTGACAAAGAAGAAAGGGAAGACCACAAAGTAGACCACATAGAAGATGGACATCTCCATGCGGTTGCTGCGGCTTGGGCCTCTGTCCTCCTCTGTCACATCTACCGAGTGCTGCAGAACCTGAGGCCATCCTTCCCCCGTGGAGACGGTGAAGAGGGTCAGCAGGGCCCAGATGATGTTGTCATAGTGGAATTCATGACGCTTCCACTCCCGGCCCTTCACCTCCATCTTGTTTTTCTCGTGGTCTACATAGTTGCCTATGCATTCCTTCTCTGTGTCCTTGGAACTGTCGGTGCAATAAAAGAACTTTCCCTTGAATAACTGAACAGCAATGACGGCAAAGATGAACATAAAGAGCTTGTAGACAATGAGTATGTTGAAGACATTCTTCAAGGAGGTCACCACGCAGTCAAACACAGCCTTCAGTTTGGGCAAGCGCTTGATGGTTTTCAGTGGTCGCAGAACTCGAAGTACCCTCAGAGACTTGATCGTCTTGATATCCCGCCCCTTGTTGGTTGCCAGAGCAAATGCTACCAATGCACCAACCACTACCACAAAGTCCAGGATATTCCAGAGGTCTCGGAAGTACGATCCATCCTGCAGGATCAAGCCTTGGTCTATCATCTTTATCACCATCTCAAAGGTAAACACTCCTGTGAAAACATAGTCGAAATATCTCAGGACTTTGTTACGCTCTGAGTTAGTTAGTACAGGGTCCTCAGCTGCCAGGGCAATGCTGCTGGCCGCAATCACCAAGAGAATGCACATCTCAAAGTAGCGTAGATTCACAATGTAGTGGCAAGCCTTGCGGATCGGGTTAGTGGTGCTGAAGATGAACATAGAGCTATGGGGCACCATGGCTTTTCCAGTCTCCCGCTTCTCCTTCTTCTGCTTCTTCTTTTCCACCTCTTCCTCTTCCTCTTTGGTCTCTGCTTCCTTCAAGGGACTGGCTTCTCCATCCGTCTTGTTGCTAATGTTCACCACTGTTGAGTCCACCAAGGGGTCCATGTCAGGGATGGCGACTGTGACACTGGTGCTCTCAGTGGTAGCCTTGTCCATGTTGGTTGTCATGCAGGAGAGGTCAGGTTCACTCTGGCTAATGCCCCGGCCCACATCCAGCTGTACATCCGCAAGCAGGGCTTGCTCGCTGCTGCCTTCAGCCTCCTGCTCTGTCAGAGCTGCATCCTTCCCCACTTCCAGCTCAGGTTGGGGCTGGACTAGAGGTGTTTCTGCCTCATCAAGAGCTCCTACCAGTCCTGAGCCCCTGGGGACCATCAGACTGTTGGTCCTCCTTAAGTCCTGAGTTCTCTCTTCTTCATGGATGGTTGGCTCCTTGCTCCTGTGGCTGCTCTGAGGCTCGTGTTCCTTCTCCCCATCGATGGACACCCCTTCATCCAGACTCCGCTCCTGGCTGGCAGACCTGCTTCTGGAGGCAGAGGCAGACTCCTTGCCCTCAGTCCTGACTCGGCGATGCCGGCTTCGCCTCTGACTCTGCCTGTGCCTGGCCCGGTCCTCAAAAGTCACCACAGTCTCTCCTCCCCCAGTCTCCTGCTGGGTTGGGTCACAGTTTCCATGACAGGATCTGGGCAGCCACGGTGGCTCCCGTTTGCCCAGGGACAAAGGGCTCCTCTGGTTGTCCAGGACGCTAGTCAGGCCACCTATGTCCCCCTTGAGAGAACCTCCACGGCTGATACGCTCCTCTTCACATTTTTCAAGACCCAAGCCCAGGGCTAGGCCCTCAATGGGCCTGGGCCTCCGATAGAGGCTAGGATGAGCATTGAGTGGGTTGAGAGGACTCAGTGGGTTGAGTGGATTGAGGGGGTTCATTGGTGGGGCCTCCTCTTTGTTGAGGGCTTCTTGGCTAGACATTTGCATGTGCCTCCTCAGCTGGCTGGTGCGCTGTTCCCACACAGACATGTGGTGTCGGCGTCTCCTCTCCCTCAGGTGGCTGCTGCGCGGCTCCCACATCGACATGTGGTGTCTTCTCCTTCTGTCTCTTTCAATGGAAGGCATGTTGGGAGCAGACATCGGGCTGACCTCCTTGGCCTTCTGCAGTGCATGTTTCTGGTTGAAGGCTTCTTCTTCCTCCTGCTCATCCTTGGTCAGTTCCTGGGCATTGGCGAGATTGTCCACAGCGATAGCCAAGAATACATTCAGCAGTGTGTAGTTTCCAAACAAGGTGAGCACAATGAAGTAGATGGCAGACCACATGCCTGAGCTCACCCCACCCTGGGAGCGGATGCCGTTATACATCACTTCATTCCAGTCTTCCCCCGTCAGGATCTGGAACACTGTCATGATAGCTGCAGGGAAGGTATCAAAATTAGCCGAAGGAGTCCCATCATTAAAGTTAAACCTGCCTCCAAAGAGCTGCATTCCCAGGAGAGCAAAGACAACAATGAAGAGGAAGAGGAGGAAGAGTAAGCTGATGATAGACTTCATGGAGCTCATCAAGGAAACAACCAGATTCCGGAGGGATGCCCAATACTTGGTTATTTTAAATATCCTTAGGAGCCGGAGAGCTCGTAAGACACTGATTCCAAAAGATGTGCCAGGTCGGAAGATTGCCCAAACGACCTCAAAGATGCTGCCCACTGTGACCCCAAAATCAAAGCAGTTGAAGGATGAGTGAAAATAAAGGCGTGGCCCCATGCCATACATCTTCAGGGACATCTCCAACAGGAAGAGTCCCAGAAACAAAAATTCTGCATAGTAGAGGAGGTGAGTGAGCCACTGTGGCTGGTTGTGATGAACGATGGCCACACAGGCAGTATTGAGAGCCACAACACTCAGGACGATCCAGTAGAACACTTGCGACTTGACCATGTGTCGGATAGAGATACGCAGAAGCCGTTCCTTGTGCCGGAAATAGGAGGCTCCATCTACTTTTGTGCTCTTGATACTGGCTCTGGCAAGAGGTGTGCCCACTGAAGAGATATCAACGCAGTGCTCATCGCTGGAGTCTCGGGTCATGGCCTCCGTCCGGCTCCTTTTGATGGTTGCCCTTCGAAGCACTTCCAAGGCTGATGTTCCCGAGTTTTTATTTTCTTCAGCAAGCATGACTTCCTCTGCTTTGTCTATCCAGGCGCGGTAGCCATTCAACTCGCGCTCAATCTGTTGCTGACGCCGGAGCTTCATGAATGCTCTTCGGTTCTCCACTCTCTCTCTTTCTTTGGCAAATTCCCCGGAAAGCACGCCCAGGACAAGGTTGAGAACAAAGAAGGATCCGATGATGATGAGGGGGATGAAGTACAGCCAGTTCCAGGTGGCTCCTAAGGCATCATTGGTATTGTACAGCACAGTGGTCCACCCTTCCATAGTGATGCATTGGAAGACAGTCAGCACAGCAAAAAGGATGTTGTCAAACTGGGTGATCCCGTCATTGGGGCCGATCCAGTCCTTACATTCATAACCAGCCGGGCAGCCCTGTACACCACACGGGTGAGGAGGATCAAATCCCTCTAGAATACCTGAATTGTTCATGAAGCATGCTCGATGCAACTTGCCACTGTAGAACTCCAAGCCAATGATGGCAAACATGAGAATGGCAAAGAAGAGCAGAAGGCCAATCTGCAGAAGAGGCACCATGGCCTTCATGATGGACTTCAGCACGATCTGCAGGCTAGGTATTCCTGACACGAGCTTTAAGGGCCTCAGGACACGCACAGCCCGGAGGGTCCGCAGGTCCACGTGGGTGTTGAAATGGGTTCCTGCAGTGGCCAGGATGCCACTGAGGACCACAATGAAGTCCATGACATTCCAGCCGTTACGGAGGTACGAACCCTTATGGAAGATGAATCCTAGAGCCACGATTTTGATCCCAGCTTCAAAGCAGAAGATTCCAATAAAATATGGTTCTGTCTTCTCCAGTCTTCGGGACATTGGGGTCTTGTCATCCTCAGGAAGATGCTGCTCCAGGGCCAAGACGATGCAGTTGGCAATGATGGTGGCCAGGATCATGTACTCAAATGGTGGCCAATCGATGAGCTTCTTGGCATATTTCCTGACAATGTTATCTTCTCCGAAGATGAACAGGGATCTGTTGACCGTGAAACAGTTCTGCCGGACTGGTATGGGGTTGTACAAAGCCATAGTCCGCGCCCTCTGCGCTTTTGACTGCTTGTAGGCGGCCGCCGGCCCCGAGGCCGGTACGGGGGTTCCTTGTCGGTTCCTGCTCTGGTCCGAGTCTCCATCGCCTGAGCCTGGTCTGCCAACGACCACCGCCTCCCCGAAGCGAGCCAT
>cc19c716-a8c5-4989-8b10-5c6694139b40_ENSRNOG00000002863
TAGCACTTATCGTCTTCTTCCGTGTCACTCAGGAGGTCACTGACAGCTCCACACATCATGCCAGGCCCAGGCCCCCCACGCCTCCGCCGCCGATAGTGCCCATTAGGCATCTGCCAGCTGTGCCGTAGGGGTGGGGCAGAGCCAATGGTATTGGACCGGCCCAAGCTAGTAGCTACGGCTGCCTCAAAGGTGAGTGTCTCCTCCTCGCCACAGTCTGAGGCGTGGGAGTCTTCATGGAGGGCCAGATAGGGCTCAGAGATGTAGTGCTGTGGGGAAGGGTGCTGGCCCTGCTGGGGGTGCAAGGAGTTGGAAGACTCGGTTAGGCAAGCGCTGTTGCTTTCCAGAGCTTGAGAGGCCAGTGGGGATCCACCCTCACTTCCATCAGGAGGTGGAGAGATGCCGCCAGTGTGTCTCATCAGGGAGCTGTAGGAGAGGAGGGGCCGAGGCTTTGGTGGCACAGGTGGGAGCTGGCGACGACTTCGTCTTGGGGTGCTGGTGTCGGAGATAGAGGGAATGGAGCTCTCACTCAGTGAACCTGTACCCTGTCTGTTGGGGGTTTGTGACCTTCCCTCACTGGGTGACCTGGACTGGCGACGTTCTGGGGACTCCCAGTCAGCCTGGGTTCCTCGCTCCTCAGAATTGCAGCGGGAGACATCCGGAGAGAGGAGATGCTTTCGTTCTTTGGATCGGCCTCTCTCCCTGCCTCCTGAGCGGTGAGTGTCAGACTTGTGACCAGAGTCAGAATTCAGGCGGTGGGCTGACAGCCTCAGGGAGGAATGGTAACTTCTGCGTCGTGACTTGTAGGTGTTTTCACTGCTACGTTCCATGGAGAACTCCTCCAACCAGGAGGAATTTGAACGCTTATCCCGAATTGTAGAAAATGAACGTCGCATAGAGCTAGGGTCTGTTACCACCAGCGATTGCTGTTCCTGGAATTGTCCATCATCCGCTGGGTCCATACAAGCCAACTGGAATATTTCTTGAGGGGAGAGTGGACTCATTGAAGGGTATCCACTCCGACCACTCAGGCCAGAAACAGGGTCCTGCTGGAGATAAGGCAGGGCTTTGGCATTAGAAATGATCTCCTGAGGCAGTGAGGAGGGCTCCATGCGCTGGAACATGGGTGCATTTTTCTGTTCTTCCAGCTGCTGTCTCTGTTTCTTTACCTTACTCTGTTTATAGTAGTCCATAATCATCATTGCTGCATAGATCTTGCCCACAGTCAGGTCAGAGGCTTTGGGCATGGGCACTAGCAGATCCAACATCTTTTGGGACAGGTGAGGCCAAATGGCCAGGGTCTCTTTTTGTAGCTCTGAGTCTAGCTGCTGTCTGTCTGCACCACCTTTGGCGATTTTAATGTCCAGAGCTGTCCGGATCAGAGCCATAAGTGTGGAGGTGAAATGGACTGTCATGTCCTCAGCCACTGGCATATTCATCAGGACCAACCTCTTATAGGCCACTTTGGAGGGACATCTCTTGCCGAGGCCTAGCGGTGGTGACATGAGAGTCAGCATTTCATACATCTCAGTGTAATGGATGCGGCCACATGCTGCTCTGTCATACTCTGCCCAGACACGGACAAATTCATCCAAGTGGTGAGGCCCCAGGATGGACGAATCTCGAGTCAGGTACTCAAAGTTGTCCATGATAACAGCCACAAACAGGTTGAGCATCAGGAAGGAGCAGAAGAAGATGAAGGAGACAAAATAAACGTAGGCCAGGTCAGTGCCACAGCGCTCACTCTCGTTCTGCCCTGAGGGTGCAGTGGTGTCAGGCTCACAGCCCTTCTCGCCCAGACATGACAACATAATCTCCTGCCAAGCCTCCCCTGTGGCGCTCCTGAAAAGCAGCATGAGAGACCCGAAGAAACTCCGAAAGTTGTTGTGCCGGTTGATATGACTCTCCTCATCTAACTTTATGTTTCCAAACACCTGCATCCCAATGATAGCGTAGATGAAGAAAAGCATGGCAATCAGAAGGCAGACATAGGGGAGAGCCTTAAAGGACTGCACGAAGGTCCACAGTAAGATGCGGATGGTGTAGCCCTGTCGCAGAAGCTTTATGAGCCGTGCAGCTCGGAAGAGCTTCAGAAAGCTCATATTGAAGCCACTGGTGTTCACCAGCTTGCTGTCTGTCAGGATAATTTCTGTGATACTGCCGATCACGGTAATGAAGTCAAAGATGTTCCAGGTATCTCGGAAATAGTTCAAGAAGCCGAAAGCGATGACCTTTAGGACACATTCTAGGGAAAACACCATAGTGAAGGCGATGTTCAGGTACTTTAGGGCGAGCTCATAGGTCCAAGGAGCAGAATAGTAGGGTTAGTGGTGCTGAAGATGAACATAGAGCTATGGGGCACCATGGCTTTTCCAGTCTCCCGCTTCTCCTTCTTCTGCTTCTTCTTTTCCACCTCTTCCTCTTCCTCTTTGGTCTCTGCTTCCTTCAAGGGACTGGCTTCTCCATCCGTCTTGTTGCTAATGTTCACCACTGTTGAGTCCACCAAGGGGTCCATGTCAGGGATGGCGACTGTGACACTGGTGCTCTCAGTGGTAGCCTTGTCCATGTTGGTTGTCATGCAGGAGAGGTCAGGTTCACTCTGGCTAATGCCCCGGCCCACATCCAGCTGTACATCCGCAAGCAGGGCTTGCTCGCTGCTGCCTTCAGCCTCCTGCTCTGTCAGAGCTGCATCCTTCCCCACTTCCAGCTCAGGTTGGGGCTGGACTAGAGGTGTTTCTGCCTCATCAAGAGCTCCTACCAGTCCTGAGCCCCTGGGGACCATCAGACTGTTGGTCCTCCTTAAGTCCTGAGTTCTCTCTTCTTCATGGATGGTTGGCTCCTTGCTCCTGTGGCTGCTCTGAGGCTCGTGTTCCTTCTCCCCATCGATGGACACCCCTTCATCCAGACTCCGCTCCTGGCTGGCAGACCTGCTTCTGGAGGCAGAGGCAGACTCCTTGCCCTCAGTCCTGACTCGGCGATGCCGGCTTCGCCTCTGACTCTGCCTGTGCCTGGCCCGGTCCTCAAAAGTCACCACAGTCTCTCCTCCCCCAGTCTCCTGCTGGGTTGGGTCACAGTTTCCATGACAGGATCTGGGCAGCCACGGTGGCTCCCGTTTGCCCAGGGACAAAGGGCTCCTCTGGTTGTCCAGGACGCTAGTCAGGCCACCTATGTCCCCCTTGAGAGAACCTCCACGGCTGATACGCTCCTCTTCACATTTTTCAAGACCCAAGCCCAGGGCTAGGCCCTCAATGGGCCTGGGCCTCCGATAGAGGCTAGGATGAGCATTGAGTGGGTTGAGAGGACTCAGTGGGTTGAGTGGATTGAGGGGGTTCATTGGTGGGGCCTCCTCTTTGTTGAGGGCTTCTTGGCTAGACATTTGCATGTGCCTCCTCAGCTGGCTGGTGCGCTGTTCCCACACAGACATGTGGTGTCGGCGTCTCCTCTCCCTCAGGTGGCTGCTGCGCGGCTCCCACATCGACATGTGGTGTCTTCTCCTTCTGTCTCTTTCAATGGAAGGCATGTTGGGAGCAGACATCGGGCTGACCTCCTTGGCCTTCTGCAGTGCATGTTTCTGGTTGAAGGCTTCTTCTTCCTCCTGCTCATCCTTGGTCAGTTCCTGGGCATTGGCGAGATTGTCCACAGCGATAGCCAAGAATACATTCAGCAGTGTGTAGTTTCCAAACAAGGTGAGCACAATGAAGTAGATGGCAGACCACATGCCTGAGCTCACCCCACCCTGGGAGCGGATGCCGTTATACATCACTTCATTCCAGTCTTCCCCCGTCAGGATCTGGAACACTGTCATGATAGCTGCAGGGAAGGTATCAAAATTAGCCGAAGGAGTCCCATCATTAAAGTTAAACCTGCCTCCAAAGAGCTGCATTCCCAGGAGAGCAAAGACAACAATGAAGAGGAAGAGGAGGAAGAGTAAGCTGATGATAGACTTCATGGAGCTCATCAAGGAAACAACCAGATTCCGGAGGGATGCCCAATACTTGGTTATTTTAAATATCCTTAGGAGCCGGAGAGCTCGTAAGACACTGATTCCAAAAGATGTGCCAGGTCGGAAGATTGCCCAAACGACCTCAAAGATGCTGCCCACTGTGACCCCAAAATCAAAGCAGTTGAAGGATGAGTGAAAATAAAGGCGTGGCCCCATGCCATACATCTTCAGGGACATCTCCAACAGGAAGAGTCCCAGAAACAAAAATTCTGCATAGTAGAGGAGGTGAGTGAGCCACTGTGGCTGGTTGTGATGAACGATGGCCACACAGGCAGTATTGAGAGCCACAACACTCAGGACGATCCAGTAGAACACTTGCGACTTGACCATGTGTCGGATAGAGATACGCAGAAGCCGTTCCTTGTGCCGGAAATAGGAGGCTCCATCTACTTTTGTGCTCTTGATACTGGCTCTGGCAAGAGGTGTGCCCACTGAAGAGATATCAACGCAGTGCTCATCGCTGGAGTCTCGGGTCATGGCCTCCGTCCGGCTCCTTTTGATGGTTGCCCTTCGAAGCACTTCCAAGGCTGATGTTCCCGAGTTTTTATTTTCTTCAGCAAGCATGACTTCCTCTGCTTTGTCTATCCAGGCGCGGTAGCCATTCAACTCGCGCTCAATCTGTTGCTGACGCCGGAGCTTCATGAATGCTCTTCGGTTCTCCACTCTCTCTCTTTCTTTGGCAAATTCCCCGGAAAGCACGCCCAGGACAAGGTTGAGAACAAAGAAGGATCCGATGATGATGAGGGGGATGAAGTACAGCCAGTTCCAGGTGGCTCCTAAGGCATCATTGGTCTGAAGGAAAGAAAAATGGT
>e9a1a515-208c-4ede-8240-d13484d1c3a3_ENSRNOG00000002863
TAGCACTTATCGTCTTCTTCCGTGTCACTCAGGAGGTCACTGACAGCTCCACACATCATGCCAGGCCCAGGCCCCCCACGCCTCCGCCGCCGATAGTGCCCATTAGGCATCTGCCAGCTGTGCCGTAGGGGTGGGGCAGAGCCAATGGTATTGGACCGGCCCAAGCTAGTAGCTACGGCTGCCTCAAAGGTGAGTGTCTCCTCCTCGCCACAGTCTGAGGCGTGGGAGTCTTCATGGAGGGCCAGATAGGGCTCAGAGATGTAGTGCTGTGGGGAAGGGTGCTGGCCCTGCTGGGGGTGCAAGGAGTTGGAAGACTCGGTTAGGCAAGCGCTGTTGCTTTCCAGAGCTTGAGAGGCCAGTGGGGATCCACCCTCACTTCCATCAGGAGGTGGAGAGATGCCGCCAGTGTGTCTCATCAGGGAGCTGTAGGAGAGGAGGGGCCGAGGCTTTGGTGGCACAGGTGGGAGCTGGCGACGACTTCGTCTTGGGGTGCTGGTGTCGGAGATAGAGGGAATGGAGCTCTCACTCAGTGAACCTGTACCCTGTCTGTTGGGGGTTTGTGACCTTCCCTCACTGGGTGACCTGGACTGGCGACGTTCTGGGGACTCCCAGTCAGCCTGGGTTCCTCGCTCCTCAGAATTGCAGCGGGAGACATCCGGAGAGAGGAGATGCTTTCGTTCTTTGGATCGGCCTCTCTCCCTGCCTCCTGAGCGGTGAGTGTCAGACTTGTGACCAGAGTCAGAATTCAGGCGGTGGGCTGACAGCCTCAGGGAGGAATGGTAACTTCTGCGTCGTGACTTGTAGGTGTTTTCACTGCTACGTTCCATGGAGAACTCCTCCAACCAGGAGGAATTTGAACGCTTATCCCGAATTGTAGAAAATGAACGTCGCATAGAGCTAGGGTCTGTTACCACCAGCGATTGCTGTTCCTGGAATTGTCCATCATCCGCTGGGTCCATACAAGCCAACTGGAATATTTCTTGAGGGGAGAGTGGACTCATTGAAGGGTATCCACTCCGACCACTCAGGCCAGAAACAGGGTCCTGCTGGAGATAAGGCAGGGCTTTGGCATTAGAAATGATCTCCTGAGGCAGTGAGGAGGGCTCCATGCGCTGGAACATGGGTGCATTTTTCTGTTCTTCCAGCTGCTGTCTCTGTTTCTTTACCTTACTCTGTTTATAGTAGTCCATAATCATCATTGCTGCATAGATCTTGCCCACAGTCAGGTCAGAGGCTTTGGGCATGGGCACTAGCAGATCCAACATCTTTTGGGACAGGTGAGGCCAAATGGCCAGGGTCTCTTTTTGTAGCTCTGAGTCTAGCTGCTGTCTGTCTGCACCACCTTTGGCGATTTTAATGTCCAGAGCTGTCCGGATCAGAGCCATAAGTGTGGAGGTGAAATGGACTGTCATGTCCTCAGCCACTGGCATATTCATCAGGACCAACCTCATGCTGCTCTGTCATACTCTGCCCAGACACGGACAAATTCATCCAAGTGGTGAGGCCCCAGGATGGACGAATCTCGAGTCAGGTACTCAAAGTTGTCCATGATAACAGCCACAAACAGGTTGAGCATCAGGAAGGAGCAGAAGAAGATGAAGGAGACAAAATAAACGTAGGCCAGGTCAGTGCCACAGCGCTCACTCTCGTTCTGCCCTGAGGGTGCAGTGGTGTCAGGCTCACAGCCCTTCTCGCCCAGACATGACAACATAATCTCCTGCCAAGCCTCCCCTGTGGCGCTCCTGAAAAGCAGCATGAGAGACCCGAAGAAACTCCGAAAGTTGTTGTGCCGGTTGATATGACTCTCCTCATCTAACTTTATGTTTCCAAACACCTGCATCCCAATGATAGCGTAGATGAAGAAAAGCATGGCAATCAGAAGGCAGACATAGGGGAGAGCCTTAAAGGACTGCACGAAGGTCCACAGTAAGATGCGGATGGTGTAGCCCTGTCGCAGAAGCTTTATGAGCCGTGCAGCTCGGAAGAGCTTCAGAAAGCTCATATTGAAGCCACTGGTGTTCACCAGCTTGCTGTCTGTCAGGATAATTTCTGTGATACTGCCGATCACGGTAATGAAGTCAAAGATGTTCCAGGTATCTCGGAAATAGTTCAAGAAGCCGAAAGCGATGACCTTTAGGACACATTCTAGGGAAAACACCATAGTGAAGGCGATGTTCAGGTACTTTAGGGCGAGCTCATAGGTCCAAGGAGCAGAATAGTACTTCATCATCAGCACAACGGTGTTCAAGGCAATCATGGCCATGATGGTATACTCAAAGGATGGCGAGACTACGAAGTGCCACACGCGGTACTGGAAGGTGTGCCTGTTTTGTGGCATGTAGCGGGTGAGAGGTTTGGCACTAATGGCGAAGTCGATGCATGCCCGCTCATTCTTTTCTAGGCTACACTCCTCCATCATCTTGTCCCCTTGCTCCTGGAAGGTGATGATAATGAGGGCCACGAAGATATTGACAAAGAAGAAAGGGAAGACCACAAAGTAGACCACATAGAAGATGGACATCTCCATGCGGTTGCTGCGGCTTGGGCCTCTGTCCTCCTCTGTCACATCTACCGAGTGCTGCAGAACCTGAGGCCATCCTTCCCCCGTGGAGACGGTGAAGAGGGTCAGCAGGGCCCAGATGATGTTGTCATAGTGGAATTCATGACGCTTCCACTCCCGGCCCTTCACCTCCATCTTGTTTTTCTCGTGGTCTACATAGTTGCCTATGCATTCCTTCTCTGTGTCCTTGGAACTGTCGGTGCAATAAAAGAACTTTCCCTTGAATAACTGAACAGCAATGACGGCAAAGATGAACATAAAGAGCTTGTAGACAATGAGTATGTTGAAGACATTCTTCAAGGAGGTCACCACGCAGTCAAACACAGCCTTCAGTTTGGGCAAGCGCTTGATGGTTTTCAGTGGTCGCAGAACTCGAAGTACCCTCAGAGACTTGATCGTCTTGATATCCCGCCCCTTGTTGGTTGCCAGAGCAAATGCTACCAATGCACCAACCACTACCACAAAGTCCAGGATATTCCAGAGGTCTCGGAAGTACGATCCATCCTGCAGGATCAAGCCTTGGTCTATCATCTTTATCACCATCTCAAAGGTAAACACTCCTGTGAAAACATAGTCGAAATATCTCAGGACTTTGTTACGCTCTGAGTTAGTTAGTACAGGGTCCTCAGCTGCCAGGGCAATGCTGCTGGCCGCAATCACCAAGAGAATGCACATCTCAAAGTAGCGTAGATTCACAATGTAGTGGCAAGCCTTGCGGATCGGGTTAGTGGTGCTGAAGATGAACATAGAGCTATGGGGCACCATGGCTTTTCCAGTCTCCCGCTTCTCCTTCTTCTGCTTCTTCTTTTCCACCTCTTCCTCTTCCTCTTTGGTCTCTGCTTCCTTCAAGGGACTGGCTTCTCCATCCGTCTTGTTGCTAATGTTCACCACTGTTGAGTCCACCAAGGGGTCCATGTCAGGGATGGCGACTGTGACACTGGTGCTCTCAGTGGTAGCCTTGTCCATGTTGGTTGTCATGCAGGAGAGGTCAGGTTCACTCTGGCTAATGCCCCGGCCCACATCCAGCTGTACATCCGCAAGCAGGGCTTGCTCGCTGCTGCCTTCAGCCTCCTGCTCTGTCAGAGCTGCATCCTTCCCCACTTCCAGCTCAGGTTGGGGCTGGACTAGAGGTGTTTCTGCCTCATCAAGAGCTCCTACCAGTCCTGAGCCCCTGGGGACCATCAGACTGTTGGTCCTCCTTAAGTCCTGAGTTCTCTCTTCTTCATGGATGGTTGGCTCCTTGCTCCTGTGGCTGCTCTGAGGCTCGTGTTCCTTCTCCCCATCGATGGACACCCCTTCATCCAGACTCCGCTCCTGGCTGGCAGACCTGCTTCTGGAGGCAGAGGCAGACTCCTTGCCCTCAGTCCTGACTCGGCGATGCCGGCTTCGCCTCTGACTCTGCCTGTGCCTGGCCCGGTCCTCAAAAGTCACCACAGTCTCTCCTCCCCCAGTCTCCTGCTGGGTTGGGTCACAGTTTCCATGACAGGATCTGGGCAGCCACGGTGGCTCCCGTTTGCCCAGGGACAAAGGGCTCCTCTGGTTGTCCAGGACGCTAGTCAGGCCACCTATGTCCCCCTTGAGAGAACCTCCACGGCTGATACGCTCCTCTTCACATTTTTCAAGACCCAAGCCCAGGGCTAGGCCCTCAATGGGCCTGGGCCTCCGATAGAGGCTAGGATGAGCATTGAGTGGGTTGAGAGGACTCAGTGGGTTGAGTGGATTGAGGGGGTTCATTGGTGGGGCCTCCTCTTTGTTGAGGGCTTCTTGGCTAGACATTTGCATGTGCCTCCTCAGCTGGCTGGTGCGCTGTTCCCACACAGACATGTGGTGTCGGCGTCTCCTCTCCCTCAGGTGGCTGCTGCGCGGCTCCCACATCGACATGTGGTGTCTTCTCCTTCTGTCTCTTTCAATGGAAGGCATGTTGGGAGCAGACATCGGGCTGACCTCCTTGGCCTTCTGCAGTGCATGTTTCTGGTTGAAGGCTTCTTCTTCCTCCTGCTCATCCTTGGTCAGTTCCTGGGCATTGGCGAGATTGTCCACAGCGATAGCCAAGAATACATTCAGCAGTGTGTAGTTTCCAAACAAGGTGAGCACAATGAAGTAGATGGCAGACCACATGCCTGAGCTCACCCCACCCTGGGAGCGGATGCCGTTATACATCACTTCATTCCAGTCTTCCCCCGTCAGGATCTGGAACACTGTCATGATAGCTGCAGGGAAGGTATCAAAATTAGCCGAAGGAGTCCCATCATTAAAGTTAAACCTGCCTCCAAAGAGCTGCATTCCCAGGAGAGCAAAGACAACAATGAAGAGGAAGAGGAGGAAGAGTAAGCTGATGATAGACTTCATGGAGCTCATCAAGGAAACAACCAGATTCCGGAGGGATGCCCAATACTTGGTTATTTTAAATATCCTTAGGAGCCGGAGAGCTCGTAAGACACTGATTCCAAAAGATGTGCCAGGTCGGAAGATTGCCCAAACGACCTCAAAGATGCTGCCCACTGTGACCCCAAAATCAAAGCAGTTGAAGGATGAGTGAAAATAAAGGCGTGGCCCCATGCCATACATCTTCAGGGACATCTCCAACAGGAAGAGTCCCAGAAACAAAAATTCTGCATAGTAGAGGAGGTGAGTGAGCCACTGTGGCTGGTTGTGATGAACGATGGCCACACAGGCAGTATTGAGAGCCACAACACTCAGGACGATCCAGTAGAACACTTGCGACTTGACCATGTGTCGGATAGAGATACGCAGAAGCCGTTCCTTGTGCCGGAAATAGGAGGCTCCATCTACTTTTGTGCTCTTGATACTGGCTCTGGCAAGAGGTGTGCCCACTGAAGAGATATCAACGCAGTGCTCATCGCTGGAGTCTCGGGTCATGGCCTCCGTCCGGCTCCTTTTGATGGTTGCCCTTCGAAGCAATTGTACAGCACAGTGGTCCACCCTTCCATAGTGATGCATTGGAAGACAGTCAGCACAGCAAAAAGGATGTTGTCAAACTGGGTGATCCCGTCATTGGGGCCGATCCAGTCCTTACATTCATAACCAGCCGGGCAGCCCTGTACACCACACGGGTGAGGAGGATCAAATCCCTCTAGAATACCTGAATTGTTCATGAAGCATGCTCGATGCAACTTGCCACTGTAGAACTCCAAGCCAATGATGGCAAACATGAGAATGGCAAAGAAGAGCAGAAGGCCAATCTGCAGAAGAGGCACCATGGCCTTCATGATGGACTTCAGCACGATCTGCAGGCTAGGTATTCCTGACACGAGCTTTAAGGGCCTCAGGACACGCACAGCCCGGAGGGTCCGCAGGTCCACGTGGGTGTTGAAATGGGTTCCTGCAGTGGCCAGGATGCCACTGAGGACCACAATGAAGTCCATGACATTCCAGCCGTTACGGAGGTACGAACCCTTATGGAAGATGAATCCTAGAGCCACGATTTTGATCCCAGCTTCAAAGCAGAAGATTCCAATAAAATATGGTTCTGTCTTCTCCAGTCTTCGGGACATTGGGGTCTTGTCATCCTCAGGAAGATGCTGCTCCAGGGCCAAGACGATGCAGTTGGCAATGATGGTGGCCAGGATCATGTACTCAAATGGTGGCCAATCGATGAGCTTCTTGGCATATTTCCTGACAATGTTATCTTCTCCGAAGATGAACAGGGATCTGTTGACCGTGAAACAGTTCTGCCGGACTGGTATGGGGTTGTACAAAGCCATAGTCCGCGCCCTCTGCGCTTTTGACTGCTTGTAGGCGGCCGCCGGCCCCGAGGCCGGTACGGGGGTTCCTTGTCGGTTCCTGCTCTGGTCCGAGTCTCCATCGCCTGAGCCTGGTCTGCCAACGACCACCGCCTCCCCGAAGCGAGCCAT
>067817a7-b855-4a2a-bd1f-eb0c21a45d2b_ENSRNOG00000002863
TAGCACTTATCGTCTTCTTCCGTGTCACTCAGGAGGTCACTGACAGCTCCACACATCATGCCAGGCCCAGGCCCCCCACGCCTCCGCCGCCGATAGTGCCCATTAGGCATCTGCCAGCTGTGCCGTAGGGGTGGGGCAGAGCCAATGGTATTGGACCGGCCCAAGCTAGTAGCTACGGCTGCCTCAAAGGTGAGTGTCTCCTCCTCGCCACAGTCTGAGGCGTGGGAGTCTTCATGGAGGGCCAGATAGGGCTCAGAGATGTAGTGCTGTGGGGAAGGGTGCTGGCCCTGCTGGGGGTGCAAGGAGTTGGAAGACTCGGTTAGGCAAGCGCTGTTGCTTTCCAGAGCTTGAGAGGCCAGTGGGGATCCACCCTCACTTCCATCAGGAGGTGGAGAGATGCCGCCAGTGTGTCTCATCAGGGAGCTGTAGGAGAGGAGGGGCCGAGGCTTTGGTGGCACAGGTGGGAGCTGGCGACGACTTCGTCTTGGGGTGCTGGTGTCGGAGATAGAGGGAATGGAGCTCTCACTCAGTGAACCTGTACCCTTAAAGGACTGCACGAAGGTCCACAGTAAGATGCGGATGGTGTAGCCCTGTCGCAGAAGCTTTATGAGCCGTGCAGCTCGGAAGAGCTTCAGAAAGCTCATATTGAAGCCACTGGTGTTCACCAGCTTGCTGTCTGTCAGGATAATTTCTGTGATACTGCCGATCACGGTAATGAAGTCAAAGATGTTCCAGGTATCTCGGAAATAGTTCAAGAAGCCGAAAGCGATGACCTTTAGGACACATTCTAGGGAAAACACCATAGTGAAGGCGATGTTCAGGTACTTTAGGGCGAGCTCATAGGTCCAAGGAGCAGAATAGTACTTCATCATCAGCACAACGGTGTTCAAGGCAATCATGGCCATGATGGTATACTCAAAGGATGGCGAGACTACGAAGTGCCACACGCGGTACTGGAAGGTGTGCCTGTTTTGTGGCATGTAGCGGGTGAGAGGTTTGGCACTAATGGCGAAGTCGATGCATGCCCGCTCATTCTTTTCTAGGCTACACTCCTCCATCATCTTGTCCCCTTGCTCCTGGAAGGTGATGATAATGAGGGCCACGAAGATATTGACAAAGAAGAAAGGGAAGACCACAAAGTAGACCACATAGAAGATGGACATCTCCATGCGGTTGCTGCGGCTTGGGCCTCTGTCCTCCTCTGTCACATCTACCGAGTGCTGCAGAACCTGAGGCCATCCTTCCCCCGTGGAGACGGTGAAGAGGGTCAGCAGGGCCCAGATGATGTTGTCATAGTGGAATTCATGACGCTTCCACTCCCGGCCCTTCACCTCCATCTTGTTTTTCTCGTGGTCTACATAGTTGCCTATGCATTCCTTCTCTGTGTCCTTGGAACTGTCGGTGCAATAAAAGAACTTTCCCTTGAATAACTGAACAGCAATGACGGCAAAGATGAACATAAAGAGCTTGTAGACAATGAGTATGTTGAAGACATTCTTCAAGGAGGTCACCACGCAGTCAAACACAGCCTTCAGTTTGGGCAAGCGCTTGATGGTTTTCAGTGGTCGCAGAACTCGAAGTACCCTCAGAGACTTGATCGTCTTGATATCCCGCCCCTTGTTGGTTAAAAGCATCTACTTACGCCAGAGCAAATGCTACCAATGCACCAACCACTACCACAAAGTCCAGGATATTCCAGAGGTCTCGGAAGTACGATCCATCCTGCAGGATCAAGCCTTGGTCTATCATCTTTATCACCATCTCAAAGGTAAACACTCCTGTGAAAACATAGTCGAAATATCTCAGGACTTTGTTACGCTCTGAGTTAGTTAGTACAGGGTCCTCAGCTGCCAGGGCAATGCTGCTGGCCGCAATCACCAAGAGAATGCACATCTCAAAGTAGCGTAGATTCACAATGTAGTGGCAAGCCTTGCGGATCGGGTTAGTGGTGCTGAAGATGAACATAGAGCTATGGGGCACCATGGCTTTTCCAGTCTCCCGCTTCTCCTTCTTCTGCTTCTTCTTTTCCACCTCTTCCTCTTCCTCTTTGGTCTCTGCTTCCTTCAAGGGACTGGCTTCTCCATCCGTCTTGTTGCTAATGTTCACCACTGTTGAGTCCACCAAGGGGTCCATGTCAGGGATGGCGACTGTGACACTGGTGCTCTCAGTGGTAGCCTTGTCCATGTTGGTTGTCATGCAGGAGAGGTCAGGTTCACTCTGGCTAATGCCCCGGCCCACATCCAGCTGTACATCCGCAAGCAGGGCTTGCTCGCTGCTGCCTTCAGCCTCCTGCTCTGTCAGAGCTGCATCCTTCCCCACTTCCAGCTCAGGTTGGGGCTGGACTAGAGGTGTTTCTGCCTCATCAAGAGCTCCTACCAGTCCTGAGCCCCTGGGGACCATCAGACTGTTGGTCCTCCTTAAGTCCTGAGTTCTCTCTTCTTCATGGATGGTTGGCTCCTTGCTCCTGTGGCTGCTCTGAGGCTCGTGTTCCTTCTCCCCATCGATGGACACCCCTTCATCCAGACTCCGCTCCTGGCTGGCAGACCTGCTTCTGGAGGCAGAGGCAGACTCCTTGCCCTCAGTCCTGACTCGGCGATGCCGGCTTCGCCTCTGACTCTGCCTGTGCCTGGCCCGGTCCTCAAAAGTCACCACAGTCTCTCCTCCCCCAGTCTCCTGCTGGGTTGGGTCACAGTTTCCATGACAGGATCTGGGCAGCCACGGTGGCTCCCGTTTGCCCAGGGACAAAGGGCTCCTCTGGTTGTCCAGGACGCTAGTCAGGCCACCTATGTCCCCCTTGAGAGAACCTCCACGGCTGATACGCTCCTCTTCACATTTTTCAAGACCCAAGCCCAGGGCTAGGCCCTCAATGGGCCTGGGCCTCCGATAGAGGCTAGGATGAGCATTGAGTGGGTTGAGAGGACTCAGTGGGTTGAGTGGATTGAGGGGGTTCATTGGTGGGGCCTCCTCTTTGTTGAGGGCTTCTTGGCTAGACATTTGCATGTGCCTCCTCAGCTGGCTGGTGCGCTGTTCCCACACAGACATGTGGTGTCGGCGTCTCCTCTCCCTCTCAATGGAAGGCATGTTGGGAGCAGACATCGGGCTGACCTCCTTGGCCTTCTGCAGTGCATGTTTCTGGTTGAAGGCTTCTTCTTCCTCCTGCTCATCCTTGGTCAGTTCCTGGGCATTGGCGAGATTGTCCACAGCGATAGCCAAGAATACATTCAGCAGTGTGTAGTTTCCAAACAAGGTGAGCACAATGAAGTAGATGGCAGACCACATGCCTGAGCTCACCCCACCCTGGGAGCGGATGCCGTTATACATCACTTCATTCCAGTCTTCCCCCGTCAGGATCTGGAACACTGTCATGATAGCTGCAGGGAAGGTATCAAAATTAGCCGAAGGAGTCCCATCATTAAAGTTAAACCTGCCTCCAAAGAGCTGCATTCCCAGGAGAGCAAAGACAACAATGAAGAGGAAGAGGAGGAAGAGTAAGCTGATGATAGACTTCATGGAGCTCATCAAGGAAACAACCAGATTCCGGAGGGATGCCCAATACTTGGTTATTTTAAATATCCTTAGGAGCCGGAGAGCTCGTAAGACACTGATTCCAAAAGATGTGCCAGGTCGGAAGATTGCCCAAACGACCTCAAAGATGCTGCCCACTGTGACCCCAAAATCAAAGCAGTTGAAGGATGAGTGAAAATAAAGGCGTGGCCCCATGCCATACATCTTCAGGGACATCTCCAACAGGAAGAGTCCCAGAAACAAAAATTCTGCATAGTAGAGGAGGTGAGTGAGCCACTGTGGCTGGTTGTGATGAACGATGGCCACACAGGCAGTATTGAGAGCCACAACACTCAGGACGATCCAGTAGAACACTTGCGACTTGACCATGTGTCGGATAGAGATACGCAGAAGCCGTTCCTTGTGCCGGAAATAGGAGGCTCCATCTACTTTTGTGCTCTTGATACTGGCTCTGGCAAGAGGTGTGCCCACTGAAGAGATATCAACGCAGTGCTCATCGCTGGAGTCTCGGGTCATGGCCTCCGTCCGGCTCCTTTTGATGGTTGCCCTTCGAAGCACTTCCAAGGCTGATGTTCCCGAGTTTTTATTTTCTTCAGCAAGCATGACTTCCTCTGCTTTGTCTATCCAGGCGCGGTAGCCATTCAACTCGCGCTCAATCTGTTGCTGACGCCGGAGCTTCATGAATGCTCTTCGGTTCTCCACTCTCTCTCTTTCTTTGGCAAATTCCCCGGAAAGCACGCCCAGGACAAGGTTGAGAACAAAGAAGGATCCGATGATGATGAGGGGGATGAAGTACAGCCAGTTCCAGGTGGCTCCTAAGGCATCATTGGTCTGAAGGAAAGAAAAATGGT
>e5efcefa-b092-40b2-ba80-71d9bf983e7c_ENSRNOG00000002863
TAGCACTTATCGTCTTCTTCCGTGTCACTCAGGAGGTCACTGACAGCTCCACACATCATGCCAGGCCCAGGCCCCCCACGCCTCCGCCGCCGATAGTGCCCATTAGGCATCTGCCAGCTGTGCCGTAGGGGTGGGGCAGAGCCAATGGTATTGGACCGGCCCAAGCTAGTAGCTACGGCTGCCTCAAAGGTGAGTGTCTCCTCCTCGCCACAGTCTGAGGCGTGGGAGTCTTCATGGAGGGCCAGATAGGGCTCAGAGATGTAGTGCTGTGGGGAAGGGTGCTGGCCCTGCTGGGGGTGCAAGGAGTTGGAAGACTCGGTTAGGCAAGCGCTGTTGCTTTCCAGAGCTTGAGAGGCCAGTGGGGATCCACCCTCACTTCCATCAGGAGGTGGAGAGATGCCGCCAGTGTGTCTCATCAGGGAGCTGTAGGAGAGGAGGGGCCGAGGCTTTGGTGGCACAGGTGGGAGCTGGCGACGACTTCGTCTTGGGGTGCTGGTGTCGGAGATAGAGGGAATGGAGCTCTCACTCAGTGAACCTGTACCCTGTCTGTTGGGGGTTTGTGACCTTCCCTCACTGGGTGACCTGGACTGGCGACGTTCTGGGGACTCCCAGTCAGCCTGGGTTCCTCGCTCCTCAGAATTGCAGCGGGAGACATCCGGAGAGAGGAGATGCTTTCGTTCTTTGGATCGGCCTCTCTCCCTGCCTCCTGAGCGGTGAGTGTCAGACTTGTGACCAGAGTCAGAATTCAGGCGGTGGGCTGACAGCCTCAGGGAGGAATGGTAACTTCTGCGTCGTGACTTGTAGGTGTTTTCACTGCTACGTTCCATGGAGAACTCCTCCAACCAGGAGGAATTTGAACGCTTATCCCGAATTGTAGAAAATGAACGTCGCATAGAGCTAGGGTCTGTTACCACCTGGGGATCCATAGTCAGACGTGGCATAGAGGATGCCCTCCCAGATCCCGCATGCTCCTGGGTGTCCGGAGGAAGGTAGATGCCATGGTTAGAGGACTGCACACTTTTTAATTCACTAACCTCTGGCTCCAGCGATTGCTGTTCCTGGAATTGTCCATCATCCGCTGGGTCCATACAAGCCAACTGGAATATTTCTTGAGGGGAGAGTGGACTCATTGAAGGGTATCCACTCCGACCACTCAGGCCAGAAACAGGGTCCTGCTGGAGATAAGGCAGGGCTTTGGCATTAGAAATGATCTCCTGAGGCAGTGAGGAGGGCTCCATGCGCTGGAACATGGGTGCATTTTTCTGTTCTTCCAGCTGCTGTCTCTGTTTCTTTACCTTACTCTGTTTATAGTAGTCCATAATCATCATTGCTGCATAGATCTTGCCCACAGTCAGGTCAGAGGCTTTGGGCATGGGCACTAGCAGATCCAACATCTTTTGGGACAGGTGAGGCCAAATGGCCAGGGTCTCTTTTTGTAGCTCTGAGTCTAGCTGCTGTCTGTCTGCACCACCTTTGGCGATTTTAATGTCCAGAGCTGTCCGGATCAGAGCCATAAGTGTGGAGGTGAAATGGACTGTCATGTCCTCAGCCACTGGCATATTCATCAGGACCAACCTCATGCTGCTCTGTCATACTCTGCCCAGACACGGACAAATTCATCCAAGTGGTGAGGCCCCAGGATGGACGAATCTCGAGTCAGGTACTCAAAGTTGTCCATGATAACAGCCACAAACAGGTTGAGCATCAGGAAGGAGCAGAAGAAGATGAAGGAGACAAAATAAACGTAGGCCAGGTCAGTGCCACAGCGCTCACTCTCGTTCTGCCCTGAGGGTGCAGTGGTGTCAGGCTCACAGCCCTTCTCGCCCAGACATGACAACATAATCTCCTGCCAAGCCTCCCCTGTGGCGCTCCTGAAAAGCAGCATGAGAGACCCGAAGAAACTCCGAAAGTTGTTGTGCCGGTTGATATGACTCTCCTCATCTAACTTTATGTTTCCAAACACCTGCATCCCAATGATAGCGTAGATGAAGAAAAGCATGGCAATCAGAAGGCAGACATAGGGGAGAGCCTTAAAGGACTGCACGAAGGTCCACAGTAAGATGCGGATGGTGTAGCCCTGTCGCAGAAGCTTTATGAGCCGTGCAGCTCGGAAGAGCTTCAGAAAGCTCATATTGAAGCCACTGGTGTTCACCAGCTTGCTGTCTGTCAGGATAATTTCTGTGATACTGCCGATCACGGTAATGAAGTCAAAGATGTTCCAGGTATCTCGGAAATAGTTCAAGAAGCCGAAAGCGATGACCTTTAGGACACATTCTAGGGAAAACACCATAGTGAAGGCGATGTTCAGGTACTTTAGGGCGAGCTCATAGGTCCAAGGAGCAGAATAGTACTTCATCATCAGCACAACGGTGTTCAAGGCAATCATGGCCATGATGGTATACTCAAAGGATGGCGAGACTACGAAGTGCCACACGCGGTACTGGAAGGTGTGCCTGTTTTGTGGCATGTAGCGGGTGAGAGGTTTGGCACTAATGGCGAAGTCGATGCATGCCCGCTCATTCTTTTCTAGGCTACACTCCTCCATCATCTTGTCCCCTTGCTCCTGGAAGGTGATGATAATGAGGGCCACGAAGATATTGACAAAGAAGAAAGGGAAGACCACAAAGTAGACCACATAGAAGATGGACATCTCCATGCGGTTGCTGCGGCTTGGGCCTCTGTCCTCCTCTGTCACATCTACCGAGTGCTGCAGAACCTGAGGCCATCCTTCCCCCGTGGAGACGGTGAAGAGGGTCAGCAGGGCCCAGATGATGTTGTCATAGTGGAATTCATGACGCTTCCACTCCCGGCCCTTCACCTCCATCTTGTTTTTCTCGTGGTCTACATAGTTGCCTATGCATTCCTTCTCTGTGTCCTTGGAACTGTCGGTGCAATAAAAGAACTTTCCCTTGAATAACTGAACAGCAATGACGGCAAAGATGAACATAAAGAGCTTGTAGACAATGAGTATGTTGAAGACATTCTTCAAGGAGGTCACCACGCAGTCAAACACAGCCTTCAGTTTGGGCAAGCGCTTGATGGTTTTCAGTGGTCGCAGAACTCGAAGTACCCTCAGAGACTTGATCGTCTTGATATCCCGCCCCTTGTTGGTTCTTTATCACCATCTCAAAGGTAAACACTCCTGTGAAAACATAGTCGAAATATCTCAGGACTTTGTTACGCTCTGAGTTAGTTAGTACAGGGTCCTCAGCTGCCAGGGCAATGCTGCTGGCCGCAATCACCAAGAGAATGCACATCTCAAAGTAGCGTAGATTCACAATGTAGTGGCAAGCCTTGCGGATCGGGTTAGTGGTGCTGAAGATGAACATAGAGCTATGGGGCACCATGGCTTTTCCAGTCTCCCGCTTCTCCTTCTTCTGCTTCTTCTTTTCCACCTCTTCCTCTTCCTCTTTGGTCTCTGCTTCCTTCAAGGGACTGGCTTCTCCATCCGTCTTGTTGCTAATGTTCACCACTGTTGAGTCCACCAAGGGGTCCATGTCAGGGATGGCGACTGTGACACTGGTGCTCTCAGTGGTAGCCTTGTCCATGTTGGTTGTCATGCAGGAGAGGTCAGGTTCACTCTGGCTAATGCCCCGGCCCACATCCAGCTGTACATCCGCAAGCAGGGCTTGCTCGCTGCTGCCTTCAGCCTCCTGCTCTGTCAGAGCTGCATCCTTCCCCACTTCCAGCTCAGGTTGGGGCTGGACTAGAGGTGTTTCTGCCTCATCAAGAGCTCCTACCAGTCCTGAGCCCCTGGGGACCATCAGACTGTTGGTCCTCCTTAAGTCCTGAGTTCTCTCTTCTTCATGGATGGTTGGCTCCTTGCTCCTGTGGCTGCTCTGAGGCTCGTGTTCCTTCTCCCCATCGATGGACACCCCTTCATCCAGACTCCGCTCCTGGCTGGCAGACCTGCTTCTGGAGGCAGAGGCAGACTCCTTGCCCTCAGTCCTGACTCGGCGATGCCGGCTTCGCCTCTGACTCTGCCTGTGCCTGGCCCGGTCCTCAAAAGTCACCACAGTCTCTCCTCCCCCAGTCTCCTGCTGGGTTGGGTCACAGTTTCCATGACAGGATCTGGGCAGCCACGGTGGCTCCCGTTTGCCCAGGGACAAAGGGCTCCTCTGGTTGTCCAGGACGCTAGTCAGGCCACCTATGTCCCCCTTGAGAGAACCTCCACGGCTGATACGCTCCTCTTCACATTTTTCAAGACCCAAGCCCAGGGCTAGGCCCTCAATGGGCCTGGGCCTCCGATAGAGGCTAGGATGAGCATTGAGTGGGTTGAGAGGACTCAGTGGGTTGAGTGGATTGAGGGGGTTCATTGGTGGGGCCTCCTCTTTGTTGAGGGCTTCTTGGCTAGACATTTGCATGTGCCTCCTCAGCTGGCTGGTGCGCTGTTCCCACACAGACATGTGGTGTCGGCGTCTCCTCTCCCTCTCAATGGAAGGCATGTTGGGAGCAGACATCGGGCTGACCTCCTTGGCCTTCTGCAGTGCATGTTTCTGGTTGAAGGCTTCTTCTTCCTCCTGCTCATCCTTGGTCAGTTCCTGGGCATTGGCGAGATTGTCCACAGCGATAGCCAAGAATACATTCAGCAGTGTGTAGTTTCCAAACAAGGTGAGCACAATGAAGTAGATGGCAGACCACATGCCTGAGCTCACCCCACCCTGGGAGCGGATGCCGTTATACATCACTTCATTCCAGTCTTCCCCCGTCAGGATCTGGAACACTGTCATGATAGCTGCAGGGAAGGTATCAAAATTAGCCGAAGGAGTCCCATCATTAAAGTTAAACCTGCCTCCAAAGAGCTGCATTCCCAGGAGAGCAAAGACAACAATGAAGAGGAAGAGGAGGAAGAGTAAGCTGATGATAGACTTCATGGAGCTCATCAAGGAAACAACCAGATTCCGGAGGGATGCCCAATACTTGGTTATTTTAAATATCCTTAGGAGCCGGAGAGCTCGTAAGACACTGATTCCAAAAGATGTGCCAGGTCGGAAGATTGCCCAAACGACCTCAAAGATGCTGCCCACTGTGACCCCAAAATCAAAGCAGTTGAAGGATGAGTGAAAATAAAGGCGTGGCCCCATGCCATACATCTTCAGGGACATCTCCAACAGGAAGAGTCCCAGAAACAAAAATTCTGCATAGTAGAGGAGGTGAGTGAGCCACTGTGGCTGGTTGTGATGAACGATGGCCACACAGGCAGTATTGAGAGCCACAACACTCAGGACGATCCAGTAGAACACTTGCGACTTGACCATGTGTCGGATAGAGATACGCAGAAGCCGTTCCTTGTGCCGGAAATAGGAGGCTCCATCTACTTTTGTGCTCTTGATACTGGCTCTGGCAAGAGGTGTGCCCACTGAAGAGATATCAACGCAGTGCTCATCGCTGGAGTCTCGGGTCATGGCCTCCGTCCGGCTCCTTTTGATGGTTGCCCTTCGAAGCACTTCCAAGGCTGATGTTCCCGAGTTTTTATTTTCTTCAGCAAGCATGACTTCCTCTGCTTTGTCTATCCAGGCGCGGTAGCCATTCAACTCGCGCTCAATCTGTTGCTGACGCCGGAGCTTCATGAATGCTCTTCGGTTCTCCACTCTCTCTCTTTCTTTGGCAAATTCCCCGGAAAGCACGCCCAGGACAAGGTTGAGAACAAAGAAGGATCCGATGATGATGAGGGGGATGAAGTACAGCCAGTTCCAGGTGGCTCCTAAGGCATCATTGGTCTGAAGGAAAGAAAAATGGT
>ce0ebbef-82ac-4370-9d04-bba4ea3e4b24_ENSRNOG00000002863
TAGCACTTATCGTCTTCTTCCGTGTCACTCAGGAGGTCACTGACAGCTCCACACATCATGCCAGGCCCAGGCCCCCCACGCCTCCGCCGCCGATAGTGCCCATTAGGCATCTGCCAGCTGTGCCGTAGGGGTGGGGCAGAGCCAATGGTATTGGACCGGCCCAAGCTAGTAGCTACGGCTGCCTCAAAGGTGAGTGTCTCCTCCTCGCCACAGTCTGAGGCGTGGGAGTCTTCATGGAGGGCCAGATAGGGCTCAGAGATGTAGTGCTGTGGGGAAGGGTGCTGGCCCTGCTGGGGGTGCAAGGAGTTGGAAGACTCGGTTAGGCAAGCGCTGTTGCTTTCCAGAGCTTGAGAGGCCAGTGGGGATCCACCCTCACTTCCATCAGGAGGTGGAGAGATGCCGCCAGTGTGTCTCATCAGGGAGCTGTAGGAGAGGAGGGGCCGAGGCTTTGGTGGCACAGGTGGGAGCTGGCGACGACTTCGTCTTGGGGTGCTGGTGTCGGAGATAGAGGGAATGGAGCTCTCACTCAGTGAACCTGTACCCTGTCTGTTGGGGGTTTGTGACCTTCCCTCACTGGGTGACCTGGACTGGCGACGTTCTGGGGACTCCCAGTCAGCCTGGGTTCCTCGCTCCTCAGAATTGCAGCGGGAGACATCCGGAGAGAGGAGATGCTTTCGTTCTTTGGATCGGCCTCTCTCCCTGCCTCCTGAGCGGTGAGTGTCAGACTTGTGACCTGGGGATCCATAGTCAGACGTGGCATAGAGGATGCCCTCCCAGATCCCGCATGCTCCTGGGTGTCCGGAGGAAGGTAGATGCCATGGTTAGAGGACTGCACACTTTTTAATTCACTAACCTCTGGCTCCAGCGATTGCTGTTCCTGGAATTGTCCATCATCCGCTGGGTCCATACAAGCCAACTGGAATATTTCTTGAGGGGAGAGTGGACTCATTGAAGGGTATCCACTCCGACCACTCAGGCCAGAAACAGGGTCCTGCTGGAGATAAGGCAGGGCTTTGGCATTAGAAATGATCTCCTGAGGCAGTGAGGAGGGCTCCATGCGCTGGAACATGGGTGCATTTTTCTGTTCTTCCAGCTGCTGTCTCTGTTTCTTTACCTTACTCTGTTTATAGTAGTCCATAATCATCATTGCTGCATAGATCTTGCCCACAGTCAGGTCAGAGGCTTTGGGCATGGGCACTAGCAGATCCAACATCTTTTGGGACAGGTGAGGCCAAATGGCCAGGGTCTCTTTTTGTAGCTCTGAGTCTAGCTGCTGTCTGTCTGCACCACCTTTGGCGATTTTAATGTCCAGAGCTGTCCGGATCAGAGCCATAAGTGTGGAGGTGAAATGGACTGTCATGTCCTCAGCCACTGGCATATTCATCAGGACCAACCTCTTATAGGCCACTTTGGAGGGACATCTCTTGCCGAGGCCTAGCGGTGGTGACATGAGAGTCAGCATTTCATACATCTCAGTGTAATGGATGCGGCCACATGCTGCTCTGTCATACTCTGCCCAGACACGGACAAATTCATCCAAGTGGTGAGGCCCCAGGATGGACGAATCTCGAGTCAGGTACTCAAAGTTGTCCATGATAACAGCCACAAACAGGTTGAGCATCAGGAAGGAGCAGAAGAAGATGAAGGAGACAAAATAAACGTAGGCCAGGTCAGTGCCACAGCGCTCACTCTCGTTCTGCCCTGAGGGTGCAGTGGTGTCAGGCTCACAGCCCTTCTCGCCCAGACATGACAACATAATCTCCTGCCAAGCCTCCCCTGTGGCGCTCCTGAAAAGCAGCATGAGAGACCCGAAGAAACTCCGAAAGTTGTTGTGCCGGTTGATATGACTCTCCTCATCTAACTTTATGTTTCCAAACACCTGCATCCCAATGATAGCGTAGATGAAGAAAAGCATGGCAATCAGAAGGCAGACATAGGGGAGAGCCTTAAAGGACTGCACGAAGGTCCACAGTAAGATGCGGATGGTGTAGCCCTGTCGCAGAAGCTTTATGAGCCGTGCAGCTCGGAAGAGCTTCAGAAAGCTCATATTGAAGCCACTGGTGTTCACCAGCTTGCTGTCTGTCAGGATAATTTCTGTGATACTGCCGATCACGGTAATGAAGTCAAAGATGTTCCAGGTATCTCGGAAATAGTTCAAGAAGCCGAAAGCGATGACCTTTAGGACACATTCTAGGGAAAACACCATAGTGAAGGCGATGTTCAGGTACTTTAGGGCGAGCTCATAGGTCCAAGGAGCAGAATAGTACTTCATCATCAGCACAACGGTGTTCAAGGCAATCATGGCCATGATGGTATACTCAAAGGATGGCGAGACTACGAAGTGCCACACGCGGTACTGGAAGGTGTGCCTGTTTTGTGGCATGTAGCGGGTGAGAGGTTTGGCACTAATGGCGAAGTCGATGCATGCCCGCTCATTCTTTTCTAGGCTACACTCCTCCATCATCTTGTCCCCTTGCTCCTGGAAGGTGATGATAATGAGGGCCACGAAGATATTGACAAAGAAGAAAGGGAAGACCACAAAGTAGACCACATAGAAGATGGACATCTCCATGCGGTTGCTGCGGCTTGGGCCTCTGTCCTCCTCTGTCACATCTACCGAGTGCTGCAGAACCTGAGGCCATCCTTCCCCCGTGGAGACGGTGAAGAGGGTCAGCAGGGCCCAGATGATGTTGTCATAGTGGAATTCATGACGCTTCCACTCCCGGCCCTTCACCTCCATCTTGTTTTTCTCGTGGTCTACATAGTTGCCTATGCATTCCTTCTCTGTGTCCTTGGAACTGTCGGTGCAATAAAAGAACTTTCCCTTGAATAACTGAACAGCAATGACGGCAAAGATGAACATAAAGAGCTTGTAGACAATGAGTATGTTGAAGACATTCTTCAAGGAGGTCACCACGCAGTCAAACACAGCCTTCAGTTTGGGCAAGCGCTTGATGGTTTTCAGTGGTCGCAGAACTCGAAGTACCCTCAGAGACTTGATCGTCTTGATATCCCGCCCCTTGTTGGTTGCCAGAGCAAATGCTACCAATGCACCAACCACTACCACAAAGTCCAGGATATTCCAGAGGTCTCGGAAGTACGATCCATCCTGCAGGATCAAGCCTTGGTCTATCATCTTTATCACCATCTCAAAGGTAAACACTCCTGTGAAAACATAGTCGAAATATCTCAGGACTTTGTTACGCTCTGAGTTAGTTAGTACAGGGTCCTCAGCTGCCAGGGCAATGCTGCTGGCCGCAATCACCAAGAGAATGCACATCTCAAAGTAGCGTAGATTCACAATGTAGTGGCAAGCCTTGCGGATCGGGTTAGTGGTGCTGAAGATGAACATAGAGCTATGGGGCACCATGGCTTTTCCAGTCTCCCGCTTCTCCTTCTTCTGCTTCTTCTTTTCCACCTCTTCCTCTTCCTCTTTGGTCTCTGCTTCCTTCAAGGGACTGGCTTCTCCATCCGTCTTGTTGCTAATGTTCACCACTGTTGAGTCCACCAAGGGGTCCATGTCAGGGATGGCGACTGTGACACTGGTGCTCTCAGTGGTAGCCTTGTCCATGTTGGTTGTCATGCAGGAGAGGTCAGGTTCACTCTGGCTAATGCCCCGGCCCACATCCAGCTGTACATCCGCAAGCAGGGCTTGCTCGCTGCTGCCTTCAGCCTCCTGCTCTGTCAGAGCTGCATCCTTCCCCACTTCCAGCTCAGGTTGGGGCTGGACTAGAGGTGTTTCTGCCTCATCAAGAGCTCCTACCAGTCCTGAGCCCCTGGGGACCATCAGACTGTTGGTCCTCCTTAAGTCCTGAGTTCTCTCTTCTTCATGGATGGTTGGCTCCTTGCTCCTGTGGCTGCTCTGAGGCTCGTGTTCCTTCTCCCCATCGATGGACACCCCTTCATCCAGACTCCGCTCCTGGCTGGCAGACCTGCTTCTGGAGGCAGAGGCAGACTCCTTGCCCTCAGTCCTGACTCGGCGATGCCGGCTTCGCCTCTGACTCTGCCTGTGCCTGGCCCGGTCCTCAAAAGTCACCACAGTCTCTCCTCCCCCAGTCTCCTGCTGGGTTGGGTCACAGTTTCCATGACAGGATCTGGGCAGCCACGGTGGCTCCCGTTTGCCCAGGGACAAAGGGCTCCTCTGGTTGTCCAGGACGCTAGTCAGGCCACCTATGTCCCCCTTGAGAGAACCTCCACGGCTGATACGCTCCTCTTCACATTTTTCAAGACCCAAGCCCAGGGCTAGGCCCTCAATGGGCCTGGGCCTCCGATAGAGGCTAGGATGAGCATTGAGTGGGTTGAGAGGACTCAGTGGGTTGAGTGGATTGAGGGGGTTCATTGGTGGGGCCTCCTCTTTGTTGAGGGCTTCTTGGCTAGACATTTGCATGTGCCTCCTCAGCTGGCTGGTGCGCTGTTCCCACACAGACATGTGGTGTCGGCGTCTCCTCTCCCTCTCAATGGAAGGCATGTTGGGAGCAGACATCGGGCTGACCTCCTTGGCCTTCTGCAGTGCATGTTTCTGGTTGAAGGCTTCTTCTTCCTCCTGCTCATCCTTGGTCAGTTCCTGGGCATTGGCGAGATTGTCCACAGCGATAGCCAAGAATACATTCAGCAGTGTGTAGTTTCCAAACAAGGTGAGCACAATGAAGTAGATGGCAGACCACATGCCTGAGCTCACCCCACCCTGGGAGCGGATGCCGTTATACATCACTTCATTCCAGTCTTCCCCCGTCAGGATCTGGAACACTGTCATGATAGCTGCAGGGAAGGTATCAAAATTAGCCGAAGGAGTCCCATCATTAAAGTTAAACCTGCCTCCAAAGAGCTGCATTCCCAGGAGAGCAAAGACAACAATGAAGAGGAAGAGGAGGAAGAGTAAGCTGATGATAGACTTCATGGAGCTCATCAAGGAAACAACCAGATTCCGGAGGGATGCCCAATACTTGGTTATTTTAAATATCCTTAGGAGCCGGAGAGCTCGTAAGACACTGATTCCAAAAGATGTGCCAGGTCGGAAGATTGCCCAAACGACCTCAAAGATGCTGCCCACTGTGACCCCAAAATCAAAGCAGTTGAAGGATGAGTGAAAATAAAGGCGTGGCCCCATGCCATACATCTTCAGGGACATCTCCAACAGGAAGAGTCCCAGAAACAAAAATTCTGCATAGTAGAGGAGGTGAGTGAGCCACTGTGGCTGGTTGTGATGAACGATGGCCACACAGGCAGTATTGAGAGCCACAACACTCAGGACGATCCAGTAGAACACTTGCGACTTGACCATGTGTCGGATAGAGATACGCAGAAGCCGTTCCTTGTGCCGGAAATAGGAGGCTCCATCTACTTTTGTGCTCTTGATACTGGCTCTGGCAAGAGGTGTGCCTTCCAAGGCTGATGTTCCCGAGTTTTTATTTTCTTCAGCAAGCATGACTTCCTCTGCTTTGTCTATCCAGGCGCGGTAGCCATTCAACTCGCGCTCAATCTGTTGCTGACGCCGGAGCTTCATGAATGCTCTTCGGTTCTCCACTCTCTCTCTTTCTTTGGCAAATTCCCCGGAAAGCACGCCCAGGACAAGGTTGAGAACAAAGAAGGATCCGATGATGATGAGGGGGATGAAGTACAGCCAGTTCCAGGTGGCTCCTAAGGCATCATTGGTATTGTACAGCACAGTGGTCCACCCTTCCATAGTGATGCATTGGAAGACAGTCAGCACAGCAAAAAGGATGTTGTCAAACTGGGTGATCCCGTCATTGGGGCCGATCCAGTCCTTACATTCATAACCAGCCGGGCAGCCCTGTACACCACACGGGTGAGGAGGATCAAATCCCTCTAGAATACCTGAATTGTTCATGAAGCATGCTCGATGCAACTTGCCACTGTAGAACTCCAAGCCAATGATGGCAAACATGAGAATGGCAAAGAAGAGCAGAAGGCCAATCTGCAGAAGAGGCACCATGGCCTTCATGATGGACTTCAGCACGATCTGCAGGCTAGGTATTCCTGACACGAGCTTTAAGGGCCTCAGGACACGCACAGCCCGGAGGGTCCGCAGGTCCACGTGGGTGTTGAAATGGGTTCCTGCAGTGGCCAGGATGCCACTGAGGACCACAATGAAGTCCATGACATTCCAGCCGTTACGGAGGTACGAACCCTTATGGAAGATGAATCCTAGAGCCACGATTTTGATCCCAGCTTCAAAGCAGAAGATTCCAATAAAATATGGTTCTGTCTTCTCCAGTCTTCGGGACATTGGGGTCTTGTCATCCTCAGGAAGATGCTGCTCCAGGGCCAAGACGATGCAGTTGGCAATGATGGTGGCCAGGATCATGTACTCAAATGGTGGCCAATCGATGAGCTTCTTGGCATATTTCCTGACAATGTTATCTTCTCCGAAGATGAACAGGGATCTGTTGACCGTGAAACAGTTCTGCCGGACTGGTATGGGGTTGTACAAAGCCATAGTCCGCGCCCTCTGCGCTTTTGACTGCTTGTAGGCGGCCGCCGGCCCCGAGGCCGGTACGGGGGTTCCTTGTCGGTTCCTGCTCTGGTCCGAGTCTCCATCGCCTGAGCCTGGTCTGCCAACGACCACCGCCTCCCCGAAGCGAGCCAT
>6726212c-8038-4cfe-9da3-3bb25e8e4ad6_ENSRNOG00000002863
TAGCACTTATCGTCTTCTTCCGTGTCACTCAGGAGGTCACTGACAGCTCCACACATCATGCCAGGCCCAGGCCCCCCACGCCTCCGCCGCCGATAGTGCCCATTAGGCATCTGCCAGCTGTGCCGTAGGGGTGGGGCAGAGCCAATGGTATTGGACCGGCCCAAGCTAGTAGCTACGGCTGCCTCAAAGGTGAGTGTCTCCTCCTCGCCACAGTCTGAGGCGTGGGAGTCTTCATGGAGGGCCAGATAGGGCTCAGAGATGTAGTGCTGTGGGGAAGGGTGCTGGCCCTGCTGGGGGTGCAAGGAGTTGGAAGACTCGGTTAGGCAAGCGCTGTTGCTTTCCAGAGCTTGAGAGGCCAGTGGGGATCCACCCTCACTTCCATCAGGAGGTGGAGAGATGCCGCCAGTGTGTCTCATCAGGGAGCTGTAGGAGAGGAGGGGCCGAGGCTTTGGTGGCACAGGTGGGAGCTGGCGACGACTTCGTCTTGGGGTGCTGGTGTCGGAGATAGAGGGAATGGAGCTCTCACTCAGTGAACCTGTACCCTGTCTGTTGGGGGTTTGTGACCTTCCCTCACTGGGTGACCTGGACTGGCGACGTTCTGGGGACTCCCAGTCAGCCTGGGTTCCTCGCTCCTCAGAATTGCAGCGGGAGACATCCGGAGAGAGGAGATGCTTTCGTTCTTTGGATCGGCCTCTCTCCCTGCCTCCTGAGCGGTGAGTGTCAGACTTGTGACCAGAGTCAGAATTCAGGCGGTGGGCTGACAGCCTCAGGGAGGAATGGTAACTTCTGCGTCGTGACTTGTAGGTGTTTTCACTGCTACGTTCCATGGAGAACTCCTCCAACCAGGAGGAATTTGAACGCTTATCCCGAATTGTAGAAAATGAACGTCGCATAGAGCTAGGGTCTGTTACCACCTGGGGATCCATAGTCAGACGTGGCATAGAGGATGCCCTCCCAGATCCCGCATGCTCCTGGGTGTCCGGAGGAAGGTAGATGCCATGGTTAGAGGACTGCACACTTTTTAATTCACTAACCTCTGGCTCCAGCGATTGCTGTTCCTGGAATTGTCCATCATCCGCTGGGTCCATACAAGCCAACTGGAATATTTCTTGAGGGGAGAGTGGACTCATTGAAGGGTATCCACTCCGACCACTCAGGCCAGAAACAGGGTCCTGCTGGAGATAAGGCAGGGCTTTGGCATTAGAAATGATCTCCTGAGGCAGTGAGGAGGGCTCCATGCGCTGGAACATGGGTGCATTTTTCTGTTCTTCCAGCTGCTGTCTCTGTTTCTTTACCTTACTCTGTTTATAGTAGTCCATAATCATCATTGCTGCATAGATCTTGCCCACAGTCAGGTCAGAGGCTTTGGGCATGGGCACTAGCAGATCCAACATCTTTTGGGACAGGTGAGGCCAAATGGCCAGGGTCTCTTTTTGTAGCTCTGAGTCTAGCTGCTGTCTGTCTGCACCACCTTTGGCGATTTTAATGTCCAGAGCTGTCCGGATCAGAGCCATAAGTGTGGAGGTGAAATGGACTGTCATGTCCTCAGCCACTGGCATATTCATCAGGACCAACCTCTTATAGGCCACTTTGGAGGGACATCTCTTGCCGAGGCCTAGCGGTGGTGACATGAGAGTCAGCATTTCATACATCTCAGTGTAATGGATGCGGCCACATGCTGCTCTGTCATACTCTGCCCAGACACGGACAAATTCATCCAAGTGGTGAGGCCCCAGGATGGACGAATCTCGAGTCAGGTACTCAAAGTTGTCCATGATAACAGCCACAAACAGGTTGAGCATCAGGAAGGAGCAGAAGAAGATGAAGGAGACAAAATAAACGTAGGCCAGGTCAGTGCCACAGCGCTCACTCTCGTTCTGCCCTGAGGGTGCAGTGGTGTCAGGCTCACAGCCCTTCTCGCCCAGACATGACAACATAATCTCCTGCCAAGCCTCCCCTGTGGCGCTCCTGAAAAGCAGCATGAGAGACCCGAAGAAACTCCGAAAGTTGTTGTGCCGGTTGATATGACTCTCCTCATCTAACTTTATGTTTCCAAACACCTGCATCCCAATGATAGCGTAGATGAAGAAAAGCATGGCAATCAGAAGGCAGACATAGGGGAGAGCCTTAAAGGACTGCACGAAGGTCCACAGTAAGATGCGGATGGTGTAGCCCTGTCGCAGAAGCTTTATGAGCCGTGCAGCTCGGAAGAGCTTCAGAAAGCTCATATTGAAGCCACTGGTGTTCACCAGCTTGCTGTCTGTCAGGATAATTTCTGTGATACTGCCGATCACGGTAATGAAGTCAAAGATGTTCCAGGTATCTCGGAAATAGTTCAAGAAGCCGAAAGCGATGACCTTTAGGACACATTCTAGGGAAAACACCATAGTGAAGGCGATGTTCAGGTACTTTAGGGCGAGCTCATAGGTCCAAGGAGCAGAATAGTACTTCATCATCAGCACAACGGTGTTCAAGGCAATCATGGCCATGATGGTATACTCAAAGGATGGCGAGACTACGAAGTGCCACACGCGGTACTGGAAGGTGTGCCTGTTTTGTGGCATGTAGCGGGTGAGAGGTTTGGCACTAATGGCGAAGTCGATGCATGCCCGCTCATTCTTTTCTAGGCTACACTCCTCCATCATCTTGTCCCCTTGCTCCTGGAAGGTGATGATAATGAGGGCCACGAAGATATTGACAAAGAAGAAAGGGAAGACCACAAAGTAGACCACATAGAAGATGGACATCTCCATGCGGTTGCTGCGGCTTGGGCCTCTGTCCTCCTCTGTCACATCTACCGAGTGCTGCAGAACCTGAGGCCATCCTTCCCCCGTGGAGACGGTGAAGAGGGTCAGCAGGGCCCAGATGATGTTGTCATAGTGGAATTCATGACGCTTCCACTCCCGGCCCTTCACCTCCATCTTGTTTTTCTCGTGGTCTACATAGTTGCCTATGCATTCCTTCTCTGTGTCCTTGGAACTGTCGGTGCAATAAAAGAACTTTCCCTTGAATAACTGAACAGCAATGACGGCAAAGATGAACATAAAGAGCTTGTAGACAATGAGTATGTTGAAGACATTCTTCAAGGAGGTCACCACGCAGTCAAACACAGCCTTCAGTTTGGGCAAGCGCTTGATGGTTTTCAGTGGTCGCAGAACTCGAAGTACCCTCAGAGACTTGATCGTCTTGATATCCCGCCCCTTGTTGGTTGCCAGAGCAAATGCTACCAATGCACCAACCACTACCACAAAGTCCAGGATATTCCAGAGGTCTCGGAAGTACGATCCATCCTGCAGGATCAAGCCTTGGTCTATCATCTTTATCACCATCTCAAAGGTAAACACTCCTGTGAAAACATAGTCGAAATATCTCAGGACTTTGTTACGCTCTGAGTTAGTTAGTACAGGGTCCTCAGCTGCCAGGGCAATGCTGCTGGCCGCAATCACCAAGAGAATGCACATCTCAAAGTAGCGTAGATTCACAATGTAGTGGCAAGCCTTGCGGATCGGGTTAGTGGTGCTGAAGATGAACATAGAGCTATGGGGCACCATGGCTTTTCCAGTCTCCCGCTTCTCCTTCTTCTGCTTCTTCTTTTCCACCTCTTCCTCTTCCTCTTTGGTCTCTGCTTCCTTCAAGGGACTGGCTTCTCCATCCGTCTTGTTGCTAATGTTCACCACTGTTGAGTCCACCAAGGGGTCCATGTCAGGGATGGCGACTGTGACACTGGTGCTCTCAGTGGTAGCCTTGTCCATGTTGGTTGTCATGCAGGAGAGGTCAGGTTCACTCTGGCTAATGCCCCGGCCCACATCCAGCTGTACATCCGCAAGCAGGGCTTGCTCGCTGCTGCCTTCAGCCTCCTGCTCTGTCAGAGCTGCATCCTTCCCCACTTCCAGCTCAGGTTGGGGCTGGACTAGAGGTGTTTCTGCCTCATCAAGAGCTCCTACCAGTCCTGAGCCCCTGGGGACCATCAGACTGTTGGTCCTCCTTAAGTCCTGAGTTCTCTCTTCTTCATGGATGGTTGGCTCCTTGCTCCTGTGGCTGCTCTGAGGCTCGTGTTCCTTCTCCCCATCGATGGACACCCCTTCATCCAGACTCCGCTCCTGGCTGGCAGACCTGCTTCTGGAGGCAGAGGCAGACTCCTTGCCCTCAGTCCTGACTCGGCGATGCCGGCTTCGCCTCTGACTCTGCCTGTGCCTGGCCCGGTCCTCAAAAGTCACCACAGTCTCTCCTCCCCCAGTCTCCTGCTGGGTTGGGTCACAGTTTCCATGACAGGATCTGGGCAGCCACGGTGGCTCCCGTTTGCCCAGGGACAAAGGGCTCCTCTGGTTGTCCAGGACGCTAGTCAGGCCACCTATGTCCCCCTTGAGAGAACCTCCACGGCTGATACGCTCCTCTTCACATTTTTCAAGACCCAAGCCCAGGGCTAGGCCCTCAATGGGCCTGGGCCTCCGATAGAGGCTAGGATGAGCATTGAGTGGGTTGAGAGGACTCAGTGGGTTGAGTGGATTGAGGGGGTTCATTGGTGGGGCCTCCTCTTTGTTGAGGGCTTCTTGGCTAGACATTTGCATGTGCCTCCTCAGCTGGCTGGTGCGCTGTTCCCACACAGACATGTGGTGTCGGCGTCTCCTCTCCCTCTCAATGGAAGGCATGTTGGGAGCAGACATCGGGCTGACCTCCTTGGCCTTCTGCAGTGCATGTTTCTGGTTGAAGGCTTCTTCTTCCTCCTGCTCATCCTTGGTCAGTTCCTGGGCATTGGCGAGATTGTCCACAGCGATAGCCAAGAATACATTCAGCAGTGTGTAGTTTCCAAACAAGGTGAGCACAATGAAGTAGATGGCAGACCACATGCCTGAGCTCACCCCACCCTGGGAGCGGATGCCGTTATACATCACTTCATTCCAGTCTTCCCCCGTCAGGATCTGGAACACTGTCATGATAGCTGCAGGGAAGGTATCAAAATTAGCCGAAGGAGTCCCATCATTAAAGTTAAACCTGCCTCCAAAGAGCTGCATTCCCAGGAGAGCAAAGACAACAATGAAGAGGAAGAGGAGGAAGAGTAAGCTGATGATAGACTTCATGGAGCTCATCAAGGAAACAACCAGATTCCGGAGGGATGCCCAATACTTGGTTATTTTAAATATCCTTAGGAGCCGGAGAGCTCGTAAGACACTGATTCCAAAAGATGTGCCAGGTCGGAAGATTGCCCAAACGACCTCAAAGATGCTGCCCACTGTGACCCCAAAATCAAAGCAGTTGAAGGATGAGTGAAAATAAAGGCGTGGCCCCATGCCATACATCTTCAGGGACATCTCCAACAGGAAGAGTCCCAGAAACAAAAATTCTGCATAGTCCACTGAAGAGATATCAACGCAGTGCTCATCGCTGGAGTCTCGGGTCATGGCCTCCGTCCGGCTCCTTTTGATGGTTGCCCTTCGAAGCACTTCCAAGGCTGATGTTCCCGAGTTTTTATTTTCTTCAGCAAGCATGACTTCCTCTGCTTTGTCTATCCAGGCGCGGTAGCCATTCAACTCGCGCTCAATCTGTTGCTGACGCCGGAGCTTCATGAATGCTCTTCGGTTCTCCACTCTCTCTCTTTCTTTGGCAAATTCCCCGGAAAGCACGCCCAGGACAAGGTTGAGAACAAAGAAGGATCCGATGATGATGAGGGGGATGAAGTACAGCCAGTTCCAGGTGGCTCCTAAGGCATCATTGGTATTGTACAGCACAGTGGTCCACCCTTCCATAGTGATGCATTGGAAGACAGTCAGCACAGCAAAAAGGATGTTGTCAAACTGGGTGATCCCGTCATTGGGGCCGATCCAGTCCTTACATTCATAACCAGCCGGGCAGCCCTGTACACCACACGGGTGAGGAGGATCAAATCCCTCTAGAATACCTGAATTGTTCATGAAGCATGCTCGATGCAACTTGCCACTGTAGAACTCCAAGCCAATGATGGCAAACATGAGAATGGCAAAGAAGAGCAGAAGGCCAATCTGCAGAAGAGGCACCATGGCCTTCATGATGGACTTCAGCACGATCTGCAGGCTAGGTATTCCTGACACGAGCTTTAAGGGCCTCAGGACACGCACAGCCCGGAGGGTCCGCAGGTCCACGTGGGTGTTGAAATGGGTTCCTGCAGTGGCCAGGATGCCACTGAGGACCACAATGAAGTCCATGACATTCCAGCCGTTACGGAGGTACGAACCCTTATGGAAGATGAATCCTAGAGCCACGATTTTGATCCCAGCTTCAAAGCAGAAGATTCCAATAAAATATGGTTCTGTCTTCTCCAGTCTTCGGGACATTGGGGTCTTGTCATCCTCAGGAAGATGCTGCTCCAGGGCCAAGACGATGCAGTTGGCAATGATGGTGGCCAGGATCATGTACTCAAATGGTGGCCAATCGATGAGCTTCTTGGCATATTTCCTGACAATGTTATCTTCTCCGAAGATGAACAGGGATCTGTTGACCGTGAAACAGTTCTGCCGGACTGGTATGGGGTTGTACAAAGCCATAGTCCGCGCCCTCTGCGCTTTTGACTGCTTGTAGGCGGCCGCCGGCCCCGAGGCCGGTACGGGGGTTCCTTGTCGGTTCCTGCTCTGGTCCGAGTCTCCATCGCCTGAGCCTGGTCTGCCAACGACCACCGCCTCCCCGAAGCGAGCCAT
>1dd4a289-8af7-4d75-aed6-8a496263917a_ENSRNOG00000002863
GCAAGCAGGGCTTGCTCGCTGCTGCCTTCAGCCTCCTGCTCTGTCAGAGCTGCATCCTTCCCCACTTCCAGCTCAGGTTGGGGCTGGACTAGAGGTGTTTCTGCCTCATCAAGAGCTCCTACCAGTCCTGAGCCCCTGGGGACCATCAGACTGTTGGTCCTCCTTAAGTCCTGAGTTCTCTCTTCTTCATGGATGGTTGGCTCCTTGCTCCTGTGGCTGCTCTGAGGCTCGTGTTCCTTCTCCCCATCGATGGACACCCCTTCATCCAGACTCCGCTCCTGGCTGGCAGACCTGCTTCTGGAGGCAGAGGCAGACTCCTTGCCCTCAGTCCTGACTCGGCGATGCCGGCTTCGCCTCTGACTCTGCCTGTGCCTGGCCCGGTCCTCAAAAGTCACCACAGTCTCTCCTCCCCCAGTCTCCTGCTGGGTTGGGTCACAGTTTCCATGACAGGATCTGGGCAGCCACGGTGGCTCCCGTTTGCCCAGGGACAAAGGGCTCCTCTGGTTGTCCAGGACGCTAGTCAGGCCACCTATGTCCCCCTTGAGAGAACCTCCACGGCTGATACGCTCCTCTTCACATTTTTCAAGACCCAAGCCCAGGGCTAGGCCCTCAATGGGCCTGGGCCTCCGATAGAGGCTAGGATGAGCATTGAGTGGGTTGAGAGGACTCAGTGGGTTGAGTGGATTGAGGGGGTTCATTGGTGGGGCCTCCTCTTTGTTGAGGGCTTCTTGGCTAGACATTTGCATGTGCCTCCTCAGCTGGCTGGTGCGCTGTTCCCACACAGACATGTGGTGTCGGCGTCTCCTCTCCCTCAGGTGGCTGCTGCGCGGCTCCCACATCGACATGTGGTGTCTTCTCCTTCTGTCTCTTCTTCCAAGGCTGATGTTCCCGAGTTTTTATTTTCTTCAGCAAGCATGACTTCCTCTGCTTTGTCTATCCAGGCGCGGTAGCCATTCAACTCGCGCTCAATCTGTTGCTGACGCCGGAGCTTCATGAATGCTCTTCGGTTCTCCACTCTCTCTCTTTCTTTGGCAAATTCCCCGGAAAGCACGCCCAGGACAAGGTTGAGAACAAAGAAGGATCCGATGATGATGAGGGGGATGAAGTACAGCCAGTTCCAGGTGGCTCCTAAGGCATCATTGGTATTGTACAGCACAGTGGTCCACCCTTCCATAGTGATGCATTGGAAGACAGTCAGCACAGCAAAAAGGATGTTGTCAAACTGGGTGATCCCGTCATTGGGGCCGATCCAGTCCTTACATTCATAACCAGCCGGGCAGCCCTGTACACCACACGGGTGAGGAGGATCAAATCCCTCTAGAATACCTGAATTGTTCATGAAGCATGCTCGATGCAACTTGCCACTGTAGAACTCCAAGCCAATGATGGCAAACATGAGAATGGCAAAGAAGAGCAGAAGGCCAATCTGCAGAAGAGGCACCATGGCCTTCATGATGGACTTCAGCACGATCTGCAGGCTAGGTATTCCTGACACGAGCTTTAAGGGCCTCAGGACACGCACAGCCCGGAGGGTCCGCAGGTCCACGTGGGTGTTGAAATGGGTTCCTGCAGTGGCCAGGATGCCACTGAGGACCACAATGAAGTCCATGACATTCCAGCCGTTACGGAGGTACGAACCCTTATGGAAGATGAATCCTAGAGCCACGATTTTGATCCCAGCTTCAAAGCAGAAGATTCCAATAAAATATGGTTCTGTCTTCTCCAGTCTTCGGGACATTGGGGTCTTGTCATCCTCAGGAAGATGCTGCTCCAGGGCCAAGACGATGCAGTTGGCAATGATGGTGGCCAGGATCATGTACTCAAATGGTGGCCAATCGATGAGCTTCTTGGCATATTTCCTGACAATGTTATCTTCTCCGAAGATGAACAGGGATCTGTTGACCG
>15515f60-f3dd-4aeb-886f-e1370a3b30d4_ENSRNOG00000002863
TAGCACTTATCGTCTTCTTCCGTGTCACTCAGGAGGTCACTGACAGCTCCACACATCATGCCAGGCCCAGGCCCCCCACGCCTCCGCCGCCGATAGTGCCCATTAGGCATCTGCCAGCTGTGCCGTAGGGGTGGGGCAGAGCCAATGGTATTGGACCGGCCCAAGCTAGTAGCTACGGCTGCCTCAAAGGTGAGTGTCTCCTCCTCGCCACAGTCTGAGGCGTGGGAGTCTTCATGGAGGGCCAGATAGGGCTCAGAGATGTAGTGCTGTGGGGAAGGGTGCTGGCCCTGCTGGGGGTGCAAGGAGTTGGAAGACTCGGTTAGGCAAGCGCTGTTGCTTTCCAGAGCTTGAGAGGCCAGTGGGGATCCACCCTCACTTCCATCAGGAGGTGGAGAGATGCCGCCAGTGTGTCTCATCAGGGAGCTGTAGGAGAGGAGGGGCCGAGGCTTTGGTGGCACAGGTGGGAGCTGGCGACGACTTCGTCTTGGGGTGCTGGTGTCGGAGATAGAGGGAATGGAGCTCTCACTCAGTGAACCTGTACCCTGTCTGTTGGGGGTTTGTGACCTTCCCTCACTGGGTGACCTGGACTGGCGACGTTCTGGGGACTCCCAGTCAGCCTGGGTTCCTCGCTCCTCAGAATTGCAGCGGGAGACATCCGGAGAGAGGAGATGCTTTCGTTCTTTGGATCGGCCTCTCTCCCTGCCTCCTGAGCGGTGAGTGTCAGACTTGTGACCAGAGTCAGAATTCAGGCGGTGGGCTGACAGCCTCAGGGAGGAATGGTAACTTCTGCGTCGTGACTTGTAGGTGTTTTCACTGCTACGTTCCATGGAGAACTCCTCCAACCAGGAGGAATTTGAACGCTTATCCCGAATTGTAGAAAATGAACGTCGCATAGAGCTAGGGTCTGTTACCACCTGGGGATCCATAGTCAGACGTGGCATAGAGGATGCCCTCCCAGATCCCGCATGCTCCTGGGTGTCCGGAGGAAGGTAGATGCCATGGTTAGAGGACTGCACACTTTTTAATTCACTAACCTCTGGCTCCAGCGATTGCTGTTCCTGGAATTGTCCATCATCCGCTGGGTCCATACAAGCCAACTGGAATATTTCTTGAGGGGAGAGTGGACTCATTGAAGGGTATCCACTCCGACCACTCAGGCCAGAAACAGGGTCCTGCTGGAGATAAGGCAGGGCTTTGGCATTAGAAATGATCTCCTGAGGCAGTGAGGAGGGCTCCATGCGCTGGAACATGGGTGCATTTTTCTGTTCTTCCAGCTGCTGTCTCTGTTTCTTTACCTTACTCTGTTTATAGTAGTCCATAATCATCATTGCTGCATAGATCTTGCCCACAGTCAGGTCAGAGGCTTTGGGCATGGGCACTAGCAGATCCAACATCTTTTGGGACAGGTGAGGCCAAATGGCCAGGGTCTCTTTTTGTAGCTCTGAGTCTAGCTGCTGTCTGTCTGCACCACCTTTGGCGATTTTAATGTCCAGAGCTGTCCGGATCAGAGCCATAAGTGTGGAGGTGAAATGGACTGTCATGTCCTCAGCCACTGGCATATTCATCAGGACCAACCTCTTATAGGCCACTTTGGAGGGACATCTCTTGCCGAGGCCTAGCGGTGGTGACATGAGAGTCAGCATTTCATACATCTCAGTGTAATGGATGCGGCCACATGCTGCTCTGTCATACTCTGCCCAGACACGGACAAATTCATCCAAGTGGTGAGGCCCCAGGATGGACGAATCTCGAGTCAGGTACTCAAAGTTGTCCATGATAACAGCCACAAACAGGTTGAGCATCAGGAAGGAGCAGAAGAAGATGAAGGAGACAAAATAAACGTAGGCCAGGTCAGTGCCACAGCGCTCACTCTCGTTCTGCCCTGAGGGTGCAGTGGTGTCAGGCTCACAGCCCTTCTCGCCCAGACATGACAACATAATCTCCTGCCAAGCCTCCCCTGTGGCGCTCCTGAAAAGCAGCATGAGAGACCCGAAGAAACTCCGAAAGTTGTTGTGCCGGTTGATATGACTCTCCTCATCTAACTTTATGTTTCCAAACACCTGCATCCCAATGATAGCGTAGATGAAGAAAAGCATGGCAATCAGAAGGCAGACATAGGGGAGAGCCTTAAAGGACTGCACGAAGGTCCACAGTAAGATGCGGATGGTGTAGCCCTGTCGCAGAAGCTTTATGAGCCGTGCAGCTCGGAAGAGCTTCAGAAAGCTCATATTGAAGCCACTGGTGTTCACCAGCAAGAAGCCGAAAGCGATGACCTTTAGGACACATTCTAGGGAAAACACCATAGTGAAGGCGATGTTCAGGTACTTTAGGGCGAGCTCATAGGTCCAAGGAGCAGAATAGTACTTCATCATCAGCACAACGGTGTTCAAGGCAATCATGGCCATGATGGTATACTCAAAGGATGGCGAGACTACGAAGTGCCACACGCGGTACTGGAAGGTGTGCCTGTTTTGTGGCATGTAGCGGGTGAGAGGTTTGGCACTAATGGCGAAGTCGATGCATGCCCGCTCATTCTTTTCTAGGCTACACTCCTCCATCATCTTGTCCCCTTGCTCCTGGAAGGTGATGATAATGAGGGCCACGAAGATATTGACAAAGAAGAAAGGGAAGACCACAAAGTAGACCACATAGAAGATGGACATCTCCATGCGGTTGCTGCGGCTTGGGCCTCTGTCCTCCTCTGTCACATCTACCGAGTGCTGCAGAACCTGAGGCCATCCTTCCCCCGTGGAGACGGTGAAGAGGGTCAGCAGGGCCCAGATGATGTTGTCATAGTGGAATTCATGACGCTTCCACTCCCGGCCCTTCACCTCCATCTTGTTTTTCTCGTGGTCTACATAGTTGCCTATGCATTCCTTCTCTGTGTCCTTGGAACTGTCGGTGCAATAAAAGAACTTTCCCTTGAATAACTGAACAGCAATGACGGCAAAGATGAACATAAAGAGCTTGTAGACAATGAGTATGTTGAAGACATTCTTCAAGGAGGTCACCACGCAGTCAAACACAGCCTTCAGTTTGGGCAAGCGCTTGATGGTTTTCAGTGGTCGCAGAACTCGAAGTACCCTCAGAGACTTGATCGTCTTGATATCCCGCCCCTTGTTGGTTAAAAGCATCTACTTACGCCAGAGCAAATGCTACCAATGCACCAACCACTACCACAAAGTCCAGGATATTCCAGAGGTCTCGGAAGTACGATCCATCCTGCAGGATCAAGCCTTGGTCTATCATCTTTATCACCATCTCAAAGGTAAACACTCCTGTGAAAACATAGTCGAAATATCTCAGGACTTTGTTACGCTCTGAGTTAGTTAGTACAGGGTCCTCAGCTGCCAGGGCAATGCTGCTGGCCGCAATCACCAAGAGAATGCACATCTCAAAGTAGCGTAGATTCACAATGTAGTGGCAAGCCTTGCGGATCGGGTTAGTGGTGCTGAAGATGAACATAGAGCTATGGGGCACCATGGCTTTTCCAGTCTCCCGCTTCTCCTTCTTCTGCTTCTTCTTTTCCACCTCTTCCTCTTCCTCTTTGGTCTCTGCTTCCTTCAAGGGACTGGCTTCTCCATCCGTCTTGTTGCTAATGTTCACCACTGTTGAGTCCACCAAGGGGTCCATGTCAGGGATGGCGACTGTGACACTGGTGCTCTCAGTGGTAGCCTTGTCCATGTTGGTTGTCATGCAGGAGAGGTCAGGTTCACTCTGGCTAATGCCCCGGCCCACATCCAGCTGTACATCCGCAAGCAGGGCTTGCTCGCTGCTGCCTTCAGCCTCCTGCTCTGTCAGAGCTGCATCCTTCCCCACTTCCAGCTCAGGTTGGGGCTGGACTAGAGGTGTTTCTGCCTCATCAAGAGCTCCTACCAGTCCTGAGCCCCTGGGGACCATCAGACTGTTGGTCCTCCTTAAGTCCTGAGTTCTCTCTTCTTCATGGATGGTTGGCTCCTTGCTCCTGTGGCTGCTCTGAGGCTCGTGTTCCTTCTCCCCATCGATGGACACCCCTTCATCCAGACTCCGCTCCTGGCTGGCAGACCTGCTTCTGGAGGCAGAGGCAGACTCCTTGCCCTCAGTCCTGACTCGGCGATGCCGGCTTCGCCTCTGACTCTGCCTGTGCCTGGCCCGGTCCTCAAAAGTCACCACAGTCTCTCCTCCCCCAGTCTCCTGCTGGGTTGGGTCACAGTTTCCATGACAGGATCTGGGCAGCCACGGTGGCTCCCGTTTGCCCAGGGACAAAGGGCTCCTCTGGTTGTCCAGGACGCTAGTCAGGCCACCTATGTCCCCCTTGAGAGAACCTCCACGGCTGATACGCTCCTCTTCACATTTTTCAAGACCCAAGCCCAGGGCTAGGCCCTCAATGGGCCTGGGCCTCCGATAGAGGCTAGGATGAGCATTGAGTGGGTTGAGAGGACTCAGTGGGTTGAGTGGATTGAGGGGGTTCATTGGTGGGGCCTCCTCTTTGTTGAGGGCTTCTTGGCTAGACATTTGCATGTGCCTCCTCAGCTGGCTGGTGCGCTGTTCCCACACAGACATGTGGTGTCGGCGTCTCCTCTCCCTCAGGTGGCTGCTGCGCGGCTCCCACATCGACATGTGGTGTCTTCTCCTTCTGTCTCTTTCAATGGAAGGCATGTTGGGAGCAGACATCGGGCTGACCTCCTTGGCCTTCTGCAGTGCATGTTTCTGGTTGAAGGCTTCTTCTTCCTCCTGCTCATCCTTGGTCAGTTCCTGGGCATTGGCGAGATTGTCCACAGCGATAGCCAAGAATACATTCAGCAGTGTGTAGTTTCCAAACAAGGTGAGCACAATGAAGTAGATGGCAGACCACATGCCTGAGCTCACCCCACCCTGGGAGCGGATGCCGTTATACATCACTTCATTCCAGTCTTCCCCCGTCAGGATCTGGAACACTGTCATGATAGCTGCAGGGAAGGTATCAAAATTAGCCGAAGGAGTCCCATCATTAAAGTTAAACCTGCCTCCAAAGAGCTGCATTCCCAGGAGAGCAAAGACAACAATGAAGAGGAAGAGGAGGAAGAGTAAGCTGATGATAGACTTCATGGAGCTCATCAAGGAAACAACCAGATTCCGGAGGGATGCCCAATACTTGGTTATTTTAAATATCCTTAGGAGCCGGAGAGCTCGTAAGACACTGATTCCAAAAGATGTGCCAGGTCGGAAGATTGCCCAAACGACCTCAAAGATGCTGCCCACTGTGACCCCAAAATCAAAGCAGTTGAAGGATGAGTGAAAATAAAGGCGTGGCCCCATGCCATACATCTTCAGGGACATCTCCAACAGGAAGAGTCCCAGAAACAAAAATTCTGCATAGTAGAGGAGGTGAGTGAGCCACTGTGGCTGGTTGTGATGAACGATGGCCACACAGGCAGTATTGAGAGCCACAACACTCAGGACGATCCAGTAGAACACTTGCGACTTGACCATGTGTCGGATAGAGATACGCAGAAGCCGTTCCTTGTGCCGGAAATAGGAGGCTCCATCTACTTTTGTGCTCTTGATACTGGCTCTGGCAAGAGGTGTGCCCACTGAAGAGATATCAACGCAGTGCTCATCGCTGGAGTCTCGGGTCATGGCCTCCGTCCGGCTCCTTTTGATGGTTGCCCTTCGAAGCACTTCCAAGGCTGATGTTCCCGAGTTTTTATTTTCTTCAGCAAGCATGACTTCCTCTGCTTTGTCTATCCAGGCGCGGTAGCCATTCAACTCGCGCTCAATCTGTTGCTGACGCCGGAGCTTCATGAATGCTCTTCGGTTCTCCACTCTCTCTCTTTCTTTGGCAAATTCCCCGGAAAGCACGCCCAGGACAAGGTTGAGAACAAAGAAGGATCCGATGATGATGAGGGGGATGAAGTACAGCCAGTTCCAGGTGGCTCCTAAGGCATCATTGGTATTGTACAGCACAGTGGTCCACCCTTCCATAGTGATGCATTGGAAGACAGTCAGCACAGCAAAAAGGATGTTGTCAAACTGGGTGATCCCGTCATTGGGGCCGATCCAGTCCTTACATTCATAACCAGCCGGGCAGCCCTGTACACCACACGGGTGAGGAGGATCAAATCCCTCTAGAATACCTGAATTGTTCATGAAGCATGCTCGATGCAACTTGCCACTGTAGAACTCCAAGCCAATGATGGCAAACATGAGAATGGCAAAGAAGAGCAGAAGGCCAATCTGCAGAAGAGGCACCATGGCCTTCATGATGGACTTCAGCACGATCTGCAGGCTAGGTATTCCTGACACGAGCTTTAAGGGCCTCAGGACACGCACAGCCCGGAGGGTCCGCAGGTCCACGTGGGTGTTGAAATGGGTTCCTGCAGTGGCCAGGATGCCACTGAGGACCACAATGAAGTCCATGACATTCCAGCCGTTACGGAGGTACGAACCCTTATGGAAGATGAATCCTAGAGCCACGATTTTGATCCCAGCTTCAAAGCAGAAGATTCCAATAAAATATGGTTCTGTCTTCTCCAGTCTTCGGGACATTGGGGTCTTGTCATCCTCAGGAAGATGCTGCTCCAGGGCCAAGACGATGCAGTTGGCAATGATGGTGGCCAGGATCATGTACTCAAATGGTGGCCAATCGATGAGCTTCTTGGCATATTTCCTGACAATGTTATCTTCTCCGAAGATGAACAGGGATCTGTTGACCGTGAAACAGTTCTGCCGGACTGGTATGGGGTTGTACAAAGCCATAGTCCGCGCCCTCTGCGCTTTTGACTGCTTGTAGGCGGCCGCCGGCCCCGAGGCCGGTACGGGGGTTCCTTGTCGGTTCCTGCTCTGGTCCGAGTCTCCATCGCCTGAGCCTGGTCTGCCAACGACCACCGCCTCCCCGAAGCGAGCCAT
>54cb07c1-a264-40e8-a1ec-7afc3206369b_ENSRNOG00000002863
TAGCACTTATCGTCTTCTTCCGTGTCACTCAGGAGGTCACTGACAGCTCCACACATCATGCCAGGCCCAGGCCCCCCACGCCTCCGCCGCCGATAGTGCCCATTAGGCATCTGCCAGCTGTGCCGTAGGGGTGGGGCAGAGCCAATGGTATTGGACCGGCCCAAGCTAGTAGCTACGGCTGCCTCAAAGGTGAGTGTCTCCTCCTCGCCACAGTCTGAGGCGTGGGAGTCTTCATGGAGGGCCAGATAGGGCTCAGAGATGTAGTGCTGTGGGGAAGGGTGCTGGCCCTGCTGGGGGTGCAAGGAGTTGGAAGACTCGGTTAGGCAAGCGCTGTTGCTTTCCAGAGCTTGAGAGGCCAGTGGGGATCCACCCTCACTTCCATCAGGAGGTGGAGAGATGCCGCCAGTGTGTCTCATCAGGGAGCTGTAGGAGAGGAGGGGCCGAGGCTTTGGTGGCACAGGTGGGAGCTGGCGACGACTTCGTCTTGGGGTGCTGGTGTCGGAGATAGAGGGAATGGAGCTCTCACTCAGTGAACCTGTACCCTGTCTGTTGGGGGTTTGTGACCTTCCCTCACTGGGTGACCTGGACTGGCGACGTTCTGGGGACTCCCAGTCAGCCTGGGTTCCTCGCTCCTCAGAATTGCAGCGGGAGACATCCGGAGAGAGGAGATGCTTTCGTTCTTTGGATCGGCCTCTCTCCCTGCCTCCTGAGCGGTGAGTGTCAGACTTGTGACCAGAGTCAGAATTCAGGCGGTGGGCTGACAGCCTCAGGGAGGAATGGTAACTTCTGCGTCGTGACTTGTAGGTGTTTTCACTGCTACGTTCCATGGAGAACTCCTCCAACCAGGAGGAATTTGAACGCTTATCCCGAATTGTAGAAAATGAACGTCGCATAGAGCTAGGGTCTGTTACCACCTGGGGATCCATAGTCAGACGTGGCATAGAGGATGCCCTCCCAGATCCCGCATGCTCCTGGGTGTCCGGAGGAAGGTAGATGCCATGGTTAGAGGACTGCACACTTTTTAATTCACTAACCTCTGGCTCCAGCGATTGCTGTTCCTGGAATTGTCCATCATCCGCTGGGTCCATACAAGCCAACTGGAATATTTCTTGAGGGGAGAGTGGACTCATTGAAGGGTATCCACTCCGACCACTCAGGCCAGAAACAGGGTCCTGCTGGAGATAAGGCAGGGCTTTGGCATTAGAAATGATCTCCTGAGGCAGTGAGGAGGGCTCCATGCGCTGGAACATGGGTGCATTTTTCTGTTCTTCCAGCTGCTGTCTCTGTTTCTTTACCTTACTCTGTTTATAGTAGTCCATAATCATCATTGCTGCATAGATCTTGCCCACAGTCAGGTCAGAGGCTTTGGGCATGGGCACTAGCAGATCCAACATCTTTTGGGACAGGTGAGGCCAAATGGCCAGGGTCTCTTTTTGTAGCTCTGAGTCTAGCTGCTGTCTGTCTGCACCACCTTTGGCGATTTTAATGTCCAGAGCTGTCCGGATCAGAGCCATAAGTGTGGAGGTGAAATGGACTGTCATGTCCTCAGCCACTGGCATATTCATCAGGACCAACCTCTTATAGGCCACTTTGGAGGGACATCTCTTGCCGAGGCCTAGCGGTGGTGACATGAGAGTCAGCATTTCATACATCTCAGTGTAATGGATGCGGCCACATGCTGCTCTGTCATACTCTGCCCAGACACGGACAAATTCATCCAAGTGGTGAGGCCCCAGGATGGACGAATCTCGAGTCAGGTACTCAAAGTTGTCCATGATAACAGCCACAAACAGGTTGAGCATCAGGAAGGAGCAGAAGAAGATGAAGGAGACAAAATAAACGTAGGCCAGGTCAGTGCCACAGCGCTCACTCTCGTTCTGCCCTGAGGGTGCAGTGGTGTCAGGCTCACAGCCCTTCTCGCCCAGACATGACAACATAATCTCCTGCCAAGCCTCCCCTGTGGCGCTCCTGAAAAGCAGCATGAGAGACCCGAAGAAACTCCGAAAGTTGTTGTGCCGGTTGATATGACTCTCCTCATCTAACTTTATGTTTCCAAACACCTGCATCCCAATGATAGCGTAGATGAAGAAAAGCATGGCAATCAGAAGGCAGACATAGGGGAGAGCCTTAAAGGACTGCACGAAGGTCCACAGTAAGATGCGGATGGTGTAGCCCTGTCGCAGAAGCTTTATGAGCCGTGCAGCTCGGAAGAGCTTCAGAAAGCTCATATTGAAGCCACTGGTGTTCACCAGCTTGCTGTCTGTCAGGATAATTTCTGTGATACTGCCGATCACGGTAATGAAGTCAAAGATGTTCCAGGTATCTCGGAAATAGTTCAAGAAGCCGAAAGCGATGACCTTTAGGACACATTCTAGGGAAAACACCATAGTGAAGGCGATGTTCAGGTACTTTAGGGCGAGCTCATAGGTCCAAGGAGCAGAATAGTACTTCATCATCAGCACAACGGTGTTCAAGGCAATCATGGCCATGATGGTATACTCAAAGGATGGCGAGACTACGAAGTGCCACACGCGGTACTGGAAGGTGTGCCTGTTTTGTGGCATGTAGCGGGTGAGAGGTTTGGCACTAATGGCGAAGTCGATGCATGCCCGCTCATTCTTTTCTAGGCTACACTCCTCCATCATCTTGTCCCCTTGCTCCTGGAAGGTGATGATAATGAGGGCCACGAAGATATTGACAAAGAAGAAAGGGAAGACCACAAAGTAGACCACATAGAAGATGGACATCTCCATGCGGTTGCTGCGGCTTGGGCCTCTGTCCTCCTCTGTCACATCTACCGAGTGCTGCAGAACCTGAGGCCATCCTTCCCCCGTGGAGACGGTGAAGAGGGTCAGCAGGGCCCAGATGATGTTGTCATAGTGGAATTCATGACGCTTCCACTCCCGGCCCTTCACCTCCATCTTGTTTTTCTCGTGGTCTACATAGTTGCCTATGCATTCCTTCTCTGTGTCCTTGGAACTGTCGGTGCAATAAAAGAACTTTCCCTTGAATAACTGAACAGCAATGACGGCAAAGATGAACATAAAGAGCTTGTAGACAATGAGTATGTTGAAGACATTCTTCAAGGAGGTCACCACGCAGTCAAACACAGCCTTCAGTTTGGGCAAGCGCTTGATGGTTTTCAGTGGTCGCAGAACTCGAAGTACCCTCAGAGACTTGATCGTCTTGATATCCCGCCCCTTGTTGGTTGCCAGAGCAAATGCTACCAATGCACCAACCACTACCACAAAGTCCAGGATATTCCAGAGGTCTCGGAAGTACGATCCATCCTGCAGGATCAAGCCTTGGTCTATCATCTTTATCACCATCTCAAAGGTAAACACTCCTGTGAAAACATAGTCGAAATATCTCAGGACTTTGTTACGCTCTGAGTTAGTTAGTACAGGGTCCTCAGCTGCCAGGGCAATGCTGCTGGCCGCAATCACCAAGAGAATGCACATCTCAAAGTAGCGTAGATTCACAATGTAGTGGCAAGCCTTGCGGATCGGGTTAGTGGTGCTGAAGATGAACATAGAGCTATGGGGCACCATGGCTTTTCCAGTCTCCCGCTTCTCCTTCTTCTGCTTCTTCTTTTCCACCTCTTCCTCTTCCTCTTTGGTCTCTGCTTCCTTCAAGGGACTGGCTTCTCCATCCGTCTTGTTGCTAATGTTCACCACTGTTGAGTCCACCAAGGGGTCCATGTCAGGGATGGCGACTGTGACACTGGTGCTCTCAGTGGTAGCCTTGTCCATGTTGGTTGTCATGCAGGAGAGGTCAGGTTCACTCTGGCTAATGCCCCGGCCCACATCCAGCTGTACATCCGCAAGCAGGGCTTGCTCGCTGCTGCCTTCAGCCTCCTGCTCTGTCAGAGCTGCATCCTTCCCCACTTCCAGCTCAGGTTGGGGCTGGACTAGAGGTGTTTCTGCCTCATCAAGAGCTCCTACCAGTCCTGAGCCCCTGGGGACCATCAGACTGTTGGTCCTCCTTAAGTCCTGAGTTCTCTCTTCTTCATGGATGGTTGGCTCCTTGCTCCTGTGGCTGCTCTGAGGCTCGTGTTCCTTCTCCCCATCGATGGACACCCCTTCATCCAGACTCCGCTCCTGGCTGGCAGACCTGCTTCTGGAGGCAGAGGCAGACTCCTTGCCCTCAGTCCTGACTCGGCGATGCCGGCTTCGCCTCTGACTCTGCCTGTGCCTGGCCCGGTCCTCAAAAGTCACCACAGTCTCTCCTCCCCCAGTCTCCTGCTGGGTTGGGTCACAGTTTCCATGACAGGATCTGGGCAGCCACGGTGGCTCCCGTTTGCCCAGGGACAAAGGGCTCCTCTGGTTGTCCAGGACGCTAGTCAGGCCACCTATGTCCCCCTTGAGAGAACCTCCACGGCTGATACGCTCCTCTTCACATTTTTCAAGACCCAAGCCCAGGGCTAGGCCCTCAATGGGCCTGGGCCTCCGATAGAGGCTAGGATGAGCATTGAGTGGGTTGAGAGGACTCAGTGGGTTGAGTGGATTGAGGGGGTTCATTGGTGGGGCCTCCTCTTTGTTGAGGGCTTCTTGGCTAGACATTTGCATGTGCCTCCTCAGCTGGCTGGTGCGCTGTTCCCACACAGACATGTGGTGTCGGCGTCTCCTCTCCCTCAGGTGGCTGCTGCGCGGCTCCCACATCGACATGTGGTGTCTTCTCCTTCTGTCTCTTTCAATGGAAGGCATGTTGGGAGCAGACATCGGGCTGACCTCCTTGGCCTTCTGCAGTGCATGTTTCTGGTTGAAGGCTTCTTCTTCCTCCTGCTCATCCTTGGTCAGTTCCTGGGCATTGGCGAGATTGTCCACAGCGATAGCCAAGAATACATTCAGCAGTGTGTAGTTTCCAAACAAGGTGAGCACAATGAAGTAGATGGCAGACCACATGCCTGAGCTCACCCCACCCTGGGAGCGGATGCCGTTATACATCACTTCATTCCAGTCTTCCCCCGTCAGGATCTGCCTCCAAAGAGCTGCATTCCCAGGAGAGCAAAGACAACAATGAAGAGGAAGAGGAGGAAGAGTAAGCTGATGATAGACTTCATGGAGCTCATCAAGGAAACAACCAGATTCCGGAGGGATGCCCAATACTTGGTTATTTTAAATATCCTTAGGAGCCGGAGAGCTCGTAAGACACTGATTCCAAAAGATGTGCCAGGTCGGAAGATTGCCCAAACGACCTCAAAGATGCTGCCCACTGTGACCCCAAAATCAAAGCAGTTGAAGGATGAGTGAAAATAAAGGCGTGGCCCCATGCCATACATCTTCAGGGACATCTCCAACAGGAAGAGTCCCAGAAACAAAAATTCTGCATAGTAGAGGAGGTGAGTGAGCCACTGTGGCTGGTTGTGATGAACGATGGCCACACAGGCAGTATTGAGAGCCACAACACTCAGGACGATCCAGTAGAACACTTGCGACTTGACCATGTGTCGGATAGAGATACGCAGAAGCCGTTCCTTGTGCCGGAAATAGGAGGCTCCATCTACTTTTGTGCTCTTGATACTGGCTCTGGCAAGAGGTGTGCCTTCCAAGGCTGATGTTCCCGAGTTTTTATTTTCTTCAGCAAGCATGACTTCCTCTGCTTTGTCTATCCAGGCGCGGTAGCCATTCAACTCGCGCTCAATCTGTTGCTGACGCCGGAGCTTCATGAATGCTCTTCGGTTCTCCACTCTCTCTCTTTCTTTGGCAAATTCCCCGGAAAGCACGCCCAGGACAAGGTTGAGAACAAAGAAGGATCCGATGATGATGAGGGGGATGAAGTACAGCCAGTTCCAGGTGGCTCCTAAGGCATCATTGGTCTGAAGGAAAGAAAAATGGT
>28f774c1-33e8-419e-a25a-2ca35910a89e_ENSRNOG00000002863
TAGCACTTATCGTCTTCTTCCGTGTCACTCAGGAGGTCACTGACAGCTCCACACATCATGCCAGGCCCAGGCCCCCCACGCCTCCGCCGCCGATAGTGCCCATTAGGCATCTGCCAGCTGTGCCGTAGGGGTGGGGCAGAGCCAATGGTATTGGACCGGCCCAAGCTAGTAGCTACGGCTGCCTCAAAGGTGAGTGTCTCCTCCTCGCCACAGTCTGAGGCGTGGGAGTCTTCATGGAGGGCCAGATAGGGCTCAGAGATGTAGTGCTGTGGGGAAGGGTGCTGGCCCTGCTGGGGGTGCAAGGAGTTGGAAGACTCGGTTAGGCAAGCGCTGTTGCTTTCCAGAGCTTGAGAGGCCAGTGGGGATCCACCCTCACTTCCATCAGGAGGTGGAGAGATGCCGCCAGTGTGTCTCATCAGGGAGCTGTAGGAGAGGAGGGGCCGAGGCTTTGGTGGCACAGGTGGGAGCTGGCGACGACTTCGTCTTGGGGTGCTGGTGTCGGAGATAGAGGGAATGGAGCTCTCACTCAGTGAACCTGTACCCTGTCTGTTGGGGGTTTGTGACCTTCCCTCACTGGGTGACCTGGACTGGCGACGTTCTGGGGACTCCCAGTCAGCCTGGGTTCCTCGCTCCTCAGAATTGCAGCGGGAGACATCCGGAGAGAGGAGATGCTTTCGTTCTTTGGATCGGCCTCTCTCCCTGCCTCCTGAGCGGTGAGTGTCAGACTTGTGACCAGAGTCAGAATTCAGGCGGTGGGCTGACAGCCTCAGGGAGGAATGGTAACTTCTGCGTCGTGACTTGTAGGTGTTTTCACTGCTACGTTCCATGGAGAACTCCTCCAACCAGGAGGAATTTGAACGCTTATCCCGAATTGTAGAAAATGAACGTCGCATAGAGCTAGGGTCTGTTACCACCAGCGATTGCTGTTCCTGGAATTGTCCATCATCCGCTGGGTCCATACAAGCCAACTGGAATATTTCTTGAGGGGAGAGTGGACTCATTGAAGGGTATCCACTCCGACCACTCAGGCCAGAAACAGGGTCCTGCTGGAGATAAGGCAGGGCTTTGGCATTAGAAATGATCTCCTGAGGCAGTGAGGAGGGCTCCATGCGCTGGAACATGGGTGCATTTTTCTGTTCTTCCAGCTGCTGTCTCTGTTTCTTTACCTTACTCTGTTTATAGTAGTCCATAATCATCATTGCTGCATAGATCTTGCCCACAGTCAGGTCAGAGGCTTTGGGCATGGGCACTAGCAGATCCAACATCTTTTGGGACAGGTGAGGCCAAATGGCCAGGGTCTCTTTTTGTAGCTCTGAGTCTAGCTGCTGTCTGTCTGCACCACCTTTGGCGATTTTAATGTCCAGAGCTGTCCGGATCAGAGCCATAAGTGTGGAGGTGAAATGGACTGTCATGTCCTCAGCCACTGGCATATTCATCAGGACCAACCTCTTATAGGCCACTTTGGAGGGACATCTCTTGCCGAGGCCTAGCGGTGGTGACATGAGAGTCAGCATTTCATACATCTCAGTGTAATGGATGCGGCCACATGCTGCTCTGTCATACTCTGCCCAGACACGGACAAATTCATCCAAGTGGTGAGGCCCCAGGATGGACGAATCTCGAGTCAGGTACTCAAAGTTGTCCATGATAACAGCCACAAACAGGTTGAGCATCAGGAAGGAGCAGAAGAAGATGAAGGAGACAAAATAAACGTAGGCCAGGTCAGTGCCACAGCGCTCACTCTCGTTCTGCCCTGAGGGTGCAGTGGTGTCAGGCTCACAGCCCTTCTCGCCCAGACATGACAACATAATCTCCTGCCAAGCCTCCCCTGTGGCGCTCCTGAAAAGCAGCATGAGAGACCCGAAGAAACTCCGAAAGTTGTTGTGCCGGTTGATATGACTCTCCTCATCTAACTTTATGTTTCCAAACACCTGCATCCCAATGATAGCGTAGATGAAGAAAAGCATGGCAATCAGAAGGCAGACATAGGGGAGAGCCTTAAAGGACTGCACGAAGGTCCACAGTAAGATGCGGATGGTGTAGCCCTGTCGCAGAAGCTTTATGAGCCGTGCAGCTCGGAAGAGCTTCAGAAAGCTCATATTGAAGCCACTGGTGTTCACCAGCTTGCTGTCTGTCAGGATAATTTCTGTGATACTGCCGATCACGGTAATGAAGTCAAAGATGTTCCAGGTATCTCGGAAATAGTTCAAGAAGCCGAAAGCGATGACCTTTAGGACACATTCTAGGGAAAACACCATAGTGAAGGCGATGTTCAGGTACTTTAGGGCGAGCTCATAGGTCCAAGGAGCAGAATAGTACTTCATCATCAGCACAACGGTGTTCAAGGCAATCATGGCCATGATGGTATACTCAAAGGATGGCGAGACTACGAAGTGCCACACGCGGTACTGGAAGGTGTGCCTGTTTTGTGGCATGTAGCGGGTGAGAGGTTTGGCACTAATGGCGAAGTCGATGCATGCCCGTTTGTTACGCTCTGAGTTAGTTAGTACAGGGTCCTCAGCTGCCAGGGCAATGCTGCTGGCCGCAATCACCAAGAGAATGCACATCTCAAAGTAGCGTAGATTCACAATGTAGTGGCAAGCCTTGCGGATCGGGTTAGTGGTGCTGAAGATGAACATAGAGCTATGGGGCACCATGGCTTTTCCAGTCTCCCGCTTCTCCTTCTTCTGCTTCTTCTTTTCCACCTCTTCCTCTTCCTCTTTGGTCTCTGCTTCCTTCAAGGGACTGGCTTCTCCATCCGTCTTGTTGCTAATGTTCACCACTGTTGAGTCCACCAAGGGGTCCATGTCAGGGATGGCGACTGTGACACTGGTGCTCTCAGTGGTAGCCTTGTCCATGTTGGTTGTCATGCAGGAGAGGTCAGGTTCACTCTGGCTAATGCCCCGGCCCACATCCAGCTGTACATCCGCAAGCAGGGCTTGCTCGCTGCTGCCTTCAGCCTCCTGCTCTGTCAGAGCTGCATCCTTCCCCACTTCCAGCTCAGGTTGGGGCTGGACTAGAGGTGTTTCTGCCTCATCAAGAGCTCCTACCAGTCCTGAGCCCCTGGGGACCATCAGACTGTTGGTCCTCCTTAAGTCCTGAGTTCTCTCTTCTTCATGGATGGTTGGCTCCTTGCTCCTGTGGCTGCTCTGAGGCTCGTGTTCCTTCTCCCCATCGATGGACACCCCTTCATCCAGACTCCGCTCCTGGCTGGCAGACCTGCTTCTGGAGGCAGAGGCAGACTCCTTGCCCTCAGTCCTGACTCGGCGATGCCGGCTTCGCCTCTGACTCTGCCTGTGCCTGGCCCGGTCCTCAAAAGTCACCACAGTCTCTCCTCCCCCAGTCTCCTGCTGGGTTGGGTCACAGTTTCCATGACAGGATCTGGGCAGCCACGGTGGCTCCCGTTTGCCCAGGGACAAAGGGCTCCTCTGGTTGTCCAGGACGCTAGTCAGGCCACCTATGTCCCCCTTGAGAGAACCTCCACGGCTGATACGCTCCTCTTCACATTTTTCAAGACCCAAGCCCAGGGCTAGGCCCTCAATGGGCCTGGGCCTCCGATAGAGGCTAGGATGAGCATTGAGTGGGTTGAGAGGACTCAGTGGGTTGAGTGGATTGAGGGGGTTCATTGGTGGGGCCTCCTCTTTGTTGAGGGCTTCTTGGCTAGACATTTGCATGTGCCTCCTCAGCTGGCTGGTGCGCTGTTCCCACACAGACATGTGGTGTCGGCGTCTCCTCTCCCTCAGGTGGCTGCTGCGCGGCTCCCACATCGACATGTGGTGTCTTCTCCTTCTGTCTCTTTCAATGGAAGGCATGTTGGGAGCAGACATCGGGCTGACCTCCTTGGCCTTCTGCAGTGCATGTTTCTGGTTGAAGGCTTCTTCTTCCTCCTGCTCATCCTTGGTCAGTTCCTGGGCATTGGCGAGATTGTCCACAGCGATAGCCAAGAATACATTCAGCAGTGTGTAGTTTCCAAACAAGGTGAGCACAATGAAGTAGATGGCAGACCACATGCCTGAGCTCACCCCACCCTGGGAGCGGATGCCGTTATACATCACTTCATTCCAGTCTTCCCCCGTCAGGATCTGGAACACTGTCATGATAGCTGCAGGGAAGGTATCAAAATTAGCCGAAGGAGTCCCATCATTAAAGTTAAACCTGCCTCCAAAGAGCTGCATTCCCAGGAGAGCAAAGACAACAATGAAGAGGAAGAGGAGGAAGAGTAAGCTGATGATAGACTTCATGGAGCTCATCAAGGAAACAACCAGATTCCGGAGGGATGCCCAATACTTGGTTATTTTAAATATCCTTAGGAGCCGGAGAGCTCGTAAGACACTGATTCCAAAAGATGTGCCAGGTCGGAAGATTGCCCAAACGACCTCAAAGATGCTGCCCACTGTGACCCCAAAATCAAAGCAGTTGAAGGATGAGTGAAAATAAAGGCGTGGCCCCATGCCATACATCTTCAGGGACATCTCCAACAGGAAGAGTCCCAGAAACAAAAATTCTGCATAGTAGAGGAGGTGAGTGAGCCACTGTGGCTGGTTGTGATGAACGATGGCCACACAGGCAGTATTGAGAGCCACAACACTCAGGACGATCCAGTAGAACACTTGCGACTTGACCATGTGTCGGATAGAGATACGCAGAAGCCGTTCCTTGTGCCGGAAATAGGAGGCTCCATCTACTTTTGTGCTCTTGATACTGGCTCTGGCAAGAGGTGTGCCCACTGAAGAGATATCAACGCAGTGCTCATCGCTGGAGTCTCGGGTCATGGCCTCCGTCCGGCTCCTTTTGATGGTTGCCCTTCGAAGCACTTCCAAGGCTGATGTTCCCGAGTTTTTATTTTCTTCAGCAAGCATGACTTCCTCTGCTTTGTCTATCCAGGCGCGGTAGCCATTCAACTCGCGCTCAATCTGTTGCTGACGCCGGAGCTTCATGAATGCTCTTCGGTTCTCCACTCTCTCTCTTTCTTTGGCAAATTCCCCGGAAAGCACGCCCAGGACAAGGTTGAGAACAAAGAAGGATCCGATGATGATGAGGGGGATGAAGTACAGCCAGTTCCAGGTGGCTCCTAAGGCATCATTGGTCTGAAGGAAAGAAAAATGGT
--
>2ac2b3bd-4f14-4795-95c8-ff9be7da6284_ENSRNOG00000002863
TAGCACTTATCGTCTTCTTCCGTGTCACTCAGGAGGTCACTGACAGCTCCACACATCATGCCAGGCCCAGGCCCCCCACGCCTCCGCCGCCGATAGTGCCCATTAGGCATCTGCCAGCTGTGCCGTAGGGGTGGGGCAGAGCCAATGGTATTGGACCGGCCCAAGCTAGTAGCTACGGCTGCCTCAAAGGTGAGTGTCTCCTCCTCGCCACAGTCTGAGGCGTGGGAGTCTTCATGGAGGGCCAGATAGGGCTCAGAGATGTAGTGCTGTGGGGAAGGGTGCTGGCCCTGCTGGGGGTGCAAGGAGTTGGAAGACTCGGTTAGGCAAGCGCTGTTGCTTTCCAGAGCTTGAGAGGCCAGTGGGGATCCACCCTCACTTCCATCAGGAGGTGGAGAGATGCCGCCAGTGTGTCTCATCAGGGAGCTGTAGGAGAGGAGGGGCCGAGGCTTTGGTGGCACAGGTGGGAGCTGGCGACGACTTCGTCTTGGGGTGCTGGTGTCGGAGATAGAGGGAATGGAGCTCTCACTCAGTGAACCTGTACCCTGTCTGTTGGGGGTTTGTGACCTTCCCTCACTGGGTGACCTGGACTGGCGACGTTCTGGGGACTCCCAGTCAGCCTGGGTTCCTCGCTCCTCAGAATTGCAGCGGGAGACATCCGGAGAGAGGAGATGCTTTCGTTCTTTGGATCGGCCTCTCTCCCTGCCTCCTGAGCGGTGAGTGTCAGACTTGTGACCAGAGTCAGAATTCAGGCGGTGGGCTGACAGCCTCAGGGAGGAATGGTAACTTCTGCGTCGTGACTTGTAGGTGTTTTCACTGCTACGTTCCATGGAGAACTCCTCCAACCAGGAGGAATTTGAACGCTTATCCCGAATTGTAGAAAATGAACGTCGCATAGAGCTAGGGTCTGTTACCACCAGCGATTGCTGTTCCTGGAATTGTCCATCATCCGCTGGGTCCATACAAGCCAACTGGAATATTTCTTGAGGGGAGAGTGGACTCATTGAAGGGTATCCACTCCGACCACTCAGGCCAGAAACAGGGTCCTGCTGGAGATAAGGCAGGGCTTTGGCATTAGAAATGATCTCCTGAGGCAGTGAGGAGGGCTCCATGCGCTGGAACATGGGTGCATTTTTCTGTTCTTCCAGCTGCTGTCTCTGTTTCTTTACCTTACTCTGTTTATAGTAGTCCATAATCATCATTGCTGCATAGATCTTGCCCACAGTCAGGTCAGAGGCTTTGGGCATGGGCACTAGCAGATCCAACATCTTTTGGGACAGGTGAGGCCAAATGGCCAGGGTCTCTTTTTGTAGCTCTGAGTCTAGCTGCTGTCTGTCTGCACCACCTTTGGCGATTTTAATGTCCAGAGCTGTCCGGATCAGAGCCATAAGTGTGGAGGTGAAATGGACTGTCATGTCCTCAGCCACTGGCATATTCATCAGGACCAACCTCTTATAGGCCACTTTGGAGGGACATCTCTTGCCGAGGCCTAGCGGTGGTGACATGAGAGTCAGCATTTCATACATCTCAGTGTAATGGATGCGGCCACATGCTGCTCTGTCATACTCTGCCCAGACACGGACAAATTCATCCAAGTGGTGAGGCCCCAGGATGGACGAATCTCGAGTCAGGTACTCAAAGTTGTCCATGATAACAGCCACAAACAGGTTGAGCATCAGGAAGGAGCAGAAGAAGATGAAGGAGACAAAATAAACGTAGGCCAGGTCAGTGCCACAGCGCTCACTCTCGTTCTGCCCTGAGGGTGCAGTGGTGTCAGGCTCACAGCCCTTCTCGCCCAGACATGACAACATAATCTCCTGCCAAGCCTCCCCTGTGGCGCTCCTGAAAAGCAGCATGAGAGACCCGAAGAAACTCCGAAAGTTGTTGTGCCGGTTGATATGACTCTCCTCATCTAACTTTATGTTTCCAAACACCTGCATCCCAATGATAGCGTAGATGAAGAAAAGCATGGCAATCAGAAGGCAGACATAGGGGAGAGCCTTAAAGGACTGCACGAAGGTCCACAGTAAGATGCGGATGGTGTAGCCCTGTCGCAGAAGCTTTATGAGCCGTGCAGCTCGGAAGAGCTTCAGAAAGCTCATATTGAAGCCACTGGTGTTCACCAGCTTGCTGTCTGTCAGGATAATTTCTGTGATACTGCCGATCACGGTAATGAAGTCAAAGATGTTCCAGGTATCTCGGAAATAGTTCAAGAAGCCGAAAGCGATGACCTTTAGGACACATTCTAGGGAAAACACCATAGTGAAGGCGATGTTCAGGTACTTTAGGGCGAGCTCATAGGTCCAAGGAGCAGAATAGTACTTCATCATCAGCACAACGGTGTTCAAGGCAATCATGGCCATGATGGTATACTCAAAGGATGGCGAGACTACGAAGTGCCACACGCGGTACTGGAAGGTGTGCCTGTTTTGTGGCATGTAGCGGGTGAGAGGTTTGGCACTAATGGCGAAGTCGATGCATGCCCGCTCATTCTTTTCTAGGCTACACTCCTCCATCATCTTGTCCCCTTGCTCCTGGAAGGTGATGATAATGAGGGCCACGAAGATATTGACAAAGAAGAAAGGGAAGACCACAAAGTAGACCACATAGAAGATGGACATCTCCATGCGGTTGCTGCGGCTTGGGCCTCTGTCCTCCTCTGTCACATCTACCGAGTGCTGCAGAACCTGAGGCCATCCTTCCCCCGTGGAGACGGTGAAGAGGGTCAGCAGGGCCCAGATGATGTTGTCATAGTGGAATTCATGACGCTTCCACTCCCGGCCCTTCACCTCCATCTTGTTTTTCTCGTGGTCTACATAGTTGCCTATGCATTCCTTCTCTGTGTCCTTGGAACTGTCGGTGCAATAAAAGAACTTTCCCTTGAATAACTGAACAGCAATGACGGCAAAGATGAACATAAAGAGCTTGTAGACAATGAGTATGTTGAAGACATTCTTCAAGGAGGTCACCACGCAGTCAAACACAGCCTTCAGTTTGGGCAAGCGCTTGATGGTTTTCAGTGGTCGCAGAACTCGAAGTACCCTCAGAGACTTGATCGTCTTGATATCCCGCCCCTTGTTGGTTAAAAGCATCTACTTACGCCAGAGCAAATGCTACCAATGCACCAACCACTACCACAAAGTCCAGGATATTCCAGAGGTCTCGGAAGTACGATCCATCCTGCAGGATCAAGCCTTGGTCTATCATCTTTATCACCATCTCAAAGGTAAACACTCCTGTGAAAACATAGTCGAAATATCTCAGGACTTTGTTACGCTCTGAGTTAGTTAGTACAGGGTCCTCAGCTGCCAGGGCAATGCTGCTGGCCGCAATCACCAAGAGAATGCACATCTCAAAGTAGCGTAGATTCACAATGTAGTGGCAAGCCTTGCGGATCGGGTTAGTGGTGCTGAAGATGAACATAGAGCTATGGGGCACCATGGCTTTTCCAGTCTCCCGCTTCTCCTTCTTCTGCTTCTTCTTTTCCACCTCTTCCTCTTCCTCTTTGGTCTCTGCTTCCTTCAAGGGACTGGCTTCTCCATCCGTCTTGTTGCTAATGTTCACCACTGTTGAGTCCACCAAGGGGTCCATGTCAGGGATGGCGACTGTGACACTGGTGCTCTCAGTGGTAGCCTTGTCCATGTTGGTTGTCATGCAGGAGAGGTCAGGTTCACTCTGGCTAATGCCCCGGCCCACATCCAGCTGTACATCCGCAAGCAGGGCTTGCTCGCTGCTGCCTTCAGCCTCCTGCTCTGTCAGAGCTGCATCCTTCCCCACTTCCAGCTCAGGTTGGGGCTGGACTAGAGGTGTTTCTGCCTCATCAAGAGCTCCTACCAGTCCTGAGCCCCTGGGGACCATCAGACTGTTGGTCCTCCTTAAGTCCTGAGTTCTCTCTTCTTCATGGATGGTTGGCTCCTTGCTCCTGTGGCTGCTCTGAGGCTCGTGTTCCTTCTCCCCATCGATGGACACCCCTTCATCCAGACTCCGCTCCTGGCTGGCAGACCTGCTTCTGGAGGCAGAGGCAGACTCCTTGCCCTCAGTCCTGACTCGGCGATGCCGGCTTCGCCTCTGACTCTGCCTGTGCCTGGCCCGGTCCTCAAAAGTCACCACAGTCTCTCCTCCCCCAGTCTCCTGCTGGGTTGGGTCACAGTTTCCATGACAGGATCTGGGCAGCCACGGTGGCTCCCGTTTGCCCAGGGACAAAGGGCTCCTCTGGTTGTCCAGGACGCTAGTCAGGCCACCTATGTCCCCCTTGAGAGAACCTCCACGGCTGATACGCTCCTCTTCACATTTTTCAAGACCCAAGCCCAGGGCTAGGCCCTCAATGGGCCTGGGCCTCCGATAGAGGCTAGGATGAGCATTGAGTGGGTTGAGAGGACTCAGTGGGTTGAGTGGATTGAGGGGGTTCATTGGTGGGGCCTCCTCTTTGTTGAGGGCTTCTTGGCTAGACATTTGCATGTGCCTCCTCAGCTGGCTGGTGCGCTGTTCCCACACAGACATGTGGTGTCGGCGTCTCCTCTCCCTCAGGTGGCTGCTGCGCGGCTCCCACATCGACATGTGGTGTCTTCTCCTTCTGTCTCTTTCAATGGAAGGCATGTTGGGAGCAGACATCGGGCTGACCTCCTTGGCCTTCTGCAGTGCATGTTTCTGGTTGAAGGCTTCTTCTTCCTCCTGCTCATCCTTGGTCAGTTCCTGGGCATTGGCGAGATTGTCCACAGCGATAGCCAAGAATACATTCAGCAGTGTGTCTGGAACACTGTCATGATAGCTGCAGGGAAGGTATCAAAATTAGCCGAAGGAGTCCCATCATTAAAGTTAAACCTGCCTCCAAAGAGCTGCATTCCCAGGAGAGCAAAGACAACAATGAAGAGGAAGAGGAGGAAGAGTAAGCTGATGATAGACTTCATGGAGCTCATCAAGGAAACAACCAGATTCCGGAGGGATGCCCAATACTTGGTTATTTTAAATATCCTTAGGAGCCGGAGAGCTCGTAAGACACTGATTCCAAAAGATGTGCCAGGTCGGAAGATTGCCCAAACGACCTCAAAGATGCTGCCCACTGTGACCCCAAAATCAAAGCAGTTGAAGGATGAGTGAAAATAAAGGCGTGGCCCCATGCCATACATCTTCAGGGACATCTCCAACAGGAAGAGTCCCAGAAACAAAAATTCTGCATAGTAGAGGAGGTGAGTGAGCCACTGTGGCTGGTTGTGATGAACGATGGCCACACAGGCAGTATTGAGAGCCACAACACTCAGGACGATCCAGTAGAACACTTGCGACTTGACCATGTGTCGGATAGAGATACGCAGAAGCCGTTCCTTGTGCCGGAAATAGGAGGCTCCATCTACTTTTGTGCTCTTGATACTGGCTCTGGCAAGAGGTGTGCCTTCCAAGGCTGATGTTCCCGAGTTTTTATTTTCTTCAGCAAGCATGACTTCCTCTGCTTTGTCTATCCAGGCGCGGTAGCCATTCAACTCGCGCTCAATCTGTTGCTGACGCCGGAGCTTCATGAATGCTCTTCGGTTCTCCACTCTCTCTCTTTCTTTGGCAAATTCCCCGGAAAGCACGCCCAGGACAAGGTTGAGAACAAAGAAGGATCCGATGATGATGAGGGGGATGAAGTACAGCCAGTTCCAGGTGGCTCCTAAGGCATCATTGGTCTGAAGGAAAGAAAAATGGT
>29c58697-a082-489a-9a90-9058a7254416_ENSRNOG00000002863
TAGCACTTATCGTCTTCTTCCGTGTCACTCAGGAGGTCACTGACAGCTCCACACATCATGCCAGGCCCAGGCCCCCCACGCCTCCGCCGCCGATAGTGCCCATTAGGCATCTGCCAGCTGTGCCGTAGGGGTGGGGCAGAGCCAATGGTATTGGACCGGCCCAAGCTAGTAGCTACGGCTGCCTCAAAGGTGAGTGTCTCCTCCTCGCCACAGTCTGAGGCGTGGGAGTCTTCATGGAGGGCCAGATAGGGCTCAGAGATGTAGTGCTGTGGGGAAGGGTGCTGGCCCTGCTGGGGGTGCAAGGAGTTGGAAGACTCGGTTAGGCAAGCGCTGTTGCTTTCCAGAGCTTGAGAGGCCAGTGGGGATCCACCCTCACTTCCATCAGGAGGTGGAGAGATGCCGCCAGTGTGTCTCATCAGGGAGCTGTAGGAGAGGAGGGGCCGAGGCTTTGGTGGCACAGGTGGGAGCTGGCGACGACTTCGTCTTGGGGTGCTGGTGTCGGAGATAGAGGGAATGGAGCTCTCACTCAGTGAACCTGTACCCTGTCTGTTGGGGGTTTGTGACCTTCCCTCACTGGGTGACCTGGACTGGCGACGTTCTGGGGACTCCCAGTCAGCCTGGGTTCCTCGCTCCTCAGAATTGCAGCGGGAGACATCCGGAGAGAGGAGATGCTTTCGTTCTTTGGATCGGCCTCTCTCCCTGCCTCCTGAGCGGTGAGTGTCAGACTTGTGACCAGAGTCAGAATTCAGGCGGTGGGCTGACAGCCTCAGGGAGGAATGGTAACTTCTGCGTCGTGACTTGTAGGTGTTTTCACTGCTACGTTCCATGGAGAACTCCTCCAACCAGGAGGAATTTGAACGCTTATCCCGAATTGTAGAAAATGAACGTCGCATAGAGCTAGGGTCTGTTACCACCTGGGGATCCATAGTCAGACGTGGCATAGAGGATGCCCTCCCAGATCCCGCATGCTCCTGGGTGTCCGGAGGAAGGTAGATGCCATGGTTAGAGGACTGCACACTTTTTAATTCACTAACCTCTGGCTCCAGCGATTGCTGTTCCTGGAATTGTCCATCATCCGCTGGGTCCATACAAGCCAACTGGAATATTTCTTGAGGGGAGAGTGGACTCATTGAAGGGTATCCACTCCGACCACTCAGGCCAGAAACAGGGTCCTGCTGGAGATAAGGCAGGGCTTTGGCATTAGAAATGATCTCCTGAGGCAGTGAGGAGGGCTCCATGCGCTGGAACATGGGTGCATTTTTCTGTTCTTCCAGCTGCTGTCTCTGTTTCTTTACCTTACTCTGTTTATAGTAGTCCATAATCATCATTGCTGCATAGATCTTGCCCACAGTCAGGTCAGAGGCTTTGGGCATGGGCACTAGCAGATCCAACATCTTTTGGGACAGGTGAGGCCAAATGGCCAGGGTCTCTTTTTGTAGCTCTGAGTCTAGCTGCTGTCTGTCTGCACCACCTTTGGCGATTTTAATGTCCAGAGCTGTCCGGATCAGAGCCATAAGTGTGGAGGTGAAATGGACTGTCATGTCCTCAGCCACTGGCATATTCATCAGGACCAACCTCTTATAGGCCACTTTGGAGGGACATCTCTTGCCGAGGCCTAGCGGTGGTGACATGAGAGTCAGCATTTCATACATCTCAGTGTAATGGATGCGGCCACATGCTGCTCTGTCATACTCTGCCCAGACACGGACAAATTCATCCAAGTGGTGAGGCCCCAGGATGGACGAATCTCGAGTCAGGTACTCAAAGTTGTCCATGATAACAGCCACAAACAGGTTGAGCATCAGGAAGGAGCAGAAGAAGATGAAGGAGACAAAATAAACGTAGGCCAGGTCAGTGCCACAGCGCTCACTCTCGTTCTGCCCTGAGGGTGCAGTGGTGTCAGGCTCACAGCCCTTCTCGCCCAGACATGACAACATAATCTCCTGCCAAGCCTCCCCTGTGGCGCTCCTGAAAAGCAGCATGAGAGACCCGAAGAAACTCCGAAAGTTGTTGTGCCGGTTGATATGACTCTCCTCATCTAACTTTATGTTTCCAAACACCTGCATCCCAATGATAGCGTAGATGAAGAAAAGCATGGCAATCAGAAGGCAGACATAGGGGAGAGCCTTAAAGGACTGCACGAAGGTCCACAGTAAGATGCGGATGGTGTAGCCCTGTCGCAGAAGCTTTATGAGCCGTGCAGCTCGGAAGAGCTTCAGAAAGCTCATATTGAAGCCACTGGTGTTCACCAGCTTGCTGTCTGTCAGGATAATTTCTGTGATACTGCCGATCACGGTAATGAAGTCAAAGATGTTCCAGGTATCTCGGAAATAGTTCAAGAAGCCGAAAGCGATGACCTTTAGGACACATTCTAGGGAAAACACCATAGTGAAGGCGATGTTCAGGTACTTTAGGGCGAGCTCATAGGTCCAAGGAGCAGAATAGTACTTCATCATCAGCACAACGGTGTTCAAGGCAATCATGGCCATGATGGTATACTCAAAGGATGGCGAGACTACGAAGTGCCACACGCGGTACTGGAAGGTGTGCCTGTTTTGTGGCATGTAGCGGGTGAGAGGTTTGGCACTAATGGCGAAGTCGATGCATGCCCGCTCATTCTTTTCTAGGCTACACTCCTCCATCATCTTGTCCCCTTGCTCCTGGAAGGTGATGATAATGAGGGCCACGAAGATATTGACAAAGAAGAAAGGGAAGACCACAAAGTAGACCACATAGAAGATGGACATCTCCATGCGGTTGCTGCGGCTTGGGCCTCTGTCCTCCTCTGTCACATCTACCGAGTGCTGCAGAACCTGAGGCCATCCTTCCCCCGTGGAGACGGTGAAGAGGGTCAGCAGGGCCCAGATGATGTTGTCATAGTGGAATTCATGACGCTTCCACTCCCGGCCCTTCACCTCCATCTTGTTTTTCTCGTGGTCTACATAGTTGCCTATGCATTCCTTCTCTGTGTCCTTGGAACTGTCGGTGCAATAAAAGAACTTTCCCTTGAATAACTGAACAGCAATGACGGCAAAGATGAACATAAAGAGCTTGTAGACAATGAGTATGTTGAAGACATTCTTCAAGGAGGTCACCACGCAGTCAAACACAGCGCCAGAGCAAATGCTACCAATGCACCAACCACTACCACAAAGTCCAGGATATTCCAGAGGTCTCGGAAGTACGATCCATCCTGCAGGATCAAGCCTTGGTCTATCATCTTTATCACCATCTCAAAGGTAAACACTCCTGTGAAAACATAGTCGAAATATCTCAGGACTTTGTTACGCTCTGAGTTAGTTAGTACAGGGTCCTCAGCTGCCAGGGCAATGCTGCTGGCCGCAATCACCAAGAGAATGCACATCTCAAAGTAGCGTAGATTCACAATGTAGTGGCAAGCCTTGCGGATCGGGTTAGTGGTGCTGAAGATGAACATAGAGCTATGGGGCACCATGGCTTTTCCAGTCTCCCGCTTCTCCTTCTTCTGCTTCTTCTTTTCCACCTCTTCCTCTTCCTCTTTGGTCTCTGCTTCCTTCAAGGGACTGGCTTCTCCATCCGTCTTGTTGCTAATGTTCACCACTGTTGAGTCCACCAAGGGGTCCATGTCAGGGATGGCGACTGTGACACTGGTGCTCTCAGTGGTAGCCTTGTCCATGTTGGTTGTCATGCAGGAGAGGTCAGGTTCACTCTGGCTAATGCCCCGGCCCACATCCAGCTGTACATCCGCAAGCAGGGCTTGCTCGCTGCTGCCTTCAGCCTCCTGCTCTGTCAGAGCTGCATCCTTCCCCACTTCCAGCTCAGGTTGGGGCTGGACTAGAGGTGTTTCTGCCTCATCAAGAGCTCCTACCAGTCCTGAGCCCCTGGGGACCATCAGACTGTTGGTCCTCCTTAAGTCCTGAGTTCTCTCTTCTTCATGGATGGTTGGCTCCTTGCTCCTGTGGCTGCTCTGAGGCTCGTGTTCCTTCTCCCCATCGATGGACACCCCTTCATCCAGACTCCGCTCCTGGCTGGCAGACCTGCTTCTGGAGGCAGAGGCAGACTCCTTGCCCTCAGTCCTGACTCGGCGATGCCGGCTTCGCCTCTGACTCTGCCTGTGCCTGGCCCGGTCCTCAAAAGTCACCACAGTCTCTCCTCCCCCAGTCTCCTGCTGGGTTGGGTCACAGTTTCCATGACAGGATCTGGGCAGCCACGGTGGCTCCCGTTTGCCCAGGGACAAAGGGCTCCTCTGGTTGTCCAGGACGCTAGTCAGGCCACCTATGTCCCCCTTGAGAGAACCTCCACGGCTGATACGCTCCTCTTCACATTTTTCAAGACCCAAGCCCAGGGCTAGGCCCTCAATGGGCCTGGGCCTCCGATAGAGGCTAGGATGAGCATTGAGTGGGTTGAGAGGACTCAGTGGGTTGAGTGGATTGAGGGGGTTCATTGGTGGGGCCTCCTCTTTGTTGAGGGCTTCTTGGCTAGACATTTGCATGTGCCTCCTCAGCTGGCTGGTGCGCTGTTCCCACACAGACATGTGGTGTCGGCGTCTCCTCTCCCTCTCAATGGAAGGCATGTTGGGAGCAGACATCGGGCTGACCTCCTTGGCCTTCTGCAGTGCATGTTTCTGGTTGAAGGCTTCTTCTTCCTCCTGCTCATCCTTGGTCAGTTCCTGGGCATTGGCGAGATTGTCCACAGCGATAGCCAAGAATACATTCAGCAGTGTGTAGTTTCCAAACAAGGTGAGCACAATGAAGTAGATGGCAGACCACATGCCTGAGCTCACCCCACCCTGGGAGCGGATGCCGTTATACATCACTTCATTCCAGTCTTCCCCCGTCAGGATCTGGAACACTGTCATGATAGCTGCAGGGAAGGTATCAAAATTAGCCGAAGGAGTCCCATCATTAAAGTTAAACCTGCCTCCAAAGAGCTGCATTCCCAGGAGAGCAAAGACAACAATGAAGAGGAAGAGGAGGAAGAGTAAGCTGATGATAGACTTCATGGAGCTCATCAAGGAAACAACCAGATTCCGGAGGGATGCCCAATACTTGGTTATTTTAAATATCCTTAGGAGCCGGAGAGCTCGTAAGACACTGATTCCAAAAGATGTGCCAGGTCGGAAGATTGCCCAAACGACCTCAAAGATGCTGCCCACTGTGACCCCAAAATCAAAGCAGTTGAAGGATGAGTGAAAATAAAGGCGTGGCCCCATGCCATACATCTTCAGGGACATCTCCAACAGGAAGAGTCCCAGAAACAAAAATTCTGCATAGTAGAGGAGGTGAGTGAGCCACTGTGGCTGGTTGTGATGAACGATGGCCACACAGGCAGTATTGAGAGCCACAACACTCAGGACGATCCAGTAGAACACTTGCGACTTGACCATGTGTCGGATAGAGATACGCAGAAGCCGTTCCTTGTGCCGGAAATAGGAGGCTCCATCTACTTTTGTGCTCTTGATACTGGCTCTGGCAAGAGGTGTGCCCACTGAAGAGATATCAACGCAGTGCTCATCGCTGGAGTCTCGGGTCATGGCCTCCGTCCGGCTCCTTTTGATGGTTGCCCTTCGAAGCACTTCCAAGGCTGATGTTCCCGAGTTTTTATTTTCTTCAGCAAGCATGACTTCCTCTGCTTTGTCTATCCAGGCGCGGTAGCCATTCAACTCGCGCTCAATCTGTTGCTGACGCCGGAGCTTCATGAATGCTCTTCGGTTCTCCACTCTCTCTCTTTCTTTGGCAAATTCCCCGGAAAGCACGCCCAGGACAAGGTTGAGAACAAAGAAGGATCCGATGATGATGAGGGGGATGAAGTACAGCCAGTTCCAGGTGGCTCCTAAGGCATCATTGGTATTGTACAGCACAGTGGTCCACCCTTCCATAGTGATGCATTGGAAGACAGTCAGCACAGCAAAAAGGATGTTGTCAAACTGGGTGATCCCGTCATTGGGGCCGATCCAGTCCTTACATTCATAACCAGCCGGGCAGCCCTGTACACCACACGGGTGAGGAGGATCAAATCCCTCTAGAATACCTGAATTGTTCATGAAGCATGCTCGATGCAACTTGCCACTGTAGAACTCCAAGCCAATGATGGCAAACATGAGAATGGCAAAGAAGAGCAGAAGGCCAATCTGCAGAAGAGGCACCATGGCCTTCATGATGGACTTCAGCACGATCTGCAGGCTAGGTATTCCTGACACGAGCTTTAAGGGCCTCAGGACACGCACAGCCCGGAGGGTCCGCAGGTCCACGTGGGTGTTGAAATGGGTTCCTGCAGTGGCCAGGATGCCACTGAGGACCACAATGAAGTCCATGACATTCCAGCCGTTACGGAGGTACGAACCCTTATGGAAGATGAATCCTAGAGCCACGATTTTGATCCCAGCTTCAAAGCAGAAGATTCCAATAAAATATGGTTCTGTCTTCTCCAGTCTTCGGGACATTGGGGTCTTGTCATCCTCAGGAAGATGCTGCTCCAGGGCCAAGACGATGCAGTTGGCAATGATGGTGGCCAGGATCATGTACTCAAATGGTGGCCAATCGATGAGCTTCTTGGCATATTTCCTGACAATGTTATCTTCTCCGAAGATGAACAGGGATCTGTTGACCGTGAAACAGTTCTGCCGGACTGGTATGGGGTTGTACAAAGCCATAGTCCGCGCCCTCTGCGCTTTTGACTGCTTGTAGGCGGCCGCCGGCCCCGAGGCCGGTACGGGGGTTCCTTGTCGGTTCCTGCTCTGGTCCGAGTCTCCATCGCCTGAGCCTGGTCTGCCAACGACCACCGCCTCCCCGAAGCGAGCCAT
>5212a99e-7343-400d-90f1-10d6a7cf8543_ENSRNOG00000002863
TAGCACTTATCGTCTTCTTCCGTGTCACTCAGGAGGTCACTGACAGCTCCACACATCATGCCAGGCCCAGGCCCCCCACGCCTCCGCCGCCGATAGTGCCCATTAGGCATCTGCCAGCTGTGCCGTAGGGGTGGGGCAGAGCCAATGGTATTGGACCGGCCCAAGCTAGTAGCTACGGCTGCCTCAAAGGTGAGTGTCTCCTCCTCGCCACAGTCTGAGGCGTGGGAGTCTTCATGGAGGGCCAGATAGGGCTCAGAGATGTAGTGCTGTGGGGAAGGGTGCTGGCCCTGCTGGGGGTGCAAGGAGTTGGAAGACTCGGTTAGGCAAGCGCTGTTGCTTTCCAGAGCTTGAGAGGCCAGTGGGGATCCACCCTCACTTCCATCAGGAGGTGGAGAGATGCCGCCAGTGTGTCTCATCAGGGAGCTGTAGGAGAGGAGGGGCCGAGGCTTTGGTGGCACAGGTGGGAGCTGGCGACGACTTCGTCTTGGGGTGCTGGTGTCGGAGATAGAGGGAATGGAGCTCTCACTCAGTGAACCTGTACCCTGTCTGTTGGGGGTTTGTGACCTTCCCTCACTGGGTGACCTGGACTGGCGACGTTCTGGGGACTCCCAGTCAGCCTGGGTTCCTCGCTCCTCAGAATTGCAGCGGGAGACATCCGGAGAGAGGAGATGCTTTCGTTCTTTGGATCGGCCTCTCTCCCTGCCTCCTGAGCGGTGAGTGTCAGACTTGTGACCAGAGTCAGAATTCAGGCGGTGGGCTGACAGCCTCAGGGAGGAATGGTAACTTCTGCGTCGTGACTTGTAGGTGTTTTCACTGCTACGTTCCATGGAGAACTCCTCCAACCAGGAGGAATTTGAACGCTTATCCCGAATTGTAGAAAATGAACGTCGCATAGAGCTAGGGTCTGTTACCACCAGCGATTGCTGTTCCTGGAATTGTCCATCATCCGCTGGGTCCATACAAGCCAACTGGAATATTTCTTGAGGGGAGAGTGGACTCATTGAAGGGTATCCACTCCGACCACTCAGGCCAGAAACAGGGTCCTGCTGGAGATAAGGCAGGGCTTTGGCATTAGAAATGATCTCCTGAGGCAGTGAGGAGGGCTCCATGCGCTGGAACATGGGTGCATTTTTCTGTTCTTCCAGCTGCTGTCTCTGTTTCTTTACCTTACTCTGTTTATAGTAGTCCATAATCATCATTGCTGCATAGATCTTGCCCACAGTCAGGTCAGAGGCTTTGGGCATGGGCACTAGCAGATCCAACATCTTTTGGGACAGGTGAGGCCAAATGGCCAGGGTCTCTTTTTGTAGCTCTGAGTCTAGCTGCTGTCTGTCTGCACCACCTTTGGCGATTTTAATGTCCAGAGCTGTCCGGATCAGAGCCATAAGTGTGGAGGTGAAATGGACTGTCATGTCCTCAGCCACTGGCATATTCATCAGGACCAACCTCTTATAGGCCACTTTGGAGGGACATCTCTTGCCGAGGCCTAGCGGTGGTGACATGAGAGTCAGCATTTCATACATCTCAGTGTAATGGATGCGGCCACATGCTGCTCTGTCATACTCTGCCCAGACACGGACAAATTCATCCAAGTGGTGAGGCCCCAGGATGGACGAATCTCGAGTCAGGTACTCAAAGTTGTCCATGATAACAGCCACAAACAGGTTGAGCATCAGGAAGGAGCAGAAGAAGATGAAGGAGACAAAATAAACGTAGGCCAGGTCAGTGCCACAGCGCTCACTCTCGTTCTGCCCTGAGGGTGCAGTGGTGTCAGGCTCACAGCCCTTCTCGCCCAGACATGACAACATAATCTCCTGCCAAGCCTCCCCTGTGGCGCTCCTGAAAAGCAGCATGAGAGACCCGAAGAAACTCCGAAAGTTGTTGTGCCGGTTGATATGACTCTCCTCATCTAACTTTATGTTTCCAAACACCTGCATCCCAATGATAGCGTAGATGAAGAAAAGCATGGCAATCAGAAGGCAGACATAGGGGAGAGCCTTAAAGGACTGCACGAAGGTCCACAGTAAGATGCGGATGGTGTAGCCCTGTCGCAGAAGCTTTATGAGCCGTGCAGCTCGGAAGAGCTTCAGAAAGCTCATATTGAAGCCACTGGTGTTCACCAGCTTGCTGTCTGTCAGGATAATTTCTGTGATACTGCCGATCACGGTAATGAAGTCAAAGATGTTCCAGGTATCTCGGAAATAGTTCAAGAAGCCGAAAGCGATGACCTTTAGGACACATTCTAGGGAAAACACCATAGTGAAGGCGATGTTCAGGTACTTTAGGGCGAGCTCATAGGTCCAAGGAGCAGAATAGTACTTCATCATCAGCACAACGGTGTTCAAGGCAATCATGGCCATGATGGTATACTCAAAGGATGGCGAGACTACGAAGTGCCACACGCGGTACTGGAAGGTGTGCCTGTTTTGTGGCATGTAGCGGGTGAGAGGTTTGGCACTAATGGCGAAGTCGATGCATGCCCGCTCATTCTTTTCTAGGCTACACTCCTCCATCATCTTGTCCCCTTGCTCCTGGAAGGTGATGATAATGAGGGCCACGAAGATATTGACAAAGAAGAAAGGGAAGACCACAAAGTAGACCACATAGAAGATGGACATCTCCATGCGGTTGCTGCGGCTTGGGCCTCTGTCCTCCTCTGTCACATCTACCGAGTGCTGCAGAACCTGAGGCCATCCTTCCCCCGTGGAGACGGTGAAGAGGGTCAGCAGGGCCCAGATGATGTTGTCATAGTGGAATTCATGACGCTTCCACTCCCGGCCCTTCACCTCCATCTTGTTTTTCTCGTGGTCTACATAGTTGCCTATGCATTCCTTCTCTGTGTCCTTGGAACTGTCGGTGCAATAAAAGAACTTTCCCTTGAATAACTGAACAGCAATGACGGCAAAGATGAACATAAAGAGCTTGTAGACAATGAGTATGTTGAAGACATTCTTCAAGGAGGTCACCACGCAGTCAAACACAGCCTTCAGTTTGGGCAAGCGCTTGATGGTTTTCAGTGGTCGCAGAACTCGAAGTACCCTCAGAGACTTGATCGTCTTGATATCCCGCCCCTTGTTGGTTCTTTATCACCATCTCAAAGGTAAACACTCCTGTGAAAACATAGTCGAAATATCTCAGGACTTTGTTACGCTCTGAGTTAGTTAGTACAGGGTCCTCAGCTGCCAGGGCAATGCTGCTGGCCGCAATCACCAAGAGAATGCACATCTCAAAGTAGCGTAGATTCACAATGTAGTGGCAAGCCTTGCGGATCGGGTTAGTGGTGCTGAAGATGAACATAGAGCTATGGGGCACCATGGCTTTTCCAGTCTCCCGCTTCTCCTTCTTCTGCTTCTTCTTTTCCACCTCTTCCTCTTCCTCTTTGGTCTCTGCTTCCTTCAAGGGACTGGCTTCTCCATCCGTCTTGTTGCTAATGTTCACCACTGTTGAGTCCACCAAGGGGTCCATGTCAGGGATGGCGACTGTGACACTGGTGCTCTCAGTGGTAGCCTTGTCCATGTTGGTTGTCATGCAGGAGAGGTCAGGTTCACTCTGGCTAATGCCCCGGCCCACATCCAGCTGTACATCCGCAAGCAGGGCTTGCTCGCTGCTGCCTTCAGCCTCCTGCTCTGTCAGAGCTGCATCCTTCCCCACTTCCAGCTCAGGTTGGGGCTGGACTAGAGGTGTTTCTGCCTCATCAAGAGCTCCTACCAGTCCTGAGCCCCTGGGGACCATCAGACTGTTGGTCCTCCTTAAGTCCTGAGTTCTCTCTTCTTCATGGATGGTTGGCTCCTTGCTCCTGTGGCTGCTCTGAGGCTCGTGTTCCTTCTCCCCATCGATGGACACCCCTTCATCCAGACTCCGCTCCTGGCTGGCAGACCTGCTTCTGGAGGCAGAGGCAGACTCCTTGCCCTCAGTCCTGACTCGGCGATGCCGGCTTCGCCTCTGACTCTGCCTGTGCCTGGCCCGGTCCTCAAAAGTCACCACAGTCTCTCCTCCCCCAGTCTCCTGCTGGGTTGGGTCACAGTTTCCATGACAGGATCTGGGCAGCCACGGTGGCTCCCGTTTGCCCAGGGACAAAGGGCTCCTCTGGTTGTCCAGGACGCTAGTCAGGCCACCTATGTCCCCCTTGAGAGAACCTCCACGGCTGATACGCTCCTCTTCACATTTTTCAAGACCCAAGCCCAGGGCTAGGCCCTCAATGGGCCTGGGCCTCCGATAGAGGCTAGGATGAGCATTGAGTGGGTTGAGAGGACTCAGTGGGTTGAGTGGATTGAGGGGGTTCATTGGTGGGGCCTCCTCTTTGTTGAGGGCTTCTTGGCTAGACATTTGCATGTGCCTCCTCAGCTGGCTGGTGCGCTGTTCCCACACAGACATGTGGTGTCGGCGTCTCCTCTCCCTCAGGTGGCTGCTGCGCGGCTCCCACATCGACATGTGGTGTCTTCTCCTTCTGTCTCTTTCAATGGAAGGCATGTTGGGAGCAGACATCGGGCTGACCTCCTTGGCCTTCTGCAGTGCATGTTTCTGGTTGAAGGCTTCTTCTTCCTCCTGCTCATCCTTGGTCAGTTCCTGGGCATTGGCGAGATTGTCCACAGCGATAGCCAAGAATACATTCAGCAGTGTGTAGTTTCCAAACAAGGTGAGCACAATGAAGTAGATGGCAGACCACATGCCTGAGCTCACCCCACCCTGGGAGCGGATGCCGTTATACATCACTTCATTCCAGTCTTCCCCCGTCAGGATCTGGAACACTGTCATGATAGCTGCAGGGAAGGTATCAAAATTAGCCGAAGGAGTCCCATCATTAAAGTTAAACCTGCCTCCAAAGAGCTGCATTCCCAGGAGAGCAAAGACAACAATGAAGAGGAAGAGGAGGAAGAGTAAGCTGATGATAGACTTCATGGAGCTCATCAAGGAAACAACCAGATTCCGGAGGGATGCCCAATACTTGGTTATTTTAAATATCCTTAGGAGCCGGAGAGCTCGTAAGACACTGATTCCAAAAGATGTGCCAGGTCGGAAGATTGCCCAAACGACCTCAAAGATGCTGCCCACTGTGACCCCAAAATCAAAGCAGTTGAAGGATGAGTGAAAATAAAGGCGTGGCCCCATGCCATACATCTTCAGGGACATCTCCAACAGGAAGAGTCCCAGAAACAAAAATTCTGCATAGTAGAGGAGGTGAGTGAGCCACTGTGGCTGGTTGTGATGAACGATGGCCACACAGGCAGTATTGAGAGCCACAACACTCAGGACGATCCAGTAGAACACTTGCGACTTGACCATGTGTCGGATAGAGATACGCAGAAGCCGTTCCTTGTGCCGGAAATAGGAGGCTCCATCTACTTTTGTGCTCTTGATACTGGCTCTGGCAAGAGGTGTGCCTTCCAAGGCTGATGTTCCCGAGTTTTTATTTTCTTCAGCAAGCATGACTTCCTCTGCTTTGTCTATCCAGGCGCGGTAGCCATTCAACTCGCGCTCAATCTGTTGCTGACGCCGGAGCTTCATGAATGCTCTTCGGTTCTCCACTCTCTCTCTTTCTTTGGCAAATTCCCCGGAAAGCACGCCCAGGACAAGGTTGAGAACAAAGAAGGATCCGATGATGATGAGGGGGATGAAGTACAGCCAGTTCCAGGTGGCTCCTAAGGCATCATTGGTATTGTACAGCACAGTGGTCCACCCTTCCATAGTGATGCATTGGAAGACAGTCAGCACAGCAAAAAGGATGTTGTCAAACTGGGTGATCCCGTCATTGGGGCCGATCCAGTCCTTACATTCATAACCAGCCGGGCAGCCCTGTACACCACACGGGTGAGGAGGATCAAATCCCTCTAGAATACCTGAATTGTTCATGAAGCATGCTCGATGCAACTTGCCACTGTAGAACTCCAAGCCAATGATGGCAAACATGAGAATGGCAAAGAAGAGCAGAAGGCCAATCTGCAGAAGAGGCACCATGGCCTTCATGATGGACTTCAGCACGATCTGCAGGCTAGGTATTCCTGACACGAGCTTTAAGGGCCTCAGGACACGCACAGCCCGGAGGGTCCGCAGGTCCACGTGGGTGTTGAAATGGGTTCCTGCAGTGGCCAGGATGCCACTGAGGACCACAATGAAGTCCATGACATTCCAGCCGTTACGGAGGTACGAACCCTTATGGAAGATGAATCCTAGAGCCACGATTTTGATCCCAGCTTCAAAGCAGAAGATTCCAATAAAATATGGTTCTGTCTTCTCCAGTCTTCGGGACATTGGGGTCTTGTCATCCTCAGGAAGATGCTGCTCCAGGGCCAAGACGATGCAGTTGGCAATGATGGTGGCCAGGATCATGTACTCAAATGGTGGCCAATCGATGAGCTTCTTGGCATATTTCCTGACAATGTTATCTTCTCCGAAGATGAACAGGGATCTGTTGACCGTGAAACAGTTCTGCCGGACTGGTATGGGGTTGTACAAAGCCATAGTCCGCGCCCTCTGCGCTTTTGACTGCTTGTAGGCGGCCGCCGGCCCCGAGGCCGGTACGGGGGTTCCTTGTCGGTTCCTGCTCTGGTCCGAGTCTCCATCGCCTGAGCCTGGTCTGCCAACGACCACCGCCTCCCCGAAGCGAGCCAT
>56dee998-ef8d-4f0a-a595-94803a3a4363_ENSRNOG00000002863
TAGCACTTATCGTCTTCTTCCGTGTCACTCAGGAGGTCACTGACAGCTCCACACATCATGCCAGGCCCAGGCCCCCCACGCCTCCGCCGCCGATAGTGCCCATTAGGCATCTGCCAGCTGTGCCGTAGGGGTGGGGCAGAGCCAATGGTATTGGACCGGCCCAAGCTAGTAGCTACGGCTGCCTCAAAGGTGAGTGTCTCCTCCTCGCCACAGTCTGAGGCGTGGGAGTCTTCATGGAGGGCCAGATAGGGCTCAGAGATGTAGTGCTGTGGGGAAGGGTGCTGGCCCTGCTGGGGGTGCAAGGAGTTGGAAGACTCGGTTAGGCAAGCGCTGTTGCTTTCCAGAGCTTGAGAGGCCAGTGGGGATCCACCCTCACTTCCATCAGGAGGTGGAGAGATGCCGCCAGTGTGTCTCATCAGGGAGCTGTAGGAGAGGAGGGGCCGAGGCTTTGGTGGCACAGGTGGGAGCTGGCGACGACTTCGTCTTGGGGTGCTGGTGTCGGAGATAGAGGGAATGGAGCTCTCACTCAGTGAACCTGTACCCTGTCTGTTGGGGGTTTGTGACCTTCCCTCACTGGGTGACCTGGACTGGCGACGTTCTGGGGACTCCCAGTCAGCCTGGGTTCCTCGCTCCTCAGAATTGCAGCGGGAGACATCCGGAGAGAGGAGATGCTTTCGTTCTTTGGATCGGCCTCTCTCCCTGCCTCCTGAGCGGTGAGTGTCAGACTTGTGACCAGAGTCAGAATTCAGGCGGTGGGCTGACAGCCTCAGGGAGGAATGGTAACTTCTGCGTCGTGACTTGTAGGTGTTTTCACTGCTACGTTCCATGGAGAACTCCTCCAACCAGGAGGAATTTGAACGCTTATCCCGAATTGTAGAAAATGAACGTCGCATAGAGCTAGGGTCTGTTACCACCAGCGATTGCTGTTCCTGGAATTGTCCATCATCCGCTGGGTCCATACAAGCCAACTGGAATATTTCTTGAGGGGAGAGTGGACTCATTGAAGGGTATCCACTCCGACCACTCAGGCCAGAAACAGGGTCCTGCTGGAGATAAGGCAGGGCTTTGGCATTAGAAATGATCTCCTGAGGCAGTGAGGAGGGCTCCATGCGCTGGAACATGGGTGCATTTTTCTGTTCTTCCAGCTGCTGTCTCTGTTTCTTTACCTTACTCTGTTTATAGTAGTCCATAATCATCATTGCTGCATAGATCTTGCCCACAGTCAGGTCAGAGGCTTTGGGCATGGGCACTAGCAGATCCAACATCTTTTGGGACAGGTGAGGCCAAATGGCCAGGGTCTCTTTTTGTAGCTCTGAGTCTAGCTGCTGTCTGTCTGCACCACCTTTGGCGATTTTAATGTCCAGAGCTGTCCGGATCAGAGCCATAAGTGTGGAGGTGAAATGGACTGTCATGTCCTCAGCCACTGGCATATTCATCAGGACCAACCTCTTATAGGCCACTTTGGAGGGACATCTCTTGCCGAGGCCTAGCGGTGGTGACATGAGAGTCAGCATTTCATACATCTCAGTGTAATGGATGCGGCCACATGCTGCTCTGTCATACTCTGCCCAGACACGGACAAATTCATCCAAGTGGTGAGGCCCCAGGATGGACGAATCTCGAGTCAGGTACTCAAAGTTGTCCATGATAACAGCCACAAACAGGTTGAGCATCAGGAAGGAGCAGAAGAAGATGAAGGAGACAAAATAAACGTAGGCCAGGTCAGTGCCACAGCGCTCACTCTCGTTCTGCCCTGAGGGTGCAGTGGTGTCAGGCTCACAGCCCTTCTCGCCCAGACATGACAACATAATCTCCTGCCAAGCCTCCCCTGTGGCGCTCCTGAAAAGCAGCATGAGAGACCCGAAGAAACTCCGAAAGTTGTTGTGCCGGTTGATATGACTCTCCTCATCTAACTTTATGTTTCCAAACACCTGCATCCCAATGATAGCGTAGATGAAGAAAAGCATGGCAATCAGAAGGCAGACATAGGGGAGAGCCTTAAAGGACTGCACGAAGGTCCACAGTAAGATGCGGATGGTGTAGCCCTGTCGCAGAAGCTTTATGAGCCGTGCAGCTCGGAAGAGCTTCAGAAAGCTCATATTGAAGCCACTGGTGTTCACCAGCTTGCTGTCTGTCAGGATAATTTCTGTGATACTGCCGATCACGGTAATGAAGTCAAAGATGTTCCAGGTATCTCGGAAATAGTTCAAGAAGCCGAAAGCGATGACCTTTAGGACACATTCTAGGGAAAACACCATAGTGAAGGCGATGTTCAGGTACTTTAGGGCGAGCTCATAGGTCCAAGGAGCAGAATAGTACTTCATCATCAGCACAACGGTGTTCAAGGCAATCATGGCCATGATGGTATACTCAAAGGATGGCGAGACTACGAAGTGCCACACGCGGTACTGGAAGGTGTGCCTGTTTTGTGGCATGTAGCGGGTGAGAGGTTTGGCACTAATGGCGAAGTCGATGCATGCCCGCTCATTCTTTTCTAGGCTACACTCCTCCATCATCTTGTCCCCTTGCTCCTGGAAGGTGATGATAATGAGGGCCACGAAGATATTGACAAAGAAGAAAGGGAAGACCACAAAGTAGACCACATAGAAGATGGACATCTCCATGCGGTTGCTGCGGCTTGGGCCTCTGTCCTCCTCTGTCACATCTACCGAGTGCTGCAGAACCTGAGGCCATCCTTCCCCCGTGGAGACGGTGAAGAGGGTCAGCAGGGCCCAGATGATGTTGTCATAGTGGAATTCATGACGCTTCCACTCCCGGCCCTTCACCTCCATCTTGTTTTTCTCGTGGTCTACATAGTTGCCTATGCATTCCTTCTCTGTGTCCTTGGAACTGTCGGTGCAATAAAAGAACTTTCCCTTGAATAACTGAACAGCAATGACGGCAAAGATGAACATAAAGAGCTTGTAGACAATGAGTATGTTGAAGACATTCTTCAAGGAGGTCACCACGCAGTCAAACACAGCCTTCAGTTTGGGCAAGCGCTTGATGGTTTTCAGTGGTCGCAGAACTCGAAGTACCCTCAGAGACTTGATCGTCTTGATATCCCGCCCCTTGTTGGTTCTGCCAGAGCAAATGCTACCAATGCACCAACCACTACCACAAAGTCCAGGATATTCCAGAGGTCTCGGAAGTACGATCCATCCTGCAGGATCAAGCCTTGGTCTATCATCTTTATCACCATCTCAAAGGTAAACACTCCTGTGAAAACATAGTCGAAATATCTCAGGACTTTGTTACGCTCTGAGTTAGTTAGTACAGGGTCCTCAGCTGCCAGGGCAATGCTGCTGGCCGCAATCACCAAGAGAATGCACATCTCAAAGTAGCGTAGATTCACAATGTAGTGGCAAGCCTTGCGGATCGGGTTAGTGGTGCTGAAGATGAACATAGAGCTATGGGGCACCATGGCTTTTCCAGTCTCCCGCTTCTCCTTCTTCTGCTTCTTCTTTTCCACCTCTTCCTCTTCCTCTTTGGTCTCTGCTTCCTTCAAGGGACTGGCTTCTCCATCCGTCTTGTTGCTAATGTTCACCACTGTTGAGTCCACCAAGGGGTCCATGTCAGGGATGGCGACTGTGACACTGGTGCTCTCAGTGGTAGCCTTGTCCATGTTGGTTGTCATGCAGGAGAGGTCAGGTTCACTCTGGCTAATGCCCCGGCCCACATCCAGCTGTACATCCGCAAGCAGGGCTTGCTCGCTGCTGCCTTCAGCCTCCTGCTCTGTCAGAGCTGCATCCTTCCCCACTTCCAGCTCAGGTTGGGGCTGGACTAGAGGTGTTTCTGCCTCATCAAGAGCTCCTACCAGTCCTGAGCCCCTGGGGACCATCAGACTGTTGGTCCTCCTTAAGTCCTGAGTTCTCTCTTCTTCATGGATGGTTGGCTCCTTGCTCCTGTGGCTGCTCTGAGGCTCGTGTTCCTTCTCCCCATCGATGGACACCCCTTCATCCAGACTCCGCTCCTGGCTGGCAGACCTGCTTCTGGAGGCAGAGGCAGACTCCTTGCCCTCAGTCCTGACTCGGCGATGCCGGCTTCGCCTCTGACTCTGCCTGTGCCTGGCCCGGTCCTCAAAAGTCACCACAGTCTCTCCTCCCCCAGTCTCCTGCTGGGTTGGGTCACAGTTTCCATGACAGGATCTGGGCAGCCACGGTGGCTCCCGTTTGCCCAGGGACAAAGGGCTCCTCTGGTTGTCCAGGACGCTAGTCAGGCCACCTATGTCCCCCTTGAGAGAACCTCCACGGCTGATACGCTCCTCTTCACATTTTTCAAGACCCAAGCCCAGGGCTAGGCCCTCAATGGGCCTGGGCCTCCGATAGAGGCTAGGATGAGCATTGAGTGGGTTGAGAGGACTCAGTGGGTTGAGTGGATTGAGGGGGTTCATTGGTGGGGCCTCCTCTTTGTTGAGGGCTTCTTGGCTAGACATTTGCATGTGCCTCCTCAGCTGGCTGGTGCGCTGTTCCCACACAGACATGTGGTGTCGGCGTCTCCTCTCCCTCAGGTGGCTGCTGCGCGGCTCCCACATCGACATGTGGTGTCTTCTCCTTCTGTCTCTTTCAATGGAAGGCATGTTGGGAGCAGACATCGGGCTGACCTCCTTGGCCTTCTGCAGTGCATGTTTCTGGTTGAAGGCTTCTTCTTCCTCCTGCTCATCCTTGGTCAGTTCCTGGGCATTGGCGAGATTGTCCACAGCGATAGCCAAGAATACATTCAGCAGTGTGTAGTTTCCAAACAAGGTGAGCACAATGAAGTAGATGGCAGACCACATGCCTGAGCTCACCCCACCCTGGGAGCGGATGCCGTTATACATCACTTCATTCCAGTCTTCCCCCGTCAGGATCTGGAACACTGTCATGATAGCTGCAGGGAAGGTATCAAAATTAGCCGAAGGAGTCCCATCATTAAAGTTAAACCTGCCTCCAAAGAGCTGCATTCCCAGGAGAGCAAAGACAACAATGAAGAGGAAGAGGAGGAAGAGTAAGCTGATGATAGACTTCATGGAGCTCATCAAGGAAACAACCAGATTCCGGAGGGATGCCCAATACTTGGTTATTTTAAATATCCTTAGGAGCCGGAGAGCTCGTAAGACACTGATTCCAAAAGATGTGCCAGGTCGGAAGATTGCCCAAACGACCTCAAAGATGCTGCCCACTGTGACCCCAAAATCAAAGCAGTTGAAGGATGAGTGAAAATAAAGGCGTGGCCCCATGCCATACATCTTCAGGGACATCTCCAACAGGAAGAGTCCCAGAAACAAAAATTCTGCATAGTAGAGGAGGTGAGTGAGCCACTGTGGCTGGTTGTGATGAACGATGGCCACACAGGCAGTATTGAGAGCCACAACACTCAGGACGATCCAGTAGAACACTTGCGACTTGACCATGTGTCGGATAGAGATACGCAGAAGCCGTTCCTTGTGCCGGAAATAGGAGGCTCCATCTACTTTTGTGCTCTTGATACTGGCTCTGGCAAGAGGTGTGCCCGGAAAGCACGCCCAGGACAAGGTTGAGAACAAAGAAGGATCCGATGATGATGAGGGGGATGAAGTACAGCCAGTTCCAGGTGGCTCCTAAGGCATCATTGGTATTGTACAGCACAGTGGTCCACCCTTCCATAGTGATGCATTGGAAGACAGTCAGCACAGCAAAAAGGATGTTGTCAAACTGGGTGATCCCGTCATTGGGGCCGATCCAGTCCTTACATTCATAACCAGCCGGGCAGCCCTGTACACCACACGGGTGAGGAGGATCAAATCCCTCTAGAATACCTGAATTGTTCATGAAGCATGCTCGATGCAACTTGCCACTGTAGAACTCCAAGCCAATGATGGCAAACATGAGAATGGCAAAGAAGAGCAGAAGGCCAATCTGCAGAAGAGGCACCATGGCCTTCATGATGGACTTCAGCACGATCTGCAGGCTAGGTATTCCTGACACGAGCTTTAAGGGCCTCAGGACACGCACAGCCCGGAGGGTCCGCAGGTCCACGTGGGTGTTGAAATGGGTTCCTGCAGTGGCCAGGATGCCACTGAGGACCACAATGAAGTCCATGACATTCCAGCCGTTACGGAGGTACGAACCCTTATGGAAGATGAATCCTAGAGCCACGATTTTGATCCCAGCTTCAAAGCAGAAGATTCCAATAAAATATGGTTCTGTCTTCTCCAGTCTTCGGGACATTGGGGTCTTGTCATCCTCAGGAAGATGCTGCTCCAGGGCCAAGACGATGCAGTTGGCAATGATGGTGGCCAGGATCATGTACTCAAATGGTGGCCAATCGATGAGCTTCTTGGCATATTTCCTGACAATGTTATCTTCTCCGAAGATGAACAGGGATCTGTTGACCGTGAAACAGTTCTGCCGGACTGGTATGGGGTTGTACAAAGCCATAGTCCGCGCCCTCTGCGCTTTTGACTGCTTGTAGGCGGCCGCCGGCCCCGAGGCCGGTACGGGGGTTCCTTGTCGGTTCCTGCTCTGGTCCGAGTCTCCATCGCCTGAGCCTGGTCTGCCAACGACCACCGCCTCCCCGAAGCGAGCCAT
>685f945a-c1a3-433b-9614-5aff6e842079_ENSRNOG00000002863
TAGCACTTATCGTCTTCTTCCGTGTCACTCAGGAGGTCACTGACAGCTCCACACATCATGCCAGGCCCAGGCCCCCCACGCCTCCGCCGCCGATAGTGCCCATTAGGCATCTGCCAGCTGTGCCGTAGGGGTGGGGCAGAGCCAATGGTATTGGACCGGCCCAAGCTAGTAGCTACGGCTGCCTCAAAGGTGAGTGTCTCCTCCTCGCCACAGTCTGAGGCGTGGGAGTCTTCATGGAGGGCCAGATAGGGCTCAGAGATGTAGTGCTGTGGGGAAGGGTGCTGGCCCTGCTGGGGGTGCAAGGAGTTGGAAGACTCGGTTAGGCAAGCGCTGTTGCTTTCCAGAGCTTGAGAGGCCAGTGGGGATCCACCCTCACTTCCATCAGGAGGTGGAGAGATGCCGCCAGTGTGTCTCATCAGGGAGCTGTAGGAGAGGAGGGGCCGAGGCTTTGGTGGCACAGGTGGGAGCTGGCGACGACTTCGTCTTGGGGTGCTGGTGTCGGAGATAGAGGGAATGGAGCTCTCACTCAGTGAACCTGTACCCTGTCTGTTGGGGGTTTGTGACCTTCCCTCACTGGGTGACCTGGACTGGCGACGTTCTGGGGACTCCCAGTCAGCCTGGGTTCCTCGCTCCTCAGAATTGCAGCGGGAGACATCCGGAGAGAGGAGATGCTTTCGTTCTTTGGATCGGCCTCTCTCCCTGCCTCCTGAGCGGTGAGTGTCAGACTTGTGACCAGAGTCAGAATTCAGGCGGTGGGCTGACAGCCTCAGGGAGGAATGGTAACTTCTGCGTCGTGACTTGTAGGTGTTTTCACTGCTACGTTCCATGGAGAACTCCTCCAACCAGGAGGAATTTGAACGCTTATCCCGAATTGTAGAAAATGAACGTCGCATAGAGCTAGGGTCTGTTACCACAGGCCAGAAACAGGGTCCTGCTGGAGATAAGGCAGGGCTTTGGCATTAGAAATGATCTCCTGAGGCAGTGAGGAGGGCTCCATGCGCTGGAACATGGGTGCATTTTTCTGTTCTTCCAGCTGCTGTCTCTGTTTCTTTACCTTACTCTGTTTATAGTAGTCCATAATCATCATTGCTGCATAGATCTTGCCCACAGTCAGGTCAGAGGCTTTGGGCATGGGCACTAGCAGATCCAACATCTTTTGGGACAGGTGAGGCCAAATGGCCAGGGTCTCTTTTTGTAGCTCTGAGTCTAGCTGCTGTCTGTCTGCACCACCTTTGGCGATTTTAATGTCCAGAGCTGTCCGGATCAGAGCCATAAGTGTGGAGGTGAAATGGACTGTCATGTCCTCAGCCACTGGCATATTCATCAGGACCAACCTCTTATAGGCCACTTTGGAGGGACATCTCTTGCCGAGGCCTAGCGGTGGTGACATGAGAGTCAGCATTTCATACATCTCAGTGTAATGGATGCGGCCACATGCTGCTCTGTCATACTCTGCCCAGACACGGACAAATTCATCCAAGTGGTGAGGCCCCAGGATGGACGAATCTCGAGTCAGGTACTCAAAGTTGTCCATGATAACAGCCACAAACAGGTTGAGCATCAGGAAGGAGCAGAAGAAGATGAAGGAGACAAAATAAACGTAGGCCAGGTCAGTGCCACAGCGCTCACTCTCGTTCTGCCCTGAGGGTGCAGTGGTGTCAGGCTCACAGCCCTTCTCGCCCAGACATGACAACATAATCTCCTGCCAAGCCTCCCCTGTGGCGCTCCTGAAAAGCAGCATGAGAGACCCGAAGAAACTCCGAAAGTTGTTGTGCCGGTTGATATGACTCTCCTCATCTAACTTTATGTTTCCAAACACCTGCATCCCAATGATAGCGTAGATGAAGAAAAGCATGGCAATCAGAAGGCAGACATAGGGGAGAGCCTTAAAGGACTGCACGAAGGTCCACAGTAAGATGCGGATGGTGTAGCCCTGTCGCAGAAGCTTTATGAGCCGTGCAGCTCGGAAGAGCTTCAGAAAGCTCATATTGAAGCCACTGGTGTTCACCAGCTTGCTGTCTGTCAGGATAATTTCTGTGATACTGCCGATCACGGTAATGAAGTCAAAGATGTTCCAGGTATCTCGGAAATAGTTCAAGAAGCCGAAAGCGATGACCTTTAGGACACATTCTAGGGAAAACACCATAGTGAAGGCGATGTTCAGGTACTTTAGGGCGAGCTCATAGGTCCAAGGAGCAGAATAGTACTTCATCATCAGCACAACGGTGTTCAAGGCAATCATGGCCATGATGGTATACTCAAAGGATGGCGAGACTACGAAGTGCCACACGCGGTACTGGAAGGTGTGCCTGTTTTGTGGCATGTAGCGGGTGAGAGGTTTGGCACTAATGGCGAAGTCGATGCATGCCCGCTCATTCTTTTCTAGGCTACACTCCTCCATCATCTTGTCCCCTTGCTCCTGGAAGGTGATGATAATGAGGGCCACGAAGATATTGACAAAGAAGAAAGGGAAGACCACAAAGTAGACCACATAGAAGATGGACATCTCCATGCGGTTGCTGCGGCTTGGGCCTCTGTCCTCCTCTGTCACATCTACCGAGTGCTGCAGAACCTGAGGCCATCCTTCCCCCGTGGAGACGGTGAAGAGGGTCAGCAGGGCCCAGATGATGTTGTCATAGTGGAATTCATGACGCTTCCACTCCCGGCCCTTCACCTCCATCTTGTTTTTCTCGTGGTCTACATAGTTGCCTATGCATTCCTTCTCTGTGTCCTTGGAACTGTCGGTGCAATAAAAGAACTTTCCCTTGAATAACTGAACAGCAATGACGGCAAAGATGAACATAAAGAGCTTGTAGACAATGAGTATGTTGAAGACATTCTTCAAGGAGGTCACCACGCAGTCAAACACAGCCTTCAGTTTGGGCAAGCGCTTGATGGTTTTCAGTGGTCGCAGAACTCGAAGTACCCTCAGAGACTTGATCGTCTTGATATCCCGCCCCTTGTTGGTTAAAAGCATCTACTTACGCCAGAGCAAATGCTACCAATGCACCAACCACTACCACAAAGTCCAGGATATTCCAGAGGTCTCGGAAGTACGATCCATCCTGCAGGATCAAGCCTTGGTCTATCATCTTTATCACCATCTCAAAGGTAAACACTCCTGTGAAAACATAGTCGAAATATCTCAGGACTTTGTTACGCTCTGAGTTAGTTAGTACAGGGTCCTCAGCTGCCAGGGCAATGCTGCTGGCCGCAATCACCAAGAGAATGCACATCTCAAAGTAGCGTAGATTCACAATGTAGTGGCAAGCCTTGCGGATCGGGTTAGTGGTGCTGAAGATGAACATAGAGCTATGGGGCACCATGGCTTTTCCAGTCTCCCGCTTCTCCTTCTTCTGCTTCTTCTTTTCCACCTCTTCCTCTTCCTCTTTGGTCTCTGCTTCCTTCAAGGGACTGGCTTCTCCATCCGTCTTGTTGCTAATGTTCACCACTGTTGAGTCCACCAAGGGGTCCATGTCAGGGATGGCGACTGTGACACTGGTGCTCTCAGTGGTAGCCTTGTCCATGTTGGTTGTCATGCAGGAGAGGTCAGGTTCACTCTGGCTAATGCCCCGGCCCACATCCAGCTGTACATCCGCAAGCAGGGCTTGCTCGCTGCTGCCTTCAGCCTCCTGCTCTGTCAGAGCTGCATCCTTCCCCACTTCCAGCTCAGGTTGGGGCTGGACTAGAGGTGTTTCTGCCTCATCAAGAGCTCCTACCAGTCCTGAGCCCCTGGGGACCATCAGACTGTTGGTCCTCCTTAAGTCCTGAGTTCTCTCTTCTTCATGGATGGTTGGCTCCTTGCTCCTGTGGCTGCTCTGAGGCTCGTGTTCCTTCTCCCCATCGATGGACACCCCTTCATCCAGACTCCGCTCCTGGCTGGCAGACCTGCTTCTGGAGGCAGAGGCAGACTCCTTGCCCTCAGTCCTGACTCGGCGATGCCGGCTTCGCCTCTGACTCTGCCTGTGCCTGGCCCGGTCCTCAAAAGTCACCACAGTCTCTCCTCCCCCAGTCTCCTGCTGGGTTGGGTCACAGTTTCCATGACAGGATCTGGGCAGCCACGGTGGCTCCCGTTTGCCCAGGGACAAAGGGCTCCTCTGGTTGTCCAGGACGCTAGTCAGGCCACCTATGTCCCCCTTGAGAGAACCTCCACGGCTGATACGCTCCTCTTCACATTTTTCAAGACCCAAGCCCAGGGCTAGGCCCTCAATGGGCCTGGGCCTCCGATAGAGGCTAGGATGAGCATTGAGTGGGTTGAGAGGACTCAGTGGGTTGAGTGGATTGAGGGGGTTCATTGGTGGGGCCTCCTCTTTGTTGAGGGCTTCTTGGCTAGACATTTGCATGTGCCTCCTCAGCTGGCTGGTGCGCTGTTCCCACACAGACATGTGGTGTCGGCGTCTCCTCTCCCTCTCAATGGAAGGCATGTTGGGAGCAGACATCGGGCTGACCTCCTTGGCCTTCTGCAGTGCATGTTTCTGGTTGAAGGCTTCTTCTTCCTCCTGCTCATCCTTGGTCAGTTCCTGGGCATTGGCGAGATTGTCCACAGCGATAGCCAAGAATACATTCAGCAGTGTGTAGTTTCCAAACAAGGTGAGCACAATGAAGTAGATGGCAGACCACATGCCTGAGCTCACCCCACCCTGGGAGCGGATGCCGTTATACATCACTTCATTCCAGTCTTCCCCCGTCAGGATCTGGAACACTGTCATGATAGCTGCAGGGAAGGTATCAAAATTAGCCGAAGGAGTCCCATCATTAAAGTTAAACCTGCCTCCAAAGAGCTGCATTCCCAGGAGAGCAAAGACAACAATGAAGAGGAAGAGGAGGAAGAGTAAGCTGATGATAGACTTCATGGAGCTCATCAAGGAAACAACCAGATTCCGGAGGGATGCCCAATACTTGGTTATTTTAAATATCCTTAGGAGCCGGAGAGCTCGTAAGACACTGATTCCAAAAGATGTGCCAGGTCGGAAGATTGCCCAAACGACCTCAAAGATGCTGCCCACTGTGACCCCAAAATCAAAGCAGTTGAAGGATGAGTGAAAATAAAGGCGTGGCCCCATGCCATACATCTTCAGGGACATCTCCAACAGGAAGAGTCCCAGAAACAAAAATTCTGCATAGTAGAGGAGGTGAGTGAGCCACTGTGGCTGGTTGTGATGAACGATGGCCACACAGGCAGTATTGAGAGCCACAACACTCAGGACGATCCAGTAGAACACTTGCGACTTGACCATGTGTCGGATAGAGATACGCAGAAGCCGTTCCTTGTGCCGGAAATAGGAGGCTCCATCTACTTTTGTGCTCTTGATACTGGCTCTGGCAAGAGGTGTGCCTTCCAAGGCTGATGTTCCCGAGTTTTTATTTTCTTCAGCAAGCATGACTTCCTCTGCTTTGTCTATCCAGGCGCGGTAGCCATTCAACTCGCGCTCAATCTGTTGCTGACGCCGGAGCTTCATGAATGCTCTTCGGTTCTCCACTCTCTCTCTTTCTTTGGCAAATTCCCCGGAAAGCACGCCCAGGACAAGGTTGAGAACAAAGAAGGATCCGATGATGATGAGGGGGATGAAGTACAGCCAGTTCCAGGTGGCTCCTAAGGCATCATTGGTCTGAAGGAAAGAAAAATGGT
>05a23a87-1488-48fb-9b81-5a172a1e16cf_ENSRNOG00000002863
TAGCACTTATCGTCTTCTTCCGTGTCACTCAGGAGGTCACTGACAGCTCCACACATCATGCCAGGCCCAGGCCCCCCACGCCTCCGCCGCCGATAGTGCCCATTAGGCATCTGCCAGCTGTGCCGTAGGGGTGGGGCAGAGCCAATGGTATTGGACCGGCCCAAGCTAGTAGCTACGGCTGCCTCAAAGGTGAGTGTCTCCTCCTCGCCACAGTCTGAGGCGTGGGAGTCTTCATGGAGGGCCAGATAGGGCTCAGAGATGTAGTGCTGTGGGGAAGGGTGCTGGCCCTGCTGGGGGTGCAAGGAGTTGGAAGACTCGGTTAGGCAAGCGCTGTTGCTTTCCAGAGCTTGAGAGGCCAGTGGGGATCCACCCTCACTTCCATCAGGAGGTGGAGAGATGCCGCCAGTGTGTCTCATCAGGGAGCTGTAGGAGAGGAGGGGCCGAGGCTTTGGTGGCACAGGTGGGAGCTGGCGACGACTTCGTCTTGGGGTGCTGGTGTCGGAGATAGAGGGAATGGAGCTCTCACTCAGTGAACCTGTACCCTGTCTGTTGGGGGTTTGTGACCTTCCCTCACTGGGTGACCTGGACTGGCGACGTTCTGGGGACTCCCAGTCAGCCTGGGTTCCTCGCTCCTCAGAATTGCAGCGGGAGACATCCGGAGAGAGGAGATGCTTTCGTTCTTTGGATCGGCCTCTCTCCCTGCCTCCTGAGCGGTGAGTGTCAGACTTGTGACCAGAGTCAGAATTCAGGCGGTGGGCTGACAGCCTCAGGGAGGAATGGTAACTTCTGCGTCGTGACTTGTAGGTGTTTTCACTGCTACGTTCCATGGAGAACTCCTCCAACCAGGAGGAATTTGAACGCTTATCCCGAATTGTAGAAAATGAACGTCGCATAGAGCTAGGGTCTGTTACCACCTGGGGATCCATAGTCAGACGTGGCATAGAGGATGCCCTCCCAGATCCCGCATGCTCCTGGGTGTCCGGAGGAAGGTAGATGCCATGGTTAGAGGACTGCACACTTTTTAATTCACTAACCTCTGGCTCCAGCGATTGCTGTTCCTGGAATTGTCCATCATCCGCTGGGTCCATACAAGCCAACTGGAATATTTCTTGAGGGGAGAGTGGACTCATTGAAGGGTATCCACTCCGACCACTCAGGCCAGAAACAGGGTCCTGCTGGAGATAAGGCAGGGCTTTGGCATTAGAAATGATCTCCTGAGGCAGTGAGGAGGGCTCCATGCGCTGGAACATGGGTGCATTTTTCTGTTCTTCCAGCTGCTGTCTCTGTTTCTTTACCTTACTCTGTTTATAGTAGTCCATAATCATCATTGCTGCATAGATCTTGCCCACAGTCAGGTCAGAGGCTTTGGGCATGGGCACTAGCAGATCCAACATCTTTTGGGACAGGTGAGGCCAAATGGCCAGGGTCTCTTTTTGTAGCTCTGAGTCTAGCTGCTGTCTGTCTGCACCACCTTTGGCGATTTTAATGTCCAGAGCTGTCCGGATCAGAGCCATAAGTGTGGAGGTGAAATGGACTGTCATGTCCTCAGCCACTGGCATATTCATCAGGACCAACCTCTTATAGGCCACTTTGGAGGGACATCTCTTGCCGAGGCCTAGCGGTGGTGACATGAGAGTCAGCATTTCATACATCTCAGTGTAATGGATGCGGCCACATGCTGCTCTGTCATACTCTGCCCAGACACGGACAAATTCATCCAAGTGGTGAGGCCCCAGGATGGACGAATCTCGAGTCAGGTACTCAAAGTTGTCCATGATAACAGCCACAAACAGGTTGAGCATCAGGAAGGAGCAGAAGAAGATGAAGGAGACAAAATAAACGTAGGCCAGGTCAGTGCCACAGCGCTCACTCTCGTTCTGCCCTGAGGGTGCAGTGGTGTCAGGCTCACAGCCCTTCTCGCCCAGACATGACAACATAATCTCCTGCCAAGCCTCCCCTGTGGCGCTCCTGAAAAGCAGCATGAGAGACCCGAAGAAACTCCGAAAGTTGTTGTGCCGGTTGATATGACTCTCCTCATCTAACTTTATGTTTCCAAACACCTGCATCCCAATGATAGCGTAGATGAAGAAAAGCATGGCAATCAGAAGGCAGACATAGGGGAGAGCCTTAAAGGACTGCACGAAGGTCCACAGTAAGATGCGGATGGTGTAGCCCTGTCGCAGAAGCTTTATGAGCCGTGCAGCTCGGAAGAGCTTCAGAAAGCTCATATTGAAGCCACTGGTGTTCACCAGCTTCATCATCAGCACAACGGTGTTCAAGGCAATCATGGCCATGATGGTATACTCAAAGGATGGCGAGACTACGAAGTGCCACACGCGGTACTGGAAGGTGTGCCTGTTTTGTGGCATGTAGCGGGTGAGAGGTTTGGCACTAATGGCGAAGTCGATGCATGCCCGCTCATTCTTTTCTAGGCTACACTCCTCCATCATCTTGTCCCCTTGCTCCTGGAAGGTGATGATAATGAGGGCCACGAAGATATTGACAAAGAAGAAAGGGAAGACCACAAAGTAGACCACATAGAAGATGGACATCTCCATGCGGTTGCTGCGGCTTGGGCCTCTGTCCTCCTCTGTCACATCTACCGAGTGCTGCAGAACCTGAGGCCATCCTTCCCCCGTGGAGACGGTGAAGAGGGTCAGCAGGGCCCAGATGATGTTGTCATAGTGGAATTCATGACGCTTCCACTCCCGGCCCTTCACCTCCATCTTGTTTTTCTCGTGGTCTACATAGTTGCCTATGCATTCCTTCTCTGTGTCCTTGGAACTGTCGGTGCAATAAAAGAACTTTCCCTTGAATAACTGAACAGCAATGACGGCAAAGATGAACATAAAGAGCTTGTAGACAATGAGTATGTTGAAGACATTCTTCAAGGAGGTCACCACGCAGTCAAACACAGCCTTCAGTTTGGGCAAGCGCTTGATGGTTTTCAGTGGTCGCAGAACTCGAAGTACCCTCAGAGACTTGATCGTCTTGATATCCCGCCCCTTGTTGGTTGCCAGAGCAAATGCTACCAATGCACCAACCACTACCACAAAGTCCAGGATATTCCAGAGGTCTCGGAAGTACGATCCATCCTGCAGGATCAAGCCTTGGTCTATCATCTTTATCACCATCTCAAAGGTAAACACTCCTGTGAAAACATAGTCGAAATATCTCAGGACTTTGTTACGCTCTGAGTTAGTTAGTACAGGGTCCTCAGCTGCCAGGGCAATGCTGCTGGCCGCAATCACCAAGAGAATGCACATCTCAAAGTAGCGTAGATTCACAATGTAGTGGCAAGCCTTGCGGATCGGGTTAGTGGTGCTGAAGATGAACATAGAGCTATGGGGCACCATGGCTTTTCCAGTCTCCCGCTTCTCCTTCTTCTGCTTCTTCTTTTCCACCTCTTCCTCTTCCTCTTTGGTCTCTGCTTCCTTCAAGGGACTGGCTTCTCCATCCGTCTTGTTGCTAATGTTCACCACTGTTGAGTCCACCAAGGGGTCCATGTCAGGGATGGCGACTGTGACACTGGTGCTCTCAGTGGTAGCCTTGTCCATGTTGGTTGTCATGCAGGAGAGGTCAGGTTCACTCTGGCTAATGCCCCGGCCCACATCCAGCTGTACATCCGCAAGCAGGGCTTGCTCGCTGCTGCCTTCAGCCTCCTGCTCTGTCAGAGCTGCATCCTTCCCCACTTCCAGCTCAGGTTGGGGCTGGACTAGAGGTGTTTCTGCCTCATCAAGAGCTCCTACCAGTCCTGAGCCCCTGGGGACCATCAGACTGTTGGTCCTCCTTAAGTCCTGAGTTCTCTCTTCTTCATGGATGGTTGGCTCCTTGCTCCTGTGGCTGCTCTGAGGCTCGTGTTCCTTCTCCCCATCGATGGACACCCCTTCATCCAGACTCCGCTCCTGGCTGGCAGACCTGCTTCTGGAGGCAGAGGCAGACTCCTTGCCCTCAGTCCTGACTCGGCGATGCCGGCTTCGCCTCTGACTCTGCCTGTGCCTGGCCCGGTCCTCAAAAGTCACCACAGTCTCTCCTCCCCCAGTCTCCTGCTGGGTTGGGTCACAGTTTCCATGACAGGATCTGGGCAGCCACGGTGGCTCCCGTTTGCCCAGGGACAAAGGGCTCCTCTGGTTGTCCAGGACGCTAGTCAGGCCACCTATGTCCCCCTTGAGAGAACCTCCACGGCTGATACGCTCCTCTTCACATTTTTCAAGACCCAAGCCCAGGGCTAGGCCCTCAATGGGCCTGGGCCTCCGATAGAGGCTAGGATGAGCATTGAGTGGGTTGAGAGGACTCAGTGGGTTGAGTGGATTGAGGGGGTTCATTGGTGGGGCCTCCTCTTTGTTGAGGGCTTCTTGGCTAGACATTTGCATGTGCCTCCTCAGCTGGCTGGTGCGCTGTTCCCACACAGACATGTGGTGTCGGCGTCTCCTCTCCCTCTCAATGGAAGGCATGTTGGGAGCAGACATCGGGCTGACCTCCTTGGCCTTCTGCAGTGCATGTTTCTGGTTGAAGGCTTCTTCTTCCTCCTGCTCATCCTTGGTCAGTTCCTGGGCATTGGCGAGATTGTCCACAGCGATAGCCAAGAATACATTCAGCAGTGTGTAGTTTCCAAACAAGGTGAGCACAATGAAGTAGATGGCAGACCACATGCCTGAGCTCACCCCACCCTGGGAGCGGATGCCGTTATACATCACTTCATTCCAGTCTTCCCCCGTCAGGATCTGGAACACTGTCATGATAGCTGCAGGGAAGGTATCAAAATTAGCCGAAGGAGTCCCATCATTAAAGTTAAACCTGCCTCCAAAGAGCTGCATTCCCAGGAGAGCAAAGACAACAATGAAGAGGAAGAGGAGGAAGAGTAAGCTGATGATAGACTTCATGGAGCTCATCAAGGAAACAACCAGATTCCGGAGGGATGCCCAATACTTGGTTATTTTAAATATCCTTAGGAGCCGGAGAGCTCGTAAGACACTGATTCCAAAAGATGTGCCAGGTCGGAAGATTGCCCAAACGACCTCAAAGATGCTGCCCACTGTGACCCCAAAATCAAAGCAGTTGAAGGATGAGTGAAAATAAAGGCGTGGCCCCATGCCATACATCTTCAGGGACATCTCCAACAGGAAGAGTCCCAGAAACAAAAATTCTGCATAGTAGAGGAGGTGAGTGAGCCACTGTGGCTGGTTGTGATGAACGATGGCCACACAGGCAGTATTGAGAGCCACAACACTCAGGACGATCCAGTAGAACACTTGCGACTTGACCATGTGTCGGATAGAGATACGCAGAAGCCGTTCCTTGTGCCGGAAATAGGAGGCTCCATCTACTTTTGTGCTCTTGATACTGGCTCTGGCAAGAGGTGTGCCTTCCAAGGCTGATGTTCCCGAGTTTTTATTTTCTTCAGCAAGCATGACTTCCTCTGCTTTGTCTATCCAGGCGCGGTAGCCATTCAACTCGCGCTCAATCTGTTGCTGACGCCGGAGCTTCATGAATGCTCTTCGGTTCTCCACTCTCTCTCTTTCTTTGGCAAATTCCCCGGAAAGCACGCCCAGGACAAGGTTGAGAACAAAGAAGGATCCGATGATGATGAGGGGGATGAAGTACAGCCAGTTCCAGGTGGCTCCTAAGGCATCATTGGTATTGTACAGCACAGTGGTCCACCCTTCCATAGTGATGCATTGGAAGACAGTCAGCACAGCAAAAAGGATGTTGTCAAACTGGGTGATCCCGTCATTGGGGCCGATCCAGTCCTTACATTCATAACCAGCCGGGCAGCCCTGTACACCACACGGGTGAGGAGGATCAAATCCCTCTAGAATACCTGAATTGTTCATGAAGCATGCTCGATGCAACTTGCCACTGTAGAACTCCAAGCCAATGATGGCAAACATGAGAATGGCAAAGAAGAGCAGAAGGCCAATCTGCAGAAGAGGCACCATGGCCTTCATGATGGACTTCAGCACGATCTGCAGGCTAGGTATTCCTGACACGAGCTTTAAGGGCCTCAGGACACGCACAGCCCGGAGGGTCCGCAGGTCCACGTGGGTGTTGAAATGGGTTCCTGCAGTGGCCAGGATGCCACTGAGGACCACAATGAAGTCCATGACATTCCAGCCGTTACGGAGGTACGAACCCTTATGGAAGATGAATCCTAGAGCCACGATTTTGATCCCAGCTTCAAAGCAGAAGATTCCAATAAAATATGGTTCTGTCTTCTCCAGTCTTCGGGACATTGGGGTCTTGTCATCCTCAGGAAGATGCTGCTCCAGGGCCAAGACGATGCAGTTGGCAATGATGGTGGCCAGGATCATGTACTCAAATGGTGGCCAATCGATGAGCTTCTTGGCATATTTCCTGACAATGTTATCTTCTCCGAAGATGAACAGGGATCTGTTGACCGTGAAACAGTTCTGCCGGACTGGTATGGGGTTGTACAAAGCCATAGTCCGCGCCCTCTGCGCTTTTGACTGCTTGTAGGCGGCCGCCGGCCCCGAGGCCGGTACGGGGGTTCCTTGTCGGTTCCTGCTCTGGTCCGAGTCTCCATCGCCTGAGCCTGGTCTGCCAACGACCACCGCCTCCCCGAAGCGAGCCAT
>339c6ce8-8733-41cc-98cc-a58b7577a809_ENSRNOG00000002863
TAGCACTTATCGTCTTCTTCCGTGTCACTCAGGAGGTCACTGACAGCTCCACACATCATGCCAGGCCCAGGCCCCCCACGCCTCCGCCGCCGATAGTGCCCATTAGGCATCTGCCAGCTGTGCCGTAGGGGTGGGGCAGAGCCAATGGTATTGGACCGGCCCAAGCTAGTAGCTACGGCTGCCTCAAAGGTGAGTGTCTCCTCCTCGCCACAGTCTGAGGCGTGGGAGTCTTCATGGAGGGCCAGATAGGGCTCAGAGATGTAGTGCTGTGGGGAAGGGTGCTGGCCCTGCTGGGGGTGCAAGGAGTTGGAAGACTCGGTTAGGCAAGCGCTGTTGCTTTCCAGAGCTTGAGAGGCCAGTGGGGATCCACCCTCACTTCCATCAGGAGGTGGAGAGATGCCGCCAGTGTGTCTCATCAGGGAGCTGTAGGAGAGGAGGGGCCGAGGCTTTGGTGGCACAGGTGGGAGCTGGCGACGACTTCGTCTTGGGGTGCTGGTGTCGGAGATAGAGGGAATGGAGCTCTCACTCAGTGAACCTGTACCCTGTCTGTTGGGGGTTTGTGACCTTCCCTCACTGGGTGACCTGGACTGGCGACGTTCTGGGGACTCCCAGTCAGCCTGGGTTCCTCGCTCCTCAGAATTGCAGCGGGAGACATCCGGAGAGAGGAGATGCTTTCGTTCTTTGGATCGGCCTCTCTCCCTGCCTCCTGAGCGGTGAGTGTCAGACTTGTGACCAGAGTCAGAATTCAGGCGGTGGGCTGACAGCCTCAGGGAGGAATGGTAACTTCTGCGTCGTGACTTGTAGGTGTTTTCACTGCTACGTTCCATGGAGAACTCCTCCAACCAGGAGGAATTTGAACGCTTATCCCGAATTGTAGAAAATGAACGTCGCATAGAGCTAGGGTCTGTTACCACCTGGGGATCCATAGTCAGACGTGGCATAGAGGATGCCCTCCCAGATCCCGCATGCTCCTGGGTGTCCGGAGGAAGGTAGATGCCATGGTTAGAGGACTGCACACTTTTTAATTCACTAACCTCTGGCTCCAGCGATTGCTGTTCCTGGAATTGTCCATCATCCGCTGGGTCCATACAAGCCAACTGGAATATTTCTTGAGGGGAGAGTGGACTCATTGAAGGGTATCCACTCCGACCACTCAGGCCAGAAACAGGGTCCTGCTGGAGATAAGGCAGGGCTTTGGCATTAGAAATGATCTCCTGAGGCAGTGAGGAGGGCTCCATGCGCTGGAACATGGGTGCATTTTTCTGTTCTTCCAGCTGCTGTCTCTGTTTCTTTACCTTACTCTGTTTATAGTAGTCCATAATCATCATTGCTGCATAGATCTTGCCCACAGTCAGGTCAGAGGCTTTGGGCATGGGCACTAGCAGATCCAACATCTTTTGGGACAGGTGAGGCCAAATGGCCAGGGTCTCTTTTTGTAGCTCTGAGTCTAGCTGCTGTCTGTCTGCACCACCTTTGGCGATTTTAATGTCCAGAGCTGTCCGGATCAGAGCCATAAGTGTGGAGGTGAAATGGACTGTCATGTCCTCAGCCACTGGCATATTCATCAGGACCAACCTCTTATAGGCCACTTTGGAGGGACATCTCTTGCCGAGGCCTAGCGGTGGTGACATGAGAGTCAGCATTTCATACATCTCAGTGTAATGGATGCGGCCACATGCTGCTCTGTCATACTCTGCCCAGACACGGACAAATTCATCCAAGTGGTGAGGCCCCAGGATGGACGAATCTCGAGTCAGGTACTCAAAGTTGTCCATGATAACAGCCACAAACAGGTTGAGCATCAGGAAGGAGCAGAAGAAGATGAAGGAGACAAAATAAACGTAGGCCAGGTCAGTGCCACAGCGCTCACTCTCGTTCTGCCCTGAGGGTGCAGTGGTGTCAGGCTCACAGCCCTTCTCGCCCAGACATGACAACATAATCTCCTGCCAAGCCTCCCCTGTGGCGCTCCTGAAAAGCAGCATGAGAGACCCGAAGAAACTCCGAAAGTTGTTGTGCCGGTTGATATGACTCTCCTCATCTAACTTTATGTTTCCAAACACCTTCATCATCAGCACAACGGTGTTCAAGGCAATCATGGCCATGATGGTATACTCAAAGGATGGCGAGACTACGAAGTGCCACACGCGGTACTGGAAGGTGTGCCTGTTTTGTGGCATGTAGCGGGTGAGAGGTTTGGCACTAATGGCGAAGTCGATGCATGCCCGCTCATTCTTTTCTAGGCTACACTCCTCCATCATCTTGTCCCCTTGCTCCTGGAAGGTGATGATAATGAGGGCCACGAAGATATTGACAAAGAAGAAAGGGAAGACCACAAAGTAGACCACATAGAAGATGGACATCTCCATGCGGTTGCTGCGGCTTGGGCCTCTGTCCTCCTCTGTCACATCTACCGAGTGCTGCAGAACCTGAGGCCATCCTTCCCCCGTGGAGACGGTGAAGAGGGTCAGCAGGGCCCAGATGATGTTGTCATAGTGGAATTCATGACGCTTCCACTCCCGGCCCTTCACCTCCATCTTGTTTTTCTCGTGGTCTACATAGTTGCCTATGCATTCCTTCTCTGTGTCCTTGGAACTGTCGGTGCAATAAAAGAACTTTCCCTTGAATAACTGAACAGCAATGACGGCAAAGATGAACATAAAGAGCTTGTAGACAATGAGTATGTTGAAGACATTCTTCAAGGAGGTCACCACGCAGTCAAACACAGCCTTCAGTTTGGGCAAGCGCTTGATGGTTTTCAGTGGTCGCAGAACTCGAAGTACCCTCAGAGACTTGATCGTCTTGATATCCCGCCCCTTGTTGGTTGCCAGAGCAAATGCTACCAATGCACCAACCACTACCACAAAGTCCAGGATATTCCAGAGGTCTCGGAAGTACGATCCATCCTGCAGGATCAAGCCTTGGTCTATCATCTTTATCACCATCTCAAAGGTAAACACTCCTGTGAAAACATAGTCGAAATATCTCAGGACTTTGTTACGCTCTGAGTTAGTTAGTACAGGGTCCTCAGCTGCCAGGGCAATGCTGCTGGCCGCAATCACCAAGAGAATGCACATCTCAAAGTAGCGTAGATTCACAATGTAGTGGCAAGCCTTGCGGATCGGGTTAGTGGTGCTGAAGATGAACATAGAGCTATGGGGCACCATGGCTTTTCCAGTCTCCCGCTTCTCCTTCTTCTGCTTCTTCTTTTCCACCTCTTCCTCTTCCTCTTTGGTCTCTGCTTCCTTCAAGGGACTGGCTTCTCCATCCGTCTTGTTGCTAATGTTCACCACTGTTGAGTCCACCAAGGGGTCCATGTCAGGGATGGCGACTGTGACACTGGTGCTCTCAGTGGTAGCCTTGTCCATGTTGGTTGTCATGCAGGAGAGGTCAGGTTCACTCTGGCTAATGCCCCGGCCCACATCCAGCTGTACATCCGCAAGCAGGGCTTGCTCGCTGCTGCCTTCAGCCTCCTGCTCTGTCAGAGCTGCATCCTTCCCCACTTCCAGCTCAGGTTGGGGCTGGACTAGAGGTGTTTCTGCCTCATCAAGAGCTCCTACCAGTCCTGAGCCCCTGGGGACCATCAGACTGTTGGTCCTCCTTAAGTCCTGAGTTCTCTCTTCTTCATGGATGGTTGGCTCCTTGCTCCTGTGGCTGCTCTGAGGCTCGTGTTCCTTCTCCCCATCGATGGACACCCCTTCATCCAGACTCCGCTCCTGGCTGGCAGACCTGCTTCTGGAGGCAGAGGCAGACTCCTTGCCCTCAGTCCTGACTCGGCGATGCCGGCTTCGCCTCTGACTCTGCCTGTGCCTGGCCCGGTCCTCAAAAGTCACCACAGTCTCTCCTCCCCCAGTCTCCTGCTGGGTTGGGTCACAGTTTCCATGACAGGATCTGGGCAGCCACGGTGGCTCCCGTTTGCCCAGGGACAAAGGGCTCCTCTGGTTGTCCAGGACGCTAGTCAGGCCACCTATGTCCCCCTTGAGAGAACCTCCACGGCTGATACGCTCCTCTTCACATTTTTCAAGACCCAAGCCCAGGGCTAGGCCCTCAATGGGCCTGGGCCTCCGATAGAGGCTAGGATGAGCATTGAGTGGGTTGAGAGGACTCAGTGGGTTGAGTGGATTGAGGGGGTTCATTGGTGGGGCCTCCTCTTTGTTGAGGGCTTCTTGGCTAGACATTTGCATGTGCCTCCTCAGCTGGCTGGTGCGCTGTTCCCACACAGACATGTGGTGTCGGCGTCTCCTCTCCCTCAGGTGGCTGCTGCGCGGCTCCCACATCGACATGTGGTGTCTTCTCCTTCTGTCTCTTTCAATGGAAGGCATGTTGGGAGCAGACATCGGGCTGACCTCCTTGGCCTTCTGCAGTGCATGTTTCTGGTTGAAGGCTTCTTCTTCCTCCTGCTCATCCTTGGTCAGTTCCTGGGCATTGGCGAGATTGTCCACAGCGATAGCCAAGAATACATTCAGCAGTGTGTAGTTTCCAAACAAGGTGAGCACAATGAAGTAGATGGCAGACCACATGCCTGAGCTCACCCCACCCTGGGAGCGGATGCCGTTATACATCACTTCATTCCAGTCTTCCCCCGTCAGGATCTGGAACACTGTCATGATAGCTGCAGGGAAGGTATCAAAATTAGCCGAAGGAGTCCCATCATTAAAGTTAAACCTGCCTCCAAAGAGCTGCATTCCCAGGAGAGCAAAGACAACAATGAAGAGGAAGAGGAGGAAGAGTAAGCTGATGATAGACTTCATGGAGCTCATCAAGGAAACAACCAGATTCCGGAGGGATGCCCAATACTTGGTTATTTTAAATATCCTTAGGAGCCGGAGAGCTCGTAAGACACTGATTCCAAAAGATGTGCCAGGTCGGAAGATTGCCCAAACGACCTCAAAGATGCTGCCCACTGTGACCCCAAAATCAAAGCAGTTGAAGGATGAGTGAAAATAAAGGCGTGGCCCCATGCCATACATCTTCAGGGACATCTCCAACAGGAAGAGTCCCAGAAACAAAAATTCTGCATAGTAGAGGAGGTGAGTGAGCCACTGTGGCTGGTTGTGATGAACGATGGCCACACAGGCAGTATTGAGAGCCACAACACTCAGGACGATCCAGTAGAACACTTGCGACTTGACCATGTGTCGGATAGAGATACGCAGAAGCCGTTCCTTGTGCCGGAAATAGGAGGCTCCATCTACTTTTGTGCTCTTGATACTGGCTCTGGCAAGAGGTGTGCCCACTGAAGAGATATCAACGCAGTGCTCATCGCTGGAGTCTCGGGTCATGGCCTCCGTCCGGCTCCTTTTGATGGTTGCCCTTCGAAGCACTGCTTTGTCTATCCAGGCGCGGTAGCCATTCAACTCGCGCTCAATCTGTTGCTGACGCCGGAGCTTCATGAATGCTCTTCGGTTCTCCACTCTCTCTCTTTCTTTGGCAAATTCCCCGGAAAGCACGCCCAGGACAAGGTTGAGAACAAAGAAGGATCCGATGATGATGAGGGGGATGAAGTACAGCCAGTTCCAGGTGGCTCCTAAGGCATCATTGGTCTGAAGGAAAGAAAAATGGT
>3e0658c2-d62b-4de0-9ff1-7b97b2f920a2_ENSRNOG00000002863
TAGCACTTATCGTCTTCTTCCGTGTCACTCAGGAGGTCACTGACAGCTCCACACATCATGCCAGGCCCAGGCCCCCCACGCCTCCGCCGCCGATAGTGCCCATTAGGCATCTGCCAGCTGTGCCGTAGGGGTGGGGCAGAGCCAATGGTATTGGACCGGCCCAAGCTAGTAGCTACGGCTGCCTCAAAGGTGAGTGTCTCCTCCTCGCCACAGTCTGAGGCGTGGGAGTCTTCATGGAGGGCCAGATAGGGCTCAGAGATGTAGTGCTGTGGGGAAGGGTGCTGGCCCTGCTGGGGGTGCAAGGAGTTGGAAGACTCGGTTAGGCAAGCGCTGTTGCTTTCCAGAGCTTGAGAGGCCAGTGGGGATCCACCCTCACTTCCATCAGGAGGTGGAGAGATGCCGCCAGTGTGTCTCATCAGGGAGCTGTAGGAGAGGAGGGGCCGAGGCTTTGGTGGCACAGGTGGGAGCTGGCGACGACTTCGTCTTGGGGTGCTGGTGTCGGAGATAGAGGGAATGGAGCTCTCACTCAGTGAACCTGTACCCTGTCTGTTGGGGGTTTGTGACCTTCCCTCACTGGGTGACCTGGACTGGCGACGTTCTGGGGACTCCCAGTCAGCCTGGGTTCCTCGCTCCTCAGAATTGCAGCGGGAGACATCCGGAGAGAGGAGATGCTTTCGTTCTTTGGATCGGCCTCTCTCCCTGCCTCCTGAGCGGTGAGTGTCAGACTTGTGACCAGAGTCAGAATTCAGGCGGTGGGCTGACAGCCTCAGGGAGGAATGGTAACTTCTGCGTCGTGACTTGTAGGTGTTTTCACTGCTACGTTCCATGGAGAACTCCTCCAACCAGGAGGAATTTGAACGCTTATCCCGAATTGTAGAAAATGAACGTCGCATAGAGCTAGGGTCTGTTACCACCTGGGGATCCATAGTCAGACGTGGCATAGAGGATGCCCTCCCAGATCCCGCATGCTCCTGGGTGTCCGGAGGAAGGTAGATGCCATGGTTAGAGGACTGCACACTTTTTAATTCACTAACCTCTGGCTCCAGCGATTGCTGTTCCTGGAATTGTCCATCATCCGCTGGGTCCATACAAGCCAACTGGAATATTTCTTGAGGGGAGAGTGGACTCATTGAAGGGTATCCACTCCGACCACTCCTGTTCTTCCAGCTGCTGTCTCTGTTTCTTTACCTTACTCTGTTTATAGTAGTCCATAATCATCATTGCTGCATAGATCTTGCCCACAGTCAGGTCAGAGGCTTTGGGCATGGGCACTAGCAGATCCAACATCTTTTGGGACAGGTGAGGCCAAATGGCCAGGGTCTCTTTTTGTAGCTCTGAGTCTAGCTGCTGTCTGTCTGCACCACCTTTGGCGATTTTAATGTCCAGAGCTGTCCGGATCAGAGCCATAAGTGTGGAGGTGAAATGGACTGTCATGTCCTCAGCCACTGGCATATTCATCAGGACCAACCTCATGCTGCTCTGTCATACTCTGCCCAGACACGGACAAATTCATCCAAGTGGTGAGGCCCCAGGATGGACGAATCTCGAGTCAGGTACTCAAAGTTGTCCATGATAACAGCCACAAACAGGTTGAGCATCAGGAAGGAGCAGAAGAAGATGAAGGAGACAAAATAAACGTAGGCCAGGTCAGTGCCACAGCGCTCACTCTCGTTCTGCCCTGAGGGTGCAGTGGTGTCAGGCTCACAGCCCTTCTCGCCCAGACATGACAACATAATCTCCTGCCAAGCCTCCCCTGTGGCGCTCCTGAAAAGCAGCATGAGAGACCCGAAGAAACTCCGAAAGTTGTTGTGCCGGTTGATATGACTCTCCTCATCTAACTTTATGTTTCCAAACACCTGCATCCCAATGATAGCGTAGATGAAGAAAAGCATGGCAATCAGAAGGCAGACATAGGGGAGAGCCTTAAAGGACTGCACGAAGGTCCACAGTAAGATGCGGATGGTGTAGCCCTGTCGCAGAAGCTTTATGAGCCGTGCAGCTCGGAAGAGCTTCAGAAAGCTCATATTGAAGCCACTGGTGTTCACCAGCTTGCTGTCTGTCAGGATAATTTCTGTGATACTGCCGATCACGGTAATGAAGTCAAAGATGTTCCAGGTATCTCGGAAATAGTTCAAGAAGCCGAAAGCGATGACCTTTAGGACACATTCTAGGGAAAACACCATAGTGAAGGCGATGTTCAGGTACTTTAGGGCGAGCTCATAGGTCCAAGGAGCAGAATAGTACTTCATCATCAGCACAACGGTGTTCAAGGCAATCATGGCCATGATGGTATACTCAAAGGATGGCGAGACTACGAAGTGCCACACGCGGTACTGGAAGGTGTGCCTGTTTTGTGGCATGTAGCGGGTGAGAGGTTTGGCACTAATGGCGAAGTCGATGCATGCCCGCTCATTCTTTTCTAGGCTACACTCCTCCATCATCTTGTCCCCTTGCTCCTGGAAGGTGATGATAATGAGGGCCACGAAGATATTGACAAAGAAGAAAGGGAAGACCACAAAGTAGACCACATAGAAGATGGACATCTCCATGCGGTTGCTGCGGCTTGGGCCTCTGTCCTCCTCTGTCACATCTACCGAGTGCTGCAGAACCTGAGGCCATCCTTCCCCCGTGGAGACGGTGAAGAGGGTCAGCAGGGCCCAGATGATGTTGTCATAGTGGAATTCATGACGCTTCCACTCCCGGCCCTTCACCTCCATCTTGTTTTTCTCGTGGTCTACATAGTTGCCTATGCATTCCTTCTCTGTGTCCTTGGAACTGTCGGTGCAATAAAAGAACTTTCCCTTGAATAACTGAACAGCAATGACGGCAAAGATGAACATAAAGAGCTTGTAGACAATGAGTATGTTGAAGACATTCTTCAAGGAGGTCACCACGCAGTCAAACACAGCCTTCAGTTTGGGCAAGCGCTTGATGGTTTTCAGTGGTCGCAGAACTCGAAGTACCCTCAGAGACTTGATCGTCTTGATATCCCGCCCCTTGTTGGTTGCCAGAGCAAATGCTACCAATGCACCAACCACTACCACAAAGTCCAGGATATTCCAGAGGTCTCGGAAGTACGATCCATCCTGCAGGATCAAGCCTTGGTCTATCATCTTTATCACCATCTCAAAGGTAAACACTCCTGTGAAAACATAGTCGAAATATCTCAGGACTTTGTTACGCTCTGAGTTAGTTAGTACAGGGTCCTCAGCTGCCAGGGCAATGCTGCTGGCCGCAATCACCAAGAGAATGCACATCTCAAAGTAGCGTAGATTCACAATGTAGTGGCAAGCCTTGCGGATCGGGTTAGTGGTGCTGAAGATGAACATAGAGCTATGGGGCACCATGGCTTTTCCAGTCTCCCGCTTCTCCTTCTTCTGCTTCTTCTTTTCCACCTCTTCCTCTTCCTCTTTGGTCTCTGCTTCCTTCAAGGGACTGGCTTCTCCATCCGTCTTGTTGCTAATGTTCACCACTGTTGAGTCCACCAAGGGGTCCATGTCAGGGATGGCGACTGTGACACTGGTGCTCTCAGTGGTAGCCTTGTCCATGTTGGTTGTCATGCAGGAGAGGTCAGGTTCACTCTGGCTAATGCCCCGGCCCACATCCAGCTGTACATCCGCAAGCAGGGCTTGCTCGCTGCTGCCTTCAGCCTCCTGCTCTGTCAGAGCTGCATCCTTCCCCACTTCCAGCTCAGGTTGGGGCTGGACTAGAGGTGTTTCTGCCTCATCAAGAGCTCCTACCAGTCCTGAGCCCCTGGGGACCATCAGACTGTTGGTCCTCCTTAAGTCCTGAGTTCTCTCTTCTTCATGGATGGTTGGCTCCTTGCTCCTGTGGCTGCTCTGAGGCTCGTGTTCCTTCTCCCCATCGATGGACACCCCTTCATCCAGACTCCGCTCCTGGCTGGCAGACCTGCTTCTGGAGGCAGAGGCAGACTCCTTGCCCTCAGTCCTGACTCGGCGATGCCGGCTTCGCCTCTGACTCTGCCTGTGCCTGGCCCGGTCCTCAAAAGTCACCACAGTCTCTCCTCCCCCAGTCTCCTGCTGGGTTGGGTCACAGTTTCCATGACAGGATCTGGGCAGCCACGGTGGCTCCCGTTTGCCCAGGGACAAAGGGCTCCTCTGGTTGTCCAGGACGCTAGTCAGGCCACCTATGTCCCCCTTGAGAGAACCTCCACGGCTGATACGCTCCTCTTCACATTTTTCAAGACCCAAGCCCAGGGCTAGGCCCTCAATGGGCCTGGGCCTCCGATAGAGGCTAGGATGAGCATTGAGTGGGTTGAGAGGACTCAGTGGGTTGAGTGGATTGAGGGGGTTCATTGGTGGGGCCTCCTCTTTGTTGAGGGCTTCTTGGCTAGACATTTGCATGTGCCTCCTCAGCTGGCTGGTGCGCTGTTCCCACACAGACATGTGGTGTCGGCGTCTCCTCTCCCTCTCAATGGAAGGCATGTTGGGAGCAGACATCGGGCTGACCTCCTTGGCCTTCTGCAGTGCATGTTTCTGGTTGAAGGCTTCTTCTTCCTCCTGCTCATCCTTGGTCAGTTCCTGGGCATTGGCGAGATTGTCCACAGCGATAGCCAAGAATACATTCAGCAGTGTGTAGTTTCCAAACAAGGTGAGCACAATGAAGTAGATGGCAGACCACATGCCTGAGCTCACCCCACCCTGGGAGCGGATGCCGTTATACATCACTTCATTCCAGTCTTCCCCCGTCAGGATCTGGAACACTGTCATGATAGCTGCAGGGAAGGTATCAAAATTAGCCGAAGGAGTCCCATCATTAAAGTTAAACCTGCCTCCAAAGAGCTGCATTCCCAGGAGAGCAAAGACAACAATGAAGAGGAAGAGGAGGAAGAGTAAGCTGATGATAGACTTCATGGAGCTCATCAAGGAAACAACCAGATTCCGGAGGGATGCCCAATACTTGGTTATTTTAAATATCCTTAGGAGCCGGAGAGCTCGTAAGACACTGATTCCAAAAGATGTGCCAGGTCGGAAGATTGCCCAAACGACCTCAAAGATGCTGCCCACTGTGACCCCAAAATCAAAGCAGTTGAAGGATGAGTGAAAATAAAGGCGTGGCCCCATGCCATACATCTTCAGGGACATCTCCAACAGGAAGAGTCCCAGAAACAAAAATTCTGCATAGTAGAGGAGGTGAGTGAGCCACTGTGGCTGGTTGTGATGAACGATGGCCACACAGGCAGTATTGAGAGCCACAACACTCAGGACGATCCAGTAGAACACTTGCGACTTGACCATGTGTCGGATAGAGATACGCAGAAGCCGTTCCTTGTGCCGGAAATAGGAGGCTCCATCTACTTTTGTGCTCTTGATACTGGCTCTGGCAAGAGGTGTGCCCACTGAAGAGATATCAACGCAGTGCTCATCGCTGGAGTCTCGGGTCATGGCCTCCGTCCGGCTCCTTTTGATGGTTGCCCTTCGAAGCACTTCCAAGGCTGATGTTCCCGAGTTTTTATTTTCTTCAGCAAGCATGACTTCCTCTGCTTTGTCTATCCAGGCGCGGTAGCCATTCAACTCGCGCTCAATCTGTTGCTGACGCCGGAGCTTCATGAATGCTCTTCGGTTCTCCACTCTCTCTCTTTCTTTGGCAAATTCCCCGGAAAGCACGCCCAGGACAAGGTTGAGAACAAAGAAGGATCCGATGATGATGAGGGGGATGAAGTACAGCCAGTTCCAGGTGGCTCCTAAGGCATCATTGGTATTGTACAGCACAGTGGTCCACCCTTCCATAGTGATGCATTGGAAGACAGTCAGCACAGCAAAAAGGATGTTGTCAAACTGGGTGATCCCGTCATTGGGGCCGATCCAGTCCTTACATTCATAACCAGCCGGGCAGCCCTGTACACCACACGGGTGAGGAGGATCAAATCCCTCTAGAATACCTGAATTGTTCATGAAGCATGCTCGATGCAACTTGCCACTGTAGAACTCCAAGCCAATGATGGCAAACATGAGAATGGCAAAGAAGAGCAGAAGGCCAATCTGCAGAAGAGGCACCATGGCCTTCATGATGGACTTCAGCACGATCTGCAGGCTAGGTATTCCTGACACGAGCTTTAAGGGCCTCAGGACACGCACAGCCCGGAGGGTCCGCAGGTCCACGTGGGTGTTGAAATGGGTTCCTGCAGTGGCCAGGATGCCACTGAGGACCACAATGAAGTCCATGACATTCCAGCCGTTACGGAGGTACGAACCCTTATGGAAGATGAATCCTAGAGCCACGATTTTGATCCCAGCTTCAAAGCAGAAGATTCCAATAAAATATGGTTCTGTCTTCTCCAGTCTTCGGGACATTGGGGTCTTGTCATCCTCAGGAAGATGCTGCTCCAGGGCCAAGACGATGCAGTTGGCAATGATGGTGGCCAGGATCATGTACTCAAATGGTGGCCAATCGATGAGCTTCTTGGCATATTTCCTGACAATGTTATCTTCTCCGAAGATGAACAGGGATCTGTTGACCGTGAAACAGTTCTGCCGGACTGGTATGGGGTTGTACAAAGCCATAGTCCGCGCCCTCTGCGCTTTTGACTGCTTGTAGGCGGCCGCCGGCCCCGAGGCCGGTACGGGGGTTCCTTGTCGGTTCCTGCTCTGGTCCGAGTCTCCATCGCCTGAGCCTGGTCTGCCAACGACCACCGCCTCCCCGAAGCGAGCCAT
--
>158c0714-0955-4095-8c25-c5db7e08912b_ENSRNOG00000002863
TAGCACTTATCGTCTTCTTCCGTGTCACTCAGGAGGTCACTGACAGCTCCACACATCATGCCAGGCCCAGGCCCCCCACGCCTCCGCCGCCGATAGTGCCCATTAGGCATCTGCCAGCTGTGCCGTAGGGGTGGGGCAGAGCCAATGGTATTGGACCGGCCCAAGCTAGTAGCTACGGCTGCCTCAAAGGTGAGTGTCTCCTCCTCGCCACAGTCTGAGGCGTGGGAGTCTTCATGGAGGGCCAGATAGGGCTCAGAGATGTAGTGCTGTGGGGAAGGGTGCTGGCCCTGCTGGGGGTGCAAGGAGTTGGAAGACTCGGTTAGGCAAGCGCTGTTGCTTTCCAGAGCTTGAGAGGCCAGTGGGGATCCACCCTCACTTCCATCAGGAGGTGGAGAGATGCCGCCAGTGTGTCTCATCAGGGAGCTGTAGGAGAGGAGGGGCCGAGGCTTTGGTGGCACAGGTGGGAGCTGGCGACGACTTCGTCTTGGGGTGCTGGTGTCGGAGATAGAGGGAATGGAGCTCTCACTCAGTGAACCTGTACCCTGTCTGTTGGGGGTTTGTGACCTTCCCTCACTGGGTGACCTGGACTGGCGACGTTCTGGGGACTCCCAGTCAGCCTGGGTTCCTCGCTCCTCAGAATTGCAGCGGGAGACATCCGGAGAGAGGAGATGCTTTCGTTCTTTGGATCGGCCTCTCTCCCTGCCTCCTGAGCGGTGAGTGTCAGACTTGTGACCAGAGTCAGAATTCAGGCGGTGGGCTGACAGCCTCAGGGAGGAATGGTAACTTCTGCGTCGTGACTTGTAGGTGTTTTCACTGCTACGTTCCATGGAGAACTCCTCCAACCAGGAGGAATTTGAACGCTTATCCCGAATTGTAGAAAATGAACGTCGCATAGAGCTAGGGTCTGTTACCACCAGCGATTGCTGTTCCTGGAATTGTCCATCATCCGCTGGGTCCATACAAGCCAACTGGAATATTTCTTGAGGGGAGAGTGGACTCATTGAAGGGTATCCACTCCGACCACTCAGGCCAGAAACAGGGTCCTGCTGGAGATAAGGCAGGGCTTTGGCATTAGAAATGATCTCCTGAGGCAGTGAGGAGGGCTCCATGCGCTGGAACATGGGTGCATTTTTCTGTTCTTCCAGCTGCTGTCTCTGTTTCTTTACCTTACTCTGTTTATAGTAGTCCATAATCATCATTGCTGCATAGATCTTGCCCACAGTCAGGTCAGAGGCTTTGGGCATGGGCACTAGCAGATCCAACATCTTTTGGGACAGGTGAGGCCAAATGGCCAGGGTCTCTTTTTGTAGCTCTGAGTCTAGCTGCTGTCTGTCTGCACCACCTTTGGCGATTTTAATGTCCAGAGCTGTCCGGATCAGAGCCATAAGTGTGGAGGTGAAATGGACTGTCATGTCCTCAGCCACTGGCATATTCATCAGGACCAACCTCTTATAGGCCACTTTGGAGGGACATCTCTTGCCGAGGCCTAGCGGTGGTGACATGAGAGTCAGCATTTCATACATCTCAGTGTAATGGATGCGGCCACATGCTGCTCTGTCATACTCTGCCCAGACACGGACAAATTCATCCAAGTGGTGAGGCCCCAGGATGGACGAATCTCGAGTCAGGTACTCAAAGTTGTCCATGATAACAGCCACAAACAGGTTGAGCATCTTAAAGGACTGCACGAAGGTCCACAGTAAGATGCGGATGGTGTAGCCCTGTCGCAGAAGCTTTATGAGCCGTGCAGCTCGGAAGAGCTTCAGAAAGCTCATATTGAAGCCACTGGTGTTCACCAGCTTGCTGTCTGTCAGGATAATTTCTGTGATACTGCCGATCACGGTAATGAAGTCAAAGATGTTCCAGGTATCTCGGAAATAGTTCAAGAAGCCGAAAGCGATGACCTTTAGGACACATTCTAGGGAAAACACCATAGTGAAGGCGATGTTCAGGTACTTTAGGGCGAGCTCATAGGTCCAAGGAGCAGAATAGTACTTCATCATCAGCACAACGGTGTTCAAGGCAATCATGGCCATGATGGTATACTCAAAGGATGGCGAGACTACGAAGTGCCACACGCGGTACTGGAAGGTGTGCCTGTTTTGTGGCATGTAGCGGGTGAGAGGTTTGGCACTAATGGCGAAGTCGATGCATGCCCGCTCATTCTTTTCTAGGCTACACTCCTCCATCATCTTGTCCCCTTGCTCCTGGAAGGTGATGATAATGAGGGCCACGAAGATATTGACAAAGAAGAAAGGGAAGACCACAAAGTAGACCACATAGAAGATGGACATCTCCATGCGGTTGCTGCGGCTTGGGCCTCTGTCCTCCTCTGTCACATCTACCGAGTGCTGCAGAACCTGAGGCCATCCTTCCCCCGTGGAGACGGTGAAGAGGGTCAGCAGGGCCCAGATGATGTTGTCATAGTGGAATTCATGACGCTTCCACTCCCGGCCCTTCACCTCCATCTTGTTTTTCTCGTGGTCTACATAGTTGCCTATGCATTCCTTCTCTGTGTCCTTGGAACTGTCGGTGCAATAAAAGAACTTTCCCTTGAATAACTGAACAGCAATGACGGCAAAGATGAACATAAAGAGCTTGTAGACAATGAGTATGTTGAAGACATTCTTCAAGGAGGTCACCACGCAGTCAAACACAGCCTTCAGTTTGGGCAAGCGCTTGATGGTTTTCAGTGGTCGCAGAACTCGAAGTACCCTCAGAGACTTGATCGTCTTGATATCCCGCCCCTTGTTGGTTGCCAGAGCAAATGCTACCAATGCACCAACCACTACCACAAAGTCCAGGATATTCCAGAGGTCTCGGAAGTACGATCCATCCTGCAGGATCAAGCCTTGGTCTATCATCTTTATCACCATCTCAAAGGTAAACACTCCTGTGAAAACATAGTCGAAATATCTCAGGACTTTGTTACGCTCTGAGTTAGTTAGTACAGGGTCCTCAGCTGCCAGGGCAATGCTGCTGGCCGCAATCACCAAGAGAATGCACATCTCAAAGTAGCGTAGATTCACAATGTAGTGGCAAGCCTTGCGGATCGGGTTAGTGGTGCTGAAGATGAACATAGAGCTATGGGGCACCATGGCTTTTCCAGTCTCCCGCTTCTCCTTCTTCTGCTTCTTCTTTTCCACCTCTTCCTCTTCCTCTTTGGTCTCTGCTTCCTTCAAGGGACTGGCTTCTCCATCCGTCTTGTTGCTAATGTTCACCACTGTTGAGTCCACCAAGGGGTCCATGTCAGGGATGGCGACTGTGACACTGGTGCTCTCAGTGGTAGCCTTGTCCATGTTGGTTGTCATGCAGGAGAGGTCAGGTTCACTCTGGCTAATGCCCCGGCCCACATCCAGCTGTACATCCGCAAGCAGGGCTTGCTCGCTGCTGCCTTCAGCCTCCTGCTCTGTCAGAGCTGCATCCTTCCCCACTTCCAGCTCAGGTTGGGGCTGGACTAGAGGTGTTTCTGCCTCATCAAGAGCTCCTACCAGTCCTGAGCCCCTGGGGACCATCAGACTGTTGGTCCTCCTTAAGTCCTGAGTTCTCTCTTCTTCATGGATGGTTGGCTCCTTGCTCCTGTGGCTGCTCTGAGGCTCGTGTTCCTTCTCCCCATCGATGGACACCCCTTCATCCAGACTCCGCTCCTGGCTGGCAGACCTGCTTCTGGAGGCAGAGGCAGACTCCTTGCCCTCAGTCCTGACTCGGCGATGCCGGCTTCGCCTCTGACTCTGCCTGTGCCTGGCCCGGTCCTCAAAAGTCACCACAGTCTCTCCTCCCCCAGTCTCCTGCTGGGTTGGGTCACAGTTTCCATGACAGGATCTGGGCAGCCACGGTGGCTCCCGTTTGCCCAGGGACAAAGGGCTCCTCTGGTTGTCCAGGACGCTAGTCAGGCCACCTATGTCCCCCTTGAGAGAACCTCCACGGCTGATACGCTCCTCTTCACATTTTTCAAGACCCAAGCCCAGGGCTAGGCCCTCAATGGGCCTGGGCCTCCGATAGAGGCTAGGATGAGCATTGAGTGGGTTGAGAGGACTCAGTGGGTTGAGTGGATTGAGGGGGTTCATTGGTGGGGCCTCCTCTTTGTTGAGGGCTTCTTGGCTAGACATTTGCATGTGCCTCCTCAGCTGGCTGGTGCGCTGTTCCCACACAGACATGTGGTGTCGGCGTCTCCTCTCCCTCAGGTGGCTGCTGCGCGGCTCCCACATCGACATGTGGTGTCTTCTCCTTCTGTCTCTTTCAATGGAAGGCATGTTGGGAGCAGACATCGGGCTGACCTCCTTGGCCTTCTGCAGTGCATGTTTCTGGTTGAAGGCTTCTTCTTCCTCCTGCTCATCCTTGGTCAGTTCCTGGGCATTGGCGAGATTGTCCACAGCGATAGCCAAGAATACATTCAGCAGTGTGTAGTTTCCAAACAAGGTGAGCACAATGAAGTAGATGGCAGACCACATGCCTGAGCTCACCCCACCCTGGGAGCGGATGCCGTTATACATCACTTCATTCCAGTCTTCCCCCGTCAGGATCTGGAACACTGTCATGATAGCTGCAGGGAAGGTATCAAAATTAGCCGAAGGAGTCCCATCATTAAAGTTAAACCTGCCTCCAAAGAGCTGCATTCCCAGGAGAGCAAAGACAACAATGAAGAGGAAGAGGAGGAAGAGTAAGCTGATGATAGACTTCATGGAGCTCATCAAGGAAACAACCAGATTCCGGAGGGATGCCCAATACTTGGTTATTTTAAATATCCTTAGGAGCCGGAGAGCTCGTAAGACACTGATTCCAAAAGATGTGCCAGGTCGGAAGATTGCCCAAACGACCTCAAAGATGCTGCCCACTGTGACCCCAAAATCAAAGCAGTTGAAGGATGAGTGAAAATAAAGGCGTGGCCCCATGCCATACATCTTCAGGGACATCTCCAACAGGAAGAGTCCCAGAAACAAAAATTCTGCATAGTAGAGGAGGTGAGTGAGCCACTGTGGCTGGTTGTGATGAACGATGGCCACACAGGCAGTATTGAGAGCCACAACACTCAGGACGATCCAGTAGAACACTTGCGACTTGACCATGTGTCGGATAGAGATACGCAGAAGCCGTTCCTTGTGCCGGAAATAGGAGGCTCCATCTACTTTTGTGCTCTTGATACTGGCTCTGGCAAGAGGTGTGCCCACTGAAGAGATATCAACGCAGTGCTCATCGCTGGAGTCTCGGGTCATGGCCTCCGTCCGGCTCCTTTTGATGGTTGCCCTTCGAAGCACTTCCAAGGCTGATGTTCCCGAGTTTTTATTTTCTTCAGCAAGCATGACTTCCTCTGCTTTGTCTATCCAGGCGCGGTAGCCATTCAACTCGCGCTCAATCTGTTGCTGACGCCGGAGCTTCATGAATGCTCTTCGGTTCTCCACTCTCTCTCTTTCTTTGGCAAATTCCCCGGAAAGCACGCCCAGGACAAGGTTGAGAACAAAGAAGGATCCGATGATGATGAGGGGGATGAAGTACAGCCAGTTCCAGGTGGCTCCTAAGGCATCATTGGTCTGAAGGAAAGAAAAATGGT
>0bc05747-9d9a-452e-a768-0e5894e6f455_ENSRNOG00000002863
TAGCACTTATCGTCTTCTTCCGTGTCACTCAGGAGGTCACTGACAGCTCCACACATCATGCCAGGCCCAGGCCCCCCACGCCTCCGCCGCCGATAGTGCCCATTAGGCATCTGCCAGCTGTGCCGTAGGGGTGGGGCAGAGCCAATGGTATTGGACCGGCCCAAGCTAGTAGCTACGGCTGCCTCAAAGGTGAGTGTCTCCTCCTCGCCACAGTCTGAGGCGTGGGAGTCTTCATGGAGGGCCAGATAGGGCTCAGAGATGTAGTGCTGTGGGGAAGGGTGCTGGCCCTGCTGGGGGTGCAAGGAGTTGGAAGACTCGGTTAGGCAAGCGCTGTTGCTTTCCAGAGCTTGAGAGGCCAGTGGGGATCCACCCTCACTTCCATCAGGAGGTGGAGAGATGCCGCCAGTGTGTCTCATCAGGGAGCTGTAGGAGAGGAGGGGCCGAGGCTTTGGTGGCACAGGTGGGAGCTGGCGACGACTTCGTCTTGGGGTGCTGGTGTCGGAGATAGAGGGAATGGAGCTCTCACTCAGTGAACCTGTACCCTGTCTGTTGGGGGTTTGTGACCTTCCCTCACTGGGTGACCTGGACTGGCGACGTTCTGGGGACTCCCAGTCAGCCTGGGTTCCTCGCTCCTCAGAATTGCAGCGGGAGACATCCGGAGAGAGGAGATGCTTTCGTTCTTTGGATCGGCCTCTCTCCCTGCCTCCTGAGCGGTGAGTGTCAGACTTGTGACCAGAGTCAGAATTCAGGCGGTGGGCTGACAGCCTCAGGGAGGAATGGTAACTTCTGCGTCGTGACTTGTAGGTGTTTTCACTGCTACGTTCCATGGAGAACTCCTCCAACCAGGAGGAATTTGAACGCTTATCCCGAATTGTAGAAAATGAACGTCGCATAGAGCTAGGGTCTGTTACCACCAGCGATTGCTGTTCCTGGAATTGTCCATCATCCGCTGGGTCCATACAAGCCAACTGGAATATTTCTTGAGGGGAGAGTGGACTCATTGAAGGGTATCCACTCCGACCACTCCATGCTGCTCTGTCATACTCTGCCCAGACACGGACAAATTCATCCAAGTGGTGAGGCCCCAGGATGGACGAATCTCGAGTCAGGTACTCAAAGTTGTCCATGATAACAGCCACAAACAGGTTGAGCATCAGGAAGGAGCAGAAGAAGATGAAGGAGACAAAATAAACGTAGGCCAGGTCAGTGCCACAGCGCTCACTCTCGTTCTGCCCTGAGGGTGCAGTGGTGTCAGGCTCACAGCCCTTCTCGCCCAGACATGACAACATAATCTCCTGCCAAGCCTCCCCTGTGGCGCTCCTGAAAAGCAGCATGAGAGACCCGAAGAAACTCCGAAAGTTGTTGTGCCGGTTGATATGACTCTCCTCATCTAACTTTATGTTTCCAAACACCTGCATCCCAATGATAGCGTAGATGAAGAAAAGCATGGCAATCAGAAGGCAGACATAGGGGAGAGCCTTAAAGGACTGCACGAAGGTCCACAGTAAGATGCGGATGGTGTAGCCCTGTCGCAGAAGCTTTATGAGCCGTGCAGCTCGGAAGAGCTTCAGAAAGCTCATATTGAAGCCACTGGTGTTCACCAGCTTGCTGTCTGTCAGGATAATTTCTGTGATACTGCCGATCACGGTAATGAAGTCAAAGATGTTCCAGGTATCTCGGAAATAGTTCAAGAAGCCGAAAGCGATGACCTTTAGGACACATTCTAGGGAAAACACCATAGTGAAGGCGATGTTCAGGTACTTTAGGGCGAGCTCATAGGTCCAAGGAGCAGAATAGTACTTCATCATCAGCACAACGGTGTTCAAGGCAATCATGGCCATGATGGTATACTCAAAGGATGGCGAGACTACGAAGTGCCACACGCGGTACTGGAAGGTGTGCCTGTTTTGTGGCATGTAGCGGGTGAGAGGTTTGGCACTAATGGCGAAGTCGATGCATGCCCGCTCATTCTTTTCTAGGCTACACTCCTCCATCATCTTGTCCCCTTGCTCCTGGAAGGTGATGATAATGAGGGCCACGAAGATATTGACAAAGAAGAAAGGGAAGACCACAAAGTAGACCACATAGAAGATGGACATCTCCATGCGGTTGCTGCGGCTTGGGCCTCTGTCCTCCTCTGTCACATCTACCGAGTGCTGCAGAACCTGAGGCCATCCTTCCCCCGTGGAGACGGTGAAGAGGGTCAGCAGGGCCCAGATGATGTTGTCATAGTGGAATTCATGACGCTTCCACTCCCGGCCCTTCACCTCCATCTTGTTTTTCTCGTGGTCTACATAGTTGCCTATGCATTCCTTCTCTGTGTCCTTGGAACTGTCGGTGCAATAAAAGAACTTTCCCTTGAATAACTGAACAGCAATGACGGCAAAGATGAACATAAAGAGCTTGTAGACAATGAGTATGTTGAAGACATTCTTCAAGGAGGTCACCACGCAGTCAAACACAGCCTTCAGTTTGGGCAAGCGCTTGATGGTTTTCAGTGGTCGCAGAACTCGAAGTACCCTCAGAGACTTGATCGTCTTGATATCCCGCCCCTTGTTGGTTAAAAGCATCTACTTACGCCAGAGCAAATGCTACCAATGCACCAACCACTACCACAAAGTCCAGGATATTCCAGAGGTCTCGGAAGTACGATCCATCCTGCAGGATCAAGCCTTGGTCTATCATCTTTATCACCATCTCAAAGGTAAACACTCCTGTGAAAACATAGTCGAAATATCTCAGGACTTTGTTACGCTCTGAGTTAGTTAGTACAGGGTCCTCAGCTGCCAGGGCAATGCTGCTGGCCGCAATCACCAAGAGAATGCACATCTCAAAGTAGCGTAGATTCACAATGTAGTGGCAAGCCTTGCGGATCGGGTTAGTGGTGCTGAAGATGAACATAGAGCTATGGGGCACCATGGCTTTTCCAGTCTCCCGCTTCTCCTTCTTCTGCTTCTTCTTTTCCACCTCTTCCTCTTCCTCTTTGGTCTCTGCTTCCTTCAAGGGACTGGCTTCTCCATCCGTCTTGTTGCTAATGTTCACCACTGTTGAGTCCACCAAGGGGTCCATGTCAGGGATGGCGACTGTGACACTGGTGCTCTCAGTGGTAGCCTTGTCCATGTTGGTTGTCATGCAGGAGAGGTCAGGTTCACTCTGGCTAATGCCCCGGCCCACATCCAGCTGTACATCCGCAAGCAGGGCTTGCTCGCTGCTGCCTTCAGCCTCCTGCTCTGTCAGAGCTGCATCCTTCCCCACTTCCAGCTCAGGTTGGGGCTGGACTAGAGGTGTTTCTGCCTCATCAAGAGCTCCTACCAGTCCTGAGCCCCTGGGGACCATCAGACTGTTGGTCCTCCTTAAGTCCTGAGTTCTCTCTTCTTCATGGATGGTTGGCTCCTTGCTCCTGTGGCTGCTCTGAGGCTCGTGTTCCTTCTCCCCATCGATGGACACCCCTTCATCCAGACTCCGCTCCTGGCTGGCAGACCTGCTTCTGGAGGCAGAGGCAGACTCCTTGCCCTCAGTCCTGACTCGGCGATGCCGGCTTCGCCTCTGACTCTGCCTGTGCCTGGCCCGGTCCTCAAAAGTCACCACAGTCTCTCCTCCCCCAGTCTCCTGCTGGGTTGGGTCACAGTTTCCATGACAGGATCTGGGCAGCCACGGTGGCTCCCGTTTGCCCAGGGACAAAGGGCTCCTCTGGTTGTCCAGGACGCTAGTCAGGCCACCTATGTCCCCCTTGAGAGAACCTCCACGGCTGATACGCTCCTCTTCACATTTTTCAAGACCCAAGCCCAGGGCTAGGCCCTCAATGGGCCTGGGCCTCCGATAGAGGCTAGGATGAGCATTGAGTGGGTTGAGAGGACTCAGTGGGTTGAGTGGATTGAGGGGGTTCATTGGTGGGGCCTCCTCTTTGTTGAGGGCTTCTTGGCTAGACATTTGCATGTGCCTCCTCAGCTGGCTGGTGCGCTGTTCCCACACAGACATGTGGTGTCGGCGTCTCCTCTCCCTCAGGTGGCTGCTGCGCGGCTCCCACATCGACATGTGGTGTCTTCTCCTTCTGTCTCTTTCAATGGAAGGCATGTTGGGAGCAGACATCGGGCTGACCTCCTTGGCCTTCTGCAGTGCATGTTTCTGGTTGAAGGCTTCTTCTTCCTCCTGCTCATCCTTGGTCAGTTCCTGGGCATTGGCGAGATTGTCCACAGCGATAGCCAAGAATACATTCAGCAGTGTGTAGTTTCCAAACAAGGTGAGCACAATGAAGTAGATGGCAGACCACATGCCTGAGCTCACCCCACCCTGGGAGCGGATGCCGTTATACATCACTTCATTCCAGTCTTCCCCCGTCAGGATCTGGAACACTGTCATGATAGCTGCAGGGAAGGTATCAAAATTAGCCGAAGGAGTCCCATCATTAAAGTTAAACCTGCCTCCAAAGAGCTGCATTCCCAGGAGAGCAAAGACAACAATGAAGAGGAAGAGGAGGAAGAGTAAGCTGATGATAGACTTCATGGAGCTCATCAAGGAAACAACCAGATTCCGGAGGGATGCCCAATACTTGGTTATTTTAAATATCCTTAGGAGCCGGAGAGCTCGTAAGACACTGATTCCAAAAGATGTGCCAGGTCGGAAGATTGCCCAAACGACCTCAAAGATGCTGCCCACTGTGACCCCAAAATCAAAGCAGTTGAAGGATGAGTGAAAATAAAGGCGTGGCCCCATGCCATACATCTTCAGGGACATCTCCAACAGGAAGAGTCCCAGAAACAAAAATTCTGCATAGTAGAGGAGGTGAGTGAGCCACTGTGGCTGGTTGTGATGAACGATGGCCACACAGGCAGTATTGAGAGCCACAACACTCAGGACGATCCAGTAGAACACTTGCGACTTGACCATGTGTCGGATAGAGATACGCAGAAGCCGTTCCTTGTGCCGGAAATAGGAGGCTCCATCTACTTTTGTGCTCTTGATACTGGCTCTGGCAAGAGGTGTGCCTTCCAAGGCTGATGTTCCCGAGTTTTTATTTTCTTCAGCAAGCATGACTTCCTCTGCTTTGTCTATCCAGGCGCGGTAGCCATTCAACTCGCGCTCAATCTGTTGCTGACGCCGGAGCTTCATGAATGCTCTTCGGTTCTCCACTCTCTCTCTTTCTTTGGCAAATTCCCCGGAAAGCACGCCCAGGACAAGGTTGAGAACAAAGAAGGATCCGATGATGATGAGGGGGATGAAGTACAGCCAGTTCCAGGTGGCTCCTAAGGCATCATTGGTATTGTACAGCACAGTGGTCCACCCTTCCATAGTGATGCATTGGAAGACAGTCAGCACAGCAAAAAGGATGTTGTCAAACTGGGTGATCCCGTCATTGGGGCCGATCCAGTCCTTACATTCATAACCAGCCGGGCAGCCCTGTACACCACACGGGTGAGGAGGATCAAATCCCTCTAGAATACCTGAATTGTTCATGAAGCATGCTCGATGCAACTTGCCACTGTAGAACTCCAAGCCAATGATGGCAAACATGAGAATGGCAAAGAAGAGCAGAAGGCCAATCTGCAGAAGAGGCACCATGGCCTTCATGATGGACTTCAGCACGATCTGCAGGCTAGGTATTCCTGACACGAGCTTTAAGGGCCTCAGGACACGCACAGCCCGGAGGGTCCGCAGGTCCACGTGGGTGTTGAAATGGGTTCCTGCAGTGGCCAGGATGCCACTGAGGACCACAATGAAGTCCATGACATTCCAGCCGTTACGGAGGTACGAACCCTTATGGAAGATGAATCCTAGAGCCACGATTTTGATCCCAGCTTCAAAGCAGAAGATTCCAATAAAATATGGTTCTGTCTTCTCCAGTCTTCGGGACATTGGGGTCTTGTCATCCTCAGGAAGATGCTGCTCCAGGGCCAAGACGATGCAGTTGGCAATGATGGTGGCCAGGATCATGTACTCAAATGGTGGCCAATCGATGAGCTTCTTGGCATATTTCCTGACAATGTTATCTTCTCCGAAGATGAACAGGGATCTGTTGACCGTGAAACAGTTCTGCCGGACTGGTATGGGGTTGTACAAAGCCATAGTCCGCGCCCTCTGCGCTTTTGACTGCTTGTAGGCGGCCGCCGGCCCCGAGGCCGGTACGGGGGTTCCTTGTCGGTTCCTGCTCTGGTCCGAGTCTCCATCGCCTGAGCCTGGTCTGCCAACGACCACCGCCTCCCCGAAGCGAGCCAT
>53c4985e-d9f4-4ae0-82c4-3f833d626754_ENSRNOG00000002863
TAGCACTTATCGTCTTCTTCCGTGTCACTCAGGAGGTCACTGACAGCTCCACACATCATGCCAGGCCCAGGCCCCCCACGCCTCCGCCGCCGATAGTGCCCATTAGGCATCTGCCAGCTGTGCCGTAGGGGTGGGGCAGAGCCAATGGTATTGGACCGGCCCAAGCTAGTAGCTACGGCTGCCTCAAAGGTGAGTGTCTCCTCCTCGCCACAGTCTGAGGCGTGGGAGTCTTCATGGAGGGCCAGATAGGGCTCAGAGATGTAGTGCTGTGGGGAAGGGTGCTGGCCCTGCTGGGGGTGCAAGGAGTTGGAAGACTCGGTTAGGCAAGCGCTGTTGCTTTCCAGAGCTTGAGAGGCCAGTGGGGATCCACCCTCACTTCCATCAGGAGGTGGAGAGATGCCGCCAGTGTGTCTCATCAGGGAGCTGTAGGAGAGGAGGGGCCGAGGCTTTGGTGGCACAGGTGGGAGCTGGCGACGACTTCGTCTTGGGGTGCTGGTGTCGGAGATAGAGGGAATGGAGCTCTCACTCAGTGAACCTGTACCCTGTCTGTTGGGGGTTTGTGACCTTCCCTCACTGGGTGACCTGGACTGGCGACGTTCTGGGGACTCCCAGTCAGCCTGGGTTCCTCGCTCCTCAGAATTGCAGCGGGAGACATCCGGAGAGAGGAGATGCTTTCGTTCTTTGGATCGGCCTCTCTCCCTGCCTCCTGAGCGGTGAGTGTCAGACTTGTGACCAGAGTCAGAATTCAGGCGGTGGGCTGACAGCCTCAGGGAGGAATGGTAACTTCTGCGTCGTGACTTGTAGGTGTTTTCACTGCTACGTTCCATGGAGAACTCCTCCAACCAGGAGGAATTTGAACGCTTATCCCGAATTGTAGAAAATGAACGTCGCATAGAGCTAGGGTCTGTTACCACCTGGGGATCCATAGTCAGACGTGGCATAGAGGATGCCCTCCCAGATCCCGCATGCTCCTGGGTGTCCGGAGGAAGGTAGATGCCATGGTTAGAGGACTGCACACTTTTTAATTCACTAACCTCTGGCTCCAGCGATTGCTGTTCCTGGAATTGTCCATCATCCGCTGGGTCCATACAAGCCAACTGGAATATTTCTTGAGGGGAGAGTGGACTCATTGAAGGGTATCCACTCCGACCACTCAGGCCAGAAACAGGGTCCTGCTGGAGATAAGGCAGGGCTTTGGCATTAGAAATGATCTCCTGAGGCAGTGAGGAGGGCTCCATGCGCTGGAACATGGGTGCATTTTTCTGTTCTTCCAGCTGCTGTCTCTGTTTCTTTACCTTACTCTGTTTATAGTAGTCCATAATCATCATTGCTGCATAGATCTTGCCCACAGTCAGGTCAGAGGCTTTGGGCATGGGCACTAGCAGATCCAACATCTTTTGGGACAGGTGAGGCCAAATGGCCAGGGTCTCTTTTTGTAGCTCTGAGTCTAGCTGCTGTCTGTCTGCACCACCTTTGGCGATTTTAATGTCCAGAGCTGTCCGGATCAGAGCCATAAGTGTGGAGGTGAAATGGACTGTCATGTCCTCAGCCACTGGCATATTCATCAGGACCAACCTCTTATAGGCCACTTTGGAGGGACATCTCTTGCCGAGGCCTAGCGGTGGTGACATGAGAGTCAGCATTTCATACATCTCAGTGTAATGGATGCGGCCACATGCTGCTCTGTCATACTCTGCCCAGACACGGACAAATTCATCCAAGTGGTGAGGCCCCAGGATGGACGAATCTCGAGTCAGGTACTCAAAGTTGTCCATGATAACAGCCACAAACAGGTTGAGCATCAGGAAGGAGCAGAAGAAGATGAAGGAGACAAAATAAACGTAGGCCAGGTCAGTGCCACAGCGCTCACTCTCGTTCTGCCCTGAGGGTGCAGTGGTGTCAGGCTCACAGCCCTTCTCGCCCAGACATGACAACATAATCTCCTGCCAAGCCTCCCCTGTGGCGCTCCTGAAAAGCAGCATGAGAGACCCGAAGAAACTCCGAAAGTTGTTGTGCCGGTTGATATGACTCTCCTCATCTAACTTTATGTTTCCAAACACCTGCATCCCAATGATAGCGTAGATGAAGAAAAGCATGGCAATCAGAAGGCAGACATAGGGGAGAGCCTTCATCATCAGCACAACGGTGTTCAAGGCAATCATGGCCATGATGGTATACTCAAAGGATGGCGAGACTACGAAGTGCCACACGCGGTACTGGAAGGTGTGCCTGTTTTGTGGCATGTAGCGGGTGAGAGGTTTGGCACTAATGGCGAAGTCGATGCATGCCCGCTCATTCTTTTCTAGGCTACACTCCTCCATCATCTTGTCCCCTTGCTCCTGGAAGGTGATGATAATGAGGGCCACGAAGATATTGACAAAGAAGAAAGGGAAGACCACAAAGTAGACCACATAGAAGATGGACATCTCCATGCGGTTGCTGCGGCTTGGGCCTCTGTCCTCCTCTGTCACATCTACCGAGTGCTGCAGAACCTGAGGCCATCCTTCCCCCGTGGAGACGGTGAAGAGGGTCAGCAGGGCCCAGATGATGTTGTCATAGTGGAATTCATGACGCTTCCACTCCCGGCCCTTCACCTCCATCTTGTTTTTCTCGTGGTCTACATAGTTGCCTATGCATTCCTTCTCTGTGTCCTTGGAACTGTCGGTGCAATAAAAGAACTTTCCCTTGAATAACTGAACAGCAATGACGGCAAAGATGAACATAAAGAGCTTGTAGACAATGAGTATGTTGAAGACATTCTTCAAGGAGGTCACCACGCAGTCAAACACAGCCTTCAGTTTGGGCAAGCGCTTGATGGTTTTCAGTGGTCGCAGAACTCGAAGTACCCTCAGAGACTTGATCGTCTTGATATCCCGCCCCTTGTTGGTTAAAAGCATCTACTTACGCCAGAGCAAATGCTACCAATGCACCAACCACTACCACAAAGTCCAGGATATTCCAGAGGTCTCGGAAGTACGATCCATCCTGCAGGATCAAGCCTTGGTCTATCATCTTTATCACCATCTCAAAGGTAAACACTCCTGTGAAAACATAGTCGAAATATCTCAGGACTTTGTTACGCTCTGAGTTAGTTAGTACAGGGTCCTCAGCTGCCAGGGCAATGCTGCTGGCCGCAATCACCAAGAGAATGCACATCTCAAAGTAGCGTAGATTCACAATGTAGTGGCAAGCCTTGCGGATCGGGTTAGTGGTGCTGAAGATGAACATAGAGCTATGGGGCACCATGGCTTTTCCAGTCTCCCGCTTCTCCTTCTTCTGCTTCTTCTTTTCCACCTCTTCCTCTTCCTCTTTGGTCTCTGCTTCCTTCAAGGGACTGGCTTCTCCATCCGTCTTGTTGCTAATGTTCACCACTGTTGAGTCCACCAAGGGGTCCATGTCAGGGATGGCGACTGTGACACTGGTGCTCTCAGTGGTAGCCTTGTCCATGTTGGTTGTCATGCAGGAGAGGTCAGGTTCACTCTGGCTAATGCCCCGGCCCACATCCAGCTGTACATCCGCAAGCAGGGCTTGCTCGCTGCTGCCTTCAGCCTCCTGCTCTGTCAGAGCTGCATCCTTCCCCACTTCCAGCTCAGGTTGGGGCTGGACTAGAGGTGTTTCTGCCTCATCAAGAGCTCCTACCAGTCCTGAGCCCCTGGGGACCATCAGACTGTTGGTCCTCCTTAAGTCCTGAGTTCTCTCTTCTTCATGGATGGTTGGCTCCTTGCTCCTGTGGCTGCTCTGAGGCTCGTGTTCCTTCTCCCCATCGATGGACACCCCTTCATCCAGACTCCGCTCCTGGCTGGCAGACCTGCTTCTGGAGGCAGAGGCAGACTCCTTGCCCTCAGTCCTGACTCGGCGATGCCGGCTTCGCCTCTGACTCTGCCTGTGCCTGGCCCGGTCCTCAAAAGTCACCACAGTCTCTCCTCCCCCAGTCTCCTGCTGGGTTGGGTCACAGTTTCCATGACAGGATCTGGGCAGCCACGGTGGCTCCCGTTTGCCCAGGGACAAAGGGCTCCTCTGGTTGTCCAGGACGCTAGTCAGGCCACCTATGTCCCCCTTGAGAGAACCTCCACGGCTGATACGCTCCTCTTCACATTTTTCAAGACCCAAGCCCAGGGCTAGGCCCTCAATGGGCCTGGGCCTCCGATAGAGGCTAGGATGAGCATTGAGTGGGTTGAGAGGACTCAGTGGGTTGAGTGGATTGAGGGGGTTCATTGGTGGGGCCTCCTCTTTGTTGAGGGCTTCTTGGCTAGACATTTGCATGTGCCTCCTCAGCTGGCTGGTGCGCTGTTCCCACACAGACATGTGGTGTCGGCGTCTCCTCTCCCTCTCAATGGAAGGCATGTTGGGAGCAGACATCGGGCTGACCTCCTTGGCCTTCTGCAGTGCATGTTTCTGGTTGAAGGCTTCTTCTTCCTCCTGCTCATCCTTGGTCAGTTCCTGGGCATTGGCGAGATTGTCCACAGCGATAGCCAAGAATACATTCAGCAGTGTGTAGTTTCCAAACAAGGTGAGCACAATGAAGTAGATGGCAGACCACATGCCTGAGCTCACCCCACCCTGGGAGCGGATGCCGTTATACATCACTTCATTCCAGTCTTCCCCCGTCAGGATCTGGAACACTGTCATGATAGCTGCAGGGAAGGTATCAAAATTAGCCGAAGGAGTCCCATCATTAAAGTTAAACCTGCCTCCAAAGAGCTGCATTCCCAGGAGAGCAAAGACAACAATGAAGAGGAAGAGGAGGAAGAGTAAGCTGATGATAGACTTCATGGAGCTCATCAAGGAAACAACCAGATTCCGGAGGGATGCCCAATACTTGGTTATTTTAAATATCCTTAGGAGCCGGAGAGCTCGTAAGACACTGATTCCAAAAGATGTGCCAGGTCGGAAGATTGCCCAAACGACCTCAAAGATGCTGCCCACTGTGACCCCAAAATCAAAGCAGTTGAAGGATGAGTGAAAATAAAGGCGTGGCCCCATGCCATACATCTTCAGGGACATCTCCAACAGGAAGAGTCCCAGAAACAAAAATTCTGCATAGTAGAGGAGGTGAGTGAGCCACTGTGGCTGGTTGTGATGAACGATGGCCACACAGGCAGTATTGAGAGCCACAACACTCAGGACGATCCAGTAGAACACTTGCGACTTGACCATGTGTCGGATAGAGATACGCAGAAGCCGTTCCTTGTGCCGGAAATAGGAGGCTCCATCTACTTTTGTGCTCTTGATACTGGCTCTGGCAAGAGGTGTGCCCACTGAAGAGATATCAACGCAGTGCTCATCGCTGGAGTCTCGGGTCATGGCCTCCGTCCGGCTCCTTTTGATGGTTGCCCTTCGAAGCACTTCCAAGGCTGATGTTCCCGAGTTTTTATTTTCTTCAGCAAGCATGACTTCCTCTGCTTTGTCTATCCAGGCGCGGTAGCCATTCAACTCGCGCTCAATCTGTTGCTGACGCCGGAGCTTCATGAATGCTCTTCGGTTCTCCACTCTCTCTCTTTCTTTGGCAAATTCCCCGGAAAGCACGCCCAGGACAAGGTTGAGAACAAAGAAGGATCCGATGATGATGAGGGGGATGAAGTACAGCCAGTTCCAGGTGGCTCCTAAGGCATCATTGGTCTGAAGGAAAGAAAAATGGT
>cba9dc86-9cf2-45d7-ac52-105d2ef5a906_ENSRNOG00000002863
ACCTGGGGATCCATAGTCAGACGTGGCATAGAGGATGCCCTCCCAGATCCCGCATGCTCCTGGGTGTCCGGAGGAAGGTAGATGCCATGGTTAGAGGACTGCACACTTTTTAATTCACTAACCTCTGGCTCCAGCGATTGCTGTTCCTGGAATTGTCCATCATCCGCTGGGTCCATACAAGCCAACTGGAATATTTCTTGAGGGGAGAGTGGACTCATTGAAGGGTATCCACTCCGACCACTCAGGCCAGAAACAGGGTCCTGCTGGAGATAAGGCAGGGCTTTGGCATTAGAAATGATCTCCTGAGGCAGTGAGGAGGGCTCCATGCGCTGGAACATGGGTGCATTTTTCTGTTCTTCCAGCTGCTGTCTCTGTTTCTTTACCTTACTCTGTTTATAGTAGTCCATAATCATCATTGCTGCATAGATCTTGCCCACAGTCAGGTCAGAGGCTTTGGGCATGGGCACTAGCAGATCCAACATCTTTTGGGACAGGTGAGGCCAAATGGCCAGGGTCTCTTTTTGTAGCTCTGAGTCTAGCTGCTGTCTGTCTGCACCACCTTTGGCGATTTTAATGTCCAGAGCTGTCCGGATCAGAGCCATAAGTGTGGAGGTGAAATGGACTGTCATGTCCTCAGCCACTGGCATATTCATCAGGACCAACCTCTTATAGGCCACTTTGGAGGGACATCTCTTGCCGAGGCCTAGCGGTGGTGACATGAGAGTCAGCATTTCATACATCTCAGTGTAATGGATGCGGCCACATGCTGCTCTGTCATACTCTGCCCAGACACGGACAAATTCATCCAAGTGGTGAGGCCCCAGGATGGACGAATCTCGAGTCAGGTACTCAAAGTTGTCCATGATAACAGCCACAAACAGGTTGAGCATCAGGAAGGAGCAGAAGAAGATGAAGGAGACAAAATAAACGTAGGCCAGGTCAGTGCCACAGCGCTCACTCTCGTTCTGCCCTGAGGGTGCAGTGGTGTCAGGCTCACAGCCCTTCTCGCCCAGACATGACAACATAATCTCCTGCCAAGCCTCCCCTGTGGCGCTCCTGAAAAGCAGCATGAGAGACCCGAAGAAACTCCGAAAGTTGTTGTGCCGGTTGATATGACTCTCCTCATCTAACTTTATGTTTCCAAACACCTGCATCCCAATGATAGCGTAGATGAAGAAAAGCATGGCAATCAGAAGGCAGACATAGGGGAGAGCCTTAAAGGACTGCACGAAGGTCCACAGTAAGATGCGGATGGTGTAGCCCTGTCGCAGAAGCTTTATGAGCCGTGCAGCTCGGAAGAGCTTCAGAAAGCTCATATTGAAGCCACTGGTGTTCACCAGCTTGCTGTCTGTCAGGATAATTTCTGTGATACTGCCGATCACGGTAATGAAGTCAAAGATGTTCCAGGTATCTCGGAAATAGTTCAAGAAGCCGAAAGCGATGACCTTTAGGACACATTCTAGGGAAAACACCATAGTGAAGGCGATGTTCAGGTACTTTAGGGCGAGCTCATAGGTCCAAGGAGCAGAATAGTACTTCATCATCAGCACAACGGTGTTCAAGGCAATCATGGCCATGATGGTATACTCAAAGGATGGCGAGACTACGAAGTGCCACACGCGGTACTGGAAGGTGTGCCTGTTTTGTGGCATGTAGCGGGTGAGAGGTTTGGCACTAATGGCGAAGTCGATGCATGCCCGATGCATTCCTTCTCTGTGTCCTTGGAACTGTCGGTGCAATAAAAGAACTTTCCCTTGAATAACTGAACAGCAATGACGGCAAAGATGAACATAAAGAGCTTGTAGACAATGAGTATGTTGAAGACATTCTTCAAGGAGGTCACCACGCAGTCAAACACAGCCTTCAGTTTGGGCAAGCGCTTGATGGTTTTCAGTGGTCGCAGAACTCGAAGTACCCTCAGAGACTTGATCGTCTTGATATCCCGCCCCTTGTTGGTTAAAAGCATCTACTTACGCCAGAGCAAATGCTACCAATGCACCAACCACTACCACAAAGTCCAGGATATTCCAGAGGTCTCGGAAGTACGATCCATCCTGCAGGATCAAGCCTTGGTCTATCATCTTTATCACCATCTCAAAGGTAAACACTCCTGTGAAAACATAGTCGAAATATCTCAGGACTTTGTTACGCTCTGAGTTAGTTAGTACAGGGTCCTCAGCTGCCAGGGCAATGCTGCTGGCCGCAATCACCAAGAGAATGCACATCTCAAAGTAGCGTAGATTCACAATGTAGTGGCAAGCCTTGCGGATCGGGTTAGTGGTGCTGAAGATGAACATAGAGCTATGGGGCACCATGGCTTTTCCAGTCTCCCGCTTCTCCTTCTTCTGCTTCTTCTTTTCCACCTCTTCCTCTTCCTCTTTGGTCTCTGCTTCCTTCAAGGGACTGGCTTCTCCATCCGTCTTGTTGCTAATGTTCACCACTGTTGAGTCCACCAAGGGGTCCATGTCAGGGATGGCGACTGTGACACTGGTGCTCTCAGTGGTAGCCTTGTCCATGTTGGTTGTCATGCAGGAGAGGTCAGGTTCACTCTGGCTAATGCCCCGGCCCACATCCAGCTGTACATCCGCAAGCAGGGCTTGCTCGCTGCTGCCTTCAGCCTCCTGCTCTGTCAGAGCTGCATCCTTCCCCACTTCCAGCTCAGGTTGGGGCTGGACTAGAGGTGTTTCTGCCTCATCAAGAGCTCCTACCAGTCCTGAGCCCCTGGGGACCATCAGACTGTTGGTCCTCCTTAAGTCCTGAGTTCTCTCTTCTTCATGGATGGTTGGCTCCTTGCTCCTGTGGCTGCTCTGAGGCTCGTGTTCCTTCTCCCCATCGATGGACACCCCTTCATCCAGACTCCGCTCCTGGCTGGCAGACCTGCTTCTGGAGGCAGAGGCAGACTCCTTGCCCTCAGTCCTGACTCGGCGATGCCGGCTTCGCCTCTGACTCTGCCTGTGCCTGGCCCGGTCCTCAAAAGTCACCACAGTCTCTCCTCCCCCAGTCTCCTGCTGGGTTGGGTCACAGTTTCCATGACAGGATCTGGGCAGCCACGGTGGCTCCCGTTTGCCCAGGGACAAAGGGCTCCTCTGGTTGTCCAGGACGCTAGTCAGGCCACCTATGTCCCCCTTGAGAGAACCTCCACGGCTGATACGCTCCTCTTCACATTTTTCAAGACCCAAGCCCAGGGCTAGGCCCTCAATGGGCCTGGGCCTCCGATAGAGGCTAGGATGAGCATTGAGTGGGTTGAGAGGACTCAGTGGGTTGAGTGGATTGAGGGGGTTCATTGGTGGGGCCTCCTCTTTGTTGAGGGCTTCTTGGCTAGACATTTGCATGTGCCTCCTCAGCTGGCTGGTGCGCTGTTCCCACACAGACATGTGGTGTCGGCGTCTCCTCTCCCTCTCAATGGAAGGCATGTTGGGAGCAGACATCGGGCTGACCTCCTTGGCCTTCTGCAGTGCATGTTTCTGGTTGAAGGCTTCTTCTTCCTCCTGCTCATCCTTGGTCAGTTCCTGGGCATTGGCGAGATTGTCCACAGCGATAGCCAAGAATACATTCAGCAGTGTGTAGTTTCCAAACAAGGTGAGCACAATGAAGTAGATGGCAGACCACATGCCTGAGCTCACCCCACCCTGGGAGCGGATGCCGTTATACATCACTTCATTCCAGTCTTCCCCCGTCAGGATCTGGAACACTGTCATGATAGCTGCAGGGAAGGTATCAAAATTAGCCGAAGGAGTCCCATCATTAAAGTTAAACCTGCCTCCAAAGAGCTGCATTCCCAGGAGAGCAAAGACAACAATGAAGAGGAAGAGGAGGAAGAGTAAGCTGATGATAGACTTCATGGAGCTCATCAAGGAAACAACCAGATTCCGGAGGGATGCCCAATACTTGGTTATTTTAAATATCCTTAGGAGCCGGAGAGCTCGTAAGACACTGATTCCAAAAGATGTGCCAGGTCGGAAGATTGCCCAAACGACCTCAAAGATGCTGCCCACTGTGACCCCAAAATCAAAGCAGTTGAAGGATGAGTGAAAATAAAGGCGTGGCCCCATGCCATACATCTTCAGGGACATCTCCAACAGGAAGAGTCCCAGAAACAAAAATTCTGCATAGTAGAGGAGGTGAGTGAGCCACTGTGGCTGGTTGTGATGAACGATGGCCACACAGGCAGTATTGAGAGCCACAACACTCAGGACGATCCAGTAGAACACTTGCGACTTGACCATGTGTCGGATAGAGATACGCAGAAGCCGTTCCTTGTGCCGGAAATAGGAGGCTCCATCTACTTTTGTGCTCTTGATACTGGCTCTGGCAAGAGGTGTGCCTTCCAAGGCTGATGTTCCCGAGTTTTTATTTTCTTCAGCAAGCATGACTTCCTCTGCTTTGTCTATCCAGGCGCGGTAGCCATTCAACTCGCGCTCAATCTGTTGCTGACGCCGGAGCTTCATGAATGCTCTTCGGTTCTCCACTCTCTCTCTTTCTTTGGCAAATTCCCCGGAAAGCACGCCCAGGACAAGGTTGAGAACAAAGAAGGATCCGATGATGATGAGGGGGATGAAGTACAGCCAGTTCCAGGTGGCTCCTAAGGCATCATTGGTATTGTACAGCACAGTGGTCCACCCTTCCATAGTGATGCATTGGAAGACAGTCAGCACAGCAAAAAGGATGTTGTCAAACTGGGTGATCCCGTCATTGGGGCCGATCCAGTCCTTACATTCATAACCAGCCGGGCAGCCCTGTACACCACACGGGTGAGGAGGATCAAATCCCTCTAGAATACCTGAATTGTTCATGAAGCATGCTCGATGCAACTTGCCACTGTAGAACTCCAAGCCAATGATGGCAAACATGAGAATGGCAAAGAAGAGCAGAAGGCCAATCTGCAGAAGAGGCACCATGGCCTTCATGATGGACTTCAGCACGATCTGCAGGCTAGGTATTCCTGACACGAGCTTTAAGGGCCTCAGGACACGCACAGCCCGGAGGGTCCGCAGGTCCACGTGGGTGTTGAAATGGGTTCCTGCAGTGGCCAGGATGCCACTGAGGACCACAATGAAGTCCATGACATTCCAGCCGTTACGGAGGTACGAACCCTTATGGAAGATGAATCCTAGAGCCACGATTTTGATCCCAGCTTCAAAGCAGAAGATTCCAATAAAATATGGTTCTGTCTTCTCCAGTCTTCGGGACATTGGGGTCTTGTCATCCTCAGGAAGATGCTGCTCCAGGGCCAAGACGATGCAGTTGGCAATGATGGTGGCCAGGATCATGTACTCAAATGGTGGCCAATCGATGAGCTTCTTGGCATATTTCCTGACAATGTTATCTTCTCCGAAGATGAACAGGGATCTGTTGACCGTGAAACAGTTCTGCCGGACTGGTATGGGGTTGTACAAAGCCATAGTCCGCGCCCTCTGCGCTTTTGACTGCTTGTAGGCGGCCGCCGGCCCCGAGGCCGGTACGGGGGTTCCTTGTCGGTTCCTGCTCTGGTCCGAGTCTCCATCGCCTGAGCCTGGTCTGCCAACGACCACCGCCTCCCCGAAGCGAGCCAT
>448b2e02-fb2f-4c30-b2a2-37f6c9da1158_ENSRNOG00000002863
TAGCACTTATCGTCTTCTTCCGTGTCACTCAGGAGGTCACTGACAGCTCCACACATCATGCCAGGCCCAGGCCCCCCACGCCTCCGCCGCCGATAGTGCCCATTAGGCATCTGCCAGCTGTGCCGTAGGGGTGGGGCAGAGCCAATGGTATTGGACCGGCCCAAGCTAGTAGCTACGGCTGCCTCAAAGGTGAGTGTCTCCTCCTCGCCACAGTCTGAGGCGTGGGAGTCTTCATGGAGGGCCAGATAGGGCTCAGAGATGTAGTGCTGTGGGGAAGGGTGCTGGCCCTGCTGGGGGTGCAAGGAGTTGGAAGACTCGGTTAGGCAAGCGCTGTTGCTTTCCAGAGCTTGAGAGGCCAGTGGGGATCCACCCTCACTTCCATCAGGAGGTGGAGAGATGCCGCCAGTGTGTCTCATCAGGGAGCTGTAGGAGAGGAGGGGCCGAGGCTTTGGTGGCACAGGTGGGAGCTGGCGACGACTTCGTCTTGGGGTGCTGGTGTCGGAGATAGAGGGAATGGAGCTCTCACTCAGTGAACCTGTACCCTGTCTGTTGGGGGTTTGTGACCTTCCCTCACTGGGTGACCTGGACTGGCGACGTTCTGGGGACTCCCAGTCAGCCTGGGTTCCTCGCTCCTCAGAATTGCAGCGGGAGACATCCGGAGAGAGGAGATGCTTTCGTTCTTTGGATCGGCCTCTCTCCCTGCCTCCTGAGCGGTGAGTGTCAGACTTGTGACCAGAGTCAGAATTCAGGCGGTGGGCTGACAGCCTCAGGGAGGAATGGTAACTTCTGCGTCGTGACTTGTAGGTGTTTTCACTGCTACGTTCCATGGAGAACTCCTCCAACCAGGAGGAATTTGAACGCTTATCCCGAATTGTAGAAAATGAACGTCGCATAGAGCTAGGGTCTGTTACCACCTGGGGATCCATAGTCAGACGTGGCATAGAGGATGCCCTCCCAGATCCCGCATGCTCCTGGGTGTCCGGAGGAAGGTAGATGCCATGGTTAGAGGACTGCACACTTTTTAATTCACTAACCTCTGGCTCCAGCGATTGCTGTTCCTGGAATTGTCCATCATCCGCTGGGTCCATACAAGCCAACTGGAATATTTCTTGAGGGGAGAGTGGACTCATTGAAGGGTATCCACTCCGACCACTCAGGCCAGAAACAGGGTCCTGCTGGAGATAAGGCAGGGCTTTGGCATTAGAAATGATCTCCTGAGGCAGTGAGGAGGGCTCCATGCGCTGGAACATGGGTGCATTTTTCTGTGCAGAGACAAAGAGTTCCCATGACTATGATTGCTATGAGAAAGGTGCAACTTACATGAGTGTCAAAGAGAGAAGATTGATTCCTTGCTTGACTCTTTTAACCTTTTAGTTCACCGAGTTTAGTCCAACTTCACTATAGAGCTCTTAAACTCCCAAAACCCCTTAGCACCTTTTAGGGTATGTTGTAGGGATACATGCAACCTGTCCCCTAGAAATCCATGCTTATTCATGACCCATCCAATGGGCTCTCAATGGCCCTTACCTGTTCTTCCAGCTGCTGTCTCTGTTTCTTTACCTTACTCTGTTTATAGTAGTCCATAATCATCATTGCTGCATAGATCTTGCCCACAGTCAGGTCAGAGGCTTTGGGCATGGGCACTAGCAGATCCAACATCTTTTGGGACAGGTGAGGCCAAATGGCCAGGGTCTCTTTTTGTAGCTCTGAGTCTAGCTGCTGTCTGTCTGCACCACCTTTGGCGATTTTAATGTCCAGAGCTGTCCGGATCAGAGCCATAAGTGTGGAGGTGAAATGGACTGTCATGTCCTCAGCCACTGGCATATTCATCAGGACCAACCTCATGCTGCTCTGTCATACTCTGCCCAGACACGGACAAATTCATCCAAGTGGTGAGGCCCCAGGATGGACGAATCTCGAGTCAGGTACTCAAAGTTGTCCATGATAACAGCCACAAACAGGTTGAGCATCAGGAAGGAGCAGAAGAAGATGAAGGAGACAAAATAAACGTAGGCCAGGTCAGTGCCACAGCGCTCACTCTCGTTCTGCCCTGAGGGTGCAGTGGTGTCAGGCTCACAGCCCTTCTCGCCCAGACATGACAACATAATCTCCTGCCAAGCCTCCCCTGTGGCGCTCCTGAAAAGCAGCATGAGAGACCCGAAGAAACTCCGAAAGTTGTTGTGCCGGTTGATATGACTCTCCTCATCTAACTTTATGTTTCCAAACACCTGCATCCCAATGATAGCGTAGATGAAGAAAAGCATGGCAATCAGAAGGCAGACATAGGGGAGAGCCTTAAAGGACTGCACGAAGGTCCACAGTAAGATGCGGATGGTGTAGCCCTGTCGCAGAAGCTTTATGAGCCGTGCAGCTCGGAAGAGCTTCAGAAAGCTCATATTGAAGCCACTGGTGTTCACCAGCTTGCTGTCTGTCAGGATAATTTCTGTGATACTGCCGATCACGGTAATGAAGTCAAAGATGTTCCAGGTATCTCGGAAATAGTTCAAGAAGCCGAAAGCGATGACCTTTAGGACACATTCTAGGGAAAACACCATAGTGAAGGCGATGTTCAGGTACTTTAGGGCGAGCTCATAGGTCCAAGGAGCAGAATAGTACTTCATCATCAGCACAACGGTGTTCAAGGCAATCATGGCCATGATGGTATACTCAAAGGATGGCGAGACTACGAAGTGCCACACGCGGTACTGGAAGGTGTGCCTGTTTTGTGGCATGTAGCGGGTGAGAGGTTTGGCACTAATGGCGAAGTCGATGCATGCCCGCTCATTCTTTTCTAGGCTACACTCCTCCATCATCTTGTCCCCTTGCTCCTGGAAGGTGATGATAATGAGGGCCACGAAGATATTGACAAAGAAGAAAGGGAAGACCACAAAGTAGACCACATAGAAGATGGACATCTCCATGCGGTTGCTGCGGCTTGGGCCTCTGTCCTCCTCTGTCACATCTACCGAGTGCTGCAGAACCTGAGGCCATCCTTCCCCCGTGGAGACGGTGAAGAGGGTCAGCAGGGCCCAGATGATGTTGTCATAGTGGAATTCATGACGCTTCCACTCCCGGCCCTTCACCTCCATCTTGTTTTTCTCGTGGTCTACATAGTTGCCTATGCATTCCTTCTCTGTGTCCTTGGAACTGTCGGTGCAATAAAAGAACTTTCCCTTGAATAACTGAACAGCAATGACGGCAAAGATGAACATAAAGAGCTTGTAGACAATGAGTATGTTGAAGACATTCTTCAAGGAGGTCACCACGCAGTCAAACACAGCCTTCAGTTTGGGCAAGCGCTTGATGGTTTTCAGTGGTCGCAGAACTCGAAGTACCCTCAGAGACTTGATCGTCTTGATATCCCGCCCCTTGTTGGTTGCCAGAGCAAATGCTACCAATGCACCAACCACTACCACAAAGTCCAGGATATTCCAGAGGTCTCGGAAGTACGATCCATCCTGCAGGATCAAGCCTTGGTCTATCATCTTTATCACCATCTCAAAGGTAAACACTCCTGTGAAAACATAGTCGAAATATCTCAGGACTTTGTTACGCTCTGAGTTAGTTAGTACAGGGTCCTCAGCTGCCAGGGCAATGCTGCTGGCCGCAATCACCAAGAGAATGCACATCTCAAAGTAGCGTAGATTCACAATGTAGTGGCAAGCCTTGCGGATCGGGTTAGTGGTGCTGAAGATGAACATAGAGCTATGGGGCACCATGGCTTTTCCAGTCTCCCGCTTCTCCTTCTTCTGCTTCTTCTTTTCCACCTCTTCCTCTTCCTCTTTGGTCTCTGCTTCCTTCAAGGGACTGGCTTCTCCATCCGTCTTGTTGCTAATGTTCACCACTGTTGAGTCCACCAAGGGGTCCATGTCAGGGATGGCGACTGTGACACTGGTGCTCTCAGTGGTAGCCTTGTCCATGTTGGTTGTCATGCAGGAGAGGTCAGGTTCACTCTGGCTAATGCCCCGGCCCACATCCAGCTGTACATCCGCAAGCAGGGCTTGCTCGCTGCTGCCTTCAGCCTCCTGCTCTGTCAGAGCTGCATCCTTCCCCACTTCCAGCTCAGGTTGGGGCTGGACTAGAGGTGTTTCTGCCTCATCAAGAGCTCCTACCAGTCCTGAGCCCCTGGGGACCATCAGACTGTTGGTCCTCCTTAAGTCCTGAGTTCTCTCTTCTTCATGGATGGTTGGCTCCTTGCTCCTGTGGCTGCTCTGAGGCTCGTGTTCCTTCTCCCCATCGATGGACACCCCTTCATCCAGACTCCGCTCCTGGCTGGCAGACCTGCTTCTGGAGGCAGAGGCAGACTCCTTGCCCTCAGTCCTGACTCGGCGATGCCGGCTTCGCCTCTGACTCTGCCTGTGCCTGGCCCGGTCCTCAAAAGTCACCACAGTCTCTCCTCCCCCAGTCTCCTGCTGGGTTGGGTCACAGTTTCCATGACAGGATCTGGGCAGCCACGGTGGCTCCCGTTTGCCCAGGGACAAAGGGCTCCTCTGGTTGTCCAGGACGCTAGTCAGGCCACCTATGTCCCCCTTGAGAGAACCTCCACGGCTGATACGCTCCTCTTCACATTTTTCAAGACCCAAGCCCAGGGCTAGGCCCTCAATGGGCCTGGGCCTCCGATAGAGGCTAGGATGAGCATTGAGTGGGTTGAGAGGACTCAGTGGGTTGAGTGGATTGAGGGGGTTCATTGGTGGGGCCTCCTCTTTGTTGAGGGCTTCTTGGCTAGACATTTGCATGTGCCTCCTCAGCTGGCTGGTGCGCTGTTCCCACACAGACATGTGGTGTCGGCGTCTCCTCTCCCTCTCAATGGAAGGCATGTTGGGAGCAGACATCGGGCTGACCTCCTTGGCCTTCTGCAGTGCATGTTTCTGGTTGAAGGCTTCTTCTTCCTCCTGCTCATCCTTGGTCAGTTCCTGGGCATTGGCGAGATTGTCCACAGCGATAGCCAAGAATACATTCAGCAGTGTGTAGTTTCCAAACAAGGTGAGCACAATGAAGTAGATGGCAGACCACATGCCTGAGCTCACCCCACCCTGGGAGCGGATGCCGTTATACATCACTTCATTCCAGTCTTCCCCCGTCAGGATCTGGAACACTGTCATGATAGCTGCAGGGAAGGTATCAAAATTAGCCGAAGGAGTCCCATCATTAAAGTTAAACCTGCCTCCAAAGAGCTGCATTCCCAGGAGAGCAAAGACAACAATGAAGAGGAAGAGGAGGAAGAGTAAGCTGATGATAGACTTCATGGAGCTCATCAAGGAAACAACCAGATTCCGGAGGGATGCCCAATACTTGGTTATTTTAAATATCCTTAGGAGCCGGAGAGCTCGTAAGACACTGATTCCAAAAGATGTGCCAGGTCGGAAGATTGCCCAAACGACCTCAAAGATGCTGCCCACTGTGACCCCAAAATCAAAGCAGTTGAAGGATGAGTGAAAATAAAGGCGTGGCCCCATGCCATACATCTTCAGGGACATCTCCAACAGGAAGAGTCCCAGAAACAAAAATTCTGCATAGTAGAGGAGGTGAGTGAGCCACTGTGGCTGGTTGTGATGAACGATGGCCACACAGGCAGTATTGAGAGCCACAACACTCAGGACGATCCAGTAGAACACTTGCGACTTGACCATGTGTCGGATAGAGATACGCAGAAGCCGTTCCTTGTGCCGGAAATAGGAGGCTCCATCTACTTTTGTGCTCTTGATACTGGCTCTGGCAAGAGGTGTGCCTTCCAAGGCTGATGTTCCCGAGTTTTTATTTTCTTCAGCAAGCATGACTTCCTCTGCTTTGTCTATCCAGGCGCGGTAGCCATTCAACTCGCGCTCAATCTGTTGCTGACGCCGGAGCTTCATGAATGCTCTTCGGTTCTCCACTCTCTCTCTTTCTTTGGCAAATTCCCCGGAAAGCACGCCCAGGACAAGGTTGAGAACAAAGAAGGATCCGATGATGATGAGGGGGATGAAGTACAGCCAGTTCCAGGTGGCTCCTAAGGCATCATTGGTATTGTACAGCACAGTGGTCCACCCTTCCATAGTGATGCATTGGAAGACAGTCAGCACAGCAAAAAGGATGTTGTCAAACTGGGTGATCCCGTCATTGGGGCCGATCCAGTCCTTACATTCATAACCAGCCGGGCAGCCCTGTACACCACACGGGTGAGGAGGATCAAATCCCTCTAGAATACCTGAATTGTTCATGAAGCATGCTCGATGCAACTTGCCACTGTAGAACTCCAAGCCAATGATGGCAAACATGAGAATGGCAAAGAAGAGCAGAAGGCCAATCTGCAGAAGAGGCACCATGGCCTTCATGATGGACTTCAGCACGATCTGCAGGCTAGGTATTCCTGACACGAGCTTTAAGGGCCTCAGGACACGCACAGCCCGGAGGGTCCGCAGGTCCACGTGGGTGTTGAAATGGGTTCCTGCAGTGGCCAGGATGCCACTGAGGACCACAATGAAGTCCATGACATTCCAGCCGTTACGGAGGTACGAACCCTTATGGAAGATGAATCCTAGAGCCACGATTTTGATCCCAGCTTCAAAGCAGAAGATTCCAATAAAATATGGTTCTGTCTTCTCCAGTCTTCGGGACATTGGGGTCTTGTCATCCTCAGGAAGATGCTGCTCCAGGGCCAAGACGATGCAGTTGGCAATGATGGTGGCCAGGATCATGTACTCAAATGGTGGCCAATCGATGAGCTTCTTGGCATATTTCCTGACAATGTTATCTTCTCCGAAGATGAACAGGGATCTGTTGACCGTGAAACAGTTCTGCCGGACTGGTATGGGGTTGTACAAAGCCATAGTCCGCGCCCTCTGCGCTTTTGACTGCTTGTAGGCGGCCGCCGGCCCCGAGGCCGGTACGGGGGTTCCTTGTCGGTTCCTGCTCTGGTCCGAGTCTCCATCGCCTGAGCCTGGTCTGCCAACGACCACCGCCTCCCCGAAGCGAGCCAT
>b3bedac9-7be2-4e8c-89c7-2c24393133f9_ENSRNOG00000002863
TAGCACTTATCGTCTTCTTCCGTGTCACTCAGGAGGTCACTGACAGCTCCACACATCATGCCAGGCCCAGGCCCCCCACGCCTCCGCCGCCGATAGTGCCCATTAGGCATCTGCCAGCTGTGCCGTAGGGGTGGGGCAGAGCCAATGGTATTGGACCGGCCCAAGCTAGTAGCTACGGCTGCCTCAAAGGTGAGTGTCTCCTCCTCGCCACAGTCTGAGGCGTGGGAGTCTTCATGGAGGGCCAGATAGGGCTCAGAGATGTAGTGCTGTGGGGAAGGGTGCTGGCCCTGCTGGGGGTGCAAGGAGTTGGAAGACTCGGTTAGGCAAGCGCTGTTGCTTTCCAGAGCTTGAGAGGCCAGTGGGGATCCACCCTCACTTCCATCAGGAGGTGGAGAGATGCCGCCAGTGTGTCTCATCAGGGAGCTGTAGGAGAGGAGGGGCCGAGGCTTTGGTGGCACAGGTGGGAGCTGGCGACGACTTCGTCTTGGGGTGCTGGTGTCGGAGATAGAGGGAATGGAGCTCTCACTCAGTGAACCTGTACCCTGTCTGTTGGGGGTTTGTGACCTTCCCTCACTGGGTGACCTGGACTGGCGACGTTCTGGGGACTCCCAGTCAGCCTGGGTTCCTCGCTCCTCAGAATTGCAGCGGGAGACATCCGGAGAGAGGAGATGCTTTCGTTCTTTGGATCGGCCTCTCTCCCTGCCTCCTGAGCGGTGAGTGTCAGACTTGTGACCAGAGTCAGAATTCAGGCGGTGGGCTGACAGCCTCAGGGAGGAATGGTAACTTCTGCGTCGTGACTTGTAGGTGTTTTCACTGCTACGTTCCATGGAGAACTCCTCCAACCAGGAGGAATTTGAACGCTTATCCCGAATTGTAGAAAATGAACGTCGCATAGAGCTAGGGTCTGTTACCACCAGCGATTGCTGTTCCTGGAATTGTCCATCATCCGCTGGGTCCATACAAGCCAACTGGAATATTTCTTGAGGGGAGAGTGGACTCATTGAAGGGTATCCACTCCGACCACTCAGGCCAGAAACAGGGTCCTGCTGGAGATAAGGCAGGGCTTTGGCATTAGAAATGATCTCCTGAGGCAGTGAGGAGGGCTCCATGCGCTGGAACATGGGTGCATTTTTCTGTTCTTCCAGCTGCTGTCTCTGTTTCTTTACCTTACTCTGTTTATAGTAGTCCATAATCATCATTGCTGCATAGATCTTGCCCACAGTCAGGTCAGAGGCTTTGGGCATGGGCACTAGCAGATCCAACATCTTTTGGGACAGGTGAGGCCAAATGGCCAGGGTCTCTTTTTGTAGCTCTGAGTCTAGCTGCTGTCTGTCTGCACCACCTTTGGCGATTTTAATGTCCAGAGCTGTCCGGATCAGAGCCATAAGTGTGGAGGTGAAATGGACTGTCATGTCCTCAGCCACTGGCATATTCATCAGGACCAACCTCTTATAGGCCACTTTGGAGGGACATCTCTTGCCGAGGCCTAGCGGTGGTGACATGAGAGTCAGCATTTCATACATCTCAGTGTAATGGATGCGGCCACATGCTGCTCTGTCATACTCTGCCCAGACACGGACAAATTCATCCAAGTGGTGAGGCCCCAGGATGGACGAATCTCGAGTCAGGTACTCAAAGTTGTCCATGATAACAGCCACAAACAGGTTGAGCATCAGGAAGGAGCAGAAGAAGATGAAGGAGACAAAATAAACGTAGGCCAGGTCAGTGCCACAGCGCTCACTCTCGTTCTGCCCTGAGGGTGCAGTGGTGTCAGGCTCACAGCCCTTCTCGCCCAGACATGACAACATAATCTCCTGCCAAGCCTCCCCTGTGGCGCTCCTGAAAAGCAGCATGAGAGACCCGAAGAAACTCCGAAAGTTGTTGTGCCGGTTGATATGACTCTCCTCATCTAACTTTATGTTTCCAAACACCTGCATCCCAATGATAGCGTAGATGAAGAAAAGCATGGCAATCAGAAGGCAGACATAGGGGAGAGCCTTAAAGGACTGCACGAAGGTCCACAGTAAGATGCGGATGGTGTAGCCCTGTCGCAGAAGCTTTATGAGCCGTGCAGCTCGGAAGAGCTTCAGAAAGCTCATATTGAAGCCACTGGTGTTCACCAGCTTGCTGTCTGTCAGGATAATTTCTGTGATACTGCCGATCACGGTAATGAAGTCAAAGATGTTCCAGGTATCTCGGAAATAGTTCAAGAAGCCGAAAGCGATGACCTTTAGGACACATTCTAGGGAAAACACCATAGTGAAGGCGATGTTCAGGTACTTTAGGGCGAGCTCATAGGTCCAAGGAGCAGAATAGTACTTCATCATCAGCACAACGGTGTTCAAGGCAATCATGGCCATGATGGTATACTCAAAGGATGGCGAGACTACGAAGTGCCACACGCGGTACTGGAAGGTGTGCCTGTTTTGTGGCATGTAGCGGGTGAGAGGTTTGGCACTAATGGCGAAGTCGATGCATGCCCGCTGAATTGTTCATGAAGCATGCTCGATGCAACTTGCCACTGTAGAACTCCAAGCCAATGATGGCAAACATGAGAATGGCAAAGAAGAGCAGAAGGCCAATCTGCAGAAGAGGCACCATGGCCTTCATGATGGACTTCAGCACGATCTGCAGGCTAGGTATTCCTGACACGAGCTTTAAGGGCCTCAGGACACGCACAGCCCGGAGGGTCCGCAGGTCCACGTGGGTGTTGAAATGGGTTCCTGCAGTGGCCAGGATGCCACTGAGGACCACAATGAAGTCCATGACATTCCAGCCGTTACGGAGGTACGAACCCTTATGGAAGATGAATCCTAGAGCCACGATTTTGATCCCAGCTTCAAAGCAGAAGATTCCAATAAAATATGGTTCTGTCTTCTCCAGTCTTCGGGACATTGGGGTCTTGTCATCCTCAGGAAGATGCTGCTCCAGGGCCAAGACGATGCAGTTGGCAATGATGGTGGCCAGGATCATGTACTCAAATGGTGGCCAATCGATGAGCTTCTTGGCATATTTCCTGACAATGTTATCTTCTCCGAAGATGAACAGGGATCTGTTGACCGTGAAACAGTTCTGCCGGACTGGTATGGGGTTGTACAAAGCCATAGTCCGCGCCCTCTGCGCTTTTGACTGCTTGTAGGCGGCCGCCGGCCCCGAGGCCGGTACGGGGGTTCCTTGTCGGTTCCTGCTCTGGTCCGAGTCTCCATCGCCTGAGCCTGGTCTGCCAACGACCACCGCCTCCCCGAAGCGAGCCAT
>08375947-af8e-400a-ad75-6b58d9727696_ENSRNOG00000002863
TAGCACTTATCGTCTTCTTCCGTGTCACTCAGGAGGTCACTGACAGCTCCACACATCATGCCAGGCCCAGGCCCCCCACGCCTCCGCCGCCGATAGTGCCCATTAGGCATCTGCCAGCTGTGCCGTAGGGGTGGGGCAGAGCCAATGGTATTGGACCGGCCCAAGCTAGTAGCTACGGCTGCCTCAAAGGTGAGTGTCTCCTCCTCGCCACAGTCTGAGGCGTGGGAGTCTTCATGGAGGGCCAGATAGGGCTCAGAGATGTAGTGCTGTGGGGAAGGGTGCTGGCCCTGCTGGGGGTGCAAGGAGTTGGAAGACTCGGTTAGGCAAGCGCTGTTGCTTTCCAGAGCTTGAGAGGCCAGTGGGGATCCACCCTCACTTCCATCAGGAGGTGGAGAGATGCCGCCAGTGTGTCTCATCAGGGAGCTGTAGGAGAGGAGGGGCCGAGGCTTTGGTGGCACAGGTGGGAGCTGGCGACGACTTCGTCTTGGGGTGCTGGTGTCGGAGATAGAGGGAATGGAGCTCTCACTCAGTGAACCTGTACCCTGTCTGTTGGGGGTTTGTGACCTTCCCTCACTGGGTGACCTGGACTGGCGACGTTCTGGGGACTCCCAGTCAGCCTGGGTTCCTCGCTCCTCAGAATTGCAGCGGGAGACATCCGGAGAGAGGAGATGCTTTCGTTCTTTGGATCGGCCTCTCTCCCTGCCTCCTGAGCGGTGAGTGTCAGACTTGTGACCAGAGTCAGAATTCAGGCGGTGGGCTGACAGCCTCAGGGAGGAATGGTAACTTCTGCGTCGTGACTTGTAGGTGTTTTCACTGCTACGTTCCATGGAGAACTCCTCCAACCAGGAGGAATTTGAACGCTTATCCCGAATTGTAGAAAATGAACGTCGCATAGAGCTAGGGTCTGTTACCACCTGGGGATCCATAGTCAGACGTGGCATAGAGGATGCCCTCCCAGATCCCGCATGCTCCTGGGTGTCCGGAGGAAGGTAGATGCCATGGTTAGAGGACTGCACACTTTTTAATTCACTAACCTCTGGCTCCAGCGATTGCTGTTCCTGGAATTGTCCATCATCCGCTGGGTCCATACAAGCCAACTGGAATATTTCTTGAGGGGAGAGTGGACTCATTGAAGGGTATCCACTCCGACCACTCAGGCCAGAAACAGGGTCCTGCTGGAGATAAGGCAGGGCTTTGGCATTAGAAATGATCTCCTGAGGCAGTGAGGAGGGCTCCATGCGCTGGAACATGGGTGCATTTTTCTGTTCTTCCAGCTGCTGTCTCTGTTTCTTTACCTTACTCTGTTTATAGTAGTCCATAATCATCATTGCTGCATAGATCTTGCCCACAGTCAGGTCAGAGGCTTTGGGCATGGGCACTAGCAGATCCAACATCTTTTGGGACAGGTGAGGCCAAATGGCCAGGGTCTCTTTTTGTAGCTCTGAGTCTAGCTGCTGTCTGTCTGCACCACCTTTGGCGATTTTAATGTCCAGAGCTGTCCGGATCAGAGCCATAAGTGTGGAGGTGAAATGGACTGTCATGTCCTCAGCCACTGGCATATTCATCAGGACCAACCTGGGTTAGTGGTGCTGAAGATGAACATAGAGCTATGGGGCACCATGGCTTTTCCAGTCTCCCGCTTCTCCTTCTTCTGCTTCTTCTTTTCCACCTCTTCCTCTTCCTCTTTGGTCTCTGCTTCCTTCAAGGGACTGGCTTCTCCATCCGTCTTGTTGCTAATGTTCACCACTGTTGAGTCCACCAAGGGGTCCATGTCAGGGATGGCGACTGTGACACTGGTGCTCTCAGTGGTAGCCTTGTCCATGTTGGTTGTCATGCAGGAGAGGTCAGGTTCACTCTGGCTAATGCCCCGGCCCACATCCAGCTGTACATCCGCAAGCAGGGCTTGCTCGCTGCTGCCTTCAGCCTCCTGCTCTGTCAGAGCTGCATCCTTCCCCACTTCCAGCTCAGGTTGGGGCTGGACTAGAGGTGTTTCTGCCTCATCAAGAGCTCCTACCAGTCCTGAGCCCCTGGGGACCATCAGACTGTTGGTCCTCCTTAAGTCCTGAGTTCTCTCTTCTTCATGGATGGTTGGCTCCTTGCTCCTGTGGCTGCTCTGAGGCTCGTGTTCCTTCTCCCCATCGATGGACACCCCTTCATCCAGACTCCGCTCCTGGCTGGCAGACCTGCTTCTGGAGGCAGAGGCAGACTCCTTGCCCTCAGTCCTGACTCGGCGATGCCGGCTTCGCCTCTGACTCTGCCTGTGCCTGGCCCGGTCCTCAAAAGTCACCACAGTCTCTCCTCCCCCAGTCTCCTGCTGGGTTGGGTCACAGTTTCCATGACAGGATCTGGGCAGCCACGGTGGCTCCCGTTTGCCCAGGGACAAAGGGCTCCTCTGGTTGTCCAGGACGCTAGTCAGGCCACCTATGTCCCCCTTGAGAGAACCTCCACGGCTGATACGCTCCTCTTCACATTTTTCAAGACCCAAGCCCAGGGCTAGGCCCTCAATGGGCCTGGGCCTCCGATAGAGGCTAGGATGAGCATTGAGTGGGTTGAGAGGACTCAGTGGGTTGAGTGGATTGAGGGGGTTCATTGGTGGGGCCTCCTCTTTGTTGAGGGCTTCTTGGCTAGACATTTGCATGTGCCTCCTCAGCTGGCTGGTGCGCTGTTCCCACACAGACATGTGGTGTCGGCGTCTCCTCTCCCTCAGGTGGCTGCTGCGCGGCTCCCACATCGACATGTGGTGTCTTCTCCTTCTGTCTCTTTCAATGGAAGGCATGTTGGGAGCAGACATCGGGCTGACCTCCTTGGCCTTCTGCAGTGCATGTTTCTGGTTGAAGGCTTCTTCTTCCTCCTGCTCATCCTTGGTCAGTTCCTGGGCATTGGCGAGATTGTCCACAGCGATAGCCAAGAATACATTCAGCAGTGTGTAGTTTCCAAACAAGGTGAGCACAATGAAGTAGATGGCAGACCACATGCCTGAGCTCACCCCACCCTGGGAGCGGATGCCGTTATACATCACTTCATTCCAGTCTTCCCCCGTCAGGATCTGGAACACTGTCATGATAGCTGCAGGGAAGGTATCAAAATTAGCCGAAGGAGTCCCATCATTAAAGTTAAACCTGCCTCCAAAGAGCTGCATTCCCAGGAGAGCAAAGACAACAATGAAGAGGAAGAGGAGGAAGAGTAAGCTGATGATAGACTTCATGGAGCTCATCAAGGAAACAACCAGATTCCGGAGGGATGCCCAATACTTGGTTATTTTAAATATCCTTAGGAGCCGGAGAGCTCGTAAGACACTGATTCCAAAAGATGTGCCAGGTCGGAAGATTGCCCAAACGACCTCAAAGATGCTGCCCACTGTGACCCCAAAATCAAAGCAGTTGAAGGATGAGTGAAAATAAAGGCGTGGCCCCATGCCATACATCTTCAGGGACATCTCCAACAGGAAGAGTCCCAGAAACAAAAATTCTGCATAGTAGAGGAGGTGAGTGAGCCACTGTGGCTGGTTGTGATGAACGATGGCCACACAGGCAGTATTGAGAGCCACAACACTCAGGACGATCCAGTAGAACACTTGCGACTTGACCATGTGTCGGATAGAGATACGCAGAAGCCGTTCCTTGTGCCGGAAATAGGAGGCTCCATCTACTTTTGTGCTCTTGATACTGGCTCTGGCAAGAGGTGTGCCTTCCAAGGCTGATGTTCCCGAGTTTTTATTTTCTTCAGCAAGCATGACTTCCTCTGCTTTGTCTATCCAGGCGCGGTAGCCATTCAACTCGCGCTCAATCTGTTGCTGACGCCGGAGCTTCATGAATGCTCTTCGGTTCTCCACTCTCTCTCTTTCTTTGGCAAATTCCCCGGAAAGCACGCCCAGGACAAGGTTGAGAACAAAGAAGGATCCGATGATGATGAGGGGGATGAAGTACAGCCAGTTCCAGGTGGCTCCTAAGGCATCATTGGTATTGTACAGCACAGTGGTCCACCCTTCCATAGTGATGCATTGGAAGACAGTCAGCACAGCAAAAAGGATGTTGTCAAACTGGGTGATCCCGTCATTGGGGCCGATCCAGTCCTTACATTCATAACCAGCCGGGCAGCCCTGTACACCACACGGGTGAGGAGGATCAAATCCCTCTAGAATACCTGAATTGTTCATGAAGCATGCTCGATGCAACTTGCCACTGTAGAACTCCAAGCCAATGATGGCAAACATGAGAATGGCAAAGAAGAGCAGAAGGCCAATCTGCAGAAGAGGCACCATGGCCTTCATGATGGACTTCAGCACGATCTGCAGGCTAGGTATTCCTGACACGAGCTTTAAGGGCCTCAGGACACGCACAGCCCGGAGGGTCCGCAGGTCCACGTGGGTGTTGAAATGGGTTCCTGCAGTGGCCAGGATGCCACTGAGGACCACAATGAAGTCCATGACATTCCAGCCGTTACGGAGGTACGAACCCTTATGGAAGATGAATCCTAGAGCCACGATTTTGATCCCAGCTTCAAAGCAGAAGATTCCAATAAAATATGGTTCTGTCTTCTCCAGTCTTCGGGACATTGGGGTCTTGTCATCCTCAGGAAGATGCTGCTCCAGGGCCAAGACGATGCAGTTGGCAATGATGGTGGCCAGGATCATGTACTCAAATGGTGGCCAATCGATGAGCTTCTTGGCATATTTCCTGACAATGTTATCTTCTCCGAAGATGAACAGGGATCTGTTGACCGTGAAACAGTTCTGCCGGACTGGTATGGGGTTGTACAAAGCCATAGTCCGCGCCCTCTGCGCTTTTGACTGCTTGTAGGCGGCCGCCGGCCCCGAGGCCGGTACGGGGGTTCCTTGTCGGTTCCTGCTCTGGTCCGAGTCTCCATCGCCTGAGCCTGGTCTGCCAACGACCACCGCCTCCCCGAAGCGAGCCAT
>1e817d27-81a1-4122-9491-018e4ab13646_ENSRNOG00000002863
TAGCACTTATCGTCTTCTTCCGTGTCACTCAGGAGGTCACTGACAGCTCCACACATCATGCCAGGCCCAGGCCCCCCACGCCTCCGCCGCCGATAGTGCCCATTAGGCATCTGCCAGCTGTGCCGTAGGGGTGGGGCAGAGCCAATGGTATTGGACCGGCCCAAGCTAGTAGCTACGGCTGCCTCAAAGGTGAGTGTCTCCTCCTCGCCACAGTCTGAGGCGTGGGAGTCTTCATGGAGGGCCAGATAGGGCTCAGAGATGTAGTGCTGTGGGGAAGGGTGCTGGCCCTGCTGGGGGTGCAAGGAGTTGGAAGACTCGGTTAGGCAAGCGCTGTTGCTTTCCAGAGCTTGAGAGGCCAGTGGGGATCCACCCTCACTTCCATCAGGAGGTGGAGAGATGCCGCCAGTGTGTCTCATCAGGGAGCTGTAGGAGAGGAGGGGCCGAGGCTTTGGTGGCACAGGTGGGAGCTGGCGACGACTTCGTCTTGGGGTGCTGGTGTCGGAGATAGAGGGAATGGAGCTCTCACTCAGTGAACCTGTACCCTGTCTGTTGGGGGTTTGTGACCTTCCCTCACTGGGTGACCTGGACTGGCGACGTTCTGGGGACTCCCAGTCAGCCTGGGTTCCTCGCTCCTCAGAATTGCAGCGGGAGACATCCGGAGAGAGGAGATGCTTTCGTTCTTTGGATCGGCCTCTCTCCCTGCCTCCTGAGCGGTGAGTGTCAGACTTGTGACCAGAGTCAGAATTCAGGCGGTGGGCTGACAGCCTCAGGGAGGAATGGTAACTTCTGCGTCGTGACTTGTAGGTGTTTTCACTGCTACGTTCCATGGAGAACTCCTCCAACCAGGAGGAATTTGAACGCTTATCCCGAATTGTAGAAAATGAACGTCGCATAGAGCTAGGGTCTGTTACCACCAGCGATTGCTGTTCCTGGAATTGTCCATCATCCGCTGGGTCCATACAAGCCAACTGGAATATTTCTTGAGGGGAGAGTGGACTCATTGAAGGGTATCCACTCCGACCACTCAGGCCAGAAACAGGGTCCTGCTGGAGATAAGGCAGGGCTTTGGCATTAGAAATGATCTCCTGAGGCAGTGAGGAGGGCTCCATGCGCTGGAACATGGGTGCATTTTTCTTATAGGCCACTTTGGAGGGACATCTCTTGCCGAGGCCTAGCGGTGGTGACATGAGAGTCAGCATTTCATACATCTCAGTGTAATGGATGCGGCCACATGCTGCTCTGTCATACTCTGCCCAGACACGGACAAATTCATCCAAGTGGTGAGGCCCCAGGATGGACGAATCTCGAGTCAGGTACTCAAAGTTGTCCATGATAACAGCCACAAACAGGTTGAGCATCAGGAAGGAGCAGAAGAAGATGAAGGAGACAAAATAAACGTAGGCCAGGTCAGTGCCACAGCGCTCACTCTCGTTCTGCCCTGAGGGTGCAGTGGTGTCAGGCTCACAGCCCTTCTCGCCCAGACATGACAACATAATCTCCTGCCAAGCCTCCCCTGTGGCGCTCCTGAAAAGCAGCATGAGAGACCCGAAGAAACTCCGAAAGTTGTTGTGCCGGTTGATATGACTCTCCTCATCTAACTTTATGTTTCCAAACACCTGCATCCCAATGATAGCGTAGATGAAGAAAAGCATGGCAATCAGAAGGCAGACATAGGGGAGAGCCTTAAAGGACTGCACGAAGGTCCACAGTAAGATGCGGATGGTGTAGCCCTGTCGCAGAAGCTTTATGAGCCGTGCAGCTCGGAAGAGCTTCAGAAAGCTCATATTGAAGCCACTGGTGTTCACCAGCTTGCTGTCTGTCAGGATAATTTCTGTGATACTGCCGATCACGGTAATGAAGTCAAAGATGTTCCAGGTATCTCGGAAATAGTTCAAGAAGCCGAAAGCGATGACCTTTAGGACACATTCTAGGGAAAACACCATAGTGAAGGCGATGTTCAGGTACTTTAGGGCGAGCTCATAGGTCCAAGGAGCAGAATAGTACTTCATCATCAGCACAACGGTGTTCAAGGCAATCATGGCCATGATGGTATACTCAAAGGATGGCGAGACTACGAAGTGCCACACGCGGTACTGGAAGGTGTGCCTGTTTTGTGGCATGTAGCGGGTGAGAGGTTTGGCACTAATGGCGAAGTCGATGCATGCCCGCTCATTCTTTTCTAGGCTACACTCCTCCATCATCTTGTCCCCTTGCTCCTGGAAGGTGATGATAATGAGGGCCACGAAGATATTGACAAAGAAGAAAGGGAAGACCACAAAGTAGACCACATAGAAGATGGACATCTCCATGCGGTTGCTGCGGCTTGGGCCTCTGTCCTCCTCTGTCACATCTACCGAGTGCTGCAGAACCTGAGGCCATCCTTCCCCCGTGGAGACGGTGAAGAGGGTCAGCAGGGCCCAGATGATGTTGTCATAGTGGAATTCATGACGCTTCCACTCCCGGCCCTTCACCTCCATCTTGTTTTTCTCGTGGTCTACATAGTTGCCTATGCATTCCTTCTCTGTGTCCTTGGAACTGTCGGTGCAATAAAAGAACTTTCCCTTGAATAACTGAACAGCAATGACGGCAAAGATGAACATAAAGAGCTTGTAGACAATGAGTATGTTGAAGACATTCTTCAAGGAGGTCACCACGCAGTCAAACACAGCCTTCAGTTTGGGCAAGCGCTTGATGGTTTTCAGTGGTCGCAGAACTCGAAGTACCCTCAGAGACTTGATCGTCTTGATATCCCGCCCCTTGTTGGTTGCCAGAGCAAATGCTACCAATGCACCAACCACTACCACAAAGTCCAGGATATTCCAGAGGTCTCGGAAGTACGATCCATCCTGCAGGATCAAGCCTTGGTCTATCATCTTTATCACCATCTCAAAGGTAAACACTCCTGTGAAAACATAGTCGAAATATCTCAGGACTTTGTTACGCTCTGAGTTAGTTAGTACAGGGTCCTCAGCTGCCAGGGCAATGCTGCTGGCCGCAATCACCAAGAGAATGCACATCTCAAAGTAGCGTAGATTCACAATGTAGTGGCAAGCCTTGCGGATCGGGTTAGTGGTGCTGAAGATGAACATAGAGCTATGGGGCACCATGGCTTTTCCAGTCTCCCGCTTCTCCTTCTTCTGCTTCTTCTTTTCCACCTCTTCCTCTTCCTCTTTGGTCTCTGCTTCCTTCAAGGGACTGGCTTCTCCATCCGTCTTGTTGCTAATGTTCACCACTGTTGAGTCCACCAAGGGGTCCATGTCAGGGATGGCGACTGTGACACTGGTGCTCTCAGTGGTAGCCTTGTCCATGTTGGTTGTCATGCAGGAGAGGTCAGGTTCACTCTGGCTAATGCCCCGGCCCACATCCAGCTGTACATCCGCAAGCAGGGCTTGCTCGCTGCTGCCTTCAGCCTCCTGCTCTGTCAGAGCTGCATCCTTCCCCACTTCCAGCTCAGGTTGGGGCTGGACTAGAGGTGTTTCTGCCTCATCAAGAGCTCCTACCAGTCCTGAGCCCCTGGGGACCATCAGACTGTTGGTCCTCCTTAAGTCCTGAGTTCTCTCTTCTTCATGGATGGTTGGCTCCTTGCTCCTGTGGCTGCTCTGAGGCTCGTGTTCCTTCTCCCCATCGATGGACACCCCTTCATCCAGACTCCGCTCCTGGCTGGCAGACCTGCTTCTGGAGGCAGAGGCAGACTCCTTGCCCTCAGTCCTGACTCGGCGATGCCGGCTTCGCCTCTGACTCTGCCTGTGCCTGGCCCGGTCCTCAAAAGTCACCACAGTCTCTCCTCCCCCAGTCTCCTGCTGGGTTGGGTCACAGTTTCCATGACAGGATCTGGGCAGCCACGGTGGCTCCCGTTTGCCCAGGGACAAAGGGCTCCTCTGGTTGTCCAGGACGCTAGTCAGGCCACCTATGTCCCCCTTGAGAGAACCTCCACGGCTGATACGCTCCTCTTCACATTTTTCAAGACCCAAGCCCAGGGCTAGGCCCTCAATGGGCCTGGGCCTCCGATAGAGGCTAGGATGAGCATTGAGTGGGTTGAGAGGACTCAGTGGGTTGAGTGGATTGAGGGGGTTCATTGGTGGGGCCTCCTCTTTGTTGAGGGCTTCTTGGCTAGACATTTGCATGTGCCTCCTCAGCTGGCTGGTGCGCTGTTCCCACACAGACATGTGGTGTCGGCGTCTCCTCTCCCTCAGGTGGCTGCTGCGCGGCTCCCACATCGACATGTGGTGTCTTCTCCTTCTGTCTCTTTCAATGGAAGGCATGTTGGGAGCAGACATCGGGCTGACCTCCTTGGCCTTCTGCAGTGCATGTTTCTGGTTGAAGGCTTCTTCTTCCTCCTGCTCATCCTTGGTCAGTTCCTGGGCATTGGCGAGATTGTCCACAGCGATAGCCAAGAATACATTCAGCAGTGTGTAGTTTCCAAACAAGGTGAGCACAATGAAGTAGATGGCAGACCACATGCCTGAGCTCACCCCACCCTGGGAGCGGATGCCGTTATACATCACTTCATTCCAGTCTTCCCCCGTCAGGATCTGGAACACTGTCATGATAGCTGCAGGGAAGGTATCAAAATTAGCCGAAGGAGTCCCATCATTAAAGTTAAACCTGCCTCCAAAGAGCTGCATTCCCAGGAGAGCAAAGACAACAATGAAGAGGAAGAGGAGGAAGAGTAAGCTGATGATAGACTTCATGGAGCTCATCAAGGAAACAACCAGATTCCGGAGGGATGCCCAATACTTGGTTATTTTAAATATCCTTAGGAGCCGGAGAGCTCGTAAGACACTGATTCCAAAAGATGTGCCAGGTCGGAAGATTGCCCAAACGACCTCAAAGATGCTGCCCACTGTGACCCCAAAATCAAAGCAGTTGAAGGATGAGTGAAAATAAAGGCGTGGCCCCATGCCATACATCTTCAGGGACATCTCCAACAGGAAGAGTCCCAGAAACAAAAATTCTGCATAGTAGAGGAGGTGAGTGAGCCACTGTGGCTGGTTGTGATGAACGATGGCCACACAGGCAGTATTGAGAGCCACAACACTCAGGACGATCCAGTAGAACACTTGCGACTTGACCATGTGTCGGATAGAGATACGCAGAAGCCGTTCCTTGTGCCGGAAATAGGAGGCTCCATCTACTTTTGTGCTCTTGATACTGGCTCTGGCAAGAGGTGTGCCCACTGAAGAGATATCAACGCAGTGCTCATCGCTGGAGTCTCGGGTCATGGCCTCCGTCCGGCTCCTTTTGATGGTTGCCCTTCGAAGCACTTCCAAGGCTGATGTTCCCGAGTTTTTATTTTCTTCAGCAAGCATGACTTCCTCTGCTTTGTCTATCCAGGCGCGGTAGCCATTCAACTCGCGCTCAATCTGTTGCTGACGCCGGAGCTTCATGAATGCTCTTCGGTTCTCCACTCTCTCTCTTTCTTTGGCAAATTCCCCGGAAAGCACGCCCAGGACAAGGTTGAGAACAAAGAAGGATCCGATGATGATGAGGGGGATGAAGTACAGCCAGTTCCAGGTGGCTCCTAAGGCATCATTGGTCTGAAGGAAAGAAAAATGGT
>8cd55b09-01ba-4460-ac07-0580595b8f19_ENSRNOG00000002863
[truncated: 11,246,476 more chars]
