# Supplementary material for: Cataloging the potential functional diversity of Cacna1e splice variants using long-read sequencing
Source: BMC Genomics. 2025 Sep 26;26:842. doi: 10.1186/s12864-025-11887-1 (PMC12465193; doi:10.1186/s12864-025-11887-1)
Supplement: Supplementary file 2 — Additional file 2. FLAIR generated counts table for all Canca1e splice variants. [file 12864_2025_11887_MOESM2_ESM.tsv]

ids	sample4_NEC90_batch1	sample3_NEC10_batch1	sample2_GAERS90_batch1	sample1_GAERS10_batch1
0026b802-afbb-4bd7-83f3-588a70655a1d_ENSRNOG00000002863	869.0	122.0	1110.0	172.0
0033fb56-bffe-4eb9-99e8-2e4b80337b51_ENSRNOG00000002863	5.0	0.0	2.0	0.0
004b83bf-3db2-41fc-bca9-941bf03e7c8a_ENSRNOG00000002863	455.0	69.0	497.0	82.0
00798920-0635-45ad-aa13-6641c8408e3a_ENSRNOG00000002863	31.0	4.0	12.0	5.0
00913b25-db2d-4341-bd34-2c3c94df277b_ENSRNOG00000002863	379.0	99.0	359.0	127.0
0097f71a-8b6b-40c2-b303-b2755bf30fca_ENSRNOG00000002863	62.0	6.0	45.0	1.0
00b78259-4d13-4782-8295-59d2e252c134_ENSRNOG00000002863	344.0	52.0	260.0	55.0
00d77888-685c-494b-b716-13805db1c8a5_ENSRNOG00000002863	38.0	3.0	36.0	3.0
00f515c5-3471-4606-877f-29972fea55a5_ENSRNOG00000002863	549.0	58.0	530.0	97.0
0106eaa8-7f48-4c48-8485-8458301a6c93_ENSRNOG00000002863	63.0	1.0	35.0	7.0
01175c17-e70f-4dd8-ad72-e26221b07e1c_ENSRNOG00000002863	29.0	6.0	32.0	12.0
01432393-0702-41e2-a74b-62dab70cad1a_ENSRNOG00000002863	125.0	36.0	104.0	48.0
01482f1c-6538-4dc4-84ff-272bedfe53ba_ENSRNOG00000002863	171.0	23.0	92.0	69.0
0163479f-6388-459a-abd5-f30ac1bfdafd_ENSRNOG00000002863	103.0	11.0	67.0	25.0
01738d1d-43e0-46fe-8a8f-10238ce804fa_ENSRNOG00000002863	31.0	4.0	20.0	2.0
017e678b-b134-4db2-ada0-3f0544d4d372_ENSRNOG00000002863	516.0	65.0	349.0	134.0
017ee9ae-4a76-47bd-8a03-a0b34386808f_ENSRNOG00000002863	143.0	472.0	90.0	21.0
01801b7b-d2f8-433e-923f-a4790fb733b6_ENSRNOG00000002863	7.0	3.0	2.0	2.0
018c5c6d-e6e4-468c-9d33-38b509262f79_ENSRNOG00000002863	202.0	20.0	151.0	45.0
01945bba-5dc9-4ed0-9492-1b48d9fde2be_ENSRNOG00000002863	459.0	58.0	367.0	76.0
019570d0-1553-4335-9912-8427d3971601_ENSRNOG00000002863	46.0	4.0	37.0	4.0
01a93b21-271c-4272-9cb5-076d1340c256_ENSRNOG00000002863	104.0	18.0	68.0	30.0
01a9b498-4c46-480d-9e7b-71646d53074a_ENSRNOG00000002863	316.0	64.0	269.0	87.0
01aca787-2ad7-4a29-ad4a-9c53de8b3cea_ENSRNOG00000002863	157.0	27.0	156.0	31.0
01bc311e-ef02-4001-99b7-acd69815515e_ENSRNOG00000002863	2468.0	1014.0	1703.0	3714.0
020daf0b-f875-49dc-8b5f-d1a7205d4a44_ENSRNOG00000002863	13.0	1.0	3.0	0.0
020f2aeb-736a-4953-bbd0-f29c405be083_ENSRNOG00000002863	165.0	24.0	90.0	98.0
02130dee-348f-479c-b56d-aaba574f65cf_ENSRNOG00000002863	111.0	10.0	71.0	35.0
023aaebd-d590-48b6-8e57-95ac0538ae6e_ENSRNOG00000002863	692.0	43.0	797.0	81.0
023d222b-a0b4-4a68-becc-2c4519ca953b_ENSRNOG00000002863	24.0	2.0	9.0	8.0
023e5fc3-3e18-4208-a035-e27b3d25accd_ENSRNOG00000002863	576.0	66.0	483.0	69.0
026ffd3c-298f-494b-b813-dda91f3e82e2_ENSRNOG00000002863	411.0	67.0	306.0	95.0
02771e96-cebf-41dc-a78a-c31e20537f50_ENSRNOG00000002863	86.0	5.0	66.0	8.0
02b64db4-ffd6-4e8a-b5a0-18c316e2f67c_ENSRNOG00000002863	450.0	160.0	373.0	97.0
02b87e57-f987-4edf-9962-cde1af634c7b_ENSRNOG00000002863	33.0	3.0	39.0	3.0
02ecbae5-bf4d-4aad-9c0b-37c14a878c59_ENSRNOG00000002863	59.0	5.0	36.0	5.0
033a30c8-28b4-4de7-a47e-3c39fe52c5a1_ENSRNOG00000002863	15.0	1.0	9.0	2.0
034a47a0-3c16-4deb-adde-04c9e01aa0b8_ENSRNOG00000002863	20.0	1.0	11.0	0.0
034c0b09-93c5-4144-b10e-16d4f7d5305c_ENSRNOG00000002863	46.0	2.0	31.0	3.0
0351b9c0-5c31-41c6-9783-03f0b526d635_ENSRNOG00000002863	465.0	44.0	490.0	191.0
036380f1-4f58-46e6-ab68-3e01805a89a9_ENSRNOG00000002863	377.0	32.0	302.0	68.0
037a170e-f6da-42f6-b567-9df3916b2248_ENSRNOG00000002863	46.0	5.0	30.0	5.0
038a2ccc-9535-4886-8da6-47cf77310ca9_ENSRNOG00000002863	433.0	43.0	430.0	55.0
038ee8eb-ad2d-48be-ad20-926105721836_ENSRNOG00000002863	90.0	9.0	61.0	41.0
03a99672-95cf-4624-9658-0032cdcd5af5_ENSRNOG00000002863	43.0	3.0	23.0	10.0
03ca10b2-8960-402a-b96b-1944187f40e0_ENSRNOG00000002863	145.0	19.0	104.0	45.0
03e45bd5-bd0c-4cd9-ba5c-a5b9dfe477d4_ENSRNOG00000002863	536.0	41.0	608.0	71.0
040fe682-7075-4d6b-91fc-1a8932b62f6a_ENSRNOG00000002863	38.0	3.0	12.0	3.0
0426badd-19c2-4665-8814-4c96c688d326_ENSRNOG00000002863	504.0	87.0	504.0	136.0
045b75d6-e550-4ac7-afd3-daf61e2b2eb7_ENSRNOG00000002863	15.0	0.0	7.0	2.0
04697b66-6be8-4b0b-b9f4-5916fd9d24db_ENSRNOG00000002863	162.0	9.0	81.0	10.0
04c6d196-d6cb-49e7-96bb-0762b4a4457d_ENSRNOG00000002863	36.0	7.0	23.0	6.0
04e2182b-4338-4da3-ae02-c74de5e36a50_ENSRNOG00000002863	507.0	40.0	403.0	47.0
05004e50-bd98-4f34-8a7c-98c44eef095b_ENSRNOG00000002863	63.0	4.0	30.0	4.0
0538c5e4-25fb-4aa0-8130-9fd403db2f03_ENSRNOG00000002863	136.0	28.0	142.0	31.0
053c4a13-ccc7-4713-a511-40b735bf8048_ENSRNOG00000002863	725.0	71.0	670.0	136.0
054afa27-09dc-40b2-bf0b-79f71b92a53a_ENSRNOG00000002863	147.0	14.0	140.0	21.0
057dcb6d-9cae-4786-94fe-0e9fcc5944ec-1_ENSRNOG00000002863	437.0	172.0	457.0	202.0
057dcb6d-9cae-4786-94fe-0e9fcc5944ec_ENSRNOG00000002863	2413.0	1328.0	2308.0	2480.0
058a22b4-36b6-437e-af8f-23ddf7c9df44_ENSRNOG00000002863	541.0	54.0	448.0	72.0
059a7583-2e09-4296-9a2e-78077e472b58_ENSRNOG00000002863	67.0	4.0	94.0	6.0
05a23a87-1488-48fb-9b81-5a172a1e16cf_ENSRNOG00000002863	461.0	35.0	369.0	57.0
0646b146-cb94-4f3d-85f7-106529dcf88b_ENSRNOG00000002863	412.0	59.0	692.0	79.0
064dd293-7f65-40a7-b207-c59709e0a0bf_ENSRNOG00000002863	512.0	900.0	1724.0	922.0
0671d5d4-0ab1-46e5-b714-7205766f3abe_ENSRNOG00000002863	319.0	61.0	343.0	71.0
067817a7-b855-4a2a-bd1f-eb0c21a45d2b_ENSRNOG00000002863	13.0	1.0	6.0	1.0
06955dcd-7d1a-4b3c-bdc7-8f725cffc3fe_ENSRNOG00000002863	72.0	5.0	52.0	10.0
06bcefb3-8629-414b-ba27-1b5e4a125236-1_ENSRNOG00000002863	14.0	2.0	6.0	1.0
06bcefb3-8629-414b-ba27-1b5e4a125236_ENSRNOG00000002863	58.0	2.0	30.0	5.0
06d8d569-c71e-41a0-a3d3-000b3cf7d78e_ENSRNOG00000002863	434.0	38.0	365.0	95.0
0761c642-ec4b-48cc-a719-f885aeef5db4_ENSRNOG00000002863	217.0	29.0	246.0	48.0
076348dd-9b4f-46b7-9745-f8b63594871f_ENSRNOG00000002863	564.0	161.0	548.0	1447.0
078287aa-b44d-482d-8f1a-78b7f8aaef74_ENSRNOG00000002863	55.0	5.0	39.0	3.0
0807b4c3-d14b-4911-b6d5-5bdc73bd206b_ENSRNOG00000002863	332.0	50.0	269.0	65.0
0818643d-943f-4ee0-b7e8-f8008cc44b9a_ENSRNOG00000002863	29.0	2.0	19.0	7.0
0828266a-913c-430a-b688-b86f53e3411f_ENSRNOG00000002863	357.0	24.0	318.0	30.0
08375947-af8e-400a-ad75-6b58d9727696_ENSRNOG00000002863	424.0	89.0	197.0	67.0
085df6cd-5093-4d22-9b18-e0b778225fc2_ENSRNOG00000002863	4.0	0.0	6.0	0.0
08e85b3c-6889-4424-b901-5e418c2f5527_ENSRNOG00000002863	507.0	56.0	532.0	56.0
08f0ae57-5242-44fa-bb66-1b61ff3018de_ENSRNOG00000002863	44.0	4.0	25.0	6.0
092c3002-2b34-42e9-8565-810b6a4747ba_ENSRNOG00000002863	24.0	6.0	18.0	4.0
095a04d3-f1a7-4c1d-ac35-9bdbfe6159e6_ENSRNOG00000002863	90.0	6.0	103.0	11.0
09938b28-fbcb-414f-98ec-d9ab58e1de0f-1_ENSRNOG00000002863	4.0	5.0	5.0	1.0
09938b28-fbcb-414f-98ec-d9ab58e1de0f_ENSRNOG00000002863	18.0	54.0	18.0	9.0
099c5bfe-eeb0-40a5-843d-7eb01a25f9d5_ENSRNOG00000002863	584.0	37.0	353.0	79.0
09a3ae2f-4235-4379-b78d-610c687f5949_ENSRNOG00000002863	32.0	0.0	27.0	6.0
09d7671a-783e-4fb2-a6fe-dc732c8f15f9_ENSRNOG00000002863	16.0	1.0	4.0	1.0
09e2aa69-6f1a-4648-a309-3de639094152_ENSRNOG00000002863	261.0	40.0	205.0	42.0
09f8dc99-40d6-4193-8bba-1eef00992d8d_ENSRNOG00000002863	551.0	53.0	586.0	140.0
0a12dee5-3f7a-4dfd-949a-d8f8afe551c9_ENSRNOG00000002863	142.0	21.0	110.0	33.0
0a25c05b-5c97-46ed-a5b8-097269436709_ENSRNOG00000002863	586.0	35.0	680.0	52.0
0a46a402-3733-4e8c-96b1-90d06d24ff48_ENSRNOG00000002863	534.0	48.0	461.0	64.0
0a82cc23-e88c-49a5-a3cf-259f98540a54_ENSRNOG00000002863	22.0	3.0	11.0	4.0
0addce86-677f-40f5-b951-78d57c082682_ENSRNOG00000002863	468.0	133.0	522.0	187.0
0adfe25e-5f45-460f-a255-b7737c8483ce_ENSRNOG00000002863	34.0	1.0	14.0	5.0
0ae36e93-ac31-4b4a-9ba3-2f1046abf905_ENSRNOG00000002863	39.0	2.0	23.0	9.0
0b183a53-b0c4-425a-9fdd-43c2f61b4392_ENSRNOG00000002863	15.0	4.0	13.0	5.0
0b988714-50f7-457e-b052-a8c3466fe41a_ENSRNOG00000002863	114.0	9.0	83.0	18.0
0ba3930a-6897-4429-84e7-29bada8e67a4_ENSRNOG00000002863	52.0	5.0	44.0	4.0
0bc05747-9d9a-452e-a768-0e5894e6f455_ENSRNOG00000002863	325.0	62.0	174.0	172.0
0be7480a-0054-475f-8087-afbb1625a711_ENSRNOG00000002863	102.0	17.0	86.0	44.0
0beb288e-ed42-4b25-9d02-9e114b2a889f_ENSRNOG00000002863	529.0	42.0	348.0	86.0
0c1abad0-401f-4e8a-b76a-f6e1e906cd9f_ENSRNOG00000002863	466.0	42.0	329.0	64.0
0c1c8b2d-e019-4297-ac9a-b92515a228f4_ENSRNOG00000002863	269.0	84.0	231.0	129.0
0c2e3b2d-d6f6-4abb-b670-a1ba896e7961_ENSRNOG00000002863	50.0	1.0	19.0	1.0
0c4c379e-84f1-4f7c-bb41-dc8db068e033_ENSRNOG00000002863	6.0	1.0	9.0	0.0
0c5e8c96-d990-4e00-862d-93f146d5bf4e_ENSRNOG00000002863	661.0	70.0	594.0	115.0
0c624524-53c0-4e15-aca2-6daca46c2625_ENSRNOG00000002863	685.0	69.0	999.0	144.0
0c7b2cee-4266-43ce-815c-8c78ac7b1796_ENSRNOG00000002863	114.0	1.0	61.0	7.0
0cf84e74-758d-42d4-af89-dcdab1a70b02_ENSRNOG00000002863	295.0	51.0	165.0	73.0
0d457e90-7f7b-4373-9848-70995841bccc_ENSRNOG00000002863	68.0	4.0	80.0	24.0
0d78d7b2-8807-4e57-ace6-de5d241908a3-1_ENSRNOG00000002863	552.0	75.0	637.0	121.0
0d78d7b2-8807-4e57-ace6-de5d241908a3_ENSRNOG00000002863	215.0	26.0	208.0	42.0
0d9b78a0-eef9-445c-a7ba-74c983386be6_ENSRNOG00000002863	136.0	20.0	88.0	44.0
0da11ac7-08cc-48d5-9c89-9beb9fff5f36_ENSRNOG00000002863	145.0	8.0	72.0	14.0
0da7f1e6-8110-4505-8454-689998daadf2_ENSRNOG00000002863	21.0	5.0	21.0	9.0
0dfcf8ab-5e31-4068-b765-ec333a8afb67_ENSRNOG00000002863	196.0	23.0	223.0	35.0
0e2a226d-340f-4888-9b13-ae65a59da029_ENSRNOG00000002863	76.0	10.0	65.0	10.0
0e9a132a-4e4e-4fae-834e-735f0bde9edf_ENSRNOG00000002863	128.0	18.0	88.0	82.0
0ea982b5-f045-411c-8efe-028003b39b7e_ENSRNOG00000002863	31.0	2.0	26.0	16.0
0eb8a66a-8b99-4c47-a1ed-b0aa4ca0aaa0_ENSRNOG00000002863	124.0	12.0	89.0	47.0
0ebf3adc-f4c2-445b-afb9-d53297748aa6_ENSRNOG00000002863	439.0	64.0	616.0	90.0
0ec5c7d4-0adc-4d93-b564-3f66fd6f4380_ENSRNOG00000002863	445.0	25.0	348.0	60.0
0ec6307d-051e-403f-a43f-40d368cb4fdd_ENSRNOG00000002863	209.0	30.0	198.0	34.0
0ed5bd2d-82a6-48ee-b391-60713e1f21f9_ENSRNOG00000002863	137.0	30.0	84.0	49.0
0eda37ba-55b0-42ff-879b-5e7562883360-1_ENSRNOG00000002863	8.0	2.0	3.0	0.0
0eda37ba-55b0-42ff-879b-5e7562883360_ENSRNOG00000002863	64.0	3.0	34.0	4.0
0eeae3aa-3156-41cd-9cf4-5e1de852343e_ENSRNOG00000002863	121.0	9.0	94.0	17.0
0f67f553-55a9-4963-8551-7d4248bc2ff1_ENSRNOG00000002863	194.0	34.0	147.0	22.0
100c7f8a-4d7a-40ec-9b14-344b21775364_ENSRNOG00000002863	349.0	72.0	294.0	126.0
101c20cb-178d-4b12-b477-2ed0d2a23065_ENSRNOG00000002863	289.0	63.0	165.0	68.0
103db3c2-3b27-4ba7-897f-458ba790785f_ENSRNOG00000002863	361.0	150.0	468.0	1730.0
106d83f6-3a0f-49db-93ef-cdabdf859dea-1_ENSRNOG00000002863	241.0	28.0	546.0	42.0
106d83f6-3a0f-49db-93ef-cdabdf859dea_ENSRNOG00000002863	11.0	4.0	16.0	0.0
106ecba4-c995-4502-b1e2-4dc94252645f-1_ENSRNOG00000002863	3071.0	12.0	181.0	139.0
106ecba4-c995-4502-b1e2-4dc94252645f_ENSRNOG00000002863	183.0	3.0	71.0	15.0
110ac78a-43d3-4f24-9f9d-cfa2c10b0d04_ENSRNOG00000002863	412.0	73.0	251.0	213.0
113fadee-2fac-41d4-b580-6622688c4d1a_ENSRNOG00000002863	93.0	12.0	57.0	22.0
119bebba-60f6-46dc-8f86-08358aaa0596_ENSRNOG00000002863	505.0	38.0	502.0	58.0
119e5cd9-18dc-4b8f-9d5a-6f69f7a9f1cf_ENSRNOG00000002863	17.0	1.0	15.0	1.0
11d18783-3c63-4e25-ae59-23c24b6e5e6c_ENSRNOG00000002863	114.0	13.0	70.0	34.0
121f2328-9dff-4f59-87c0-fd2ac5019f64_ENSRNOG00000002863	63.0	3.0	39.0	7.0
12219b13-0ab2-48e9-a341-1aeea3c43e5e_ENSRNOG00000002863	104.0	25.0	104.0	45.0
12616654-c4a2-4ed7-8f3e-ca805f8bcb62_ENSRNOG00000002863	15.0	0.0	0.0	2.0
12638e27-8e4e-4e56-996a-822e6a315437_ENSRNOG00000002863	1.0	0.0	4.0	1.0
128b6f76-1790-424b-aa26-73652fc7ada4_ENSRNOG00000002863	28.0	3.0	13.0	2.0
1290a9ce-7de6-4dbc-86d7-e8edabc757e2_ENSRNOG00000002863	31.0	7.0	25.0	5.0
129b5999-9c73-407d-a4c3-02c4023f4395_ENSRNOG00000002863	554.0	61.0	592.0	125.0
12aae6d9-e8fd-4827-8538-dd3347932cdd_ENSRNOG00000002863	69.0	4.0	61.0	1.0
12bca998-71f3-4159-825e-6299670c51ab_ENSRNOG00000002863	313.0	31.0	214.0	57.0
12fa3078-89ef-48d0-99a1-9b35fb240ddf_ENSRNOG00000002863	445.0	53.0	364.0	79.0
12fe5af6-634d-4c66-9e45-94fe0dd223bb_ENSRNOG00000002863	101.0	15.0	70.0	40.0
130b7f4b-f486-48dc-8b42-129fb256015e_ENSRNOG00000002863	82.0	4.0	49.0	3.0
134c0106-ba50-4d38-855e-a69e732fed47_ENSRNOG00000002863	263.0	30.0	205.0	52.0
13544d29-7f95-47ca-9bba-4db3bd0b20ba_ENSRNOG00000002863	94804.0	22876.0	101265.0	43768.0
137b9659-1ec0-4d05-8625-ef04ffe9e99c_ENSRNOG00000002863	352.0	52.0	322.0	166.0
1393f26e-e39e-4c42-afc0-bac69ade5f2e_ENSRNOG00000002863	5.0	0.0	6.0	0.0
139af252-7451-4559-86c8-80e65bc9da26_ENSRNOG00000002863	442.0	67.0	428.0	156.0
13c09560-83a0-4468-bec4-2f3bebcac501_ENSRNOG00000002863	214.0	20.0	156.0	27.0
14383d8a-fd26-47e0-83fb-9ffd0e3566d2_ENSRNOG00000002863	385.0	148.0	313.0	248.0
1438dc25-2c21-4a65-8bfe-beca3cc8bd4c_ENSRNOG00000002863	519.0	130.0	462.0	101.0
144eb14c-b8b4-40ee-8d57-438aee40d374_ENSRNOG00000002863	41.0	1.0	19.0	1.0
145d30da-d348-4596-9420-2f19ed7653a0_ENSRNOG00000002863	405.0	58.0	343.0	81.0
1473173b-c237-4ce2-a54e-a05c444574c6_ENSRNOG00000002863	562.0	76.0	774.0	101.0
154fb04c-57d0-4bd3-8b87-813c460844ef_ENSRNOG00000002863	409.0	76.0	433.0	157.0
15515f60-f3dd-4aeb-886f-e1370a3b30d4_ENSRNOG00000002863	498.0	62.0	437.0	104.0
158272ac-07a8-4a52-bebc-b79b7a2e73ad_ENSRNOG00000002863	291.0	53.0	207.0	33.0
158c0714-0955-4095-8c25-c5db7e08912b-1_ENSRNOG00000002863	7.0	1.0	4.0	0.0
158c0714-0955-4095-8c25-c5db7e08912b_ENSRNOG00000002863	40.0	4.0	17.0	6.0
159123df-e8ca-4060-b596-c47c166c630b_ENSRNOG00000002863	45.0	1.0	61.0	1.0
15b49507-6e61-4d97-955b-a1a08c949632_ENSRNOG00000002863	497.0	29.0	499.0	74.0
15dc59dd-a2b0-42c1-a6e1-5e118f98ef82_ENSRNOG00000002863	714.0	46.0	740.0	83.0
15e1f01e-92f4-4021-9d12-8953cbd750e8_ENSRNOG00000002863	43.0	1.0	31.0	6.0
15fbec90-c7e5-444d-b5ea-1189b300ccb4_ENSRNOG00000002863	231.0	34.0	231.0	38.0
161ce41a-e0f3-4f51-9556-d24a61b58f44_ENSRNOG00000002863	376.0	50.0	325.0	194.0
16201a1d-317d-4050-83e3-4fa5420d93ba_ENSRNOG00000002863	453.0	67.0	374.0	372.0
16304b23-2f28-4456-96bf-551ca8a67e72_ENSRNOG00000002863	19.0	1.0	14.0	7.0
165a03f3-56df-41ac-923d-ab4c77db41de_ENSRNOG00000002863	28.0	13.0	26.0	2.0
165a040d-1d33-44c9-8588-063b49a47d73_ENSRNOG00000002863	427.0	33.0	400.0	74.0
16771fa4-f5d0-4297-b84f-eb67a1f595d1_ENSRNOG00000002863	572.0	80.0	545.0	96.0
16d0d42c-a8a9-42bc-b65f-6ff6e2eaf0f4_ENSRNOG00000002863	4.0	1.0	3.0	0.0
16e2b6b0-b4fa-42de-a832-7d55b6f50dc1_ENSRNOG00000002863	30.0	1.0	8.0	2.0
16ecece0-a9fb-4653-8321-dbb583917a15-1_ENSRNOG00000002863	282.0	76.0	145.0	358.0
16ecece0-a9fb-4653-8321-dbb583917a15_ENSRNOG00000002863	234.0	39.0	134.0	81.0
16f5a22a-f0ef-4fd8-a938-e6233163be06_ENSRNOG00000002863	470.0	445.0	225.0	126.0
1714a7b3-ad08-4c59-b4c7-db6b877b98e3_ENSRNOG00000002863	138.0	18.0	75.0	45.0
1743bad7-a200-4043-88a7-1d75ce6eaa5d_ENSRNOG00000002863	118.0	8.0	96.0	48.0
17874e63-1333-4d25-b334-c226ac604664_ENSRNOG00000002863	121.0	32.0	95.0	52.0
17c0fff3-21bc-4481-b887-e8caaafd1703_ENSRNOG00000002863	137.0	45.0	100.0	48.0
17e90923-6756-47a3-b4c6-70de61a9202a_ENSRNOG00000002863	344.0	81.0	321.0	223.0
182c9960-fc01-4570-a3e6-9f63b2218807_ENSRNOG00000002863	87.0	7.0	54.0	8.0
183efde1-ae3b-4ec9-a2b2-80dd4cf22625_ENSRNOG00000002863	37.0	3.0	39.0	3.0
1844f037-288a-4301-8b49-d01f6429c1f4_ENSRNOG00000002863	44.0	2.0	52.0	3.0
185917e8-6b6d-402e-868f-786402532042_ENSRNOG00000002863	82.0	1.0	51.0	6.0
186ae335-1db1-4a3b-ba11-750c1cef6924_ENSRNOG00000002863	80.0	3.0	64.0	4.0
1873b86f-6e7b-44b9-a496-9311b435ad24_ENSRNOG00000002863	393.0	92.0	274.0	192.0
187a987a-2c8c-406b-99df-d493b1ac5fbf_ENSRNOG00000002863	274.0	32.0	174.0	105.0
189966ca-349a-4af7-82e6-297b189019ff_ENSRNOG00000002863	508.0	58.0	479.0	76.0
18b1f25f-77a0-4625-ae8a-5202071a4da4_ENSRNOG00000002863	22.0	3.0	22.0	4.0
18d016ad-41ed-4c31-8699-3be589095103-1_ENSRNOG00000002863	430.0	54.0	687.0	94.0
18d016ad-41ed-4c31-8699-3be589095103-2_ENSRNOG00000002863	11801.0	1143.0	16711.0	1701.0
18d016ad-41ed-4c31-8699-3be589095103-3_ENSRNOG00000002863	37.0	4.0	55.0	2.0
18d016ad-41ed-4c31-8699-3be589095103_ENSRNOG00000002863	798.0	59.0	1105.0	87.0
18e74da7-215b-4924-b66b-6bfa56dbbb85_ENSRNOG00000002863	740.0	62.0	548.0	133.0
190ac3e3-0e89-49ec-a757-d957d0967c9c_ENSRNOG00000002863	1.0	0.0	2.0	0.0
19571850-3274-4a37-ad2e-57ac2dd6fa9d_ENSRNOG00000002863	157.0	12.0	91.0	53.0
1962cd79-7584-4da4-8e8e-1e99b96a8abc_ENSRNOG00000002863	584.0	46.0	603.0	85.0
19752651-1db4-477f-a112-f404f8355ae4_ENSRNOG00000002863	70.0	2.0	79.0	7.0
19762ee5-6519-46fd-a15b-a494fbdc8985_ENSRNOG00000002863	235.0	34.0	238.0	64.0
1988bfb4-8b60-4bff-959e-e0a717ea6870_ENSRNOG00000002863	26.0	2.0	21.0	3.0
19d3ad5d-e774-4be7-a565-49fbb3d84a42_ENSRNOG00000002863	22.0	0.0	17.0	3.0
19e0f646-3064-4d56-9e13-2fdd725e0f70_ENSRNOG00000002863	75.0	3.0	39.0	3.0
19f0be2d-ea45-4a72-832c-c46a9602875c_ENSRNOG00000002863	166.0	30.0	109.0	82.0
1a510efc-7a72-42d6-ab2f-0f9f0e3bcd70_ENSRNOG00000002863	36.0	6.0	17.0	3.0
1a65b4d4-af41-4616-a57f-25bc5a694ae6_ENSRNOG00000002863	9609.0	949.0	16335.0	1940.0
1a803013-af74-4328-b045-ce6eecd32ebc_ENSRNOG00000002863	278.0	3.0	13.0	0.0
1a84cb20-2ee1-408b-860c-e92482e31d3f_ENSRNOG00000002863	216.0	27.0	211.0	35.0
1a85d281-9e71-4722-a3ec-162df40ffb24_ENSRNOG00000002863	416.0	92.0	277.0	132.0
1aa918f3-e58d-4ee5-931e-1edb68830db0_ENSRNOG00000002863	43.0	4.0	29.0	9.0
1ac690b7-897e-4bfc-9718-51324e8501bb_ENSRNOG00000002863	40.0	3.0	25.0	7.0
1ae7b525-21f0-4f8c-9747-7b265e4130a7_ENSRNOG00000002863	138.0	19.0	84.0	47.0
1ae83be2-eab2-4d77-95f6-33f1477abb79_ENSRNOG00000002863	885.0	168.0	766.0	130.0
1afab20c-cfd3-4f4a-b830-cecb7946fa06_ENSRNOG00000002863	526.0	67.0	608.0	200.0
1b6d2def-95d7-43f3-aa5a-6bf7f293c2ae-1_ENSRNOG00000002863	365.0	42.0	277.0	49.0
1b6d2def-95d7-43f3-aa5a-6bf7f293c2ae_ENSRNOG00000002863	714.0	268.0	472.0	233.0
1b6e942d-e9a3-4fe9-a0b4-a5ec158e1178_ENSRNOG00000002863	138.0	24.0	112.0	62.0
1b720729-5b39-48e5-a81b-ea210e49de8b_ENSRNOG00000002863	207.0	33.0	190.0	35.0
1b748ce8-4ed8-437d-8513-5b0bd2ffd729_ENSRNOG00000002863	280.0	11.0	220.0	49.0
1b95ce7d-ba75-4176-85e5-5bc34f50a7f3_ENSRNOG00000002863	324.0	28.0	303.0	39.0
1bb94390-07a6-4a65-9a54-da5ac09d7807_ENSRNOG00000002863	174.0	25.0	182.0	31.0
1bba5ed8-2448-4dee-82d5-92752fb423dd_ENSRNOG00000002863	367.0	80.0	299.0	48.0
1bbfd27c-49ea-444f-b114-690951cfb38f_ENSRNOG00000002863	391.0	399.0	1618.0	1151.0
1bc35623-6c5c-4a28-a607-50b90b45ffac_ENSRNOG00000002863	166.0	32.0	147.0	21.0
1c1ffd1c-117b-4c6d-9cf6-430ae20d31bb_ENSRNOG00000002863	275.0	38.0	236.0	93.0
1c20fcb2-7813-40db-af92-1fa518820ccb_ENSRNOG00000002863	123.0	24.0	91.0	62.0
1c5c93ec-94bc-424f-86e5-03400d78960f_ENSRNOG00000002863	55.0	5.0	43.0	6.0
1c965047-610c-42e2-8082-b21ff602a141_ENSRNOG00000002863	688.0	87.0	1182.0	100.0
1c9fdfaa-9ba8-4acc-bff3-b755f31b2dbe_ENSRNOG00000002863	519.0	51.0	556.0	137.0
1cab5792-4163-4dff-9417-8f836597aa3a_ENSRNOG00000002863	511.0	59.0	530.0	120.0
1d07ed1a-f9d6-4d1f-b4d3-efc2515f8959-1_ENSRNOG00000002863	2001.0	221.0	2201.0	640.0
1d07ed1a-f9d6-4d1f-b4d3-efc2515f8959-2_ENSRNOG00000002863	798.0	67.0	819.0	142.0
1d07ed1a-f9d6-4d1f-b4d3-efc2515f8959_ENSRNOG00000002863	266.0	61.0	237.0	125.0
1d375419-b08a-4863-add7-d1e3801659eb_ENSRNOG00000002863	575.0	78.0	623.0	88.0
1d5cbf87-0fbf-458f-a940-379f27cdc1ef_ENSRNOG00000002863	46.0	1.0	25.0	1.0
1d691bf8-c0fc-4893-9056-04254734b8f5_ENSRNOG00000002863	418.0	32.0	371.0	54.0
1d850fb4-3056-46ee-84ef-d0c6762f1763_ENSRNOG00000002863	479.0	69.0	494.0	134.0
1db2f6cc-b257-412a-820d-44972953a3fe_ENSRNOG00000002863	25.0	56.0	20.0	8.0
1dc50082-e738-4cc4-ade6-4b329addcc01_ENSRNOG00000002863	500.0	33.0	498.0	67.0
1dd4a289-8af7-4d75-aed6-8a496263917a_ENSRNOG00000002863	3.0	0.0	0.0	0.0
1debcb96-a1bb-4cc1-a050-9e56d5aff094_ENSRNOG00000002863	160.0	32.0	154.0	39.0
1df0830d-540a-49d6-882c-e0e40e6a446e_ENSRNOG00000002863	142.0	9.0	78.0	23.0
1e04d267-02d5-4750-a0d3-ff7fa2b49c4b_ENSRNOG00000002863	284.0	110.0	199.0	170.0
1e0572be-26f4-4533-a4af-9782837661ab_ENSRNOG00000002863	1079.0	61.0	729.0	70.0
1e1826ee-13b3-4087-9c09-28fa6fb68c0e_ENSRNOG00000002863	135.0	25.0	88.0	63.0
1e2293c9-5483-4d08-9c12-963f2c806a80_ENSRNOG00000002863	137.0	19.0	90.0	38.0
1e2d2948-8023-4ce6-8270-e79f7c28431e_ENSRNOG00000002863	40.0	5.0	21.0	12.0
1e5ff79a-154b-4e14-b7ee-0419353c69c9_ENSRNOG00000002863	99.0	12.0	46.0	41.0
1e728d35-9584-4868-8f03-bb35a5e24084_ENSRNOG00000002863	244.0	40.0	176.0	114.0
1e817d27-81a1-4122-9491-018e4ab13646_ENSRNOG00000002863	24.0	3.0	9.0	3.0
1ee5c2a9-6cfc-4760-94c3-9311685a0a90_ENSRNOG00000002863	504.0	58.0	501.0	87.0
1f1163c8-0a61-439c-afbd-51c0c246628f_ENSRNOG00000002863	467.0	152.0	562.0	533.0
1f29db75-919f-4f90-8e89-e37ebe7c1de0_ENSRNOG00000002863	155.0	30.0	86.0	80.0
1f2cca2a-5232-4e96-9db4-928a0f96bbdd_ENSRNOG00000002863	287.0	30.0	231.0	80.0
1f3e9b2e-ac7b-4ebe-b420-04af025ddb74_ENSRNOG00000002863	505.0	43.0	431.0	57.0
1f49803b-ff15-492f-91aa-092017c1af0c_ENSRNOG00000002863	9.0	0.0	9.0	0.0
1f8ba5b5-50bd-4966-afac-7fbf6127e375_ENSRNOG00000002863	296.0	113.0	200.0	336.0
1fb7c682-4e48-4c11-b9bc-92714069f59d_ENSRNOG00000002863	197.0	15.0	162.0	39.0
1fbb6687-9e1a-4340-9571-ba6b058464d4_ENSRNOG00000002863	392.0	81.0	283.0	148.0
1fc4f00b-1d5c-403a-ab16-9b2cb3222b71_ENSRNOG00000002863	41.0	2.0	28.0	0.0
1fdf59ff-5832-4022-8d15-d5d86d6f17b1_ENSRNOG00000002863	122.0	25.0	76.0	43.0
1fe0e750-1bd7-4c9e-a5e9-6f1b49e9444f_ENSRNOG00000002863	426.0	51.0	355.0	123.0
1fe8759c-e359-4a0a-92d3-b8ebb215a605_ENSRNOG00000002863	87.0	2.0	62.0	9.0
1ff35e82-5eac-4023-9625-e2ead014fbd5_ENSRNOG00000002863	170.0	5.0	124.0	22.0
1ffb251c-fae5-45fb-bf21-0c94d43f3f1f-1_ENSRNOG00000002863	697.0	155.0	720.0	98.0
1ffb251c-fae5-45fb-bf21-0c94d43f3f1f_ENSRNOG00000002863	64.0	9.0	58.0	8.0
200ecdd3-5823-41fb-a841-4e3313a1359c_ENSRNOG00000002863	1.0	0.0	0.0	0.0
20572db5-0fab-4b89-a72b-03e19e48181e-1_ENSRNOG00000002863	7.0	0.0	7.0	1.0
20572db5-0fab-4b89-a72b-03e19e48181e_ENSRNOG00000002863	51.0	4.0	28.0	6.0
207d113a-94d2-4b06-bd8a-457b3f470837-3_ENSRNOG00000002863	10590.0	617.0	3893.0	1421.0
20853490-f6ff-4b17-b9dc-0578acc08458_ENSRNOG00000002863	25.0	4.0	14.0	2.0
20881d19-aa79-4c01-820f-45adb3b3fb27_ENSRNOG00000002863	331.0	91.0	241.0	126.0
20b8cb7c-b7ed-460b-8baf-0aeb0441f86a_ENSRNOG00000002863	496.0	85.0	416.0	230.0
20c9cd81-b888-43e7-99ce-8106d5ec8f2f_ENSRNOG00000002863	129.0	15.0	125.0	65.0
20ce3029-5f0b-40e3-ab2b-bbac45725ad2_ENSRNOG00000002863	83.0	3.0	54.0	7.0
20e38b67-79ed-4bf3-b139-de4c46be0591_ENSRNOG00000002863	443.0	55.0	709.0	88.0
21264065-a815-4dcf-9157-52fe4e0d467c_ENSRNOG00000002863	261.0	170.0	149.0	159.0
2149ae66-98c0-450c-8ca0-7d79306ca721_ENSRNOG00000002863	60.0	15.0	43.0	19.0
217854fe-8fe0-49af-af57-cf2332bf1afd_ENSRNOG00000002863	895.0	88.0	914.0	168.0
21b59856-f521-49c1-a638-07b0733f54ea_ENSRNOG00000002863	10.0	0.0	3.0	2.0
21d29ef1-fc7b-42e0-90b0-c4a21e7969dc-1_ENSRNOG00000002863	12.0	4.0	13.0	1.0
21d29ef1-fc7b-42e0-90b0-c4a21e7969dc_ENSRNOG00000002863	131.0	20.0	97.0	48.0
21db7f08-76bd-4490-93b7-2fc551a1690c_ENSRNOG00000002863	314.0	48.0	219.0	104.0
2215d8a3-ef3b-4d41-be43-78a2afe73bd0_ENSRNOG00000002863	372.0	64.0	227.0	115.0
222660e3-c29d-43c7-9909-9a0654fc95d3_ENSRNOG00000002863	365.0	66.0	407.0	93.0
222f35bd-f740-4134-9334-c878dad2faa4_ENSRNOG00000002863	49.0	3.0	47.0	5.0
227aea11-8982-4263-9a24-45bf0c6e9de4_ENSRNOG00000002863	430.0	48.0	521.0	71.0
229095ff-7ce0-4ce1-94d4-0059ceba345b_ENSRNOG00000002863	11.0	0.0	3.0	0.0
22b143bc-f7d5-4264-8171-3f1761d4d747_ENSRNOG00000002863	251.0	57.0	233.0	72.0
22d15af1-0361-4f71-be48-410fc42f0207_ENSRNOG00000002863	51.0	0.0	27.0	2.0
22dbf31d-864f-40ab-a8d5-526f482ded6f_ENSRNOG00000002863	488.0	56.0	476.0	115.0
22f70c1e-bdb0-4c4b-a695-42fc464d3ff5_ENSRNOG00000002863	28.0	4.0	34.0	2.0
230ca3c8-ec2a-499f-8b2a-98276b6a50cf_ENSRNOG00000002863	77.0	8.0	35.0	11.0
230ecdac-cb42-44ef-834f-94433a345108_ENSRNOG00000002863	308.0	64.0	205.0	81.0
230f4128-1bd6-40e3-96ff-385ba5511a00_ENSRNOG00000002863	346.0	36.0	294.0	53.0
230f95fe-f1a5-42c8-a63a-1e2e91e02c74_ENSRNOG00000002863	51.0	3.0	26.0	3.0
231eee0c-cfee-4bd6-b234-55503fbbb880_ENSRNOG00000002863	44.0	3.0	16.0	4.0
237b8a60-8b3b-4380-afae-e4121bdde7d1_ENSRNOG00000002863	493.0	104.0	539.0	127.0
246aca8b-6b26-41b4-a799-a99f693f16c2_ENSRNOG00000002863	263.0	39.0	208.0	63.0
246e2b9f-486b-45c7-9e75-86a9381d2774_ENSRNOG00000002863	127.0	24.0	101.0	44.0
247daa73-98ba-4a5f-a147-ada39641be98_ENSRNOG00000002863	859.0	151.0	998.0	239.0
2498457b-2029-4389-a5ca-7b4c9fa6169c_ENSRNOG00000002863	10.0	0.0	9.0	1.0
24d1ec3b-0f70-44b9-a038-2cd6910f730d_ENSRNOG00000002863	404.0	67.0	346.0	120.0
25979bf4-d51e-45c6-a921-675c1ce5f143_ENSRNOG00000002863	126.0	9.0	55.0	21.0
25989e69-06d9-4833-84e1-8a60c4ca57a2_ENSRNOG00000002863	442.0	44.0	279.0	44.0
25ba8dc2-059e-4d17-9766-68aa47d3b908_ENSRNOG00000002863	590.0	72.0	569.0	91.0
25c7fb99-258e-4eee-bf27-f3f37fe36b68_ENSRNOG00000002863	124.0	4.0	71.0	5.0
2612e5b3-2eb0-48f9-bba6-8f10856107c6_ENSRNOG00000002863	291.0	20.0	203.0	58.0
2622ced8-8110-4c0e-b78f-11217ec8f939_ENSRNOG00000002863	643.0	125.0	553.0	232.0
2646055c-c98b-4753-a531-9e129e59b212_ENSRNOG00000002863	127.0	34.0	80.0	46.0
26669517-4913-4d15-9b50-8af419182435_ENSRNOG00000002863	41.0	3.0	55.0	3.0
266a91a9-384b-4275-a8de-7bacd020d55b_ENSRNOG00000002863	471.0	179.0	461.0	107.0
27248f6d-ae51-448d-a463-1b051323a3ac_ENSRNOG00000002863	60.0	5.0	28.0	8.0
27606ece-95b6-487d-8153-d2a7e61863f7_ENSRNOG00000002863	582.0	195.0	151.0	23.0
2768cd8e-24a7-4357-9804-fd4ccf953350_ENSRNOG00000002863	77.0	9.0	71.0	8.0
2772f6f6-5f43-4410-adec-5a4024760ba5_ENSRNOG00000002863	180.0	30.0	160.0	34.0
2776e907-5c7d-4232-96c5-04db3c791f05_ENSRNOG00000002863	563.0	57.0	450.0	96.0
2785a94b-128c-4e96-aca2-23a139ed7221_ENSRNOG00000002863	55.0	10.0	33.0	15.0
27ccd4ae-64cf-4096-9210-e702931215cb_ENSRNOG00000002863	478.0	50.0	369.0	114.0
27fc7997-239b-4ea3-9eea-50c9bfca7363_ENSRNOG00000002863	21.0	0.0	8.0	1.0
282e656d-96a4-4d5a-8996-f6608ef33fc6-1_ENSRNOG00000002863	2831.0	573.0	3524.0	1330.0
282e656d-96a4-4d5a-8996-f6608ef33fc6-2_ENSRNOG00000002863	494.0	57.0	426.0	110.0
282e656d-96a4-4d5a-8996-f6608ef33fc6_ENSRNOG00000002863	210.0	52.0	221.0	87.0
282f6617-2e36-4ee8-8a04-3ae33d4b5ec4_ENSRNOG00000002863	86184.0	21279.0	95847.0	39115.0
28319989-970c-431f-8f56-fe4a1ef76faa_ENSRNOG00000002863	54.0	4.0	66.0	1.0
28544949-c637-481b-8e94-ef4655cc7334_ENSRNOG00000002863	106.0	20.0	61.0	52.0
285b840f-ded5-428c-ae78-fc27c92eb5b2_ENSRNOG00000002863	168.0	21.0	128.0	26.0
2862c748-9464-4feb-afa7-233299562c8d_ENSRNOG00000002863	71.0	4.0	51.0	4.0
286da94a-5ac2-47b9-b101-1a0ecc6db8f5_ENSRNOG00000002863	409.0	91.0	321.0	277.0
2885f59d-c2de-432e-987c-3be128d736cc-1_ENSRNOG00000002863	8.0	1.0	1.0	0.0
2885f59d-c2de-432e-987c-3be128d736cc_ENSRNOG00000002863	50.0	3.0	40.0	4.0
289926f9-df22-44f0-91a0-28559038edcb_ENSRNOG00000002863	496.0	96.0	676.0	112.0
28bc9dbc-b8fe-48dd-8007-6d71d001b841_ENSRNOG00000002863	394.0	52.0	342.0	41.0
28f774c1-33e8-419e-a25a-2ca35910a89e_ENSRNOG00000002863	109.0	13.0	69.0	29.0
290528e6-bd54-4b79-a2f1-a13a87d9f6bb_ENSRNOG00000002863	482.0	71.0	324.0	330.0
29086e07-fdf7-4a9a-b98b-02d2e839a36e_ENSRNOG00000002863	73.0	4.0	53.0	2.0
291232f3-35c6-4012-b024-66b637b30b65_ENSRNOG00000002863	387.0	75.0	403.0	107.0
29169fbe-ea7e-4b77-8fe8-c127c20f03dd_ENSRNOG00000002863	343.0	22.0	303.0	36.0
2949d539-7a07-4ff8-9216-cb6c6fc62676_ENSRNOG00000002863	34.0	4.0	15.0	3.0
2956fa7b-6eb3-4cc8-a684-c8e613502f47_ENSRNOG00000002863	405.0	38.0	379.0	52.0
296bfa6d-b927-4fcb-9e87-84fe44559559_ENSRNOG00000002863	279.0	38.0	209.0	95.0
2986fea4-8f53-488d-bc41-9c2061e16889_ENSRNOG00000002863	16.0	4.0	15.0	2.0
29a07cf6-7e3d-4a6d-919b-179b5663dba9_ENSRNOG00000002863	38.0	4.0	27.0	3.0
29b286aa-6c38-4dfa-953e-5322573ddd42_ENSRNOG00000002863	2.0	0.0	1.0	0.0
29b6a935-b3c1-48ad-9dd6-6c74075eef5b_ENSRNOG00000002863	7.0	1.0	12.0	0.0
29c58697-a082-489a-9a90-9058a7254416_ENSRNOG00000002863	681.0	65.0	768.0	107.0
29d515e2-c3fd-49d6-823e-c1a94589066e_ENSRNOG00000002863	124.0	6.0	120.0	7.0
29e26726-c981-42fa-a541-464fd3e16c95_ENSRNOG00000002863	424.0	39.0	328.0	184.0
2a2a58ff-e258-46f3-af62-3d43e3937ce3_ENSRNOG00000002863	191.0	78.0	2960.0	30.0
2a3d85eb-e387-4048-a7ba-7fa2935622bb_ENSRNOG00000002863	390.0	65.0	279.0	139.0
2a54c1ac-fea5-423b-adbc-2b6e900fb7aa_ENSRNOG00000002863	41.0	4.0	12.0	5.0
2a6358f5-eb7b-4362-8ad8-8a8df0e2aa17_ENSRNOG00000002863	470.0	268.0	312.0	190.0
2a83ac36-719c-46c0-be3c-b31eec253b16-1_ENSRNOG00000002863	16.0	1.0	19.0	3.0
2a83ac36-719c-46c0-be3c-b31eec253b16_ENSRNOG00000002863	5.0	0.0	1.0	0.0
2ac2b3bd-4f14-4795-95c8-ff9be7da6284_ENSRNOG00000002863	164.0	24.0	103.0	91.0
2afa8c85-427e-458a-b46c-1612ad55fdfe_ENSRNOG00000002863	208.0	30.0	325.0	85.0
2b02beca-7fb0-4bb1-82c2-befe6a65455b_ENSRNOG00000002863	391.0	62.0	449.0	63.0
2b140dc7-af23-4da3-bf91-1a70824ef648_ENSRNOG00000002863	416.0	56.0	304.0	51.0
2b218a12-d481-4d03-acd0-64b1d257aab8_ENSRNOG00000002863	1017.0	24.0	1289.0	2561.0
2b5cc89a-8727-43d4-b66f-bddc6d7ba3da_ENSRNOG00000002863	172.0	22.0	144.0	33.0
2b5de5f7-d68f-4cf6-a523-ccebfee2482f_ENSRNOG00000002863	451.0	91.0	265.0	93.0
2b7c13af-41b2-47bd-9535-505a765dd537_ENSRNOG00000002863	759.0	507.0	978.0	2117.0
2b963121-912c-4fce-be2f-5fbf128d7e8a_ENSRNOG00000002863	19.0	3.0	5.0	1.0
2b9d9e49-d628-462e-8f00-7bd4f4b318d2_ENSRNOG00000002863	146.0	20.0	93.0	59.0
2bc3376a-4323-4024-98a9-bd3c70fa971a_ENSRNOG00000002863	525.0	41.0	548.0	73.0
2bc91be5-6677-4a59-b91e-d3dbe599b54f_ENSRNOG00000002863	55.0	1.0	51.0	2.0
2c168a05-14c9-49c4-a965-2d578e99ae0c_ENSRNOG00000002863	446.0	46.0	327.0	81.0
2c43fa24-b5cc-4d09-8465-75157932d8a8_ENSRNOG00000002863	49.0	5.0	31.0	11.0
2c504490-75ce-4e8a-903c-fdec2f8f8481_ENSRNOG00000002863	9.0	0.0	2.0	3.0
2c6d8719-44c8-4bf6-873c-8cfebd49685a_ENSRNOG00000002863	478.0	57.0	699.0	89.0
2c811435-2198-497f-b181-b62c1edbf2a0_ENSRNOG00000002863	623.0	98.0	534.0	205.0
2c918358-4fce-47c9-bdd7-c222684ae86d_ENSRNOG00000002863	6.0	1.0	7.0	2.0
2c94daa2-c969-4190-b751-d66dd65ffe41_ENSRNOG00000002863	155.0	24.0	137.0	23.0
2cf3d4f6-106b-4178-981c-b54138b586fb_ENSRNOG00000002863	164.0	28.0	97.0	75.0
2cfee498-3205-4a12-91b9-4b627513ab2a_ENSRNOG00000002863	174.0	22.0	120.0	28.0
2d9faee4-798a-4f27-bd26-37d4d8cf4138_ENSRNOG00000002863	437.0	39.0	359.0	90.0
2dca4ff1-7db2-4868-b924-7364bf721bb5_ENSRNOG00000002863	380.0	82.0	264.0	163.0
2dfe71b1-dade-45d4-bd32-9e901fc8a944_ENSRNOG00000002863	330.0	32.0	238.0	35.0
2e0ff8a4-0bbb-41c9-bf67-9a7ac3987fb0_ENSRNOG00000002863	227.0	37.0	155.0	63.0
2e29e77e-4468-4d60-b94a-a19c6882fd9e_ENSRNOG00000002863	56.0	2.0	28.0	5.0
2e574692-c2d4-4a1b-8f55-c776c8c29e7d_ENSRNOG00000002863	152.0	28.0	112.0	18.0
2e68ee16-7ecc-4ba5-9218-4e563878dad7_ENSRNOG00000002863	19.0	1.0	19.0	7.0
2e8c918f-c254-4b7b-997e-46930f339ecf_ENSRNOG00000002863	5.0	2.0	2.0	0.0
2eb7f268-9616-4cd0-8d5b-a9e95fbf811b_ENSRNOG00000002863	577.0	48.0	484.0	63.0
2eeeab52-5fa2-4899-9aff-ab72cbf6de8d_ENSRNOG00000002863	8.0	0.0	7.0	1.0
2f1badea-37b2-40d3-92b5-c42ddb8e0b95_ENSRNOG00000002863	329.0	53.0	358.0	86.0
2f217715-297e-419a-9a9d-8b063a1f6170_ENSRNOG00000002863	439.0	35.0	389.0	60.0
2f3a49e2-4192-45c2-b449-13ddc2477161_ENSRNOG00000002863	34.0	2.0	17.0	1.0
2f8db326-fba5-41aa-806e-132e4fecf1ff_ENSRNOG00000002863	127.0	23.0	99.0	45.0
2fa04c86-32df-4dd4-b4c9-e3c07b8cd7e6_ENSRNOG00000002863	75.0	8.0	56.0	10.0
2ff3c9f2-4a22-435f-9476-3ba440336f25_ENSRNOG00000002863	398.0	34.0	286.0	69.0
3025615c-e83c-4390-a80f-2a6f4af5b1a8_ENSRNOG00000002863	45.0	1.0	23.0	4.0
30331d6d-4fca-4435-8854-3a0a76f6f53a_ENSRNOG00000002863	202.0	33.0	252.0	30.0
30853eb9-dc86-4a1e-ab1c-8ee68bbd4e66-1_ENSRNOG00000002863	207.0	30.0	198.0	43.0
30853eb9-dc86-4a1e-ab1c-8ee68bbd4e66_ENSRNOG00000002863	7.0	1.0	3.0	2.0
30b360f5-287e-4b56-87a4-02cf547f1ced_ENSRNOG00000002863	287.0	23.0	4244.0	469.0
30b798be-93f5-435e-9f20-6bf44bed4791_ENSRNOG00000002863	34.0	5.0	33.0	4.0
30bb27a8-6a7f-4090-8c30-e16a669c48ad_ENSRNOG00000002863	161.0	23.0	117.0	81.0
30be19a5-2b58-415e-86e4-d959812ccaaf_ENSRNOG00000002863	208.0	47.0	194.0	75.0
30c2b195-2d60-4e17-b971-e70d5d1774d4_ENSRNOG00000002863	269.0	45.0	237.0	104.0
30f2d287-1882-468c-b826-7b31dfd487c5_ENSRNOG00000002863	123.0	26.0	88.0	51.0
31726e9e-e02a-45ca-b7fd-7a132249d91a_ENSRNOG00000002863	40.0	7.0	16.0	7.0
318dfb19-dd14-4938-bbdb-634631598a68_ENSRNOG00000002863	437.0	222.0	377.0	280.0
31beb59e-bd17-40a3-a289-b6fa44b237fd_ENSRNOG00000002863	415.0	76.0	316.0	82.0
31e451ab-79bc-493a-89ab-23ce8fcbb715_ENSRNOG00000002863	410.0	28.0	339.0	55.0
31ff927e-5d68-46e8-87ea-c5c6ef0c42fd_ENSRNOG00000002863	483.0	49.0	327.0	101.0
3235a566-d5d7-4308-abfa-8a4049edd7da_ENSRNOG00000002863	45.0	2.0	33.0	2.0
3237ab9c-29e9-4cd2-be82-18a468aff4af_ENSRNOG00000002863	80.0	6.0	42.0	7.0
3246396c-e876-45d6-8cd3-dada0f0ae1fd_ENSRNOG00000002863	10.0	2.0	13.0	1.0
326ee2a4-9244-4132-ad62-174a39f44356_ENSRNOG00000002863	1793.0	180.0	1257.0	252.0
327636cc-a0e2-476b-b08d-2e9e2b9fdbf6_ENSRNOG00000002863	25.0	11.0	42.0	5.0
32975fe8-4c48-45b2-b035-619b620da924_ENSRNOG00000002863	129.0	17.0	72.0	59.0
32f743bb-6191-4c13-a7c4-ca84140e98ed_ENSRNOG00000002863	6.0	0.0	5.0	2.0
32ffffc1-7266-4095-ba92-b7986537b0c0_ENSRNOG00000002863	230.0	33.0	225.0	38.0
333b18f5-3595-4387-a52f-32c5b335c6ed_ENSRNOG00000002863	194.0	36.0	222.0	42.0
33629c02-7458-4c19-bbda-8b3247fd2abd_ENSRNOG00000002863	62.0	8.0	49.0	4.0
33846ffb-2723-4cbd-ad69-b19b80e026af_ENSRNOG00000002863	419.0	29.0	379.0	95.0
339c6ce8-8733-41cc-98cc-a58b7577a809_ENSRNOG00000002863	75.0	5.0	42.0	6.0
33b000ea-09fe-4188-9791-e7f974c3c303_ENSRNOG00000002863	223.0	14.0	164.0	46.0
33b0190c-62f1-4445-9a12-514bd3d2e05b_ENSRNOG00000002863	20.0	1.0	10.0	0.0
33b296f5-9b6b-4dbc-a619-57c62285f205_ENSRNOG00000002863	292.0	97.0	177.0	84.0
33d00dad-aba4-4eae-94e0-373125142c64_ENSRNOG00000002863	15.0	2.0	10.0	4.0
33d525b8-058b-4f59-bbdb-f678f6a50005_ENSRNOG00000002863	160.0	30.0	174.0	22.0
33d5cc92-ec87-480b-ae38-a137128b2729_ENSRNOG00000002863	204.0	38.0	224.0	40.0
342ed99f-73f7-4040-a7ed-6dd8f47fab89_ENSRNOG00000002863	394.0	41.0	348.0	70.0
34524994-217b-41b8-a773-cc39e7e9a97f_ENSRNOG00000002863	123.0	20.0	80.0	53.0
34588a00-26c5-4c8b-be76-4f1a6105a479_ENSRNOG00000002863	448.0	57.0	357.0	276.0
347ca1d1-a8d3-46da-8f23-7d8f7c5d6a8d_ENSRNOG00000002863	470.0	50.0	331.0	112.0
353d1afd-1453-4a60-b11b-7ef08b12e504_ENSRNOG00000002863	170.0	26.0	102.0	86.0
354afafe-3398-4574-bc55-f14a03ff2b76_ENSRNOG00000002863	3.0	1.0	2.0	0.0
35acaf72-9078-4ed3-9440-e0c91d672ef5_ENSRNOG00000002863	399.0	720.0	1806.0	1737.0
35ba4856-7e9a-418e-a1e3-9835d48fc582_ENSRNOG00000002863	123.0	26.0	103.0	53.0
35fec0d0-30f4-4189-b592-02230e794b2d_ENSRNOG00000002863	80.0	1.0	94.0	4.0
3617263d-b4f4-4a14-b2bf-1af1a7dc3b2a_ENSRNOG00000002863	49.0	4.0	43.0	8.0
361abcf2-041a-44fb-9d62-c7f70c7c52a2_ENSRNOG00000002863	42.0	25.0	28.0	4.0
36355e30-43d2-4f2f-8089-87bc252a6814_ENSRNOG00000002863	16.0	2.0	12.0	3.0
3646105d-4b85-45c2-96aa-dd22e16f5ec3_ENSRNOG00000002863	94.0	7.0	49.0	13.0
36643285-454c-47cf-b4b6-1e6dd3d98af0_ENSRNOG00000002863	66.0	3.0	40.0	2.0
3682e1a2-2ec9-47e8-abbb-ebc28521dbe0_ENSRNOG00000002863	365.0	75.0	351.0	64.0
3686662a-f564-4dae-8bb3-568e56aacaaf-1_ENSRNOG00000002863	374.0	29.0	332.0	42.0
3686662a-f564-4dae-8bb3-568e56aacaaf_ENSRNOG00000002863	517.0	56.0	731.0	53.0
369140ac-e652-4f02-9879-6c991139c34d_ENSRNOG00000002863	349.0	77.0	231.0	101.0
3693ca1a-51c4-4906-9600-3b9759011d1c_ENSRNOG00000002863	87.0	4.0	62.0	6.0
36a2cac1-2a16-4f55-85b2-d68b1bf8e97e_ENSRNOG00000002863	89.0	9.0	51.0	5.0
36aa37d8-99fd-4e61-86f8-24a7bc40af98_ENSRNOG00000002863	409.0	1150.0	403.0	15.0
36be0477-48bb-4c70-9212-68aaedf6ce55_ENSRNOG00000002863	74.0	3.0	63.0	5.0
36e63fd3-b638-48e9-837b-539704baa331_ENSRNOG00000002863	195.0	33.0	124.0	80.0
36ef7615-939f-4d81-910b-8ee0bd96cfab_ENSRNOG00000002863	148.0	25.0	104.0	77.0
36ef8151-9c23-41e7-97a6-0f2a99374c09_ENSRNOG00000002863	205.0	24.0	203.0	62.0
36f9a246-68b3-4e9c-90bc-c9aaef02bd96_ENSRNOG00000002863	79.0	6.0	62.0	7.0
3778cdd8-72ab-422e-be71-e98465a70d41_ENSRNOG00000002863	397.0	47.0	274.0	38.0
378e9179-21bf-4213-a3a3-596f0c07d1de_ENSRNOG00000002863	486.0	85.0	526.0	106.0
379e47ba-2e36-4698-b75a-16dfd8c1ee1f_ENSRNOG00000002863	69.0	7.0	64.0	10.0
37ddf29d-b693-4c60-8c17-4a8345d4b0cd_ENSRNOG00000002863	414.0	76.0	426.0	144.0
37e70d55-78ff-4956-b3a7-e76bf6beee56_ENSRNOG00000002863	688.0	228.0	591.0	128.0
380125d6-ab8a-49da-b194-6d4f27789599_ENSRNOG00000002863	423.0	36.0	319.0	68.0
38114274-d181-42fe-98ec-153b3ff16fff-1_ENSRNOG00000002863	1553.0	9.0	124.0	10.0
38114274-d181-42fe-98ec-153b3ff16fff_ENSRNOG00000002863	182.0	7.0	77.0	11.0
38354a3d-5c08-430e-8e62-d11d494bb95b_ENSRNOG00000002863	134.0	14.0	101.0	51.0
38530922-b12a-4b14-8cc7-5609188ca357_ENSRNOG00000002863	70.0	2.0	42.0	3.0
3865f25f-6c89-43e0-b928-50ab04a6d128_ENSRNOG00000002863	385.0	48.0	364.0	82.0
38681080-2ba0-40b7-88f0-5e0d249dd410_ENSRNOG00000002863	638.0	73.0	841.0	119.0
3895549c-eb48-4475-8e49-b01caf4b3465_ENSRNOG00000002863	507.0	49.0	467.0	82.0
38969c82-5c0e-474b-8b0d-63292aa6299a_ENSRNOG00000002863	70.0	6.0	56.0	6.0
38d8a35f-fc52-4334-a793-ee0ddd17dc19_ENSRNOG00000002863	9.0	0.0	2.0	0.0
38e1f4d9-7495-41dc-941f-da2ca7ec7e86_ENSRNOG00000002863	193.0	29.0	172.0	33.0
38eb4712-c538-42da-86dd-94027d4ebf10_ENSRNOG00000002863	177.0	33.0	114.0	81.0
39146603-e481-4420-89a3-f67d3b7a680c_ENSRNOG00000002863	24.0	0.0	13.0	4.0
391f1a09-6c71-4808-bbc7-52f49f0b2fb3-1_ENSRNOG00000002863	13.0	2.0	8.0	2.0
391f1a09-6c71-4808-bbc7-52f49f0b2fb3_ENSRNOG00000002863	40.0	4.0	38.0	2.0
39576d59-26d1-4448-bcbe-4bdbb283d16d_ENSRNOG00000002863	143.0	12.0	108.0	13.0
39cb2871-1dcf-482d-8637-daf7bf9733e1-1_ENSRNOG00000002863	500.0	45.0	423.0	63.0
39cb2871-1dcf-482d-8637-daf7bf9733e1_ENSRNOG00000002863	356.0	45.0	276.0	50.0
39e29908-7d06-4d81-a5e8-990c196c92ac_ENSRNOG00000002863	212.0	25.0	186.0	29.0
39f3af9e-4836-4d8a-ac64-9d9f23fa7361_ENSRNOG00000002863	8.0	0.0	6.0	2.0
3a010ba1-56b8-4d51-a801-3054243175d1_ENSRNOG00000002863	53.0	3.0	91.0	7.0
3a07b076-2560-4336-90e3-565db0142fe1_ENSRNOG00000002863	193.0	27.0	144.0	38.0
3a5a041b-4ea5-475d-a088-86efd7d12350_ENSRNOG00000002863	654.0	47.0	740.0	102.0
3a5cd849-e520-4468-ab5c-d5238843b4a6_ENSRNOG00000002863	302.0	104.0	185.0	82.0
3a6e00ed-6278-42af-80be-ec1b23dd3890_ENSRNOG00000002863	435.0	51.0	503.0	92.0
3aa3106f-ef1c-4b05-93bc-ca5cbfae250b_ENSRNOG00000002863	194.0	23.0	182.0	22.0
3ad85a23-be35-43f9-b01a-ca1948bdeadd_ENSRNOG00000002863	202.0	27.0	201.0	30.0
3aee00ca-1eec-411e-b662-ee9bda9e2d88_ENSRNOG00000002863	364.0	25.0	239.0	47.0
3affdb9c-2f72-4559-bac3-0e75528f1432_ENSRNOG00000002863	353.0	71.0	220.0	106.0
3b1c348d-e615-4d76-8001-1717c958b039_ENSRNOG00000002863	230.0	32.0	211.0	43.0
3b1d50b9-33d4-4a40-9034-85091b06d5c9_ENSRNOG00000002863	213.0	31.0	124.0	45.0
3b577148-5f78-4929-a69a-5564e5c8b1ec-1_ENSRNOG00000002863	1437.0	676.0	1376.0	731.0
3b577148-5f78-4929-a69a-5564e5c8b1ec-2_ENSRNOG00000002863	183.0	36.0	159.0	73.0
3b577148-5f78-4929-a69a-5564e5c8b1ec_ENSRNOG00000002863	284.0	75.0	266.0	104.0
3b6dee5a-0254-4b71-8db3-aff39da21699_ENSRNOG00000002863	835.0	80.0	741.0	187.0
3bfa2796-67c4-4c32-8805-4ce61fd94367_ENSRNOG00000002863	83.0	16.0	50.0	36.0
3c195c3e-989f-40ee-b1e6-df76ebd036c5_ENSRNOG00000002863	33.0	3.0	33.0	4.0
3c31ee8b-025e-4e9f-ad85-fdfba12ab3ad_ENSRNOG00000002863	92.0	5.0	63.0	10.0
3c3535b7-d1d2-4439-9479-08e2fca48bb6_ENSRNOG00000002863	5.0	0.0	4.0	3.0
3c3a0256-463c-4ef2-8be0-4bacdd634c5b_ENSRNOG00000002863	182.0	25.0	117.0	75.0
3c52e99d-f323-46b7-b85f-37c8910f18c7_ENSRNOG00000002863	44.0	4.0	15.0	1.0
3c561395-71ee-43ef-a605-7f9b631c4f1b_ENSRNOG00000002863	445.0	41.0	342.0	84.0
3c928994-69df-47e0-af5c-07389a686a4d_ENSRNOG00000002863	166.0	22.0	118.0	89.0
3ca2cfcb-80ce-4b5f-804b-d56022fc6e74_ENSRNOG00000002863	602.0	203.0	458.0	118.0
3caa4238-0477-4a3c-bc37-00567826b333_ENSRNOG00000002863	46.0	5.0	31.0	18.0
3cad9998-5ef0-4b2a-8268-eaa38e82b0bf_ENSRNOG00000002863	460.0	51.0	453.0	85.0
3cfdfed7-bd61-4d0c-b404-be09d54e1378_ENSRNOG00000002863	216.0	33.0	223.0	43.0
3d2273fa-2666-418b-bf65-25dfc211ff1c_ENSRNOG00000002863	271.0	53.0	183.0	56.0
3d40e7f3-5d05-45b7-84a3-fd31f8038bb2_ENSRNOG00000002863	325.0	37.0	284.0	44.0
3df3922e-61bd-4ed8-821c-1dea0a20f7d4_ENSRNOG00000002863	32.0	5.0	31.0	2.0
3e0658c2-d62b-4de0-9ff1-7b97b2f920a2_ENSRNOG00000002863	444.0	26.0	411.0	55.0
3e0f1066-a18d-4237-96a8-b4ac0ca58102_ENSRNOG00000002863	49.0	5.0	42.0	10.0
3e1f18cc-bae3-4fe5-bc26-721ea1c178e2_ENSRNOG00000002863	465.0	46.0	449.0	84.0
3e686700-e183-4f2b-88f9-b60b13ffa2d7_ENSRNOG00000002863	429.0	32.0	438.0	53.0
3e8d931d-9214-4817-b3b6-ea58740b967c_ENSRNOG00000002863	69.0	6.0	49.0	4.0
3e8daaaf-f154-430c-8b05-dd727ac0dc50_ENSRNOG00000002863	526.0	58.0	484.0	84.0
3ea16901-6a28-4ce3-8313-9e4ca0e57c15_ENSRNOG00000002863	485.0	111.0	426.0	126.0
3eb37c37-3a19-4293-a5cc-7290a36dd7be_ENSRNOG00000002863	28.0	3.0	7.0	4.0
3ec401ab-9e98-4824-9f35-d817b675070c_ENSRNOG00000002863	58.0	2.0	46.0	7.0
3eddbe29-5f0d-43a9-bf01-ce6c710cdc6e_ENSRNOG00000002863	515.0	69.0	381.0	84.0
3ef22a81-58ef-4803-98c3-7699ee44fdba_ENSRNOG00000002863	21.0	2.0	14.0	1.0
3f494a71-2e83-4ac8-adb8-3ddc97f96e4f_ENSRNOG00000002863	23.0	10.0	14.0	5.0
3faba8c7-1a9b-4490-8fb8-6614517556d1_ENSRNOG00000002863	409.0	28.0	302.0	65.0
3fb4dfef-56db-463b-9c8b-9ebec0d2f353_ENSRNOG00000002863	2.0	0.0	0.0	2.0
3fd36911-f7be-4cec-bef4-04ac0f80e264-1_ENSRNOG00000002863	112.0	21.0	62.0	18.0
3fd36911-f7be-4cec-bef4-04ac0f80e264_ENSRNOG00000002863	414.0	145.0	329.0	161.0
3fdd5c44-5ee3-4468-b34b-342bec94130a_ENSRNOG00000002863	510.0	63.0	504.0	73.0
3ff823ec-e31c-4dfb-ab31-fea0c5e90b4b_ENSRNOG00000002863	271.0	139.0	237.0	98.0
40086ed2-757c-4928-b842-6661b41f9f3d_ENSRNOG00000002863	182.0	526.0	617.0	1597.0
402e8bd4-d4f9-488a-9be5-3069640416bf_ENSRNOG00000002863	28.0	3.0	16.0	2.0
4032f143-03be-4723-a4b9-ce05fec70d96_ENSRNOG00000002863	467.0	84.0	342.0	191.0
40628fb8-c1a4-45b9-af7b-42739b67a470_ENSRNOG00000002863	10.0	1.0	14.0	7.0
4069b975-86ac-4282-bb4f-2732a8e55b8a_ENSRNOG00000002863	100.0	19.0	72.0	46.0
409ccae1-ddd8-4c77-a2a8-59b8567389a7_ENSRNOG00000002863	163.0	15.0	82.0	64.0
40b1b7df-6505-4783-9e78-5d56bf3c2b61_ENSRNOG00000002863	905.0	129.0	824.0	166.0
40c5b855-cc11-40a5-82f8-43ce5cba5827_ENSRNOG00000002863	37.0	0.0	55.0	3.0
40f2ca97-6fc5-4221-9744-78c6c9133ca8_ENSRNOG00000002863	632.0	69.0	500.0	239.0
40f703da-2b88-4ea0-9723-e3801e3cb507_ENSRNOG00000002863	502.0	45.0	423.0	80.0
41194060-0d31-42bc-bb29-0f3b59b351e2_ENSRNOG00000002863	329.0	50.0	264.0	83.0
4159287d-14b1-4584-83d7-a87630f53495_ENSRNOG00000002863	635.0	63.0	677.0	117.0
415bf1af-dd15-45cd-92fa-0d32ec3a3863_ENSRNOG00000002863	6.0	0.0	0.0	0.0
4184eec0-cfcd-4a65-b3e5-4c2bc4e0df5b_ENSRNOG00000002863	626.0	132.0	503.0	176.0
41cc83ee-264d-45f1-9a64-d5c6d878daba_ENSRNOG00000002863	51.0	3.0	27.0	8.0
41d6a890-8698-4752-9dd6-5c72f563e29d_ENSRNOG00000002863	44.0	2.0	35.0	2.0
41ef3c86-f634-40a9-b49a-2328b92cb157_ENSRNOG00000002863	232.0	21.0	166.0	38.0
421a567d-cc4c-454b-9e8c-643eb5891e8e_ENSRNOG00000002863	460.0	37.0	393.0	38.0
4265243d-f74d-435f-b65b-6e64152a275d_ENSRNOG00000002863	46.0	3.0	37.0	4.0
4283457c-1e45-4235-af47-5c7df5477e9d_ENSRNOG00000002863	514.0	65.0	446.0	76.0
42b3c12c-e427-4a3e-a448-0b8117d81d62_ENSRNOG00000002863	304.0	48.0	256.0	66.0
42bc6041-74ce-4bc4-8f33-c9aea9361783_ENSRNOG00000002863	112.0	31.0	99.0	51.0
42ca680a-c49c-4455-ad0a-767b28cf8e7a_ENSRNOG00000002863	63.0	3.0	66.0	2.0
42da1445-1e81-4b66-b13b-30a9ece0c616_ENSRNOG00000002863	427.0	75.0	347.0	32.0
42f9d3a9-1a19-4d07-946b-531058f81eb4_ENSRNOG00000002863	33.0	5.0	22.0	6.0
431fc326-d966-425e-9ac1-00daec07db28_ENSRNOG00000002863	376.0	28.0	579.0	570.0
43258d0f-c7dc-4cd2-b733-c7260cd8c30e_ENSRNOG00000002863	17.0	0.0	10.0	1.0
433ac7c7-0e09-4b36-9859-4f6c33cff68f_ENSRNOG00000002863	188.0	27.0	153.0	20.0
43559624-a6b4-4b2e-a1b0-d0b4150241b9_ENSRNOG00000002863	443.0	37.0	260.0	86.0
437756dd-799d-4604-b21d-2ca78267e0a7_ENSRNOG00000002863	315.0	37.0	283.0	73.0
43cf9dab-ecca-4e50-9e69-807e092053d6_ENSRNOG00000002863	74.0	3.0	28.0	7.0
43fc5351-91bc-42e7-a1ca-c04b47127d3c_ENSRNOG00000002863	61.0	5.0	42.0	8.0
441a4555-2c2d-4219-aaf9-2a4780968a13_ENSRNOG00000002863	450.0	118.0	332.0	223.0
444656fa-0c39-4d5c-9411-a71d8dba149e_ENSRNOG00000002863	190.0	25.0	152.0	26.0
44508bde-6d9b-4de5-a31f-a583a49d8bee_ENSRNOG00000002863	107.0	11.0	125.0	21.0
4454df4e-ee42-4851-8c04-a159b10e4062_ENSRNOG00000002863	454.0	47.0	328.0	95.0
446cd710-a334-4cca-a8d1-166c801d9134_ENSRNOG00000002863	44.0	4.0	22.0	3.0
448658ca-f8f5-40ea-9dea-e55a921bf508-1_ENSRNOG00000002863	12.0	1.0	3.0	0.0
448658ca-f8f5-40ea-9dea-e55a921bf508_ENSRNOG00000002863	205.0	34.0	159.0	38.0
448b2e02-fb2f-4c30-b2a2-37f6c9da1158_ENSRNOG00000002863	484.0	307.0	489.0	60.0
45718378-3f1a-4391-82dc-f64d3eb6c563_ENSRNOG00000002863	524.0	61.0	474.0	69.0
459ea573-f762-4d9a-a300-ebf988a48aef_ENSRNOG00000002863	180.0	23.0	157.0	32.0
45b6cf45-b553-4f96-a075-0188c69c93ff_ENSRNOG00000002863	55.0	5.0	46.0	9.0
45f6731c-3756-4245-bde3-b2dd8871c84c_ENSRNOG00000002863	23.0	1.0	13.0	0.0
461638c9-a126-4d41-ac41-3655bb118439_ENSRNOG00000002863	457.0	36.0	441.0	45.0
461f77f3-22d3-4880-87d6-fd0784b36cab_ENSRNOG00000002863	468.0	43.0	329.0	68.0
4664ae08-09a7-4b37-b878-05a508b0c532-1_ENSRNOG00000002863	484.0	102.0	532.0	121.0
4664ae08-09a7-4b37-b878-05a508b0c532_ENSRNOG00000002863	301.0	46.0	280.0	61.0
466fd788-3548-4add-b467-7e2958817885_ENSRNOG00000002863	79.0	8.0	28.0	8.0
46761ea5-cda7-414b-ac46-341be8ce1c47_ENSRNOG00000002863	122.0	19.0	101.0	33.0
46a9f051-39e7-457b-a6a8-4391fcf74103_ENSRNOG00000002863	391.0	52.0	431.0	68.0
46b48908-da60-40ec-82ed-29b6ef162c1a_ENSRNOG00000002863	55.0	5.0	25.0	7.0
46d3ed62-d1bb-4f0e-9c4c-0d5322c15310_ENSRNOG00000002863	466.0	38.0	254.0	75.0
46dd8863-ae79-40aa-b56d-70066ba9e2f3_ENSRNOG00000002863	925.0	103.0	1430.0	137.0
46f128e5-244e-46f6-93bd-3fe51b9deb22_ENSRNOG00000002863	140.0	27.0	124.0	24.0
472a486c-1a9d-4445-94b3-6926d6cef763_ENSRNOG00000002863	8.0	0.0	3.0	1.0
473cc076-1930-4119-87eb-a77eb7428c0d_ENSRNOG00000002863	461.0	33.0	382.0	48.0
475c367c-2717-4c37-a7d5-6ff42f14f724_ENSRNOG00000002863	579.0	58.0	661.0	86.0
477de672-dae0-4e1a-9dba-94e4d3936451_ENSRNOG00000002863	820.0	192.0	455.0	579.0
478b7d6e-8b3b-4e2b-af30-72cb72a7c494-1_ENSRNOG00000002863	920.0	158.0	2432.0	136.0
478b7d6e-8b3b-4e2b-af30-72cb72a7c494_ENSRNOG00000002863	127.0	6.0	100.0	51.0
47a1dbc1-93b2-48ed-8dad-2de37fd9bcdc-1_ENSRNOG00000002863	130.0	14.0	125.0	22.0
47a1dbc1-93b2-48ed-8dad-2de37fd9bcdc_ENSRNOG00000002863	8.0	2.0	4.0	3.0
47dfb2c7-1fe0-4527-8800-2f18b3d0c429_ENSRNOG00000002863	1.0	0.0	4.0	1.0
47fc3226-75e3-437f-b7a5-d5d3599d3fda_ENSRNOG00000002863	19.0	0.0	13.0	1.0
48248ec6-c793-40e8-93a7-d9c03eb22b23_ENSRNOG00000002863	494.0	59.0	540.0	103.0
483e8691-a0dc-42aa-ab2a-4c1b7984018c_ENSRNOG00000002863	125.0	17.0	87.0	41.0
48656a27-da24-430f-8918-e171510c70d4_ENSRNOG00000002863	64.0	4.0	42.0	13.0
48b8dc6d-d6ca-4b92-8bc2-b179076036a6_ENSRNOG00000002863	57.0	28.0	28.0	10.0
48bbe03d-a039-45ec-96ac-908ff5903f31_ENSRNOG00000002863	135.0	19.0	85.0	41.0
48bf3535-91aa-4d38-90b3-ecc2b34d6404_ENSRNOG00000002863	34.0	5.0	23.0	6.0
48c082c2-24ca-4afe-81da-2d5eebc8a3bb_ENSRNOG00000002863	43.0	8.0	32.0	2.0
48fac30e-7cf8-4d2f-92bc-879d149b2f9f_ENSRNOG00000002863	124.0	5.0	110.0	18.0
4904c52b-7389-4858-95c2-2994ebdad4dd_ENSRNOG00000002863	6.0	0.0	1.0	0.0
49524b93-acc4-4365-8102-07ce88248956_ENSRNOG00000002863	306.0	82.0	165.0	78.0
49cd01ac-aced-4841-92fb-e84882e796d7_ENSRNOG00000002863	394.0	33.0	299.0	56.0
49e93d37-35ae-4e35-9d68-300c57e69bc8_ENSRNOG00000002863	114.0	9.0	71.0	32.0
49f53e98-f575-4371-8811-8f1f2ca6691e_ENSRNOG00000002863	670.0	97.0	615.0	125.0
49fd960c-bcdb-40ab-9476-24153e3c2869_ENSRNOG00000002863	23.0	5.0	17.0	3.0
4a2033d9-068f-4f0d-bd32-6c01ea5a6f1a_ENSRNOG00000002863	19.0	4.0	17.0	3.0
4a317c03-3e4a-4eb1-806c-8e694a8b52e0_ENSRNOG00000002863	320.0	52.0	350.0	145.0
4a384e62-1b97-4e25-a853-19c8920c6c3e_ENSRNOG00000002863	53.0	0.0	32.0	4.0
4a7e6119-9d08-4bbb-b1eb-1899f074ffe1_ENSRNOG00000002863	121.0	22.0	102.0	48.0
4a8f575d-aed9-4db3-bdc2-e1058e52a5db_ENSRNOG00000002863	257.0	106.0	164.0	393.0
4a94fe01-8a91-479b-b92f-142758676baa_ENSRNOG00000002863	854.0	78.0	844.0	141.0
4ad39bf2-3266-4827-85de-9196671d94d5_ENSRNOG00000002863	511.0	51.0	404.0	92.0
4ad9d4b0-26a2-4ecd-bc83-323b5e9d1736-1_ENSRNOG00000002863	127.0	15.0	177.0	46.0
4ad9d4b0-26a2-4ecd-bc83-323b5e9d1736_ENSRNOG00000002863	200.0	481.0	2518.0	1413.0
4ad9dca9-052f-4b14-93ab-d77a122c0cd5_ENSRNOG00000002863	13.0	4.0	6.0	2.0
4ae9ebb3-a42f-4e36-a473-9bfc3c1ee8ac_ENSRNOG00000002863	202.0	14.0	117.0	16.0
4b329411-bca8-400a-a89f-af7fa2c96fed_ENSRNOG00000002863	530.0	38.0	506.0	49.0
4b39f0e8-bff5-4dd7-8628-817af1b0643e_ENSRNOG00000002863	42.0	2.0	37.0	5.0
4b4ee5da-d0da-4d76-9461-31e4f0c74854_ENSRNOG00000002863	410.0	49.0	452.0	113.0
4b627516-836a-4431-9f45-81eb675d2d49_ENSRNOG00000002863	370.0	60.0	357.0	90.0
4bcfeb9c-5f9d-4c2d-afe7-2efd4caedca5_ENSRNOG00000002863	189.0	28.0	152.0	21.0
4bfb9005-c1db-4dd6-9ec4-f0df469cf993_ENSRNOG00000002863	55.0	7.0	51.0	8.0
4c0849a5-b209-477b-8ddf-731170427083_ENSRNOG00000002863	407.0	119.0	285.0	464.0
4c29059d-68b6-4339-ae69-133ef5ea9af8_ENSRNOG00000002863	251.0	49.0	142.0	59.0
4c2faefd-8656-450b-882a-41d6fd45e424_ENSRNOG00000002863	43.0	4.0	19.0	8.0
4c6e03ee-1bed-448f-952e-e74c123a10c7_ENSRNOG00000002863	274.0	57.0	221.0	123.0
4ca63c32-8b75-4e25-a6ec-cb3e8eb60a0b-1_ENSRNOG00000002863	472.0	33.0	456.0	177.0
4ca63c32-8b75-4e25-a6ec-cb3e8eb60a0b_ENSRNOG00000002863	345.0	32.0	313.0	56.0
4cd3f6a2-ecd3-4b81-a0dc-8f87633e7edc_ENSRNOG00000002863	107.0	15.0	81.0	40.0
4d6d5a19-1f12-4859-970a-a05f2599a3e9_ENSRNOG00000002863	72.0	3.0	52.0	10.0
4d6f5f88-29c9-4d77-9541-39068c767356_ENSRNOG00000002863	586.0	125.0	395.0	237.0
4d707604-df84-4e66-acde-ebe9b45ef5c8_ENSRNOG00000002863	54.0	9.0	24.0	10.0
4d7112e1-ad34-4bd7-b716-ad9ed0b06007_ENSRNOG00000002863	96.0	10.0	67.0	12.0
4d944e99-771f-4337-a807-238f886c8bf3_ENSRNOG00000002863	645.0	93.0	740.0	114.0
4da0d53d-fd70-47a2-95fe-ae9df6a82ab9_ENSRNOG00000002863	365.0	41.0	264.0	46.0
4df09155-0134-4aa4-a253-7c6a3b61a77a_ENSRNOG00000002863	589.0	117.0	701.0	132.0
4e2bbf5c-65a1-4724-b729-7a30797be685_ENSRNOG00000002863	53.0	2.0	37.0	2.0
4e36c0dc-2d8e-43dc-a71a-a2c77e6eb586_ENSRNOG00000002863	455.0	49.0	365.0	106.0
4e4028a5-14d7-469b-913c-5b4830808a2c_ENSRNOG00000002863	501.0	153.0	629.0	429.0
4e4d8734-e2bc-4ed4-9476-edfb3e3c5353_ENSRNOG00000002863	395.0	46.0	333.0	77.0
4e54cea5-c80b-4e35-ba65-b1009a289ee3_ENSRNOG00000002863	48.0	5.0	32.0	7.0
4e670f75-b7ad-4b9d-9873-4f871af558b1_ENSRNOG00000002863	151.0	340.0	811.0	587.0
4e8aeb68-7db4-4ddd-b4d2-71b5976486f1_ENSRNOG00000002863	209.0	30.0	217.0	47.0
4ec58ecf-4478-4ed1-b1d5-f3f162eb12fe_ENSRNOG00000002863	35.0	1.0	47.0	2.0
4ec6debb-c265-464c-b11a-c9159a2ddcf4_ENSRNOG00000002863	549.0	108.0	529.0	145.0
4ecfc0cb-408d-4571-af87-b560cb0cb8ce_ENSRNOG00000002863	390.0	56.0	434.0	58.0
4f2b3c44-f50e-48f4-a0bc-6577cce9ab90_ENSRNOG00000002863	547.0	66.0	676.0	119.0
4f2f75e5-9c5c-44bc-9362-f75020f98053_ENSRNOG00000002863	739.0	71.0	709.0	117.0
4f3290b1-7f25-4618-bc55-d6989768e122_ENSRNOG00000002863	111.0	5.0	72.0	27.0
4f37366c-2ad1-4134-97c3-2ace39924c01_ENSRNOG00000002863	375.0	30.0	295.0	39.0
4f9417ce-ac48-42b6-83ad-5abdeb7746fb_ENSRNOG00000002863	43.0	1.0	22.0	6.0
502b29fa-ecce-49f9-b41a-5b294ca86c2b_ENSRNOG00000002863	228.0	32.0	140.0	47.0
507c766f-b143-4f59-9ef5-048fd7b99b80_ENSRNOG00000002863	592.0	42.0	703.0	74.0
507cdc29-0376-4224-80b1-d0cffe114c45_ENSRNOG00000002863	1037.0	192.0	636.0	736.0
50a3e7ae-c17e-4e63-bab9-a04e07d41aa1_ENSRNOG00000002863	568.0	72.0	607.0	99.0
50ca9a15-d08c-4566-a0fb-15ace7986fc4_ENSRNOG00000002863	279.0	48.0	186.0	73.0
50e78a3b-a2da-4bc6-8ac9-696b59addc34_ENSRNOG00000002863	1.0	0.0	0.0	0.0
51052fab-0a0a-413e-add5-3a5e1d67e791_ENSRNOG00000002863	2.0	0.0	0.0	0.0
512950c9-4ad1-41a7-b937-8c3e4a0c2774-1_ENSRNOG00000002863	186960.0	23516.0	240069.0	48071.0
512950c9-4ad1-41a7-b937-8c3e4a0c2774_ENSRNOG00000002863	8305.0	1047.0	10352.0	1692.0
51567366-320e-453e-915c-f4b164a9ff7c_ENSRNOG00000002863	315.0	82.0	441.0	136.0
51787f2d-db61-4ad4-a082-181e2ff1ffe6_ENSRNOG00000002863	524.0	239.0	439.0	173.0
517db332-3956-46e9-a7f3-8b9bcc3ee914_ENSRNOG00000002863	464.0	48.0	360.0	63.0
51a8967f-23e7-49d1-891f-65a0714ec116_ENSRNOG00000002863	530.0	56.0	512.0	113.0
51bdc449-f3e9-43a7-b937-3ab4c8b4e7f3_ENSRNOG00000002863	43.0	2.0	42.0	9.0
51d7ad96-8760-4bdc-802c-b6a57800e9fa_ENSRNOG00000002863	20.0	0.0	38.0	4.0
51f5385c-668f-495b-ab72-a1791a85e716_ENSRNOG00000002863	25.0	6.0	19.0	4.0
520adf88-a28e-4f41-9e64-c192e2f1ac9b_ENSRNOG00000002863	135.0	15.0	123.0	23.0
5212a99e-7343-400d-90f1-10d6a7cf8543_ENSRNOG00000002863	380.0	130.0	281.0	133.0
523f7671-c797-4504-b837-6602d89bbed0_ENSRNOG00000002863	28.0	1.0	22.0	3.0
53091442-b98d-4b92-8625-8e610b4e99e2_ENSRNOG00000002863	28.0	4.0	32.0	6.0
5333f529-1e35-45b6-b37e-0d43de7e6807_ENSRNOG00000002863	302.0	68.0	330.0	91.0
533c1ee8-953b-479f-a607-b9e341891d7f_ENSRNOG00000002863	621.0	34.0	669.0	94.0
53467110-595b-4abc-b902-94e8450c9516_ENSRNOG00000002863	231.0	17.0	1315.0	18.0
534bdee9-4dec-44d0-bae7-c21cc88bf188_ENSRNOG00000002863	73.0	3.0	32.0	10.0
535f326e-7e65-467f-b7d4-7403a77c0f44_ENSRNOG00000002863	375.0	53.0	422.0	114.0
536ecc8e-d5b2-4806-814c-17e66b2a44a4_ENSRNOG00000002863	384.0	79.0	307.0	101.0
5374f241-15fc-406b-9497-e2ff14d55123_ENSRNOG00000002863	192.0	11.0	270.0	26.0
53a1cda5-570d-4834-ae0c-04a2831a0848_ENSRNOG00000002863	16.0	2.0	12.0	0.0
53b17fbc-75d4-450a-8874-12a4d005f401_ENSRNOG00000002863	84.0	4.0	55.0	7.0
53b314e2-fefe-4395-9406-7f51926c2270_ENSRNOG00000002863	72.0	2.0	65.0	6.0
53c4985e-d9f4-4ae0-82c4-3f833d626754_ENSRNOG00000002863	70.0	4.0	58.0	13.0
53db1faf-9e8f-48a7-80a6-d05950b2ddb7_ENSRNOG00000002863	556.0	51.0	393.0	64.0
53e81db0-5789-412c-9733-ac8399967456_ENSRNOG00000002863	164.0	22.0	131.0	29.0
53f89eb4-8540-4800-8881-6fc8c6a4a71b-1_ENSRNOG00000002863	671.0	151.0	918.0	187.0
53f89eb4-8540-4800-8881-6fc8c6a4a71b_ENSRNOG00000002863	239.0	37.0	256.0	35.0
541b1e45-8245-4ddf-b666-cb7550820d3b_ENSRNOG00000002863	1354.0	95.0	1601.0	83.0
5490f267-f232-4bd4-8d0b-bec1acc6d97b-1_ENSRNOG00000002863	380.0	33.0	282.0	47.0
5490f267-f232-4bd4-8d0b-bec1acc6d97b_ENSRNOG00000002863	436.0	47.0	373.0	93.0
54bdda36-c779-4c68-a9d3-5badc5af3895_ENSRNOG00000002863	1468.0	13.0	166.0	2342.0
54c0f199-3bc9-4519-8bbb-fd657e030d2f_ENSRNOG00000002863	47.0	2.0	33.0	3.0
54cb07c1-a264-40e8-a1ec-7afc3206369b_ENSRNOG00000002863	183.0	29.0	201.0	45.0
54ebc0d3-8ea7-4898-9fe7-f9742b5d8fc8_ENSRNOG00000002863	127.0	15.0	114.0	55.0
552ad1e6-1795-43d6-8767-85611b8f188f_ENSRNOG00000002863	146.0	21.0	102.0	51.0
552b0d4f-3df6-4823-b018-9efd4f7d2fb8_ENSRNOG00000002863	574.0	54.0	698.0	107.0
5531fbb9-1267-4c20-be52-3b117f75018f-1_ENSRNOG00000002863	24.0	2.0	17.0	3.0
5531fbb9-1267-4c20-be52-3b117f75018f_ENSRNOG00000002863	8.0	1.0	6.0	0.0
553d4349-82c6-440d-9797-4556ad290136_ENSRNOG00000002863	45.0	22.0	23.0	8.0
55576631-a3ab-49c0-867b-58caf7a2c627_ENSRNOG00000002863	734.0	64.0	703.0	108.0
556944fb-3b1c-4d6a-8557-0a63c79695c5_ENSRNOG00000002863	12.0	0.0	2.0	3.0
55d76b0c-8d2c-4e99-b0a9-fa963aabba40_ENSRNOG00000002863	335.0	31.0	938.0	38.0
55ff780b-2739-4e9f-88af-447dbc5b2274_ENSRNOG00000002863	280.0	99.0	234.0	83.0
561f3ef9-8c49-48d3-b80a-2cf8eb1d8e1e_ENSRNOG00000002863	394.0	39.0	319.0	67.0
5625e275-0dfc-48a2-860a-9dabeb29e112_ENSRNOG00000002863	130.0	27.0	78.0	31.0
56533002-4117-470b-a3dc-5736f731f883_ENSRNOG00000002863	23.0	5.0	13.0	8.0
5653fea4-fd64-4bbd-847a-194dd67a7407_ENSRNOG00000002863	37.0	2.0	20.0	2.0
56589cb1-b05a-49b4-a3fb-1456f3f6444c_ENSRNOG00000002863	53.0	2.0	15.0	6.0
56699bad-af42-48d4-8f81-1a3c0f2aeaef_ENSRNOG00000002863	55.0	3.0	39.0	1.0
5671e3b3-10b6-43b5-b80b-b796cdbae557_ENSRNOG00000002863	18.0	0.0	13.0	0.0
5690fff8-186d-4fee-9ee0-4394e2b6f7ad_ENSRNOG00000002863	190.0	21.0	177.0	33.0
56b988c3-fc0b-41c3-986d-ea37353fb25c_ENSRNOG00000002863	368.0	57.0	230.0	151.0
56c117bd-323f-4b4f-8a75-095b3d055b1f_ENSRNOG00000002863	671.0	73.0	840.0	92.0
56dee998-ef8d-4f0a-a595-94803a3a4363_ENSRNOG00000002863	569.0	166.0	580.0	544.0
56e69497-1011-4af9-9f36-c0608a4e27bf_ENSRNOG00000002863	5.0	0.0	5.0	2.0
570980ae-635c-4369-b0a3-79db95d58b17_ENSRNOG00000002863	279.0	61.0	258.0	134.0
5748cbbe-55da-46e6-823c-6219c9a19d1d_ENSRNOG00000002863	521.0	157.0	359.0	208.0
57703b76-617d-4218-ad5f-781a62323923_ENSRNOG00000002863	94.0	5.0	76.0	18.0
577a5ad1-b104-46fe-9874-f783495ded0c_ENSRNOG00000002863	56.0	4.0	40.0	9.0
579705cc-e2a7-426c-992a-9ffb36f399b6_ENSRNOG00000002863	34.0	2.0	18.0	1.0
57bcd475-ac09-4705-b261-b696102cdca3_ENSRNOG00000002863	492.0	48.0	326.0	98.0
57e9bd62-742a-4b84-a714-d07fdfb566b3_ENSRNOG00000002863	137.0	27.0	68.0	46.0
5849c515-6c1e-4960-92fe-a86c2c0577da_ENSRNOG00000002863	452.0	32.0	442.0	54.0
585534fa-3f95-42c4-8d84-242395234f86_ENSRNOG00000002863	73.0	11.0	51.0	31.0
591607d1-c8e9-4d4b-9141-cb8e083603f0_ENSRNOG00000002863	47.0	1.0	41.0	8.0
5921b15e-08a0-46ae-94be-ab6b5c214a4f_ENSRNOG00000002863	34.0	1.0	20.0	1.0
5934893b-91a5-4ca0-b533-7b926d769c61_ENSRNOG00000002863	18.0	1.0	5.0	4.0
59392166-ea38-4946-9312-52a5986e27e1_ENSRNOG00000002863	13.0	0.0	15.0	1.0
59a4fb6d-4a82-4f28-a30d-061798f403be_ENSRNOG00000002863	110.0	14.0	67.0	29.0
59b261d3-5020-419a-91d4-4c37ff088dbf_ENSRNOG00000002863	18.0	2.0	18.0	0.0
59be90b5-02c1-43cc-953b-6df9597d5612_ENSRNOG00000002863	364.0	34.0	271.0	56.0
59c7d056-f47e-44ed-8f12-6f6a459e5cdd_ENSRNOG00000002863	438.0	50.0	387.0	100.0
59cbd678-1b9b-4dd3-aee3-056b0c13397d_ENSRNOG00000002863	319.0	48.0	193.0	111.0
59cefd96-b81d-489c-af39-293ff2c936e6_ENSRNOG00000002863	665.0	58.0	481.0	216.0
59f05873-f955-4444-9426-b32e9618a9c6_ENSRNOG00000002863	65.0	6.0	43.0	13.0
5a2baa91-03de-41a8-b587-c08629ab5646_ENSRNOG00000002863	502.0	59.0	508.0	81.0
5a781c06-b94d-4d5e-b9f2-1ca4e4c84700_ENSRNOG00000002863	16.0	1.0	16.0	1.0
5ab75c0c-2caf-4106-b54f-cbf3fd744d47_ENSRNOG00000002863	46.0	4.0	53.0	7.0
5ac5861d-0b26-4f65-94bf-ddf68dea14f5_ENSRNOG00000002863	411.0	74.0	1159.0	541.0
5acefa57-b958-42b3-9f0e-d256f1c4fd7b_ENSRNOG00000002863	204.0	15.0	158.0	39.0
5ad4600a-8157-4ce2-8e7a-03ac261fa1d2_ENSRNOG00000002863	595.0	56.0	602.0	111.0
5ad8feea-812c-4d00-9adb-db5d29e23aaa_ENSRNOG00000002863	40.0	5.0	23.0	3.0
5aeef52e-5498-46e7-be43-6b659055cb0e_ENSRNOG00000002863	442.0	40.0	357.0	49.0
5b2a54a3-afe3-4c2d-b474-4515c931ee7a_ENSRNOG00000002863	118.0	15.0	58.0	34.0
5b38065f-12ff-42bd-99ec-1824c25ead1d_ENSRNOG00000002863	31.0	6.0	36.0	2.0
5b3ee67e-1823-4607-a8e6-93c768c71e49_ENSRNOG00000002863	556.0	56.0	799.0	97.0
5b5144b9-9da5-4988-a35a-56ee84d3887a_ENSRNOG00000002863	211.0	27.0	169.0	29.0
5b64081d-3949-43d2-94c6-e0a1980b014b_ENSRNOG00000002863	26.0	5.0	20.0	4.0
5b6aedc9-b4d6-4d6c-822c-aa8dd300ad3d_ENSRNOG00000002863	100.0	20.0	91.0	24.0
5b8b684a-7ee5-44bb-8c86-58d9b7730ea7_ENSRNOG00000002863	621.0	194.0	366.0	185.0
5bc9fcf5-b57f-4673-944b-2d075cf82ed7_ENSRNOG00000002863	179.0	24.0	161.0	26.0
5c3c2b76-0378-4840-9186-4fcf18d1a4bb_ENSRNOG00000002863	433.0	36.0	316.0	65.0
5c45d300-7001-4070-9e0c-f8c4c0ff472a_ENSRNOG00000002863	240.0	28.0	228.0	58.0
5c4f3f36-ec5c-4dc7-9947-eb156cce33ae_ENSRNOG00000002863	42.0	1.0	22.0	46.0
5ca95cab-019c-427c-a932-635929aa7651_ENSRNOG00000002863	237.0	65.0	207.0	98.0
5cba1bf8-77db-4df7-be58-15191c8b7b47_ENSRNOG00000002863	503.0	29.0	495.0	55.0
5cc5e145-5f9a-4ac1-a838-4389c6092b66-1_ENSRNOG00000002863	110.0	22.0	61.0	40.0
5cc5e145-5f9a-4ac1-a838-4389c6092b66_ENSRNOG00000002863	228.0	384.0	125.0	1094.0
5d014859-0f73-4668-95fb-e4cf19b74237_ENSRNOG00000002863	73.0	8.0	67.0	10.0
5d154887-f04f-4ba1-af2d-fc09441b63c1_ENSRNOG00000002863	96.0	13.0	74.0	16.0
5d378bd5-154a-45d9-8280-63dcfa6cf41e_ENSRNOG00000002863	492.0	39.0	486.0	212.0
5d45d689-b4bd-4da7-856c-3c2847dafa80_ENSRNOG00000002863	460.0	59.0	599.0	76.0
5d5c0ae6-63c1-46a4-8eab-e80381f765b5_ENSRNOG00000002863	637.0	61.0	594.0	106.0
5d70d826-6eaa-489f-b010-d4c48f414792_ENSRNOG00000002863	113.0	16.0	79.0	58.0
5d767994-262f-4ae4-a815-3d5bfaf804cd_ENSRNOG00000002863	56.0	0.0	20.0	2.0
5ddf4349-29fd-4fbb-ac2e-129122a196e1_ENSRNOG00000002863	259.0	37.0	230.0	71.0
5df64e9f-145d-4c3c-973c-05bdfcb97cf7_ENSRNOG00000002863	102.0	22.0	98.0	43.0
5e287866-4dda-441a-ae48-92c85e44d57c_ENSRNOG00000002863	60.0	5.0	35.0	15.0
5e61ae6c-a028-4c42-ab0a-e19547426177_ENSRNOG00000002863	588.0	48.0	461.0	90.0
5e67d9c6-94b6-4867-a7c2-5163fc1a0ba7-1_ENSRNOG00000002863	114.0	27.0	92.0	48.0
5e67d9c6-94b6-4867-a7c2-5163fc1a0ba7_ENSRNOG00000002863	15.0	3.0	10.0	2.0
5e9fac12-76d3-4b4a-b6d5-595728d73caa_ENSRNOG00000002863	14.0	0.0	9.0	0.0
5ea31c07-23dc-4633-af0c-6ba081bad331-1_ENSRNOG00000002863	231.0	40.0	232.0	57.0
5ea31c07-23dc-4633-af0c-6ba081bad331_ENSRNOG00000002863	17.0	1.0	13.0	0.0
5ead0e48-cb80-4af9-ba0e-78ca82a1c9ea_ENSRNOG00000002863	486.0	84.0	372.0	78.0
5eae94a4-4a6b-4409-98f9-9181b4067d43_ENSRNOG00000002863	122.0	23.0	109.0	49.0
5f17604b-2fc6-42bb-89d3-e340918cd614_ENSRNOG00000002863	538.0	56.0	419.0	136.0
5f4bbbf8-7a77-4b29-af07-337487ca7987_ENSRNOG00000002863	39.0	3.0	25.0	3.0
5f645487-eb32-41f1-9e37-f524aeeecd2f_ENSRNOG00000002863	133.0	26.0	103.0	31.0
5f67431a-4ba8-4047-8cc8-e9df2cae5c34_ENSRNOG00000002863	514.0	56.0	514.0	186.0
5fafb044-65d0-459e-9a19-edab8d330abb_ENSRNOG00000002863	40.0	5.0	21.0	2.0
5fd7039a-0e3c-4fea-83cc-8f869c731009_ENSRNOG00000002863	154.0	23.0	92.0	48.0
5ff31b8e-05c3-4944-b230-b7576475e80e_ENSRNOG00000002863	158954.0	29466.0	194842.0	52196.0
5ff9257d-da7d-4870-ad9c-5f35c9fa475c_ENSRNOG00000002863	217.0	26.0	220.0	33.0
6009a099-833f-4427-b890-e0b276a4ca50-1_ENSRNOG00000002863	10.0	1.0	12.0	5.0
6009a099-833f-4427-b890-e0b276a4ca50_ENSRNOG00000002863	180.0	29.0	140.0	22.0
6029b2be-257a-430b-bfb2-0ce4d379fcb0_ENSRNOG00000002863	48.0	5.0	43.0	15.0
60429116-05a0-4203-9e9d-9144b9a05e55_ENSRNOG00000002863	57.0	7.0	26.0	7.0
6053d100-217e-4828-8393-76f1cbc82174-1_ENSRNOG00000002863	141.0	10.0	94.0	20.0
6053d100-217e-4828-8393-76f1cbc82174_ENSRNOG00000002863	2262.0	50.0	126.0	27.0
605d1936-0a5a-48a0-8fad-4c0a4b453003_ENSRNOG00000002863	70.0	2.0	50.0	21.0
60634d85-bc1a-4e5a-80e1-34c8962329c5_ENSRNOG00000002863	51.0	4.0	30.0	5.0
60646c43-faa8-47ce-91b1-9c191c20fe19_ENSRNOG00000002863	129.0	13.0	71.0	38.0
60a2800d-9f58-47fb-99a0-74faccc063d7_ENSRNOG00000002863	18.0	1.0	15.0	6.0
60f3ba15-2f3e-49f3-8950-91aded860784_ENSRNOG00000002863	21.0	0.0	15.0	6.0
60fe0c61-8a2f-454a-a24b-a4f28a1430b0_ENSRNOG00000002863	454.0	53.0	369.0	64.0
6152513c-400e-4904-a304-b6489af8f2e9_ENSRNOG00000002863	102.0	13.0	48.0	40.0
61948f31-bfb8-4c2e-933e-0d4f02aa4be6_ENSRNOG00000002863	599.0	99.0	936.0	144.0
61af3b6e-a6fd-4ac6-ad64-adae886f5707_ENSRNOG00000002863	34.0	6.0	27.0	2.0
61b7056e-e6a3-4132-b72a-ad278a186c65_ENSRNOG00000002863	584.0	68.0	709.0	102.0
624734af-03d7-4cbe-a106-fe94abc392c6_ENSRNOG00000002863	39.0	2.0	24.0	2.0
62516b7e-cc6c-4908-a1c9-8a627fba2d12_ENSRNOG00000002863	61.0	5.0	47.0	5.0
626fa248-18da-424c-a5bc-6392f7ec19a0_ENSRNOG00000002863	156.0	18.0	95.0	40.0
6273a034-d52f-41cf-9289-0cf7381c7687_ENSRNOG00000002863	583.0	105.0	442.0	273.0
6287216e-7151-434b-a29c-a7cc6acc700c_ENSRNOG00000002863	309.0	59.0	207.0	99.0
62b302cb-2269-42d0-b9c9-34a072c5dbf5_ENSRNOG00000002863	70.0	7.0	34.0	10.0
62f22db9-6aef-479f-a93b-073bfcac7dd6_ENSRNOG00000002863	171.0	22.0	178.0	38.0
62f5774c-feda-454e-976f-3d96e9c2117c_ENSRNOG00000002863	419.0	49.0	364.0	58.0
6302dcf8-de9b-4a81-ab2f-29a35e0fa4c1_ENSRNOG00000002863	396.0	43.0	269.0	89.0
63879012-aceb-4590-9c0c-e4e10b2d2df0_ENSRNOG00000002863	74.0	7.0	58.0	11.0
639116b9-9dd6-4cef-880c-55e465625427_ENSRNOG00000002863	153.0	18.0	136.0	32.0
63946efb-4306-41c0-85a3-75c9a5e474ce_ENSRNOG00000002863	38.0	8.0	16.0	8.0
63ecc516-b6b1-46ea-83cf-3ff8ccb6e2c9_ENSRNOG00000002863	560.0	62.0	555.0	99.0
63f10124-1569-46f9-b86d-defde46943ae_ENSRNOG00000002863	24.0	3.0	21.0	5.0
64067107-839e-4e74-a38c-2d200502a153_ENSRNOG00000002863	351.0	61.0	252.0	112.0
64245371-8a99-4378-b1eb-42137aa59797_ENSRNOG00000002863	414.0	37.0	430.0	66.0
644cc801-8333-4ea3-b87d-2bd2e8ee0239_ENSRNOG00000002863	521.0	181.0	383.0	182.0
645820a7-5b69-4548-94e9-92e70fa843a9_ENSRNOG00000002863	132.0	35.0	93.0	52.0
646a1511-9930-4d33-a9f3-ad2b296164ec_ENSRNOG00000002863	41.0	3.0	29.0	3.0
648d80de-24ff-46e6-bd1c-a066297dd61a_ENSRNOG00000002863	30.0	3.0	26.0	3.0
64a9fc1d-492b-4403-afd5-208b048396e6_ENSRNOG00000002863	574.0	67.0	465.0	146.0
64c1b60d-63bb-4d43-b6f3-10027bf37753_ENSRNOG00000002863	270.0	95.0	206.0	102.0
64d10230-e8ef-4fd3-89d0-b8e32c21a68b_ENSRNOG00000002863	165.0	19.0	142.0	23.0
64e6fa53-53e7-40e8-a302-0eff39faf888_ENSRNOG00000002863	51.0	0.0	38.0	6.0
6513c69a-7fa0-4170-8c9e-48e3042bd4e3_ENSRNOG00000002863	3543.0	2863.0	2013.0	5293.0
6519ef7e-6cb3-4ab0-b2ca-c6ed93282e0b_ENSRNOG00000002863	45.0	7.0	33.0	19.0
6553eb3a-4907-4f91-a043-9045dc2ad620_ENSRNOG00000002863	27.0	1.0	51.0	1.0
655ee4e8-657f-436f-807f-c8adae14f264_ENSRNOG00000002863	417.0	28.0	331.0	49.0
656575b3-5f74-4710-bb11-198b23cd7012_ENSRNOG00000002863	577.0	67.0	725.0	91.0
65693cd8-d605-4475-a508-4c173ee421f3_ENSRNOG00000002863	409.0	39.0	328.0	88.0
658f301a-1e54-4c09-8ec8-06b49e2c5a4b_ENSRNOG00000002863	21.0	1.0	12.0	1.0
65a0b7dd-a8d1-4c6e-bc56-00ce16a736d1_ENSRNOG00000002863	59.0	2.0	63.0	5.0
65e66a5e-f84f-4b79-9e6b-206fd9cf897c_ENSRNOG00000002863	20.0	0.0	13.0	0.0
65e75f11-521f-4feb-9236-1f5c73877c92_ENSRNOG00000002863	36.0	1.0	10.0	2.0
65fda674-2e10-4fbd-a777-5fc0caee3724_ENSRNOG00000002863	258.0	34.0	223.0	52.0
6616c819-b6cd-4dbe-90eb-85a7d153f635_ENSRNOG00000002863	457.0	29.0	440.0	72.0
663b1674-dc4f-41c0-9cbd-493e9663c375_ENSRNOG00000002863	519.0	133.0	337.0	83.0
6644565c-5a6f-45c9-a48c-0233c37950ce_ENSRNOG00000002863	3.0	1.0	3.0	0.0
664a3e43-bbeb-4758-9903-63022318562d_ENSRNOG00000002863	102.0	10.0	65.0	19.0
664ac3ed-49ae-4fe7-aa90-3ad8ea264cf1_ENSRNOG00000002863	717.0	55.0	689.0	105.0
666b182d-09ba-43a5-998c-1d4080b3b066_ENSRNOG00000002863	15.0	1.0	7.0	3.0
666df4ab-4574-407b-8f97-af91dfcd94d1_ENSRNOG00000002863	11.0	3.0	7.0	4.0
667e9985-c3fe-46fb-ac77-91443a7089ed_ENSRNOG00000002863	557.0	339.0	938.0	1233.0
669e9bc8-fd0c-4c87-8470-af72f38fe4b8_ENSRNOG00000002863	55.0	5.0	37.0	2.0
66e48316-29f8-4f9a-81e5-6f759e6420c8_ENSRNOG00000002863	342.0	31.0	260.0	53.0
6726212c-8038-4cfe-9da3-3bb25e8e4ad6_ENSRNOG00000002863	427.0	63.0	547.0	68.0
672affe1-7d43-42ef-be1d-eed6b8ce2323_ENSRNOG00000002863	413.0	92.0	304.0	153.0
67ff8d8c-d44c-49d3-8ca9-c1e50aa26f57_ENSRNOG00000002863	168.0	28.0	113.0	100.0
68000207-36ec-426e-9bc9-e6a228874008_ENSRNOG00000002863	501.0	83.0	415.0	98.0
68345518-00df-46ff-89be-21a78218915d_ENSRNOG00000002863	65.0	8.0	48.0	3.0
685f945a-c1a3-433b-9614-5aff6e842079_ENSRNOG00000002863	37.0	2.0	34.0	10.0
688cdf25-6632-46bd-a8fa-2f18cbec3ccd_ENSRNOG00000002863	362.0	78.0	232.0	150.0
68ba4b6c-1464-4c62-9636-2378c373ecbc_ENSRNOG00000002863	402.0	216.0	221.0	99.0
68c4c563-bfbf-40b1-bd70-dc212ef8d44d_ENSRNOG00000002863	510.0	130.0	427.0	135.0
68e0bb3e-1e65-4f58-8a82-4558bdde1715_ENSRNOG00000002863	460.0	42.0	438.0	64.0
6917acf4-a11b-4d39-a1c5-58f4f3c51b53_ENSRNOG00000002863	457.0	46.0	348.0	86.0
694463f8-d5eb-4ad0-90a3-a6756f60a2c5_ENSRNOG00000002863	322.0	39.0	260.0	65.0
69596748-12ae-4447-9a0a-0ec499949da7_ENSRNOG00000002863	28.0	2.0	11.0	8.0
69ad4a92-c31a-4c2c-bd13-a764d2853707_ENSRNOG00000002863	561.0	73.0	574.0	99.0
69af200d-0a8c-43ed-9442-4bccc9f07bc1_ENSRNOG00000002863	5.0	0.0	4.0	0.0
69b28754-da0f-4023-9215-bdf2c5fae2ef_ENSRNOG00000002863	21.0	0.0	8.0	0.0
6a252dae-1316-41c2-bc49-4557564b4072_ENSRNOG00000002863	116.0	7.0	96.0	54.0
6a28caef-83c1-430f-96bd-ca425a3623a5_ENSRNOG00000002863	117.0	24.0	62.0	44.0
6a34a0c0-8233-4349-8bf8-a6a768c48cdd_ENSRNOG00000002863	55.0	5.0	33.0	4.0
6a6983e4-274b-472e-83eb-05546a69d500_ENSRNOG00000002863	159.0	29.0	124.0	26.0
6a7aa7f8-ca83-4fc8-a9ed-e08742c3a009_ENSRNOG00000002863	41.0	2.0	26.0	1.0
6a8a8ff0-c625-4696-8318-0704fe08cd73_ENSRNOG00000002863	164.0	27.0	90.0	97.0
6a9059bb-226c-435a-a82d-0680292569a7_ENSRNOG00000002863	190.0	17.0	167.0	44.0
6aab641f-f4b4-4134-bbc5-13d38a1ec3bc_ENSRNOG00000002863	51.0	2.0	21.0	4.0
6ad103a4-222f-4228-97ef-be44fb728ec0_ENSRNOG00000002863	216.0	37.0	208.0	62.0
6ad69ce5-4c54-44cd-bb88-795c4d76f6ed-1_ENSRNOG00000002863	56.0	4.0	19.0	13.0
6ad69ce5-4c54-44cd-bb88-795c4d76f6ed_ENSRNOG00000002863	1133.0	11.0	168.0	45.0
6afe9ae6-1b95-4e7e-978d-01a5285bdae4_ENSRNOG00000002863	1558.0	19.0	62.0	13.0
6b204c44-fa4a-45db-99d0-a44ab397d696_ENSRNOG00000002863	60.0	5.0	106.0	6.0
6b27defd-a7ec-4357-8560-efc8bc6c192b_ENSRNOG00000002863	24.0	3.0	14.0	4.0
6b362bc2-f704-47b6-b504-97732fe19a07_ENSRNOG00000002863	54.0	7.0	37.0	1.0
6b3f6c92-b5b9-47b9-a433-942934ca5771_ENSRNOG00000002863	593.0	73.0	724.0	67.0
6b56a20b-8752-47c7-81ba-280463e87c5a_ENSRNOG00000002863	310.0	78.0	186.0	189.0
6b5867f1-7083-43ad-907b-986b63527530_ENSRNOG00000002863	231.0	35.0	139.0	63.0
6b827d4a-ef44-41f9-86ad-b99c1f3cf7c1-1_ENSRNOG00000002863	449.0	40.0	413.0	64.0
6b827d4a-ef44-41f9-86ad-b99c1f3cf7c1_ENSRNOG00000002863	370.0	33.0	287.0	42.0
6bb10767-bff3-4ed9-8374-64145fc267fc_ENSRNOG00000002863	495.0	390.0	582.0	44.0
6bb483fa-34e0-474f-99e2-b17a35e0d229_ENSRNOG00000002863	63.0	6.0	44.0	3.0
6c341f91-2864-414e-b809-9b31c57e8d94_ENSRNOG00000002863	8.0	0.0	6.0	1.0
6c3a6a27-77d2-41d0-a0ff-8b6c94f06984_ENSRNOG00000002863	135.0	20.0	96.0	49.0
6c656b38-a2bd-4814-91b9-2dc216f6d7e1_ENSRNOG00000002863	774.0	89.0	995.0	126.0
6c6fb6ff-b04c-474f-8ab9-c04c6fdb05d7_ENSRNOG00000002863	14.0	2.0	12.0	3.0
6c86b4ba-6b3c-41da-816c-51cbcfca4c2b_ENSRNOG00000002863	71.0	7.0	55.0	8.0
6c9555a3-c176-499b-b34e-bb2676d63260_ENSRNOG00000002863	91.0	6.0	56.0	9.0
6c9abf24-952d-4f80-a626-a594b5aeeaaa_ENSRNOG00000002863	85.0	2.0	58.0	8.0
6cd575a4-4062-4731-aa00-f2cbc6705fae_ENSRNOG00000002863	6.0	0.0	3.0	0.0
6ce2a96c-3a74-4b84-8461-f3be5465f048_ENSRNOG00000002863	640.0	43.0	311.0	85.0
6d2bf25c-6233-4170-a94f-66401ffb467b_ENSRNOG00000002863	55.0	2.0	225.0	42.0
6d33e404-9f3b-48f3-8952-361e653f1d51_ENSRNOG00000002863	504.0	42.0	397.0	71.0
6d4bbdfa-22ac-4d71-892a-c429b68d343d_ENSRNOG00000002863	520.0	67.0	447.0	77.0
6d56892e-3f47-4e80-bb65-6e58f9483b2f_ENSRNOG00000002863	240.0	20.0	175.0	23.0
6d59dc80-d0f1-4964-b80a-a1972c9a3f0d_ENSRNOG00000002863	168.0	27.0	96.0	76.0
6d80bcc7-03ae-44f2-908e-5df884480fc6_ENSRNOG00000002863	215.0	31.0	188.0	54.0
6dc59fe6-2016-4373-8e39-0400cb555333_ENSRNOG00000002863	210.0	28.0	187.0	39.0
6dca349b-43d1-4203-bc90-9587e6c88746_ENSRNOG00000002863	331.0	27.0	309.0	57.0
6e042776-aad1-4694-a413-d3c97af50ea3_ENSRNOG00000002863	344.0	70.0	326.0	164.0
6e088ba6-4ac4-4958-af5b-e880ecff7513_ENSRNOG00000002863	195.0	20.0	149.0	32.0
6e0d348c-d5e8-4419-ab72-ae59f1fff285_ENSRNOG00000002863	479.0	44.0	401.0	82.0
6e38bd3a-d219-41bb-938d-8b85ba9e2b0e_ENSRNOG00000002863	15.0	1.0	8.0	0.0
6e3ee20b-fd99-4ef8-88e8-080805765fed_ENSRNOG00000002863	539.0	55.0	549.0	77.0
6e6549c7-eb76-4362-8f05-148d41e4985b_ENSRNOG00000002863	2076.0	2257.0	1604.0	43.0
6e73d2e4-985b-49d6-a734-2944cca9804f_ENSRNOG00000002863	469.0	52.0	465.0	106.0
6e8fb71d-532d-4bee-863d-2731985230fd_ENSRNOG00000002863	93.0	8.0	59.0	3.0
6eb08e68-c1d7-4c6d-9ee5-83050bdb53c9_ENSRNOG00000002863	24.0	1.0	23.0	4.0
6ed9bcab-d622-448b-9258-e924b513b504_ENSRNOG00000002863	121.0	15.0	92.0	10.0
6f4bcade-0a80-4f70-8eed-de659d3e5169_ENSRNOG00000002863	394.0	50.0	298.0	96.0
6f4ea4a7-e376-4ef7-8bae-92d260930824_ENSRNOG00000002863	50.0	4.0	57.0	5.0
6f8ef4a8-2eb6-4578-9924-e1700ee9368c_ENSRNOG00000002863	27.0	5.0	29.0	6.0
6fa56a2e-3997-46ea-9301-2b8927891aa1_ENSRNOG00000002863	329.0	52.0	287.0	130.0
6fb17ed9-e5b9-40c4-836d-c63ed9c20d8c_ENSRNOG00000002863	23.0	1.0	51.0	1.0
6fb2520f-e596-4a87-8563-c5eaefddcdf6_ENSRNOG00000002863	4.0	0.0	3.0	1.0
7022b0a4-6b75-4a43-8471-c090a48c0c1c-1_ENSRNOG00000002863	934.0	122.0	1330.0	164.0
7022b0a4-6b75-4a43-8471-c090a48c0c1c_ENSRNOG00000002863	14880.0	2008.0	21791.0	4081.0
70350ba0-0206-4946-9639-f73973aff3bf_ENSRNOG00000002863	42.0	3.0	23.0	2.0
7044f6b3-f45d-4166-adcc-ae72dca2985e_ENSRNOG00000002863	173.0	8.0	63.0	10.0
7049e1e6-8881-4a59-b65b-b4b02df326b8_ENSRNOG00000002863	187.0	26.0	171.0	32.0
7056f29f-b3b4-41f7-b6df-52c8365753b8_ENSRNOG00000002863	8.0	0.0	15.0	2.0
706298cd-1e6f-4031-be00-6e6ba96a5065_ENSRNOG00000002863	131.0	23.0	118.0	60.0
70788221-4525-4159-af0f-b542b2894c19_ENSRNOG00000002863	31.0	1.0	16.0	0.0
7087d978-db76-45ea-a0d2-537051543b1d_ENSRNOG00000002863	496.0	131.0	769.0	669.0
70d531ea-ea61-4f1a-9378-300380464a95_ENSRNOG00000002863	68.0	2.0	63.0	6.0
70e15a9a-faf7-4453-9873-30fe614b41b1_ENSRNOG00000002863	32.0	0.0	19.0	1.0
70efef2f-85c6-45db-b6cb-993c40766495_ENSRNOG00000002863	609.0	77.0	659.0	102.0
70f2e579-f31e-4a76-8e44-5fe439e9f571_ENSRNOG00000002863	386.0	44.0	346.0	79.0
7177aaa7-a5b6-4d60-ad5d-f05ce2d74029_ENSRNOG00000002863	181.0	33.0	159.0	46.0
7181d3d9-6bd6-4466-9e71-917326fbca86_ENSRNOG00000002863	62.0	8.0	36.0	14.0
71863766-b802-44ba-a0cd-c2c6f3200d47_ENSRNOG00000002863	6.0	0.0	7.0	0.0
7189a274-a10e-4555-b7e4-51f98e3d474e_ENSRNOG00000002863	62.0	8.0	47.0	4.0
71ea2c29-e2ca-4c69-ac9a-e40fb850cb98_ENSRNOG00000002863	996.0	112.0	953.0	48.0
7227e7e6-230e-411f-a7d9-5727d16593c9_ENSRNOG00000002863	368.0	37.0	296.0	81.0
72282fea-3021-4644-ab28-d50e9d0803f4_ENSRNOG00000002863	360.0	83.0	400.0	160.0
723fc84a-05cd-4c32-8efe-284bef55a69b_ENSRNOG00000002863	686.0	164.0	564.0	248.0
72602792-1b8d-40f3-9776-b7087b476963_ENSRNOG00000002863	1299.0	9.0	788.0	27.0
7262e55d-7703-445b-8e57-463aeccbdcfa_ENSRNOG00000002863	117.0	6.0	76.0	24.0
72778251-6f72-43f8-bef0-6cd768036c23_ENSRNOG00000002863	554.0	82.0	649.0	171.0
72789775-e13c-4b0f-9cdb-84faf4ff30ae_ENSRNOG00000002863	125.0	7.0	94.0	11.0
72869095-f090-490b-a24e-8c900eec6639_ENSRNOG00000002863	490.0	30.0	422.0	47.0
728be013-9e01-463b-9f6e-6b7979271615_ENSRNOG00000002863	404.0	136.0	430.0	164.0
72926ce0-4c08-4615-aa4d-454c4384e052_ENSRNOG00000002863	54.0	3.0	45.0	5.0
729c6624-4e0d-4556-ae08-fc9ce2245943_ENSRNOG00000002863	13.0	0.0	0.0	0.0
72ba7770-9033-4708-b802-ba588e13f628_ENSRNOG00000002863	109.0	7.0	96.0	21.0
72eec07c-b896-4b98-b69a-3cf768bd8c5f_ENSRNOG00000002863	40.0	2.0	38.0	10.0
72f1073f-5b52-4f85-8bd3-c977745c5e2d_ENSRNOG00000002863	524.0	52.0	593.0	60.0
730cf2de-1d90-4bb4-9d08-5d246089da10_ENSRNOG00000002863	116.0	17.0	96.0	48.0
733e5990-ec6f-4fae-9054-b51018288d38_ENSRNOG00000002863	384.0	30.0	219.0	51.0
73bb2892-13a2-43f0-b18c-7dec3ee46d26_ENSRNOG00000002863	117.0	18.0	65.0	48.0
742e00e2-df31-41e0-b4da-623faf4f55f3_ENSRNOG00000002863	271.0	51.0	201.0	85.0
74539938-b8c5-40c7-97cd-0d8306ad0bd9_ENSRNOG00000002863	1517.0	12.0	88.0	16.0
745764e3-b536-472f-9d95-fc306d38bbcf_ENSRNOG00000002863	65.0	7.0	35.0	7.0
746ccb04-4692-493e-b9ea-013c35a73818_ENSRNOG00000002863	548.0	57.0	617.0	82.0
7472b10d-2d5d-40a2-90b3-1da6e3263464_ENSRNOG00000002863	265.0	14.0	129.0	28.0
748a8fe6-d688-4565-add4-96df50c01d30_ENSRNOG00000002863	171.0	22.0	151.0	22.0
74953587-d89f-4a20-a954-426e01ad6f9e_ENSRNOG00000002863	223.0	50.0	239.0	224.0
749616d2-1e8a-4bfc-8cf9-a6e92bfcdcac_ENSRNOG00000002863	311.0	27.0	227.0	65.0
749a6cf6-057e-4ba7-9200-da5a225fb195_ENSRNOG00000002863	296.0	35.0	260.0	57.0
7514b92f-3e44-4e31-8cca-4563efc90a11_ENSRNOG00000002863	14.0	2.0	7.0	1.0
75273c16-6f36-426b-b2dc-63bbb0f84744_ENSRNOG00000002863	2.0	0.0	3.0	0.0
75491483-802e-40c8-845d-76a0d7aaa0d3_ENSRNOG00000002863	150.0	30.0	105.0	41.0
755be148-2f80-4477-bea9-c45f444b5d48_ENSRNOG00000002863	16.0	1.0	22.0	2.0
75ba7a2c-b3d8-4441-a464-3845241ef35a_ENSRNOG00000002863	320.0	312.0	211.0	416.0
75cd499f-676d-47d8-979e-6a6a3000be84_ENSRNOG00000002863	4.0	0.0	7.0	1.0
75fa7bf1-2798-451a-ba1a-a5a04cdea8fa_ENSRNOG00000002863	137.0	26.0	92.0	54.0
7613c320-6098-4408-867c-f4c929c8982e_ENSRNOG00000002863	6.0	0.0	7.0	0.0
763b1506-0058-4687-a8af-1c06c4545b7c_ENSRNOG00000002863	357.0	72.0	271.0	68.0
768f7296-0cac-4961-adf2-f33d48de6743-1_ENSRNOG00000002863	2205.0	177.0	2793.0	449.0
768f7296-0cac-4961-adf2-f33d48de6743-2_ENSRNOG00000002863	687.0	60.0	720.0	103.0
768f7296-0cac-4961-adf2-f33d48de6743_ENSRNOG00000002863	427.0	42.0	457.0	107.0
769da0d9-bdbe-4912-b1d7-50d4dc3e1fc7_ENSRNOG00000002863	91.0	3.0	65.0	8.0
76d7eb45-b15c-422c-b805-bd1c95639e63_ENSRNOG00000002863	2465.0	1970.0	3233.0	5036.0
76d995f5-f2ff-4b18-a905-b5c3dcf7773b_ENSRNOG00000002863	134.0	11.0	73.0	46.0
76e9807a-45ae-41fb-88b4-2bbdab5403a6_ENSRNOG00000002863	713.0	121.0	667.0	149.0
76ebcbaf-7114-4a06-9be7-2ef7f476cecd_ENSRNOG00000002863	60.0	5.0	27.0	5.0
770322e9-baf5-4f3e-9854-776b1764b3ef_ENSRNOG00000002863	477.0	59.0	432.0	116.0
771ca125-1c47-4ee5-8113-256a7a1bf97b_ENSRNOG00000002863	213.0	28.0	161.0	45.0
776ef0f9-62f6-4729-bb08-db36e5af346c_ENSRNOG00000002863	344.0	82.0	352.0	190.0
778645d0-4798-4a05-8061-3701ccc91a45_ENSRNOG00000002863	43.0	3.0	38.0	0.0
778d1386-36c0-4f6e-82ce-3c59291c133c_ENSRNOG00000002863	57.0	3.0	41.0	4.0
77bf923a-4892-4224-93e9-dd57f8ba7ab8_ENSRNOG00000002863	142.0	16.0	100.0	45.0
77ed85a8-a5d0-4f0a-a68f-bc52d7434daa_ENSRNOG00000002863	16.0	14.0	23.0	3.0
77f2a22d-bc51-41d7-909e-541eebb86172_ENSRNOG00000002863	48.0	6.0	72.0	7.0
78069185-38b6-496e-aa07-e7ad2bb74da6_ENSRNOG00000002863	61.0	2.0	32.0	13.0
7821ffc9-6e27-4e14-988b-c27112d7cf95_ENSRNOG00000002863	143.0	11.0	99.0	49.0
78387b8f-ab2f-4c5c-84de-240e4479ba94_ENSRNOG00000002863	163.0	19.0	147.0	20.0
783daab8-d004-4326-b45b-cdf04e50b467_ENSRNOG00000002863	311.0	30.0	268.0	82.0
78752210-ca4b-4ed7-a5bb-58da485dc3a7_ENSRNOG00000002863	264.0	29.0	207.0	61.0
788391d5-5c13-4234-ad8b-596fb7601cdd_ENSRNOG00000002863	137.0	26.0	79.0	67.0
788681d1-0599-4377-b219-23bd60c45bd3_ENSRNOG00000002863	46.0	5.0	39.0	9.0
78a5929d-7164-424f-b628-d0ac4c82ccf1_ENSRNOG00000002863	178.0	28.0	139.0	36.0
78c3602a-2b48-47a8-8af4-41103a294d4d_ENSRNOG00000002863	291.0	22.0	268.0	50.0
78cb976e-0294-46b8-8c13-bf11f69dc875_ENSRNOG00000002863	44.0	5.0	26.0	4.0
78efe7b5-7477-4cae-80f8-a1037302d212-1_ENSRNOG00000002863	153.0	15.0	89.0	11.0
78efe7b5-7477-4cae-80f8-a1037302d212_ENSRNOG00000002863	1811.0	90.0	2989.0	25.0
791508e6-1984-4a06-815a-870cc0e86970_ENSRNOG00000002863	55.0	5.0	30.0	12.0
79174206-9f99-4952-9e11-a0cf6140206b_ENSRNOG00000002863	34.0	1.0	39.0	1.0
7941a4b1-2179-417b-aac6-cab16285b12a-1_ENSRNOG00000002863	0.0	0.0	3.0	0.0
7941a4b1-2179-417b-aac6-cab16285b12a_ENSRNOG00000002863	20.0	1.0	12.0	2.0
79cd5ef6-3473-46e3-a1d4-038d7bcb30ce_ENSRNOG00000002863	524.0	61.0	582.0	116.0
79e8c353-ce47-428d-b97d-25c86a6b46d8_ENSRNOG00000002863	383.0	79.0	322.0	94.0
79f9e0ed-54ba-4053-87ff-d9838d073443_ENSRNOG00000002863	385.0	44.0	273.0	60.0
7a08bdd0-9ac0-4496-a85a-6f8ff740a715_ENSRNOG00000002863	108.0	3.0	112.0	11.0
7a462f28-a252-4988-8146-4f755de36d4b_ENSRNOG00000002863	333.0	28.0	280.0	52.0
7a6cf42a-3c9a-4316-a89b-44ae5013565d_ENSRNOG00000002863	206.0	25.0	170.0	32.0
7aada289-5cc7-43a6-b687-e2a4586a32fa_ENSRNOG00000002863	2.0	0.0	2.0	2.0
7ae7a596-c4b6-40c1-9d5d-b8d370b00329_ENSRNOG00000002863	1351.0	150.0	2122.0	292.0
7b258a55-7d53-48cd-9bef-b396bf0bc42b_ENSRNOG00000002863	168.0	24.0	158.0	25.0
7b42e521-1710-474a-860d-a3b482aa5723_ENSRNOG00000002863	205.0	29.0	153.0	56.0
7b5a43f0-6304-41ce-9ca9-15ae0e1ea8b8_ENSRNOG00000002863	4240.0	739.0	6057.0	1451.0
7b79ef35-1258-4a79-b4b0-85d7832405cb_ENSRNOG00000002863	534.0	56.0	544.0	70.0
7b867721-5c57-4743-b9a5-86144b315cc0_ENSRNOG00000002863	23.0	1.0	17.0	0.0
7b95532d-445d-4532-bdff-6adeae3425f8_ENSRNOG00000002863	103.0	11.0	55.0	29.0
7bb0db65-9f21-4829-a5c8-b4ece2b0d640_ENSRNOG00000002863	140.0	34.0	102.0	74.0
7bdc0e46-4173-44be-bb19-ebf1623be1e2_ENSRNOG00000002863	824.0	109.0	1424.0	132.0
7c11e164-b820-49ae-8820-597a96c21e0e_ENSRNOG00000002863	5.0	0.0	1.0	1.0
7c15233b-0669-4ac3-8816-3a98345ce73b_ENSRNOG00000002863	44.0	3.0	35.0	12.0
7c8ffc7f-aee6-44c1-9f4b-9dc0e214d9a8_ENSRNOG00000002863	58.0	3.0	56.0	6.0
7cb8df63-e750-4166-8b11-b1c2f7e4a89b_ENSRNOG00000002863	314.0	45.0	217.0	86.0
7d068dea-8179-4e6b-8b76-5069642bf53b_ENSRNOG00000002863	502.0	63.0	535.0	83.0
7d1a0ade-ce6b-46c9-b723-3627fde140e8_ENSRNOG00000002863	171.0	24.0	108.0	78.0
7d2a96a6-657c-451d-84fe-11f004431a68_ENSRNOG00000002863	396.0	39.0	370.0	47.0
7d66e3f0-ddff-4ef4-b293-4f27eed766d2_ENSRNOG00000002863	270.0	513.0	2336.0	458.0
7d9ac7ca-c86d-4a06-8209-d89923f05aac_ENSRNOG00000002863	946.0	114.0	1225.0	215.0
7e06d34d-cb57-4489-8c98-d20099de545e_ENSRNOG00000002863	408.0	71.0	419.0	127.0
7e121ee2-f331-4c56-9368-7ffd395e1181_ENSRNOG00000002863	41.0	4.0	42.0	8.0
7e3a9e1b-a9f8-429a-bf91-9c429a1990c9_ENSRNOG00000002863	306.0	64.0	208.0	79.0
7e8411c5-37a3-4f37-882d-5a4dcf01d53c_ENSRNOG00000002863	74.0	2.0	40.0	6.0
7eaa63b3-a49f-40ee-a609-73a451ff3c9a_ENSRNOG00000002863	428.0	45.0	315.0	101.0
7ec06435-7a53-4503-a3f7-cc706cba8c66_ENSRNOG00000002863	14.0	1.0	13.0	7.0
7ed1e653-e228-4753-bf50-9d2d716d849f-1_ENSRNOG00000002863	379.0	48.0	296.0	50.0
7ed1e653-e228-4753-bf50-9d2d716d849f_ENSRNOG00000002863	1588.0	188.0	1415.0	393.0
7f2855ff-b87b-4f65-bb0a-9a19ce84fadd_ENSRNOG00000002863	136.0	22.0	102.0	36.0
7f47b826-5442-4a93-a128-2bacd472194e_ENSRNOG00000002863	480.0	55.0	385.0	134.0
7f5c1f17-0e73-42b5-b943-139e6a72bd27_ENSRNOG00000002863	445.0	81.0	370.0	65.0
7f681e3b-b107-4f1e-b2c4-3ad36e767d9c_ENSRNOG00000002863	477.0	45.0	355.0	72.0
7f6979a6-c6fa-4bb3-a744-9567f59b1025_ENSRNOG00000002863	369.0	36.0	289.0	58.0
7f79b19c-cdc3-4c37-bd67-ccf53bcaf443_ENSRNOG00000002863	6.0	0.0	3.0	1.0
7f84714e-7ad4-455b-8694-c5be2a3e75a5_ENSRNOG00000002863	3.0	4.0	3.0	0.0
7fa6dcc7-85d2-486b-a6e2-2635cee7d183_ENSRNOG00000002863	469.0	196.0	342.0	330.0
7fb796f0-1566-4fe5-beb6-4fa92cf156d8_ENSRNOG00000002863	129.0	21.0	94.0	47.0
7fdad155-8c48-4ddc-9c6c-d02b9808dc8a_ENSRNOG00000002863	373.0	49.0	317.0	62.0
7fff8915-2c7b-46d3-a3bc-aad1d817b956_ENSRNOG00000002863	510.0	50.0	423.0	82.0
805c35b9-1030-498e-a120-6f5ff92db920_ENSRNOG00000002863	4.0	0.0	3.0	0.0
806fe040-f388-4980-8980-d8ccae3e0a2f_ENSRNOG00000002863	156.0	10.0	113.0	21.0
80d86d5d-1351-4a2e-aaad-cbe6cbc9d20b_ENSRNOG00000002863	133.0	22.0	69.0	39.0
811c8f0a-ae3a-4749-836e-be359943fd27_ENSRNOG00000002863	52.0	6.0	19.0	3.0
814347d2-1840-422b-a436-d20c360de03b_ENSRNOG00000002863	4.0	0.0	1.0	0.0
8168f5be-b535-4c0d-b256-3cd170619b1c_ENSRNOG00000002863	537.0	396.0	587.0	5.0
819120fd-cd80-407b-b391-71cda210e30e_ENSRNOG00000002863	588.0	62.0	684.0	106.0
8192968d-206e-4aa5-921a-6510f92d68c3_ENSRNOG00000002863	178.0	20.0	136.0	21.0
8213fabd-d2ad-435a-add5-5071b31d710a_ENSRNOG00000002863	83.0	8.0	64.0	17.0
8219cdf9-5fe9-46dc-b9a4-41bd5f80854b_ENSRNOG00000002863	132.0	20.0	107.0	41.0
8255dbd8-fc09-4829-ba32-c0ec8265bce8_ENSRNOG00000002863	94.0	12.0	75.0	24.0
825fc237-53ff-4a88-9ec3-d119cc38fb8a_ENSRNOG00000002863	58.0	4.0	26.0	8.0
826bf770-df73-4a7d-84a4-641647f6818d_ENSRNOG00000002863	69.0	4.0	47.0	4.0
828bca1e-98a2-47e0-a2f9-471e8183c710_ENSRNOG00000002863	7.0	1.0	6.0	3.0
82a99cb2-d942-4498-8407-218fad61fe80_ENSRNOG00000002863	180.0	19.0	150.0	25.0
82bcc939-817c-450d-a2d9-3513a72948c4_ENSRNOG00000002863	1280.0	231.0	414.0	3076.0
82cd41a1-6272-466a-88b2-0785a592b71c_ENSRNOG00000002863	5.0	0.0	1.0	0.0
82e86cb9-d7e1-470a-85b6-5445a185020b_ENSRNOG00000002863	340.0	37.0	270.0	127.0
82fdadc8-1df8-48bc-9f50-4062ecd54cd7_ENSRNOG00000002863	541.0	44.0	528.0	77.0
8321d963-9128-48af-92bd-2bfbd856115e_ENSRNOG00000002863	129.0	22.0	68.0	56.0
8328c81e-900d-4975-9141-5a467b356032_ENSRNOG00000002863	33.0	2.0	25.0	5.0
83866531-4817-48c3-b708-f47803c46171_ENSRNOG00000002863	118.0	14.0	76.0	49.0
83a04468-cb49-4e0f-88c9-1c26c6534cff_ENSRNOG00000002863	598.0	61.0	602.0	117.0
83df1122-f2e8-4fef-a8c6-8df6a7e3e20e_ENSRNOG00000002863	295.0	32.0	200.0	51.0
8434875b-0c13-4ff2-b782-6f1a4dd09d91_ENSRNOG00000002863	182.0	23.0	190.0	28.0
84474447-3f82-4624-b12d-e41063c8c660_ENSRNOG00000002863	396.0	32.0	397.0	48.0
848f9567-0015-4264-84b8-0bda63437e5d_ENSRNOG00000002863	4.0	1.0	1.0	0.0
84a1c4b2-e689-4bb4-82bd-c2c7823d21d2_ENSRNOG00000002863	566.0	63.0	386.0	150.0
84b77918-b23d-4186-b183-94089937a2a2_ENSRNOG00000002863	437.0	99.0	425.0	259.0
84e51a2b-72e6-4d68-80a9-ee0ec8c640c1_ENSRNOG00000002863	43.0	0.0	59.0	1.0
852da5b8-c89d-4aa9-84d2-f77c59169305_ENSRNOG00000002863	6.0	1.0	0.0	1.0
854ee211-b535-4b9d-862a-2d743cd47721_ENSRNOG00000002863	19.0	5.0	17.0	1.0
85882d04-c78c-40c9-9a51-2cd3f8b59ca1_ENSRNOG00000002863	155.0	22.0	128.0	21.0
858a5b75-7697-403f-9ab5-ba0db9dbcf7a_ENSRNOG00000002863	340.0	37.0	329.0	43.0
85b3e868-78ea-41ec-bd6c-2f7d9b260092_ENSRNOG00000002863	41.0	2.0	34.0	9.0
85d76d8d-5e2a-44cb-9304-f88facd9e5e7_ENSRNOG00000002863	57375.0	44894.0	42695.0	78524.0
85e6a718-af31-40df-9b59-187f44343ee7_ENSRNOG00000002863	118.0	10.0	95.0	18.0
861078d8-1bac-4f14-a9ec-f3f4e8242ace_ENSRNOG00000002863	332.0	67.0	251.0	73.0
8628c506-cb6c-47dc-858a-2208a9098d6f_ENSRNOG00000002863	259.0	2.0	12.0	3.0
863143f0-000e-4e1d-994d-c98e95f0b701_ENSRNOG00000002863	66.0	5.0	31.0	6.0
863f1717-54db-415c-84c2-68d4d9a6cdea_ENSRNOG00000002863	499.0	77.0	393.0	130.0
8642c51a-2a44-43f4-8ea7-9fe3844e37af_ENSRNOG00000002863	584.0	263.0	898.0	1468.0
865557c6-dd32-48e6-a293-4fe514676d44_ENSRNOG00000002863	724.0	136.0	750.0	178.0
8666b45a-c225-4af7-84b1-ca0f4b0caea2_ENSRNOG00000002863	386.0	31.0	407.0	47.0
86979142-42b9-46b5-b15e-41888001139e_ENSRNOG00000002863	341.0	82.0	342.0	95.0
86a0e008-09cb-47db-b392-efd460129e39_ENSRNOG00000002863	8.0	1.0	5.0	1.0
86ac75db-4d65-4495-bad1-f6026e25db94_ENSRNOG00000002863	13.0	0.0	6.0	2.0
86b6110b-7720-403c-887e-01ffd5054f48-1_ENSRNOG00000002863	566.0	75.0	599.0	184.0
86b6110b-7720-403c-887e-01ffd5054f48_ENSRNOG00000002863	418.0	27.0	368.0	56.0
86f496c1-5909-4d4e-96ba-06daec854a92_ENSRNOG00000002863	462.0	59.0	345.0	159.0
86f85de5-3674-475a-a301-296b5a63cc51_ENSRNOG00000002863	76.0	5.0	86.0	6.0
870707d0-aef3-4150-8050-d9be83c4819b_ENSRNOG00000002863	388.0	39.0	247.0	61.0
870f8f53-7876-451c-ad48-fe0539e6ff8d_ENSRNOG00000002863	44.0	14.0	33.0	11.0
8730f7e9-8fcb-41c0-a8fa-3f9d68ad31e9_ENSRNOG00000002863	348.0	177.0	360.0	78.0
877c94d0-0ae5-4a3c-a557-853df8602d39_ENSRNOG00000002863	143.0	31.0	112.0	88.0
877ea3c0-41e3-4b4c-8a7f-6b4eae35e4c2_ENSRNOG00000002863	151.0	21.0	123.0	27.0
87961140-9418-419e-a997-e418b45fdaf5_ENSRNOG00000002863	190.0	26.0	155.0	32.0
87ac4dac-8848-4d4f-9ccb-c36d862aad54_ENSRNOG00000002863	127.0	22.0	70.0	45.0
87dfa0f4-642e-4281-9007-e8b571610b92_ENSRNOG00000002863	328.0	25.0	250.0	57.0
880ff6fc-206b-417d-8463-5940efd95021_ENSRNOG00000002863	28.0	3.0	17.0	5.0
88196e64-1530-4e49-8793-0614cc20979c_ENSRNOG00000002863	433.0	50.0	419.0	214.0
88542415-6e2d-4e82-a95e-6c685e11b955_ENSRNOG00000002863	190.0	87.0	1038.0	75.0
8874a3eb-269f-4a91-81c3-5fd07a35ebf6_ENSRNOG00000002863	476.0	34.0	366.0	56.0
8877917c-1c02-4530-ba85-7ae6cc60b5aa_ENSRNOG00000002863	341.0	43.0	305.0	43.0
887e4f3b-4f3b-4b79-9f10-5c39f198d587_ENSRNOG00000002863	220.0	29.0	175.0	34.0
8897ebc7-7645-46a3-9691-d97d3044934e_ENSRNOG00000002863	321.0	34.0	287.0	29.0
88aa4343-6543-41ad-9b97-56085c14d1b2_ENSRNOG00000002863	187.0	35.0	180.0	34.0
88ec8808-976c-4432-b37b-d8750bd6ee07_ENSRNOG00000002863	461.0	95.0	497.0	132.0
88f4459e-ad6f-4dd8-92c5-9827ca206d84_ENSRNOG00000002863	42.0	2.0	30.0	4.0
893e8dfc-ceeb-45b4-895e-9bfd581e3b61_ENSRNOG00000002863	1091.0	413.0	268.0	151.0
8968f73d-6284-4b15-ae4a-36444d223b92_ENSRNOG00000002863	253.0	32.0	219.0	73.0
89698953-94a1-4f69-960d-ddc5ecc2da59_ENSRNOG00000002863	41.0	4.0	23.0	6.0
89712c7c-b0a7-4603-9434-58d4376440cd_ENSRNOG00000002863	361.0	64.0	238.0	103.0
899c255e-fdcc-49bf-90cb-e4fe4b2a0895_ENSRNOG00000002863	57.0	22.0	32.0	9.0
89b996e8-663f-4e4e-9bc5-ceaea6663c37_ENSRNOG00000002863	68.0	5.0	41.0	7.0
89d7e44d-8c98-4d16-9c9d-fd242f5ff666_ENSRNOG00000002863	272.0	73.0	246.0	96.0
89fce2cc-dd26-47f6-b85e-2809d065bea4_ENSRNOG00000002863	57.0	2.0	29.0	9.0
8a00ab16-5117-431a-95a9-8f9819eec943_ENSRNOG00000002863	473.0	51.0	395.0	57.0
8a0536cc-ae5c-4a1e-8f1f-21b9ead8b274_ENSRNOG00000002863	292.0	51.0	195.0	392.0
8a0af817-0543-4672-a75b-059da4f00dfe_ENSRNOG00000002863	62.0	5.0	35.0	2.0
8a0b28ee-f06d-4ea7-b247-2358968335eb_ENSRNOG00000002863	328.0	27.0	258.0	35.0
8a3aefab-7d52-41a5-ad21-e8d6448e9868_ENSRNOG00000002863	560.0	87.0	547.0	92.0
8a568469-fb20-4bb1-85c3-ccd6c9cce1d8_ENSRNOG00000002863	81.0	2.0	53.0	5.0
8aaab0f7-8b31-45bb-a475-e0cdcb119378-1_ENSRNOG00000002863	621.0	54.0	514.0	106.0
8aaab0f7-8b31-45bb-a475-e0cdcb119378-2_ENSRNOG00000002863	416.0	56.0	456.0	97.0
8aaab0f7-8b31-45bb-a475-e0cdcb119378_ENSRNOG00000002863	2234.0	219.0	2791.0	580.0
8ac68e04-dcfe-4357-9397-69946d8f536e_ENSRNOG00000002863	43.0	3.0	6.0	6.0
8ad80727-55cd-4a71-9b21-9fa8ffde4c37_ENSRNOG00000002863	45.0	3.0	34.0	3.0
8b386a27-0e64-4e65-b06a-1d42d26a6f30_ENSRNOG00000002863	190.0	36.0	136.0	105.0
8b6069f0-3291-400d-8f22-8a3978fc3106_ENSRNOG00000002863	95.0	24.0	96.0	49.0
8b6cc336-469f-41a2-bf8d-c5adf3751b74_ENSRNOG00000002863	81.0	3.0	56.0	8.0
8b89bf78-584f-4ae6-a45f-1d134c9dab92_ENSRNOG00000002863	1.0	0.0	0.0	0.0
8bc52fd2-0a26-4fc8-95fc-8fbbac98f068_ENSRNOG00000002863	112.0	19.0	104.0	53.0
8bce3885-ff62-4bba-9521-485a39197bb9_ENSRNOG00000002863	110.0	19.0	72.0	45.0
8bd39508-8786-4cfc-ac4f-79886bd3f145_ENSRNOG00000002863	129.0	35.0	94.0	55.0
8bd612cd-f2b2-4325-acc1-b00e1d5e51d9_ENSRNOG00000002863	14.0	1.0	25.0	37.0
8bffda1f-3ce9-4a49-911e-d18d276bd552_ENSRNOG00000002863	253.0	40.0	235.0	69.0
8c254daa-2b12-4230-a1e2-9c35e9b86d15_ENSRNOG00000002863	117.0	8.0	67.0	7.0
8c3d2cbb-4a49-4535-8aaf-903f294dbe3d_ENSRNOG00000002863	539.0	67.0	452.0	84.0
8cbcf782-e35a-4a3a-b47f-a3f809dbe9c7_ENSRNOG00000002863	30.0	3.0	26.0	3.0
8cbea9aa-2c45-4b91-8ebf-61579b6579bd_ENSRNOG00000002863	26.0	4.0	31.0	1.0
8cc901a4-8f69-49a3-9675-7934dbf1b310_ENSRNOG00000002863	255.0	36.0	212.0	65.0
8cd05ede-dd9d-4201-b5f1-f0fe96368c61_ENSRNOG00000002863	478.0	41.0	462.0	51.0
8cd1e7aa-3a5d-49ec-a418-ce7a85bff6d6_ENSRNOG00000002863	875.0	512.0	1986.0	28.0
8cd55b09-01ba-4460-ac07-0580595b8f19-1_ENSRNOG00000002863	317.0	30.0	248.0	49.0
8cd55b09-01ba-4460-ac07-0580595b8f19_ENSRNOG00000002863	879.0	223.0	817.0	136.0
8cf75551-b4dc-4bd8-9c94-6c0b10b9499f_ENSRNOG00000002863	178.0	20.0	145.0	32.0
8d231713-67e8-47fe-a08c-743175ae48bf_ENSRNOG00000002863	48.0	5.0	41.0	3.0
8d3253b4-862f-402c-bec9-5af2044db879_ENSRNOG00000002863	134.0	47.0	94.0	111.0
8d495b23-4fa9-4128-8f16-8f9da2d6495f-1_ENSRNOG00000002863	1.0	0.0	2.0	0.0
8d495b23-4fa9-4128-8f16-8f9da2d6495f_ENSRNOG00000002863	125.0	9.0	72.0	19.0
8d58cace-991a-4dce-880d-d7d75b3a52d2_ENSRNOG00000002863	107.0	11.0	73.0	18.0
8d727f94-337c-45cd-941a-e5400654d6e7_ENSRNOG00000002863	35.0	2.0	35.0	15.0
8d909825-df3f-4c6b-8cfd-614327087eaa_ENSRNOG00000002863	528.0	56.0	650.0	77.0
8ddba567-2907-4bae-88fc-ccce8db269d9_ENSRNOG00000002863	44.0	7.0	15.0	4.0
8ddc6962-f741-4923-a3ed-a7506b22cc07_ENSRNOG00000002863	584.0	84.0	694.0	164.0
8dec6bf5-eac9-4d5f-ad5a-fa3dcb12911c_ENSRNOG00000002863	80.0	8.0	48.0	4.0
8defc8db-d120-4a70-9331-2a631b208ec9_ENSRNOG00000002863	1535.0	162.0	2029.0	246.0
8df298ab-a5c6-4d1b-bf88-ccd5bc061017_ENSRNOG00000002863	108.0	10.0	52.0	27.0
8e0cd7c9-1ee8-4f3a-812d-bd537f53fcf5_ENSRNOG00000002863	170.0	26.0	119.0	88.0
8e1bcc3e-0750-44cc-96c4-42f8b819bb3e_ENSRNOG00000002863	439.0	52.0	335.0	64.0
8e26e480-ed92-48a9-9c84-a65d06b5e97e_ENSRNOG00000002863	137.0	21.0	92.0	47.0
8e2c4d70-6a74-44e5-9302-372871eb4b57_ENSRNOG00000002863	52.0	4.0	24.0	6.0
8e519a9d-281f-43b5-b374-0a5470967db1_ENSRNOG00000002863	128.0	10.0	101.0	5.0
8e7bc068-cf00-4273-8606-53de968bc765_ENSRNOG00000002863	295.0	45.0	210.0	83.0
8e9926ee-9ea3-4c78-a2a0-ba2782f2b681-1_ENSRNOG00000002863	200.0	16.0	444.0	141.0
8e9926ee-9ea3-4c78-a2a0-ba2782f2b681_ENSRNOG00000002863	2036.0	382.0	3140.0	3984.0
8eb67799-0eb3-480f-b107-543c09a14ac8_ENSRNOG00000002863	4.0	0.0	2.0	0.0
8eba9c4f-b530-49e4-aed0-7d2f28dab82a_ENSRNOG00000002863	214.0	28.0	211.0	43.0
8ec230df-c284-42c3-845a-ad34acebc94e_ENSRNOG00000002863	443.0	52.0	326.0	97.0
8ec64dba-eeb4-4bd2-b6c8-0596541e964f_ENSRNOG00000002863	39.0	0.0	23.0	3.0
8ed313f4-e3bb-4efb-9857-d2a17323c5f8_ENSRNOG00000002863	52.0	2.0	18.0	1.0
8ed85b4a-bb9a-4316-be17-a23ce1c87cd6_ENSRNOG00000002863	407.0	41.0	282.0	48.0
8f26997e-97a3-4726-b7a9-47fd257b4be5_ENSRNOG00000002863	27.0	1.0	18.0	2.0
8f34ba27-592a-4f8e-82de-ca7bf3da43f2_ENSRNOG00000002863	143.0	14.0	81.0	51.0
8f3e7462-6de5-4a4f-9fd0-5133c0315f35_ENSRNOG00000002863	414.0	41.0	326.0	58.0
8f6801ff-5516-4943-975b-b3bc874b26a4_ENSRNOG00000002863	195.0	34.0	118.0	106.0
8f822796-2de7-4c64-ba03-3b64c641610d_ENSRNOG00000002863	396.0	31.0	305.0	87.0
8fb19019-6c39-4d35-a46f-ec4d6c7d1cc8_ENSRNOG00000002863	29.0	1.0	30.0	4.0
90414664-5d3a-46df-88e8-f5112c466992_ENSRNOG00000002863	137.0	21.0	125.0	40.0
90485922-ea45-4771-9e00-c7ff6cb2f831_ENSRNOG00000002863	27.0	1.0	20.0	1.0
9064e40c-7eea-4ce7-854a-3b44ec06f589_ENSRNOG00000002863	213.0	28.0	218.0	33.0
909f3864-d1f9-479e-a8cc-f0000b6c7d02_ENSRNOG00000002863	530.0	44.0	593.0	69.0
90a1f2e8-1f8b-449c-ba3a-30fc3a7762be_ENSRNOG00000002863	376.0	94.0	233.0	163.0
90b26337-2970-4569-a100-d4a7a0a4dc62_ENSRNOG00000002863	187.0	25.0	125.0	24.0
90b7b1b8-6ae6-40e2-8667-be88185c2da2_ENSRNOG00000002863	819.0	396.0	1181.0	1399.0
90c2f6ae-3504-4c9a-a0b5-7676ce9d0e74_ENSRNOG00000002863	64.0	10.0	44.0	14.0
90d3fe5f-7c4f-4d90-9adc-d56240270897_ENSRNOG00000002863	2.0	0.0	1.0	0.0
90d43b13-4d90-4d47-96f2-03337e3bdd95_ENSRNOG00000002863	408.0	48.0	318.0	72.0
90e096cd-f6e7-4f36-8293-736f3afda8bc_ENSRNOG00000002863	70.0	4.0	37.0	12.0
90ef3d0b-1f25-4fd3-a369-63f9997ae2e7_ENSRNOG00000002863	401.0	29.0	387.0	46.0
9124cb49-4ade-4997-a6b1-71f5944a2a47-1_ENSRNOG00000002863	127.0	14.0	103.0	55.0
9124cb49-4ade-4997-a6b1-71f5944a2a47_ENSRNOG00000002863	14.0	2.0	8.0	4.0
912c22fc-b1c4-4398-9dda-cbb00011bba0_ENSRNOG00000002863	261.0	29.0	248.0	54.0
91314225-ed2c-42b9-b6fd-282d1afa648b_ENSRNOG00000002863	41.0	7.0	23.0	5.0
9146ad2a-04bd-4263-9c69-c39b8b64c70b_ENSRNOG00000002863	451.0	41.0	425.0	72.0
91493225-6c07-49a4-9b74-c3c6c416dacf-1_ENSRNOG00000002863	354.0	27.0	454.0	42.0
91493225-6c07-49a4-9b74-c3c6c416dacf_ENSRNOG00000002863	269.0	19.0	178.0	42.0
915bacfd-a1c4-4c5f-8466-e66c638f0acc_ENSRNOG00000002863	334.0	35.0	236.0	56.0
915d4973-6753-43e1-b165-88f7edc19054_ENSRNOG00000002863	307.0	72.0	217.0	231.0
91b499a3-cf04-4dbf-9f16-d77a39e3a41d_ENSRNOG00000002863	420.0	25.0	262.0	46.0
91b6b263-7420-4561-9abb-e84889d3b1c2_ENSRNOG00000002863	566.0	85.0	392.0	196.0
91cbf392-e162-4c58-a4e2-67d35a453cd9_ENSRNOG00000002863	560.0	98.0	767.0	124.0
91cf56ba-c6d0-40f7-a070-ebafc18b8b0e_ENSRNOG00000002863	49.0	4.0	28.0	3.0
92185cdf-6c54-4d7b-9362-5c047210df49_ENSRNOG00000002863	48.0	3.0	19.0	5.0
924d9294-69c3-40e7-871b-3763c28dac85_ENSRNOG00000002863	497.0	92.0	324.0	148.0
926d19f7-56eb-4cc2-9fa7-2f2e78a7cd80_ENSRNOG00000002863	286.0	72.0	248.0	157.0
9274367e-5237-4efb-88e2-dfbeb3d50947_ENSRNOG00000002863	46.0	3.0	31.0	5.0
92a79d22-9a71-4cdd-9a38-12cbaee8ae56-1_ENSRNOG00000002863	325.0	60.0	278.0	135.0
92a79d22-9a71-4cdd-9a38-12cbaee8ae56_ENSRNOG00000002863	172.0	14.0	114.0	20.0
92f9e85f-5abb-4f15-9c23-e1c789e817b1_ENSRNOG00000002863	78.0	10.0	46.0	20.0
92fe19b6-2833-4b01-b1db-f7d98c9cf675_ENSRNOG00000002863	963.0	496.0	965.0	1361.0
93205156-d4cb-4aec-abff-3463afb14ec9_ENSRNOG00000002863	287.0	15.0	714.0	9.0
9338b4c4-84ac-411c-8107-e577b2d13749_ENSRNOG00000002863	454.0	42.0	383.0	77.0
936abad6-fd8f-4527-ad3f-378c6424654b_ENSRNOG00000002863	40.0	7.0	24.0	4.0
93afcc1b-eddf-4241-925b-383493439268_ENSRNOG00000002863	220.0	42.0	149.0	89.0
93b7dee3-97a1-4b4a-bd85-820160641104-1_ENSRNOG00000002863	938.0	352.0	904.0	581.0
93b7dee3-97a1-4b4a-bd85-820160641104-2_ENSRNOG00000002863	20428.0	13247.0	19960.0	20640.0
93b7dee3-97a1-4b4a-bd85-820160641104_ENSRNOG00000002863	615.0	242.0	623.0	361.0
944903a1-aa52-49a7-8c9c-63b018bdf095_ENSRNOG00000002863	38.0	30.0	25.0	2.0
9464a8d5-f47b-4686-93be-6b4b9b085337_ENSRNOG00000002863	4.0	1.0	0.0	0.0
9494fe8c-dc0b-4a24-890b-81507a9db525_ENSRNOG00000002863	120.0	28.0	107.0	46.0
94a60732-82a0-4f2e-b547-a50ebdfaf853_ENSRNOG00000002863	27.0	4.0	25.0	5.0
94b8526b-cdbb-4442-9905-482881bb3912_ENSRNOG00000002863	161.0	32.0	97.0	66.0
94ca27df-fc34-4885-b31e-1e75eec451f0_ENSRNOG00000002863	418.0	39.0	287.0	57.0
94eb5648-93f0-4f1d-bfa9-238652a30ab8_ENSRNOG00000002863	51.0	4.0	39.0	5.0
94eb6c5c-cd0d-4798-ba15-7fd5acfb81a9_ENSRNOG00000002863	238.0	28.0	212.0	60.0
9534247d-44a6-4583-b95d-02751d97f628_ENSRNOG00000002863	150.0	18.0	113.0	47.0
953fe49a-2443-46df-a2a7-11d7e36b2f19_ENSRNOG00000002863	51.0	2.0	30.0	4.0
956ba4d8-3bee-42c1-8260-c12662892653_ENSRNOG00000002863	317.0	47.0	170.0	77.0
9580312b-8cee-4904-bfd7-e320fb9962dd-1_ENSRNOG00000002863	433.0	39.0	416.0	53.0
9580312b-8cee-4904-bfd7-e320fb9962dd-2_ENSRNOG00000002863	167.0	18.0	144.0	16.0
9580312b-8cee-4904-bfd7-e320fb9962dd_ENSRNOG00000002863	2515.0	213.0	2298.0	324.0
9586133d-a65e-47fb-8fb1-4bf699ed7f32_ENSRNOG00000002863	56.0	3.0	53.0	3.0
95928786-bb72-4fc3-ae6d-9b7c65391fe2_ENSRNOG00000002863	220.0	33.0	215.0	46.0
95bd3c4b-f4d0-4054-8aec-54f7c85cf27c_ENSRNOG00000002863	542.0	94.0	534.0	117.0
95cdaedd-be24-480c-abf5-790bf4297dc9_ENSRNOG00000002863	140.0	22.0	68.0	46.0
95e15890-e0f4-4f81-8ca9-406d56498e79_ENSRNOG00000002863	50.0	2.0	71.0	6.0
9601808b-7d13-446c-9624-b1ddab625872_ENSRNOG00000002863	461.0	202.0	320.0	167.0
960c853b-08b1-494c-be75-4f4450d11376_ENSRNOG00000002863	220.0	13.0	122.0	37.0
96410f23-3f44-4868-8166-77afb135d9c3_ENSRNOG00000002863	207.0	11.0	61.0	5.0
965997f6-a4e2-43c6-8e55-dbbe526bed67_ENSRNOG00000002863	48.0	3.0	27.0	5.0
968c9374-1416-4fef-8639-9c076ff14656_ENSRNOG00000002863	184.0	34.0	173.0	49.0
96994589-6d3a-435c-8883-f0e72b159545_ENSRNOG00000002863	49.0	27.0	37.0	9.0
96a71819-6c07-4463-949d-dd2cc1a1f52c-1_ENSRNOG00000002863	20.0	2.0	7.0	4.0
96a71819-6c07-4463-949d-dd2cc1a1f52c_ENSRNOG00000002863	164.0	24.0	105.0	94.0
96d2ff87-a865-4767-9b91-6808dae8aa2e-1_ENSRNOG00000002863	28.0	10.0	21.0	18.0
96d2ff87-a865-4767-9b91-6808dae8aa2e-2_ENSRNOG00000002863	903.0	284.0	677.0	678.0
96d2ff87-a865-4767-9b91-6808dae8aa2e-3_ENSRNOG00000002863	229.0	67.0	154.0	145.0
96d2ff87-a865-4767-9b91-6808dae8aa2e_ENSRNOG00000002863	451.0	95.0	266.0	214.0
973b1ead-cdbe-44ef-9c25-261a24420da1-1_ENSRNOG00000002863	412.0	11.0	308.0	672.0
973b1ead-cdbe-44ef-9c25-261a24420da1_ENSRNOG00000002863	289.0	24.0	247.0	41.0
973bf07b-57dc-4819-b713-3f2cbebbfbfe_ENSRNOG00000002863	99.0	1.0	60.0	6.0
97e34b28-5895-408d-933b-8eae0c86f58f_ENSRNOG00000002863	335.0	50.0	289.0	90.0
97ecd307-6f48-4140-a079-28af9b676307_ENSRNOG00000002863	484.0	106.0	442.0	166.0
9816aa76-1039-4a71-946b-36285ae952de_ENSRNOG00000002863	232.0	26.0	196.0	43.0
9847aa22-bcb1-4608-98e7-fe3ce49f61a8_ENSRNOG00000002863	733.0	54.0	576.0	89.0
984f8700-9d4c-4a00-bb24-2602a1eb4646_ENSRNOG00000002863	84.0	12.0	70.0	42.0
9872f66d-b14c-4604-834f-89d81462ee31_ENSRNOG00000002863	52.0	6.0	47.0	3.0
9879cb29-d174-405d-af88-14f9746dfe11_ENSRNOG00000002863	1438.0	1109.0	933.0	138.0
98822b14-c820-4970-945b-15b090318ac4_ENSRNOG00000002863	46.0	3.0	35.0	4.0
9887edf2-2c24-4e2e-8eed-cebe11550d37_ENSRNOG00000002863	72.0	6.0	49.0	22.0
98dc4fd1-a9b4-4dd5-be7e-231e749db6d3_ENSRNOG00000002863	59.0	3.0	30.0	7.0
98f3ecda-6751-4f72-b152-9b19cad64881_ENSRNOG00000002863	197.0	7.0	1271.0	75.0
98fe6b01-303d-4cbc-a665-a40a35358ca5_ENSRNOG00000002863	18.0	1.0	8.0	2.0
991b97d3-4fee-4a46-a207-355b0214b430_ENSRNOG00000002863	982.0	12.0	148.0	583.0
991cf492-0cc8-4fc9-8119-500ee27bea10_ENSRNOG00000002863	24.0	4.0	16.0	4.0
99252c75-1849-4433-ac9e-71e4693cf5ff_ENSRNOG00000002863	118.0	14.0	77.0	34.0
992ca1e8-ad87-4378-9c9e-e528c484cc07_ENSRNOG00000002863	562.0	76.0	469.0	87.0
992f086a-1427-457c-aa78-0b31296a7b7f-1_ENSRNOG00000002863	243.0	59.0	200.0	135.0
992f086a-1427-457c-aa78-0b31296a7b7f-2_ENSRNOG00000002863	725.0	90.0	629.0	179.0
992f086a-1427-457c-aa78-0b31296a7b7f_ENSRNOG00000002863	1587.0	295.0	1509.0	642.0
996652f9-602c-435c-aa30-602f72e62f69_ENSRNOG00000002863	573.0	40.0	623.0	94.0
99691ce1-7b55-446f-af0d-5c238f755bfc_ENSRNOG00000002863	304.0	112.0	156.0	66.0
997be24b-515a-4c1e-a8d1-01b376bcaecb_ENSRNOG00000002863	80.0	5.0	60.0	4.0
99a20073-5f54-4ba1-a436-1c6104e47307_ENSRNOG00000002863	331.0	52.0	172.0	82.0
99bf06c0-e040-4417-8373-3b14d66b2fd9_ENSRNOG00000002863	16.0	6.0	14.0	1.0
99fb3e8b-d02f-42c1-90f7-c66ea0c866c9_ENSRNOG00000002863	104.0	9.0	65.0	27.0
9a1591c3-1741-42e9-90c1-dfa19da85d65-1_ENSRNOG00000002863	36.0	5.0	25.0	29.0
9a1591c3-1741-42e9-90c1-dfa19da85d65_ENSRNOG00000002863	290.0	75.0	375.0	433.0
9a4280ab-acc3-4308-bd82-c8d26c1f3831_ENSRNOG00000002863	632.0	97.0	664.0	131.0
9a492372-4f49-4203-be1a-65c5e6605d6d_ENSRNOG00000002863	168.0	37.0	91.0	93.0
9a5eab1b-f20e-44fd-bc33-308ab17de4eb_ENSRNOG00000002863	67.0	4.0	23.0	13.0
9a803bfd-8f76-4975-b656-b62f7281c8fe_ENSRNOG00000002863	1.0	0.0	0.0	0.0
9a82a926-0a16-46de-b8bd-8b8fb056a357_ENSRNOG00000002863	407.0	92.0	237.0	163.0
9aa29a1c-71c7-4f44-a334-e9f17de29eab_ENSRNOG00000002863	6.0	2.0	3.0	0.0
9aa373b4-fdd5-4d0c-916e-7d81188970e6-1_ENSRNOG00000002863	206.0	13.0	172.0	16.0
9aa373b4-fdd5-4d0c-916e-7d81188970e6_ENSRNOG00000002863	774.0	82.0	905.0	155.0
9aeaa580-8e56-4bba-9273-493b6998acd0_ENSRNOG00000002863	138.0	13.0	87.0	52.0
9aef2ba4-da8a-4570-b220-406a21489cee_ENSRNOG00000002863	530.0	65.0	567.0	78.0
9b2044a2-15b7-4091-9af9-3b7b97fe029c_ENSRNOG00000002863	61.0	3.0	37.0	5.0
9b72718c-24ae-4cd0-baec-d0f5ccf41565_ENSRNOG00000002863	683.0	67.0	863.0	105.0
9b9a0efe-bcaf-41b1-92d7-ef9f993daf4f_ENSRNOG00000002863	75.0	10.0	42.0	32.0
9ba38e19-213a-4239-8cdf-d36c0be8f1b7_ENSRNOG00000002863	499.0	237.0	493.0	67.0
9bb418ea-4208-48d3-82cc-4831edac5009_ENSRNOG00000002863	541.0	59.0	683.0	134.0
9bc1e7e9-df64-4924-86ca-5b0ec1754989_ENSRNOG00000002863	6.0	0.0	3.0	0.0
9bdc6c91-a888-4513-aa2c-f91bfa7a4540_ENSRNOG00000002863	468.0	104.0	401.0	221.0
9bf1f143-9010-44ef-b311-834753ff568e_ENSRNOG00000002863	85.0	18.0	61.0	31.0
9c160689-85cf-483d-bd5a-2b26b351d32f-1_ENSRNOG00000002863	428.0	57.0	480.0	85.0
9c160689-85cf-483d-bd5a-2b26b351d32f-2_ENSRNOG00000002863	250.0	39.0	350.0	54.0
9c160689-85cf-483d-bd5a-2b26b351d32f-3_ENSRNOG00000002863	3092.0	418.0	4541.0	646.0
9c160689-85cf-483d-bd5a-2b26b351d32f_ENSRNOG00000002863	28.0	9.0	33.0	4.0
9c442199-8403-4eb4-9c01-073e1afcc536_ENSRNOG00000002863	449.0	39.0	465.0	62.0
9c56ab9e-8ed5-4d9e-ac25-917902486547_ENSRNOG00000002863	414.0	48.0	415.0	86.0
9c5ffa6b-a301-4c8a-a740-f904479ed9f1_ENSRNOG00000002863	320.0	47.0	338.0	98.0
9c63278f-18aa-4b90-8533-c3cf09b7bf5b_ENSRNOG00000002863	243.0	26.0	142.0	24.0
9c959f65-c0c7-407f-8cea-09d13623590c_ENSRNOG00000002863	302.0	80.0	259.0	80.0
9cb985ca-dece-4c60-bd7d-2c241d3dd1df_ENSRNOG00000002863	79.0	1.0	51.0	9.0
9cd13b74-b04b-48ac-81a2-de294b42dbad_ENSRNOG00000002863	436.0	43.0	439.0	70.0
9d1e0762-76b9-4a24-8990-3ffc9d265399_ENSRNOG00000002863	103.0	24.0	64.0	39.0
9d7db241-e9e8-4e5a-ac1a-9a4e0673ca2f_ENSRNOG00000002863	397.0	74.0	405.0	255.0
9dad0b3c-8c29-47e2-9387-48597378713f_ENSRNOG00000002863	350.0	32.0	258.0	45.0
9dd9e3f8-0d09-41b2-aed5-08d4b0ea43d3_ENSRNOG00000002863	266.0	87.0	233.0	144.0
9deb9823-b782-4ad4-934f-b3112bf816f3_ENSRNOG00000002863	328.0	44.0	187.0	102.0
9e105307-84bc-4e07-b4d6-26e615a1e113_ENSRNOG00000002863	292.0	64.0	377.0	49.0
9e4a58ec-389d-48e1-84e8-9146f20cedc8_ENSRNOG00000002863	439.0	64.0	353.0	82.0
9e5afffe-7c15-41a9-a868-2b8a8099f487_ENSRNOG00000002863	401.0	48.0	328.0	46.0
9e93de3a-ba78-4a5a-8152-90f365d026ea_ENSRNOG00000002863	329.0	31.0	255.0	47.0
9ee3159e-68af-470a-a13e-a7521a61a92e_ENSRNOG00000002863	29.0	3.0	24.0	8.0
9ef70b79-1361-4256-8d63-3e136cea1bf5_ENSRNOG00000002863	536.0	68.0	593.0	173.0
9f022bc0-5648-421b-81f6-9c305c4f1b3e_ENSRNOG00000002863	143.0	16.0	73.0	68.0
9f382aed-e541-469b-9b50-f8e25e5d46e5_ENSRNOG00000002863	686.0	305.0	481.0	284.0
9f38e5bc-0896-4ea1-83e3-310db0251e7a_ENSRNOG00000002863	1436.0	1231.0	1902.0	4614.0
9f48fe8b-897b-45d8-bcd5-159abebc2861_ENSRNOG00000002863	493.0	80.0	466.0	144.0
9fb88af4-ccae-4b9d-b5bc-a9574fd50e4e_ENSRNOG00000002863	217.0	12.0	181.0	33.0
9fe6e784-25df-4c21-ab86-f3cb0022e730_ENSRNOG00000002863	363.0	83.0	330.0	106.0
a0357355-81d2-4693-9e76-8538a790c43d_ENSRNOG00000002863	457.0	56.0	364.0	104.0
a03ac338-2778-44d8-ad90-d60417136492_ENSRNOG00000002863	44.0	1.0	22.0	6.0
a09c3c2d-750f-44df-bd64-9e4ae601c598_ENSRNOG00000002863	310.0	78.0	352.0	106.0
a0af6c4f-a912-4cf6-ae6d-f3bf1ee8395a_ENSRNOG00000002863	409.0	53.0	380.0	80.0
a0cc1f86-0f41-45be-b5a1-b22083e0b1ef_ENSRNOG00000002863	396.0	133.0	729.0	3257.0
a0fba174-6432-4a9d-bf73-af848d3bf5e1_ENSRNOG00000002863	326.0	77.0	219.0	144.0
a10bf19d-77dd-42d9-9d11-411e6d5fa088_ENSRNOG00000002863	126.0	14.0	92.0	41.0
a15244f2-02c6-428e-b9b4-4bd8c3bfc5e4_ENSRNOG00000002863	149.0	27.0	115.0	99.0
a196332f-30f7-44f0-a8a7-055f1ca24679_ENSRNOG00000002863	670.0	91.0	518.0	182.0
a1da2695-7ea6-4803-8383-05a96d0882bd_ENSRNOG00000002863	483.0	91.0	338.0	113.0
a200d345-90ed-4d3b-8a00-b72a0f931da1_ENSRNOG00000002863	84.0	22.0	67.0	23.0
a20ae453-7f42-4e32-8ee6-d0143ff0d2f0_ENSRNOG00000002863	340.0	31.0	206.0	50.0
a219dde4-0502-490e-996e-4f6648b8085c_ENSRNOG00000002863	494.0	287.0	393.0	124.0
a21e7bf5-5dcc-4c2c-9cbf-5797201e6f00_ENSRNOG00000002863	464.0	57.0	352.0	105.0
a2274fdb-da92-4141-a952-2bac27f348f1_ENSRNOG00000002863	152.0	23.0	137.0	24.0
a269cf0d-054f-4887-a9e1-e144b2f8538c_ENSRNOG00000002863	6.0	0.0	7.0	0.0
a2aa6105-ae4f-48cb-94cb-d22a77ba7a98_ENSRNOG00000002863	363.0	41.0	327.0	38.0
a2be1332-464f-4a49-a4a6-ff0ea84ecdc8_ENSRNOG00000002863	633.0	84.0	718.0	115.0
a2c4f244-45e5-4d85-9624-4bc7114e55e3_ENSRNOG00000002863	45.0	0.0	30.0	13.0
a330030a-04de-4773-9d88-c65ebfdb71fc-1_ENSRNOG00000002863	11.0	0.0	11.0	5.0
a330030a-04de-4773-9d88-c65ebfdb71fc_ENSRNOG00000002863	235.0	29.0	207.0	111.0
a358cd4d-7696-459d-9aaf-b3eaa522cf02_ENSRNOG00000002863	155.0	35.0	106.0	78.0
a3957fd1-0000-4974-9ec3-bd5f66d98fd4_ENSRNOG00000002863	225.0	44.0	122.0	51.0
a3ad92c9-2965-4da6-a9e4-626d1cbd5dbe_ENSRNOG00000002863	491.0	56.0	260.0	133.0
a3c56c3b-9381-4d55-a96f-edbf8121559a-1_ENSRNOG00000002863	258.0	18.0	170.0	38.0
a3c56c3b-9381-4d55-a96f-edbf8121559a_ENSRNOG00000002863	261.0	23.0	159.0	30.0
a3c8eef8-16b4-4e47-9dbf-e28fe8af724e_ENSRNOG00000002863	376.0	61.0	279.0	148.0
a3ed6096-6237-4cc1-ba52-e72fd5ef79c1-1_ENSRNOG00000002863	16.0	2.0	12.0	0.0
a3ed6096-6237-4cc1-ba52-e72fd5ef79c1_ENSRNOG00000002863	205.0	26.0	215.0	51.0
a449835d-0dcd-4543-97f0-1cdf09155cd4_ENSRNOG00000002863	529.0	87.0	542.0	119.0
a493edff-e07f-4dc6-9ceb-4f50c4aec086-1_ENSRNOG00000002863	228.0	42.0	153.0	97.0
a493edff-e07f-4dc6-9ceb-4f50c4aec086_ENSRNOG00000002863	54.0	4.0	32.0	17.0
a4a8822b-2861-48c6-bc87-030b2f7f17cc_ENSRNOG00000002863	38.0	3.0	24.0	1.0
a4a96c80-133a-4f91-afb7-9813d2e93dfb_ENSRNOG00000002863	370.0	228.0	388.0	45.0
a4c5a932-e165-4564-a1b8-713a21fe0e53_ENSRNOG00000002863	294.0	1227.0	1228.0	279.0
a4e1b6e5-ecbd-472d-b0c7-a6bd7a9fbca8_ENSRNOG00000002863	357.0	78.0	222.0	153.0
a4ed9040-997e-4f55-b67c-eb1d868e23b2_ENSRNOG00000002863	225.0	22.0	164.0	47.0
a4f2651c-1838-4205-a5db-bcc14fc47a27_ENSRNOG00000002863	445.0	76.0	575.0	136.0
a526e574-5309-4703-9396-363060c858e4_ENSRNOG00000002863	321.0	77.0	228.0	113.0
a55d3190-041b-49b4-8e63-1f146eda3618_ENSRNOG00000002863	31.0	1.0	14.0	1.0
a56d2168-55ad-49c8-9c50-afb6075e95c9_ENSRNOG00000002863	83.0	7.0	36.0	24.0
a581b3a2-889a-4084-9895-a364674501bd_ENSRNOG00000002863	146.0	83.0	214.0	47.0
a5d76569-7915-4316-a6af-5351752b331e_ENSRNOG00000002863	428.0	59.0	365.0	331.0
a6069f91-94c6-4825-ba27-038be77e749c_ENSRNOG00000002863	77.0	8.0	106.0	3.0
a619e234-33f8-461b-b4de-829a0ea27858_ENSRNOG00000002863	178.0	34.0	155.0	90.0
a61c1e40-58f8-41d9-8f8e-daa2f2f66ec2_ENSRNOG00000002863	472.0	69.0	444.0	90.0
a6320b4d-3984-4e7e-bb54-70be96189465_ENSRNOG00000002863	311.0	47.0	188.0	79.0
a64ea186-be76-4968-9d39-50fa43feca18_ENSRNOG00000002863	4834.0	891.0	6951.0	1590.0
a6874379-daa0-47cb-9d00-49a75b2dd4c8_ENSRNOG00000002863	39.0	1.0	33.0	9.0
a68e9573-6f9e-43d3-be7f-aefed840ae39_ENSRNOG00000002863	173.0	26.0	170.0	30.0
a69892e2-b3ff-480c-a5d1-f68d85e63cc7_ENSRNOG00000002863	21.0	0.0	9.0	0.0
a6ac8e53-43e3-4632-a78c-36cc80853b97_ENSRNOG00000002863	378.0	28.0	280.0	61.0
a6bfa22c-edf5-4f63-b997-4e344f3d7218_ENSRNOG00000002863	75.0	6.0	105.0	4.0
a6c61e58-cb26-4937-aac6-76ae99bca9ac_ENSRNOG00000002863	4.0	3.0	5.0	1.0
a6d2487c-8ab9-4d99-be50-3a989712211d_ENSRNOG00000002863	86.0	2.0	53.0	4.0
a6f5e604-2d2e-473b-819b-d6235460360b_ENSRNOG00000002863	40.0	1.0	33.0	6.0
a78bca30-976a-4aeb-9657-ceb767c17d1a_ENSRNOG00000002863	332.0	60.0	181.0	87.0
a7a0f8db-cf36-4b3d-8f9c-72c602101384_ENSRNOG00000002863	334.0	82.0	216.0	106.0
a7ca29b0-e4a0-4ca4-b813-b27a9450a596_ENSRNOG00000002863	590.0	73.0	452.0	134.0
a80e6922-3552-4d0b-8064-83d91ee7f04e_ENSRNOG00000002863	551.0	57.0	536.0	101.0
a81d8e06-591d-4d34-a370-80cbdf07dd1a_ENSRNOG00000002863	403.0	26.0	297.0	65.0
a82373b1-eea8-4598-ba68-576f60066c2e_ENSRNOG00000002863	52.0	5.0	33.0	1.0
a828523b-546b-4475-a206-0ed82e26cd4c_ENSRNOG00000002863	35.0	4.0	8.0	4.0
a833b9f0-230e-457d-b76a-b8028fe563a3_ENSRNOG00000002863	24.0	4.0	21.0	5.0
a840ab81-7efc-48aa-85b1-cf2471958504_ENSRNOG00000002863	625.0	43.0	547.0	115.0
a853468f-f629-4e80-8d49-7ad3587617a5_ENSRNOG00000002863	141.0	22.0	74.0	44.0
a880a199-3737-45ff-a4d1-c71a75956fbe_ENSRNOG00000002863	430.0	48.0	425.0	98.0
a8ae9ae1-c6d9-4beb-9e9c-979bafef0481_ENSRNOG00000002863	25.0	4.0	24.0	6.0
a8c76402-80de-4279-b6c3-4932d1dfefbf_ENSRNOG00000002863	102.0	20.0	51.0	36.0
a8cb0efc-c8a0-496f-b3b8-f6024750d638_ENSRNOG00000002863	212.0	22.0	190.0	34.0
a8db27cc-64d1-46cc-9c97-8562bdb5ed07_ENSRNOG00000002863	133834.0	38732.0	100197.0	87369.0
a8ed13d1-d598-4242-bc58-1fc1203f6496_ENSRNOG00000002863	83.0	1.0	64.0	4.0
a90c1269-f70f-419f-a1c0-f1778a34536f_ENSRNOG00000002863	32.0	2.0	22.0	2.0
a914d51a-7f94-4aea-9b45-318a6cc0a60b_ENSRNOG00000002863	401.0	89.0	314.0	85.0
a9163208-c587-48d2-b9b5-db7346bdb7e2_ENSRNOG00000002863	30.0	1.0	29.0	13.0
a921639d-7e99-4d77-bc51-b1440cd8999e_ENSRNOG00000002863	61.0	3.0	53.0	1.0
a92fc8c5-dda1-4d8d-a07f-e075fd44866c-1_ENSRNOG00000002863	100.0	3.0	64.0	13.0
a92fc8c5-dda1-4d8d-a07f-e075fd44866c_ENSRNOG00000002863	12.0	2.0	7.0	0.0
a93e957d-1d36-426a-b94d-345e5145f83c_ENSRNOG00000002863	223.0	33.0	204.0	61.0
a954bd3b-c9b2-4a17-97a9-d31c2a9f9c3b_ENSRNOG00000002863	586.0	55.0	456.0	201.0
a95d6ff7-030f-4cd4-bc35-ebfa7bca0fd0_ENSRNOG00000002863	202.0	34.0	159.0	39.0
a9d4bf1b-1250-4bf0-8b56-90aed4a1116e_ENSRNOG00000002863	733.0	147.0	800.0	187.0
a9e9fa06-b5fa-455e-8bd6-74cf19ab8a29_ENSRNOG00000002863	404.0	45.0	280.0	84.0
a9efa016-6127-4eb2-9d80-4d64ee82b695_ENSRNOG00000002863	474.0	56.0	444.0	100.0
aa12224e-cde6-4cbf-83b4-4cf46f550934_ENSRNOG00000002863	396.0	54.0	334.0	56.0
aa31834d-5e1c-4775-9023-d494e8026d9d_ENSRNOG00000002863	21.0	2.0	20.0	3.0
aa593c0e-d9af-4ebf-80a0-1ae22c7f03a1_ENSRNOG00000002863	55.0	4.0	14.0	2.0
aa6f3ca4-dad9-4bb5-9247-ac1137f43a5c_ENSRNOG00000002863	40.0	5.0	24.0	6.0
aa7b0842-ecc8-460f-b351-48fda7e148db_ENSRNOG00000002863	1042.0	140.0	200.0	22.0
aa7da0bb-53a2-42b2-876a-38a317917f1d_ENSRNOG00000002863	334.0	142.0	234.0	100.0
aa8fb623-59e8-43fc-b2ab-4dd63a731e15_ENSRNOG00000002863	216.0	18.0	161.0	26.0
aa919dd1-575c-4d6f-89dc-ecc95cd6cf91_ENSRNOG00000002863	20.0	2.0	12.0	7.0
aac3d588-e1e0-4dd2-b2ee-205e3e76c4a0_ENSRNOG00000002863	404.0	114.0	349.0	114.0
aac89b23-dd67-4819-b57a-d7efc8459791_ENSRNOG00000002863	44.0	3.0	42.0	8.0
ab4c4b23-1cc2-48ed-9046-a6522cfb533a_ENSRNOG00000002863	208.0	25.0	220.0	36.0
ab6ddf14-9aee-4ce8-9906-b587ff1d4c70_ENSRNOG00000002863	10034.0	1836.0	12529.0	3827.0
ab700335-7524-4b93-8913-92e951ba1621_ENSRNOG00000002863	197.0	17.0	136.0	20.0
ab8917ad-0f2e-45e0-932d-586f87393340_ENSRNOG00000002863	549.0	68.0	589.0	113.0
abaf42d6-111d-4e1b-bba2-2dfe34750522_ENSRNOG00000002863	67.0	3.0	24.0	13.0
abb7b8e4-466a-402b-8e60-48da622c4a6b_ENSRNOG00000002863	435.0	48.0	386.0	104.0
abe6037d-fd2f-4f26-8180-cc3630988e57_ENSRNOG00000002863	402.0	32.0	340.0	44.0
abe76fac-8601-473f-8b7d-86fee396cd48_ENSRNOG00000002863	7.0	1.0	2.0	1.0
abff7dc5-c447-4bd0-9074-abef0ec5d29a_ENSRNOG00000002863	394.0	26.0	398.0	46.0
ac4c2b9f-36ff-4733-a0b4-0352f8ea18e5_ENSRNOG00000002863	88.0	8.0	100.0	11.0
ac925cf2-5de5-4256-ad47-218a798f8b3c_ENSRNOG00000002863	53.0	13.0	36.0	8.0
aca6d5a7-a09f-4ef1-b303-be07cc8e71ad_ENSRNOG00000002863	167.0	34.0	130.0	28.0
acae17e7-08f1-4e43-a9e3-3fddaf530415_ENSRNOG00000002863	59.0	3.0	43.0	5.0
acaf581e-a149-41e1-ad0e-240d4145ba63_ENSRNOG00000002863	306.0	37.0	165.0	73.0
acc809f1-b8ac-4dac-b998-5cb3e6ee91f8_ENSRNOG00000002863	38.0	0.0	41.0	8.0
acfcb570-a719-46f6-8e13-1f4a3b3f6d39_ENSRNOG00000002863	44.0	2.0	18.0	8.0
ad2995a9-014c-47d1-9cc1-1d50d43953fd_ENSRNOG00000002863	352.0	26.0	288.0	50.0
ad78eba0-5eaa-4843-8835-2cc1f657e533_ENSRNOG00000002863	13.0	1.0	11.0	3.0
ada17dd7-4a28-41a3-b658-3b1f1a11b9c8_ENSRNOG00000002863	25.0	1.0	2.0	1.0
ade022e6-cc7c-4455-a8b1-1a063ce24929_ENSRNOG00000002863	7.0	3.0	5.0	0.0
ae0852ba-3b59-4670-9b0e-67326735aa00_ENSRNOG00000002863	59.0	4.0	53.0	16.0
ae298573-aa70-4403-b05a-4cbb297f5694_ENSRNOG00000002863	88.0	8.0	60.0	19.0
ae2f1dd5-fd19-44b5-950a-d12f7b92096d_ENSRNOG00000002863	9.0	0.0	0.0	2.0
ae4a3dbd-cf94-4a1c-982d-2fe31f96f982_ENSRNOG00000002863	374.0	60.0	227.0	108.0
ae76d73a-f836-42ee-b610-a3f45b338adc_ENSRNOG00000002863	616.0	73.0	840.0	119.0
ae9150d7-b0b2-4418-b615-309646347826-1_ENSRNOG00000002863	495.0	47.0	342.0	66.0
ae9150d7-b0b2-4418-b615-309646347826_ENSRNOG00000002863	974.0	191.0	972.0	282.0
ae9f9368-4bd9-4c62-8e40-e0db9725ff9d_ENSRNOG00000002863	91.0	7.0	57.0	5.0
aebcc353-481f-41f8-b01b-e1847ba91848_ENSRNOG00000002863	231.0	27.0	165.0	34.0
aebce617-ce0a-4961-a05b-ab663cdf2e19_ENSRNOG00000002863	133.0	24.0	124.0	38.0
aebd63aa-89f8-4209-b2fe-edec206db57f_ENSRNOG00000002863	662.0	24.0	666.0	1456.0
aee07a73-ab63-4391-a885-960e5d788ac0_ENSRNOG00000002863	173.0	15.0	128.0	31.0
aeee0652-ca98-4f09-820c-af3c2869f3cf_ENSRNOG00000002863	181.0	22.0	150.0	32.0
aefb578f-b99d-4638-be23-f7c9a2db50bb_ENSRNOG00000002863	82.0	3.0	49.0	5.0
af08cec3-c829-44f4-aa70-5743d330f96c_ENSRNOG00000002863	303.0	76.0	204.0	265.0
af3bd6ae-dbdb-43ea-b8b7-c938bec8b083_ENSRNOG00000002863	91.0	7.0	38.0	7.0
af695569-0961-4c17-965c-5778ba1e6896_ENSRNOG00000002863	61.0	8.0	29.0	3.0
af6e0dbc-5a87-4101-8952-9313c507d3f0_ENSRNOG00000002863	1235.0	427.0	327.0	11.0
af7c1ac4-fa42-4517-8ef7-556f12095b04_ENSRNOG00000002863	536.0	47.0	518.0	91.0
af987d32-e431-4b9a-a168-c48095df402d_ENSRNOG00000002863	73.0	4.0	67.0	5.0
afa70138-0031-40b4-9188-770bbaa32612_ENSRNOG00000002863	92.0	7.0	94.0	14.0
afab9daf-6ccf-4036-8cf9-afee8ea32a75_ENSRNOG00000002863	157.0	9.0	88.0	19.0
afcb139c-ef73-4901-a49a-b6890113ea75_ENSRNOG00000002863	250.0	36.0	160.0	59.0
afdf1dd4-28d2-4869-9bbb-1b98b860429b_ENSRNOG00000002863	2.0	2.0	1.0	0.0
b001c7f0-2360-46d4-a17f-417eb339f081_ENSRNOG00000002863	136.0	6.0	96.0	15.0
b02887a7-e274-4387-a92d-b5effd65a471_ENSRNOG00000002863	40.0	2.0	40.0	4.0
b02e27a9-7be6-41c3-820c-2e84afe1f3c7_ENSRNOG00000002863	654.0	50.0	598.0	115.0
b04a33a1-c722-4d8f-b18f-b1d44f2ae63a_ENSRNOG00000002863	403.0	31.0	258.0	57.0
b05000e4-bd21-4fa6-a4de-1ecaf4b53c9c_ENSRNOG00000002863	3.0	1.0	0.0	0.0
b0551c66-6c71-46a0-b946-9d689f6f5602_ENSRNOG00000002863	118.0	22.0	85.0	49.0
b05f83ee-d4e9-4806-9912-dfe336d9d2a1_ENSRNOG00000002863	135.0	29.0	71.0	38.0
b061c537-0563-432b-bd19-b2045ccd16b7_ENSRNOG00000002863	440.0	53.0	324.0	74.0
b07287e2-af6c-4682-b067-e6e25fe2b9c8_ENSRNOG00000002863	15.0	5.0	16.0	7.0
b0777af8-d108-4c46-8408-53c143217f4f_ENSRNOG00000002863	32.0	3.0	29.0	6.0
b0dbf7f2-7912-4f1a-afdc-7ae7a5da7bf3_ENSRNOG00000002863	44.0	1.0	55.0	2.0
b155937b-619e-43f1-9c5e-6dc3a488f027_ENSRNOG00000002863	5.0	2.0	8.0	1.0
b159c9b6-1ea7-483c-9eda-5b30a25df178_ENSRNOG00000002863	115.0	12.0	78.0	49.0
b18c3add-344d-4f76-a865-94c59264bd0a_ENSRNOG00000002863	278.0	41.0	239.0	86.0
b1a6c2de-1c4f-4bc2-8518-9989f4fae902_ENSRNOG00000002863	186.0	26.0	155.0	28.0
b1bbde2d-c1ad-4da3-b310-c89137427701_ENSRNOG00000002863	216.0	25.0	114.0	57.0
b20296f3-bbda-48e9-af14-785f8f1de556_ENSRNOG00000002863	24.0	6.0	15.0	4.0
b22175c2-ff24-40e9-98b5-647fadaa9378_ENSRNOG00000002863	112.0	16.0	89.0	11.0
b2282332-1db4-4c41-bccb-9da8fb340abd_ENSRNOG00000002863	22.0	2.0	18.0	3.0
b2457cd5-ef83-4aed-9cee-15efce050642_ENSRNOG00000002863	49.0	7.0	53.0	5.0
b2846392-a25e-4f0e-aa53-7ff5389d5d7d_ENSRNOG00000002863	183.0	12.0	274.0	24.0
b28a8f95-25b4-4100-96ba-4876fd9c0f4e_ENSRNOG00000002863	11.0	0.0	5.0	0.0
b29a1ebe-dc78-4c69-9779-13c4c6b61562_ENSRNOG00000002863	206.0	21.0	131.0	35.0
b29b2a16-5e3e-4540-b346-6fa90e5f8cd0_ENSRNOG00000002863	2995.0	9.0	578.0	299.0
b2e8f38d-1972-411b-8141-f978f79f7507_ENSRNOG00000002863	8.0	2.0	6.0	4.0
b34757c6-e193-488a-95b3-4422db0dd40c_ENSRNOG00000002863	69.0	3.0	40.0	50.0
b360b08e-fb92-42b5-bc6c-ff985ea684e8_ENSRNOG00000002863	3.0	0.0	1.0	0.0
b3ab7ad8-b5ac-4fc3-a2e4-01cb51bb3958_ENSRNOG00000002863	20.0	4.0	11.0	6.0
b3bedac9-7be2-4e8c-89c7-2c24393133f9_ENSRNOG00000002863	1030.0	778.0	914.0	2996.0
b3c16296-5cb0-421d-ab51-cbb6404f247a_ENSRNOG00000002863	77.0	8.0	36.0	8.0
b3d1174b-17fd-4d73-8814-0c1129c6e28b_ENSRNOG00000002863	316.0	56.0	418.0	118.0
b428ba8f-3448-4015-9a4f-794d9366dae0_ENSRNOG00000002863	75.0	8.0	35.0	20.0
b43ea986-1f3c-4af5-a4cb-7ace84b176fd_ENSRNOG00000002863	373.0	96.0	198.0	129.0
b452852d-e668-4a49-b0da-8701afe90bfc_ENSRNOG00000002863	179.0	9.0	108.0	12.0
b4560afb-3e98-44d3-a15c-ad5610111cd7_ENSRNOG00000002863	530.0	66.0	595.0	111.0
b4828ef7-281f-4fb8-92bf-f824f29bdeb8_ENSRNOG00000002863	107.0	19.0	81.0	31.0
b4bbab40-da8c-4ee3-9137-3282f6ec7a72_ENSRNOG00000002863	121.0	7.0	70.0	19.0
b50b3723-b631-4329-97ca-a944104b3d03_ENSRNOG00000002863	93.0	2.0	56.0	8.0
b50d5525-989a-4f3c-873f-497e2ac79244-1_ENSRNOG00000002863	1921.0	62.0	233.0	1348.0
b50d5525-989a-4f3c-873f-497e2ac79244_ENSRNOG00000002863	135.0	11.0	68.0	5.0
b51ac139-66c1-4fe9-8234-9405bebb736a_ENSRNOG00000002863	39.0	2.0	25.0	7.0
b52aade4-a8d1-40c4-a757-8d6f794a72b2_ENSRNOG00000002863	2.0	1.0	0.0	0.0
b567fe83-e9e2-44c5-8494-43892a7d2d06_ENSRNOG00000002863	468.0	58.0	366.0	85.0
b596c6de-6930-4dee-bc6e-a6d804ea0652_ENSRNOG00000002863	66.0	2.0	30.0	9.0
b5b08df0-b11f-4edd-841e-616fae7fe371_ENSRNOG00000002863	550.0	82.0	410.0	87.0
b5cd38f1-cb53-48c4-974b-a197ef5052bc_ENSRNOG00000002863	39.0	3.0	42.0	3.0
b5d51864-aa7b-420b-8b1a-4781f381d5a1_ENSRNOG00000002863	324.0	79.0	301.0	164.0
b5e8201a-9269-4945-b3da-a3eb0d5ca996_ENSRNOG00000002863	5.0	1.0	4.0	0.0
b64798a6-6209-41f5-9166-b228111b8301-1_ENSRNOG00000002863	384.0	50.0	300.0	62.0
b64798a6-6209-41f5-9166-b228111b8301_ENSRNOG00000002863	297.0	31.0	214.0	57.0
b676fba3-bb18-45ee-ae0a-c33e76c5d364_ENSRNOG00000002863	45.0	6.0	23.0	4.0
b679387b-7665-4a76-99c8-a69fa4e925d4_ENSRNOG00000002863	669.0	77.0	867.0	102.0
b6a3b213-5c5b-4fb8-bced-3afa98d091dc_ENSRNOG00000002863	426.0	31.0	464.0	63.0
b6afe34a-d7b6-43ab-af45-8432e52494be_ENSRNOG00000002863	358.0	129.0	440.0	764.0
b7580458-7e61-4938-83db-cc83aa744ecd_ENSRNOG00000002863	40.0	7.0	13.0	9.0
b758550c-6143-441c-a6b3-648fe9dbd446_ENSRNOG00000002863	96.0	9.0	71.0	11.0
b75dc172-eb67-4faf-8fa0-8a72810b92c4_ENSRNOG00000002863	82.0	19.0	58.0	51.0
b75f43b4-73bb-48d7-944b-0d66265323b5_ENSRNOG00000002863	34.0	3.0	17.0	21.0
b772d6ab-e567-4da4-a641-3151c73360d0_ENSRNOG00000002863	24.0	3.0	10.0	6.0
b7a83918-4cc4-495c-bf4d-4128dfcffb0d_ENSRNOG00000002863	342.0	34.0	281.0	42.0
b7ae2f8a-ff42-4e51-9e24-1b909b33ff53_ENSRNOG00000002863	6.0	1.0	7.0	1.0
b7e615dd-e8dd-4e17-9f0f-70bb74bec4b2_ENSRNOG00000002863	129.0	15.0	89.0	52.0
b8065866-2dc6-471f-abac-0d852e866208_ENSRNOG00000002863	460.0	42.0	602.0	69.0
b838d975-ded5-4e18-8bb0-b5c0d7b944c4_ENSRNOG00000002863	118.0	24.0	90.0	58.0
b8598053-b352-4cd8-b5d1-aa5d756bf1ba_ENSRNOG00000002863	249.0	43.0	266.0	93.0
b87885ec-fc8a-4b29-a5bc-95136e4a081a_ENSRNOG00000002863	280.0	46.0	162.0	74.0
b880cef2-06a0-4286-a003-56e70ac44007_ENSRNOG00000002863	496.0	48.0	349.0	217.0
b880f805-036d-4afa-88f2-42111b521dea_ENSRNOG00000002863	68.0	5.0	44.0	6.0
b8b25647-d520-42be-989d-60e822e480ea_ENSRNOG00000002863	76.0	4.0	103.0	4.0
b8cec839-2f41-4f92-b071-b129cd2ab0f1_ENSRNOG00000002863	95.0	14.0	51.0	34.0
b8ea1ff2-0f38-4ae6-a565-408ecdc406de_ENSRNOG00000002863	92.0	8.0	66.0	8.0
b8fce450-74f0-4149-871c-b6a52e9eb82a_ENSRNOG00000002863	251.0	29.0	184.0	70.0
b99cc1f0-3b6a-4c1f-91e3-69a6b8ad8905_ENSRNOG00000002863	349.0	88.0	478.0	111.0
b9b56361-6caa-4ec3-9f53-a43947904949_ENSRNOG00000002863	2.0	0.0	5.0	1.0
b9e06d83-3c56-4253-9350-387c37d289da_ENSRNOG00000002863	16.0	0.0	4.0	6.0
b9f1dd6f-197c-42f3-bf17-09cc8e93e343_ENSRNOG00000002863	170.0	25.0	91.0	72.0
ba1ca968-4bbd-418f-beef-2b5319a1a36b-1_ENSRNOG00000002863	4594.0	1039.0	5301.0	971.0
ba1ca968-4bbd-418f-beef-2b5319a1a36b-2_ENSRNOG00000002863	621.0	55.0	775.0	102.0
ba1ca968-4bbd-418f-beef-2b5319a1a36b_ENSRNOG00000002863	223.0	46.0	304.0	72.0
ba22f3a6-d947-443c-b3f1-d0d2b428cb38_ENSRNOG00000002863	301.0	68.0	257.0	103.0
ba675a12-f998-435a-88e2-87e2c4042757_ENSRNOG00000002863	6.0	0.0	5.0	0.0
ba6873f8-d690-4ffe-aede-8d4bb269b9de_ENSRNOG00000002863	375.0	31.0	292.0	68.0
ba8637aa-1c3d-41f5-a95c-14126df2f9b2_ENSRNOG00000002863	201.0	22.0	166.0	29.0
ba92d727-a1d4-4360-9b34-c44e515cee90_ENSRNOG00000002863	99.0	10.0	1142.0	10.0
bacc7ffe-1dd4-481f-826f-cc2a4f313990_ENSRNOG00000002863	232.0	33.0	207.0	47.0
baec2ef6-6a2f-42ac-96fe-7836e2d496e9_ENSRNOG00000002863	506.0	61.0	378.0	142.0
bb1aaf1b-0f45-46e2-bdd3-40cb6b321892_ENSRNOG00000002863	388.0	18.0	156.0	25.0
bb842ee7-5e24-43c8-902f-500ed54a5b16_ENSRNOG00000002863	30.0	2.0	15.0	4.0
bb856748-cccc-424a-9d2e-8db5ece99cba_ENSRNOG00000002863	142.0	22.0	80.0	29.0
bb883a5f-aac6-416a-a1e7-0ecbf0228473_ENSRNOG00000002863	38.0	1.0	15.0	6.0
bb9b8c35-14ad-4db4-bb62-65f7d8b75b9a_ENSRNOG00000002863	110.0	10.0	63.0	50.0
bbca8260-0fd1-451e-adbb-f005546722b4_ENSRNOG00000002863	253.0	37.0	231.0	72.0
bc494f87-639a-4f89-bd35-a8e514a16578-1_ENSRNOG00000002863	198.0	16.0	102.0	199.0
bc494f87-639a-4f89-bd35-a8e514a16578_ENSRNOG00000002863	90.0	7.0	37.0	12.0
bc77a30a-5a11-4484-afe4-2d78ab09e7b1_ENSRNOG00000002863	285.0	37.0	346.0	68.0
bc932c85-f1fd-4881-b3dc-16f9d4dcdc40_ENSRNOG00000002863	127.0	16.0	80.0	44.0
bcdc5b41-a05a-4885-969c-59a51e0cce25_ENSRNOG00000002863	429.0	26.0	518.0	53.0
bcec0b2a-0117-46cc-8a56-88826465b40d_ENSRNOG00000002863	59.0	4.0	57.0	9.0
bd00a37e-b168-4b6a-9784-41e84f43ed6c_ENSRNOG00000002863	33.0	3.0	17.0	2.0
bd1db841-e925-4bb8-abd6-a436261d330a_ENSRNOG00000002863	76.0	5.0	45.0	7.0
bd293ba0-f2c7-4219-a65d-619d285d7069_ENSRNOG00000002863	148.0	26.0	142.0	22.0
bd4c5b8a-0379-4cbc-a4e9-387ef9e8364d_ENSRNOG00000002863	60.0	4.0	28.0	13.0
bd6084fb-72d7-4f35-9bd2-07d03a7e4075_ENSRNOG00000002863	65.0	4.0	58.0	3.0
bda0cb97-a622-46df-ab18-43d5eb3152a4-1_ENSRNOG00000002863	12.0	3.0	3.0	1.0
bda0cb97-a622-46df-ab18-43d5eb3152a4_ENSRNOG00000002863	147.0	21.0	92.0	47.0
bdd4a490-5b8a-4943-9678-f68da18a68f5_ENSRNOG00000002863	1073.0	24.0	331.0	64.0
be18d529-6139-428c-a2cf-8174868a6392_ENSRNOG00000002863	66.0	3.0	31.0	10.0
be22920b-18c3-46bb-a0e6-1b37cdc53367_ENSRNOG00000002863	415.0	75.0	436.0	95.0
be927022-4f4c-469d-aae5-534c089189f0_ENSRNOG00000002863	20.0	2.0	26.0	6.0
be9695dc-2fbf-44b9-90d9-dc23c84e351f_ENSRNOG00000002863	138.0	15.0	81.0	23.0
be9c89e9-a60a-4d5d-9aa2-c531205bf16f_ENSRNOG00000002863	534.0	87.0	513.0	119.0
beb3c833-6d4c-4b34-85a8-85dd6d5dfcf7_ENSRNOG00000002863	219.0	32.0	137.0	90.0
bec284fe-f67a-4632-a2e4-cc3e8f87f534_ENSRNOG00000002863	149.0	31.0	100.0	92.0
bee8bfc2-d93e-4c60-b4e8-b2ec94d312fa_ENSRNOG00000002863	423.0	229.0	412.0	273.0
beebc2e0-0a81-416a-ab34-e08598a906b7_ENSRNOG00000002863	163.0	18.0	115.0	33.0
bef4d1fd-c531-4756-b5b7-7c414cb5dbe3_ENSRNOG00000002863	322.0	82.0	216.0	125.0
bf0a4625-ef1f-4ac4-b05f-f27dc172385d_ENSRNOG00000002863	12.0	1.0	12.0	0.0
bf1fec23-f0d7-45bb-ac0b-f4e539ac8557_ENSRNOG00000002863	19.0	2.0	12.0	3.0
bf230e0e-6495-4052-b489-7df82d34ce99_ENSRNOG00000002863	440.0	72.0	309.0	97.0
bfcd5f33-93d5-4eb3-8a2a-221a8de113fd_ENSRNOG00000002863	516.0	52.0	425.0	72.0
bfd55461-f20c-4534-a4b6-b70453d84309-1_ENSRNOG00000002863	435.0	48.0	363.0	48.0
bfd55461-f20c-4534-a4b6-b70453d84309_ENSRNOG00000002863	89.0	4.0	55.0	5.0
c03ddfd6-e87d-4bba-bd85-3a1035b079e8_ENSRNOG00000002863	53.0	3.0	44.0	5.0
c044741d-8903-4fc9-931a-313be12b8eea_ENSRNOG00000002863	12.0	2.0	8.0	3.0
c05d5ae6-e07c-4d33-b2b5-51876bf9bd82_ENSRNOG00000002863	357.0	55.0	280.0	62.0
c0930c47-9422-4b40-8eb6-8e86c53b3a21_ENSRNOG00000002863	7.0	0.0	16.0	2.0
c0bc20e6-8ad7-44a8-9a00-a15c8f609373_ENSRNOG00000002863	252.0	44.0	235.0	65.0
c0dd8dda-cd4c-4f73-96a6-7b7f9e68fd8a_ENSRNOG00000002863	79.0	2.0	67.0	4.0
c0ea9902-2254-4e9a-9c53-37da8d3e18ef_ENSRNOG00000002863	67.0	5.0	40.0	6.0
c0eaf79a-2ad2-4df7-b17b-4071d2e88c49_ENSRNOG00000002863	14.0	2.0	6.0	0.0
c1296243-1c03-4d93-afac-198c820a7e8b_ENSRNOG00000002863	84.0	18.0	74.0	40.0
c13441f9-8df1-4853-994d-47a4644cd5f1_ENSRNOG00000002863	47.0	3.0	42.0	2.0
c135ae2b-4e28-4b30-a75b-0b27c5d4c51b_ENSRNOG00000002863	19.0	3.0	14.0	1.0
c15f9682-2962-4804-83c5-0357f602bb9f_ENSRNOG00000002863	386.0	39.0	362.0	90.0
c171a7c1-9b4b-40e0-a497-07055e14bb08_ENSRNOG00000002863	7.0	0.0	1.0	4.0
c181b59c-b4fa-4b4a-8562-660bfe149dcd_ENSRNOG00000002863	1067.0	95.0	975.0	204.0
c1d979d9-009f-4f27-8767-f53a7f856875_ENSRNOG00000002863	645.0	61.0	748.0	107.0
c2229f28-d449-4f55-b815-2372cf6b8b42_ENSRNOG00000002863	605.0	115.0	717.0	340.0
c2409a82-c7a0-46fc-9ee7-5f7d185a2f33_ENSRNOG00000002863	369.0	76.0	345.0	94.0
c25099cf-a285-4f64-a35c-5076b5b110d0_ENSRNOG00000002863	58.0	4.0	54.0	21.0
c26ba732-7473-4f3d-bdc7-ee0a75a2d034_ENSRNOG00000002863	524.0	44.0	439.0	93.0
c2a59d27-ce37-442b-a1c8-94398779765d_ENSRNOG00000002863	569.0	37.0	564.0	63.0
c2b53be7-f499-4806-b4b2-74594eacab09_ENSRNOG00000002863	538.0	122.0	447.0	337.0
c2b82209-64d5-42b9-b641-3ab618382f31_ENSRNOG00000002863	707.0	51.0	699.0	148.0
c2c7e501-a63a-4349-a5e2-6d2b9f56432f_ENSRNOG00000002863	6.0	0.0	1.0	1.0
c2d76417-cab2-40aa-9083-9064df6bc6de_ENSRNOG00000002863	33.0	4.0	23.0	3.0
c2ddfd8f-8877-4e35-a085-1ca122d9d71d_ENSRNOG00000002863	69.0	2.0	59.0	7.0
c2ff84af-1666-4cb8-9871-d3c1152becc4_ENSRNOG00000002863	187.0	34.0	125.0	95.0
c32a7b54-6150-48fa-8dca-20c0792b1f3a_ENSRNOG00000002863	130.0	8.0	89.0	10.0
c34150b4-d9a2-4ab1-a55e-1897eeb6d21d_ENSRNOG00000002863	11.0	0.0	4.0	0.0
c35c6158-593c-4d13-9d83-f182a628c6f0_ENSRNOG00000002863	46.0	4.0	27.0	8.0
c39837bf-590d-4923-9d81-2426d71ec478_ENSRNOG00000002863	46.0	3.0	15.0	30.0
c3ad061a-cedc-47fe-a43c-dfc68a8c9fe9_ENSRNOG00000002863	27.0	3.0	19.0	1.0
c3b66429-9f58-49b0-a634-8ce7d48987ba_ENSRNOG00000002863	94.0	13.0	77.0	16.0
c3c4950f-f9b7-4f3e-9fb7-0ad7167a605e_ENSRNOG00000002863	456.0	83.0	398.0	113.0
c4836f15-557d-4810-9723-9bf8121859a2_ENSRNOG00000002863	393.0	64.0	291.0	103.0
c48e2177-4d48-4183-a1e9-c3ff8a28b630_ENSRNOG00000002863	32.0	0.0	14.0	6.0
c49d3bbb-82d5-439f-94d2-f449ac0fe1b6_ENSRNOG00000002863	132.0	31.0	88.0	60.0
c51f4a3b-d77c-4816-9243-8fb2d11dc753_ENSRNOG00000002863	45.0	5.0	37.0	13.0
c521a12a-f97a-46d3-a29f-efd06afe5ce2_ENSRNOG00000002863	29.0	3.0	28.0	4.0
c579606a-05f4-4ab1-8fab-32ffa2368461_ENSRNOG00000002863	109.0	16.0	69.0	40.0
c5a0bbc3-c37f-4354-890c-e0cdfa936a6a_ENSRNOG00000002863	312.0	68.0	323.0	118.0
c5a1cde7-9b28-4542-b074-372d2d1f991e_ENSRNOG00000002863	506.0	139.0	432.0	332.0
c5e8bb45-9155-4fd4-86c4-96584d1c6009_ENSRNOG00000002863	347.0	50.0	275.0	60.0
c5f84762-9c36-4699-b10d-1e0f75043b98_ENSRNOG00000002863	429.0	32.0	371.0	61.0
c62e7456-eead-4c97-a121-64b0bc15681b_ENSRNOG00000002863	895.0	156.0	2740.0	3010.0
c6476bde-3886-4d54-9f9d-4caf845b7426_ENSRNOG00000002863	406.0	59.0	373.0	89.0
c668c1bd-3fd2-4bae-9355-aa30350bb99e_ENSRNOG00000002863	562.0	66.0	468.0	155.0
c688ca9d-36ad-4bde-b8ba-0dd4fc100772_ENSRNOG00000002863	221.0	28.0	239.0	47.0
c68f6b72-b3ab-4026-9e76-26b816674e09_ENSRNOG00000002863	50.0	3.0	38.0	7.0
c6bad780-047b-4fe4-b79f-7669169956ab_ENSRNOG00000002863	342.0	33.0	255.0	62.0
c706a1ca-5d55-44b5-87a1-25c9389ef1dc_ENSRNOG00000002863	369.0	52.0	279.0	70.0
c717450a-387e-4878-8d6f-20f1b0d8d8e5_ENSRNOG00000002863	1448.0	127.0	1074.0	133.0
c75ccb67-839c-4792-92af-ec36420db127_ENSRNOG00000002863	18.0	0.0	9.0	0.0
c789b977-3c85-46b1-8e23-9dd249ec0167-1_ENSRNOG00000002863	519.0	38.0	553.0	58.0
c789b977-3c85-46b1-8e23-9dd249ec0167_ENSRNOG00000002863	375.0	22.0	285.0	45.0
c7ef3df5-e97e-4d15-9f32-9b0bc0f69114_ENSRNOG00000002863	50.0	2.0	29.0	5.0
c8017aed-b5ad-4a6a-8201-206815fea9ed_ENSRNOG00000002863	75.0	24.0	77.0	17.0
c8205804-b9f9-4dd7-a56d-5cb92afb6dc0_ENSRNOG00000002863	403.0	52.0	436.0	84.0
c83302e7-500d-4e2a-8c82-30b85cddfa75_ENSRNOG00000002863	469.0	93.0	493.0	138.0
c861caa6-2dc6-4d92-92aa-8dcd9f90f12c_ENSRNOG00000002863	9.0	1.0	3.0	0.0
c883935d-677e-4f05-9520-377b161b26d9_ENSRNOG00000002863	546.0	90.0	508.0	113.0
c896ef28-8122-4420-bc14-e67c7dfc06ae_ENSRNOG00000002863	81.0	16.0	48.0	29.0
c89a60a9-990e-459b-b93e-191976f8d41a_ENSRNOG00000002863	40.0	8.0	31.0	18.0
c8b3e98c-8e67-4a47-a329-82b9f47decc1_ENSRNOG00000002863	183.0	1240.0	1489.0	17.0
c8cf97ec-f405-4283-9ce8-0aa5d92f2215_ENSRNOG00000002863	38.0	1.0	42.0	4.0
c9100528-239c-4743-aa5a-caffb40d8dea_ENSRNOG00000002863	7.0	0.0	0.0	1.0
c920f010-bfe9-4581-ada9-022345f62d9b_ENSRNOG00000002863	110.0	10.0	92.0	13.0
c93a0c48-c577-44f3-9629-d1eb8eac690d_ENSRNOG00000002863	62.0	4.0	29.0	41.0
c93a5bfc-b8f1-4bb5-8b54-08dc745414ca_ENSRNOG00000002863	304.0	56.0	353.0	117.0
c9859818-b2a1-4f64-873a-2a7d12b76042-1_ENSRNOG00000002863	272.0	55.0	159.0	64.0
c9859818-b2a1-4f64-873a-2a7d12b76042_ENSRNOG00000002863	500.0	112.0	427.0	138.0
c9bde1b5-248f-47a3-b26a-2ea9876d564d_ENSRNOG00000002863	223.0	41.0	233.0	38.0
c9c13807-6dff-4444-a3c2-e4585b48e832_ENSRNOG00000002863	516.0	81.0	398.0	140.0
c9d95fe7-abad-435d-b1d4-f52f7da00daa_ENSRNOG00000002863	1757.0	127.0	1708.0	193.0
c9dd6f62-20b9-45cb-9b26-7917a3f9bf7a_ENSRNOG00000002863	142.0	19.0	88.0	28.0
c9f1e4e4-abe1-4ee6-828f-66bcc7bf785a_ENSRNOG00000002863	37.0	4.0	23.0	4.0
ca09e8d5-5ee4-4f93-b11a-375419fb6f77_ENSRNOG00000002863	104.0	11.0	63.0	43.0
ca1618d7-d984-44ff-bb9f-8d743a2bf953_ENSRNOG00000002863	847.0	138.0	997.0	166.0
ca5db7c6-407f-461e-9bff-854bb49b66a1_ENSRNOG00000002863	388.0	230.0	290.0	331.0
ca7423d1-da19-434a-8e4e-6aec219140bb_ENSRNOG00000002863	35.0	3.0	34.0	4.0
ca7a2b55-b20a-4ebb-a92b-0587e19263ec_ENSRNOG00000002863	164.0	37.0	126.0	107.0
ca9ec3f1-f413-48eb-9c6d-ff85baceb57b_ENSRNOG00000002863	146.0	32.0	140.0	74.0
caa1fd2b-f7b4-4bb0-8237-b9ed581f9b7f_ENSRNOG00000002863	396.0	59.0	320.0	98.0
caa7082b-b857-4a3f-9251-8a61035ebd4f_ENSRNOG00000002863	62.0	1.0	41.0	6.0
caabd904-3d10-43a5-bcdf-1a3957c9282f_ENSRNOG00000002863	203.0	41.0	176.0	41.0
cab6308c-46f3-4a59-a9e3-38eee1005d5f_ENSRNOG00000002863	84.0	9.0	46.0	14.0
cb45aa6e-437e-4845-94ec-16449477210b_ENSRNOG00000002863	3.0	0.0	1.0	1.0
cb467c15-3d3d-4773-813f-779ad638be0f_ENSRNOG00000002863	280.0	33.0	487.0	206.0
cb7f2677-b78d-4785-96a8-dd334d50f2ca_ENSRNOG00000002863	76.0	2.0	62.0	11.0
cba29319-6b1b-449a-8851-82e4490004cc_ENSRNOG00000002863	94.0	20.0	61.0	31.0
cba9dc86-9cf2-45d7-ac52-105d2ef5a906_ENSRNOG00000002863	363.0	36.0	250.0	42.0
cbb0b156-cad4-424e-9b71-002fec521a9a_ENSRNOG00000002863	82.0	5.0	55.0	3.0
cbfbf46d-df19-469a-aac9-31332af84821_ENSRNOG00000002863	29.0	4.0	23.0	12.0
cc129359-620b-44c8-b018-04eaac31c8f5_ENSRNOG00000002863	351.0	186.0	235.0	95.0
cc19c716-a8c5-4989-8b10-5c6694139b40_ENSRNOG00000002863	70.0	7.0	40.0	21.0
cc61aa50-65cc-4317-a260-4c3048ab8b04_ENSRNOG00000002863	367.0	80.0	299.0	45.0
cc774f97-09fb-485a-a5db-a373a8001af4_ENSRNOG00000002863	0.0	0.0	5.0	1.0
ccef669e-7df4-480b-a3d3-a5994293e941-1_ENSRNOG00000002863	9440.0	5650.0	13287.0	8713.0
ccef669e-7df4-480b-a3d3-a5994293e941_ENSRNOG00000002863	728.0	229.0	1110.0	323.0
cd1d9a77-d928-4a92-bd99-6832abe71c3b_ENSRNOG00000002863	28.0	2.0	31.0	3.0
cd1e2753-093d-455f-a41a-35bdb16321f1_ENSRNOG00000002863	410.0	53.0	293.0	113.0
cd2e72b9-b769-41e0-becd-046a3973b5e8_ENSRNOG00000002863	965.0	83.0	1165.0	135.0
cdb13c28-ae47-4ca8-8116-2168cf54ef18_ENSRNOG00000002863	151.0	19.0	98.0	59.0
cdd99ce8-c64e-480a-af06-3f3ce8d0a78e_ENSRNOG00000002863	2820.0	1941.0	3203.0	6064.0
cde4cb13-17d2-4dec-84ab-2910bd920018_ENSRNOG00000002863	213.0	33.0	222.0	52.0
cdec3f49-a4e7-415d-a34c-1885541d670f_ENSRNOG00000002863	36.0	1.0	31.0	0.0
ce0ebbef-82ac-4370-9d04-bba4ea3e4b24_ENSRNOG00000002863	1358.0	177.0	1727.0	254.0
ceb819f6-4f76-4e90-a201-4fb9f39f4e13-1_ENSRNOG00000002863	2221.0	301.0	1786.0	1064.0
ceb819f6-4f76-4e90-a201-4fb9f39f4e13-2_ENSRNOG00000002863	262.0	55.0	217.0	148.0
ceb819f6-4f76-4e90-a201-4fb9f39f4e13_ENSRNOG00000002863	812.0	79.0	599.0	214.0
cefdcb6b-8567-48df-9570-d00b787ec8e6_ENSRNOG00000002863	101.0	7.0	44.0	19.0
cf057584-97b2-4b02-abb5-28cca37ccbcf_ENSRNOG00000002863	240.0	44.0	222.0	74.0
cf43415c-95cc-44b5-a498-0bff6cccd362_ENSRNOG00000002863	262.0	45.0	159.0	144.0
cf923dda-0d47-4aa3-b2d5-cc4927a127b9_ENSRNOG00000002863	131.0	19.0	92.0	43.0
cfa53955-9561-4ad3-bd11-c0123ab53278_ENSRNOG00000002863	547.0	49.0	618.0	90.0
cfa53f07-9258-4f7b-9cd6-bc90da5a90dc_ENSRNOG00000002863	216.0	31.0	206.0	34.0
cfd2b5e5-54c5-4f75-a27e-68c32af4a9ab_ENSRNOG00000002863	118.0	15.0	81.0	43.0
cfd4fd34-1c4b-42c0-aa57-778eb1e5691b_ENSRNOG00000002863	182.0	22.0	106.0	15.0
cfdd260a-c2c4-4670-9130-2fca7ab3c369_ENSRNOG00000002863	73.0	4.0	42.0	2.0
cff23ff5-72c0-47a4-9577-64b91c20b340-1_ENSRNOG00000002863	690.0	98.0	786.0	99.0
cff23ff5-72c0-47a4-9577-64b91c20b340_ENSRNOG00000002863	145.0	9.0	166.0	20.0
cff51bb0-ad85-4058-9269-1025e10512af_ENSRNOG00000002863	224.0	25.0	185.0	43.0
cff535af-4715-4d43-b5df-a8468d57e1d0_ENSRNOG00000002863	480.0	34.0	365.0	45.0
cffb919b-c87c-4af3-9bfb-e685755a8175-1_ENSRNOG00000002863	38.0	6.0	15.0	7.0
cffb919b-c87c-4af3-9bfb-e685755a8175_ENSRNOG00000002863	12.0	2.0	4.0	0.0
d00381a7-bf07-4a43-b4d3-2a0b770b97d7_ENSRNOG00000002863	42.0	0.0	44.0	3.0
d0226dc2-a41a-4b33-948b-b0701d292c76_ENSRNOG00000002863	145.0	23.0	105.0	26.0
d036203a-0af7-4de2-a5ce-570ec11b6146_ENSRNOG00000002863	6.0	1.0	4.0	2.0
d070262d-9173-4080-8696-3c0b36bf5579_ENSRNOG00000002863	6.0	1.0	0.0	1.0
d0ec91ad-91a1-4f7b-a259-3c42c4a6aa8a_ENSRNOG00000002863	576.0	140.0	539.0	307.0
d0eee9b0-c292-4f21-b231-7cc9d2d7d1e8_ENSRNOG00000002863	28.0	2.0	16.0	4.0
d0f8df50-1a55-465a-97db-049798a8f3d5_ENSRNOG00000002863	18.0	3.0	16.0	5.0
d0fef2c8-369c-4d90-aa8b-96decc14732c_ENSRNOG00000002863	52.0	7.0	25.0	4.0
d1561417-06fa-48f0-bae7-eb278cca4f3b_ENSRNOG00000002863	23.0	0.0	16.0	3.0
d1933886-5119-46de-9491-0d3812c95c12_ENSRNOG00000002863	224.0	20.0	215.0	46.0
d1bd05d5-9db1-45c5-ae74-4696757074f3_ENSRNOG00000002863	61.0	4.0	42.0	3.0
d1cf1899-7877-4eec-a12e-bec308bc4fa6_ENSRNOG00000002863	3.0	0.0	1.0	0.0
d21ac2e4-a623-422a-be6e-ffd97996d11b_ENSRNOG00000002863	46.0	3.0	27.0	7.0
d2205968-7884-4823-bb39-aab5df1e82f2_ENSRNOG00000002863	207.0	30.0	206.0	67.0
d222d54f-e9fd-45e1-abd4-a15b28b4eb16_ENSRNOG00000002863	127.0	17.0	90.0	33.0
d2ab8d91-c2d7-4992-b7cb-ce74917bc35a_ENSRNOG00000002863	506.0	61.0	614.0	80.0
d2f835c0-d4ea-46fd-9716-119b95a8ebe9_ENSRNOG00000002863	1031.0	585.0	2473.0	3593.0
d2f96d1b-de06-4b49-8dde-13506357f76a_ENSRNOG00000002863	260.0	34.0	193.0	61.0
d3078a0c-eafd-4782-805e-f31c140f9938_ENSRNOG00000002863	605.0	113.0	782.0	149.0
d30f5288-b809-457f-a2de-d3ef54cb96e1_ENSRNOG00000002863	43.0	2.0	22.0	1.0
d34992d4-c039-44f5-87ba-41b7317247a5_ENSRNOG00000002863	65.0	2.0	56.0	5.0
d3bbb6ab-51e3-4797-991e-5c4d509fb434_ENSRNOG00000002863	490.0	57.0	523.0	90.0
d3dd1407-8925-477c-8659-533ed9a69a35_ENSRNOG00000002863	247.0	33.0	221.0	57.0
d3f504e8-040a-4b52-9557-92a3624bbbe0_ENSRNOG00000002863	105.0	13.0	51.0	44.0
d40ba868-cb7f-4a35-a4c0-5791404166d1_ENSRNOG00000002863	58.0	5.0	35.0	9.0
d40f9d27-ca8e-4579-a7b5-210babe4eb3b_ENSRNOG00000002863	49.0	4.0	45.0	2.0
d4375f9e-0304-45aa-bbe9-577a566c76a0_ENSRNOG00000002863	21.0	3.0	11.0	6.0
d463361e-0886-4486-a514-e6919e632561_ENSRNOG00000002863	109.0	6.0	71.0	8.0
d46e0bbb-597a-4029-86e1-6b4dd1512c8a_ENSRNOG00000002863	187.0	16.0	133.0	29.0
d490640f-3edc-4a76-acbe-54ada9014cc1_ENSRNOG00000002863	9.0	0.0	3.0	0.0
d49a525a-d722-4d81-b67e-e3008956f6a5_ENSRNOG00000002863	482.0	53.0	494.0	82.0
d4fbe465-8839-4fa4-95e7-28a51121d532_ENSRNOG00000002863	545.0	59.0	395.0	127.0
d512622c-818f-495b-b05e-340cb534db78_ENSRNOG00000002863	386.0	101.0	290.0	137.0
d54bc7b2-da48-4c07-9d4d-30118a2351c9_ENSRNOG00000002863	507.0	34.0	450.0	60.0
d572d0bc-7531-47c0-87d2-c49922b8fbe0_ENSRNOG00000002863	109.0	12.0	71.0	32.0
d59eccd5-962f-44c2-a18b-ddac1ce42b05_ENSRNOG00000002863	9.0	2.0	2.0	1.0
d5ae23bb-f2da-46b0-a577-f7b79a145d8e_ENSRNOG00000002863	413.0	51.0	586.0	78.0
d5c063c8-31e1-4aab-a84b-7b65e6f6ba63_ENSRNOG00000002863	527.0	39.0	429.0	73.0
d5dd5bf5-044e-46de-88c7-03283b7a8e91_ENSRNOG00000002863	310.0	28.0	219.0	43.0
d5f3abfd-1c6c-4998-9156-618352ff715c_ENSRNOG00000002863	420.0	39.0	328.0	55.0
d61e8a53-2984-4643-b77f-f94b359e728c_ENSRNOG00000002863	1890.0	288.0	192.0	21.0
d648b0af-c5e4-404d-b7b6-0aa47cb064ad_ENSRNOG00000002863	475.0	32.0	483.0	188.0
d6559701-66db-4d35-b5a9-cd9d58ab64ee_ENSRNOG00000002863	652.0	70.0	955.0	88.0
d65a997c-0788-466d-9c6c-fc5dbdd38ceb_ENSRNOG00000002863	24.0	1.0	13.0	4.0
d6726dd8-6327-4642-9564-f65d1be10564_ENSRNOG00000002863	26.0	4.0	19.0	4.0
d67aa47a-3608-4e36-967d-7dc2c3e0ecd9_ENSRNOG00000002863	692.0	69.0	692.0	131.0
d67b784f-a0ae-499d-ae4c-7475e3f1408a_ENSRNOG00000002863	2192.0	287.0	2574.0	415.0
d684a995-179c-47a7-92b6-da50c7e4e042_ENSRNOG00000002863	86.0	6.0	75.0	7.0
d68acae6-ab94-44a1-b8b8-b38631958a99_ENSRNOG00000002863	452.0	61.0	354.0	89.0
d68b533d-694b-45cb-92d8-d8e940cbd5af_ENSRNOG00000002863	10.0	1.0	6.0	0.0
d6929512-9358-45d2-b488-43c1376f7f25_ENSRNOG00000002863	572.0	96.0	557.0	92.0
d6ba0436-cfed-445b-b3ac-b05e4bb735da_ENSRNOG00000002863	187.0	19.0	205.0	2124.0
d6c68916-92df-4d0d-8004-533422608abf_ENSRNOG00000002863	391.0	36.0	351.0	45.0
d6c6900d-0da9-497e-9340-8cc8208cf67b_ENSRNOG00000002863	537.0	83.0	661.0	116.0
d7007fef-acc7-4dac-be21-348545b60178_ENSRNOG00000002863	72.0	6.0	51.0	9.0
d71017e7-8725-4e19-97af-f47357478b40_ENSRNOG00000002863	543.0	123.0	570.0	44.0
d71ffcfd-bc30-4ba0-b7be-f5e76c85023d_ENSRNOG00000002863	588.0	62.0	517.0	106.0
d72cc4aa-9ff1-45c3-8f11-00f66d5f53fa_ENSRNOG00000002863	43.0	3.0	24.0	8.0
d74932f6-4091-48ab-a251-3b0f8e1ed9a2_ENSRNOG00000002863	592.0	111.0	698.0	305.0
d74b38d5-2e70-4f76-8c67-705aa1cdcead_ENSRNOG00000002863	474.0	53.0	351.0	84.0
d759180b-fe65-433f-a531-bd835fbed49d_ENSRNOG00000002863	290.0	62.0	231.0	83.0
d7620f70-3084-4328-87bc-ea01a462c26c_ENSRNOG00000002863	16.0	2.0	10.0	1.0
d76aec34-11f4-42d2-92da-da33427b83e4_ENSRNOG00000002863	368.0	38.0	249.0	195.0
d77c7782-e4a4-41ba-ac61-04344671ed74_ENSRNOG00000002863	474.0	80.0	426.0	277.0
d78a8764-c364-48c5-af0d-d2bf7a86c72c-1_ENSRNOG00000002863	154.0	12.0	117.0	21.0
d78a8764-c364-48c5-af0d-d2bf7a86c72c_ENSRNOG00000002863	445.0	74.0	475.0	132.0
d7ead4d4-0e74-4beb-8568-b59626266dde_ENSRNOG00000002863	163.0	11.0	98.0	17.0
d82ae2c6-60ef-4f17-970f-fd4664e289c4_ENSRNOG00000002863	220.0	39.0	192.0	35.0
d853a8ce-cfa3-48e3-82ad-3869cb8f9bd6_ENSRNOG00000002863	425.0	72.0	357.0	144.0
d884a3da-2f95-433f-8d67-9f6a42f66838_ENSRNOG00000002863	434.0	48.0	397.0	99.0
d8895fe1-aa82-4fe4-90d1-4f0b7690d7ea_ENSRNOG00000002863	214.0	26.0	178.0	29.0
d89872a8-0bb4-4222-84d5-667f9f362135_ENSRNOG00000002863	119.0	20.0	93.0	56.0
d89d94fd-4993-4a9c-83d7-21b78fb6aba2_ENSRNOG00000002863	5.0	2.0	7.0	0.0
d8c8c8b3-613b-4aa6-9ea0-9ce1bbb30394_ENSRNOG00000002863	453.0	43.0	314.0	75.0
d8d83e8b-c888-4572-a8d5-d4fa03631107_ENSRNOG00000002863	48.0	6.0	23.0	8.0
d8f095d7-d646-4ef4-9eef-7ffa5bd50484_ENSRNOG00000002863	452.0	39.0	272.0	56.0
d91af3cb-68ed-4851-88ab-809170815e77_ENSRNOG00000002863	61.0	5.0	49.0	5.0
d9280b44-bd04-4769-a969-9551a20e3f4c_ENSRNOG00000002863	107.0	4.0	65.0	9.0
d931b153-fc0a-4ebb-a757-bd14931f97f2_ENSRNOG00000002863	423.0	39.0	306.0	64.0
d93c4616-5cab-475e-bfaa-b50c5b9320b0_ENSRNOG00000002863	72154.0	27270.0	73204.0	43498.0
d9b15055-f91b-46af-b62a-158e5470055a_ENSRNOG00000002863	17.0	49.0	15.0	3.0
da3ca5f1-4f6c-4b1e-bd5d-888118e8cc49-1_ENSRNOG00000002863	2017.0	25.0	652.0	13.0
da3ca5f1-4f6c-4b1e-bd5d-888118e8cc49_ENSRNOG00000002863	144.0	10.0	66.0	10.0
da75c6d6-7280-493e-88c0-5524c96f3cb0_ENSRNOG00000002863	548.0	62.0	627.0	124.0
da7ce73a-db09-48b8-a881-b10629775ed5_ENSRNOG00000002863	65.0	7.0	36.0	4.0
daaa7b25-26f5-40f1-9515-4f45e7049349_ENSRNOG00000002863	333.0	64.0	257.0	194.0
dabda6b0-5774-45e7-b2fc-8e4b4e9acd58_ENSRNOG00000002863	291.0	68.0	210.0	202.0
dac42fd0-cc68-4ad9-9f97-6cd1e6ad21d5-1_ENSRNOG00000002863	2080.0	241.0	3691.0	7322.0
dac42fd0-cc68-4ad9-9f97-6cd1e6ad21d5_ENSRNOG00000002863	134.0	11.0	130.0	128.0
db050ecd-996e-400f-a15e-d390d8f0001e_ENSRNOG00000002863	446.0	55.0	395.0	80.0
db2aab75-7b1b-4249-b787-1d0fdfa58982_ENSRNOG00000002863	378.0	52.0	492.0	120.0
db352254-0b05-48f9-a63e-e02e43771c9c_ENSRNOG00000002863	51.0	2.0	25.0	4.0
db3a8cd5-302a-4726-bb08-b7b3c8607659_ENSRNOG00000002863	646.0	68.0	706.0	108.0
db64a352-0598-426b-8121-5f84d31c0da9-1_ENSRNOG00000002863	1199.0	142.0	1287.0	375.0
db64a352-0598-426b-8121-5f84d31c0da9-2_ENSRNOG00000002863	331.0	51.0	326.0	118.0
db64a352-0598-426b-8121-5f84d31c0da9_ENSRNOG00000002863	613.0	57.0	450.0	125.0
db6636e5-9c74-4822-a42d-e8fa11b1392f-1_ENSRNOG00000002863	0.0	1.0	3.0	0.0
db6636e5-9c74-4822-a42d-e8fa11b1392f_ENSRNOG00000002863	24.0	1.0	39.0	3.0
dba162b2-6816-4c09-a18d-9562f8c5937e_ENSRNOG00000002863	122.0	20.0	92.0	46.0
dbf4186d-83aa-4748-9403-defa3a782ca2_ENSRNOG00000002863	150.0	17.0	117.0	25.0
dc108275-7d76-46ab-8787-d5371f3df368_ENSRNOG00000002863	0.0	0.0	1.0	0.0
dc2791c8-774f-42c7-a94e-423d8de59231_ENSRNOG00000002863	422.0	52.0	320.0	90.0
dc4346bc-dbf4-42cb-9ccc-1aca0670f948_ENSRNOG00000002863	822.0	82.0	978.0	159.0
dcc373d7-986c-435c-a34a-08de9b8ef2b8_ENSRNOG00000002863	673.0	81.0	1021.0	102.0
dcca9934-ef2c-4019-b93f-0c84a39d9bb1_ENSRNOG00000002863	71.0	3.0	45.0	16.0
dd1a071d-cdbf-46ad-a2c3-d92fb41e5fe5-1_ENSRNOG00000002863	5563.0	1265.0	5897.0	2980.0
dd1a071d-cdbf-46ad-a2c3-d92fb41e5fe5_ENSRNOG00000002863	851.0	124.0	889.0	251.0
dd20778f-458c-469e-9b33-9e083f9da4aa_ENSRNOG00000002863	204.0	28.0	207.0	40.0
dd2fe0e1-0e89-4f3d-a30a-7b41ce9bea71_ENSRNOG00000002863	85.0	2.0	135.0	7.0
dd301f75-66e4-4afe-a98a-e57e4f92da19_ENSRNOG00000002863	40.0	1.0	43.0	3.0
dd8a4161-ba00-4cc5-b672-1f445d025ff6_ENSRNOG00000002863	43.0	5.0	34.0	7.0
dd8c5e85-576e-4fef-b814-10e7be692af6_ENSRNOG00000002863	448.0	47.0	358.0	114.0
dd9bc40a-c9ce-443b-be34-0b15192aa597_ENSRNOG00000002863	368.0	71.0	311.0	60.0
de1c00d5-db75-4891-9ce8-fc6f1b5f5bc1_ENSRNOG00000002863	291.0	28.0	165.0	22.0
de3c05cb-d385-4477-b809-36f0223d11e4_ENSRNOG00000002863	682.0	85.0	967.0	119.0
de6e60ac-d3e1-429d-b736-6cd14f87f6bd_ENSRNOG00000002863	193.0	28.0	207.0	43.0
de90ec9e-d623-401b-922d-774b6461c161_ENSRNOG00000002863	177.0	541.0	1384.0	16.0
dea4cecb-a29d-4c31-874a-3923cf5323f3_ENSRNOG00000002863	2.0	2.0	4.0	0.0
deb378bd-0dd2-476d-94de-84b4fbfb1d65_ENSRNOG00000002863	310.0	60.0	188.0	82.0
defadaaf-74f8-4d11-afb7-7ba052a9bf05_ENSRNOG00000002863	26.0	4.0	16.0	2.0
df0f1593-6468-4d39-868e-430397a06c5c_ENSRNOG00000002863	383.0	79.0	232.0	204.0
df550a2c-567a-4ee9-81dd-b205239d4aea_ENSRNOG00000002863	443.0	60.0	331.0	105.0
df8cbc08-7a13-4312-b291-4b4824499e29_ENSRNOG00000002863	40.0	6.0	28.0	5.0
df928496-d634-4cb2-b986-c9d3829fa292_ENSRNOG00000002863	226.0	40.0	195.0	94.0
df94564a-3311-44a7-aaa2-2219039d42ca_ENSRNOG00000002863	1253.0	1580.0	564.0	4326.0
dfe08f46-f28c-41b7-a1c5-fd2020a9f138_ENSRNOG00000002863	451.0	41.0	461.0	54.0
dff2651b-3e49-469e-94d4-12ec7f546c15_ENSRNOG00000002863	376.0	47.0	334.0	86.0
dff596f9-d1b0-4b13-b9b6-64bf0183d203_ENSRNOG00000002863	61.0	7.0	35.0	4.0
dfffe06a-5205-4949-9ddd-614f00370d51_ENSRNOG00000002863	48.0	5.0	23.0	4.0
e004e1d6-7a80-482c-823b-f0ffa32d6714_ENSRNOG00000002863	660.0	65.0	723.0	265.0
e0273f79-cfbe-4f5b-ad35-d4092089dc6c-1_ENSRNOG00000002863	55.0	8.0	33.0	7.0
e0273f79-cfbe-4f5b-ad35-d4092089dc6c_ENSRNOG00000002863	3.0	0.0	4.0	0.0
e03c0b97-b69c-4e78-a9c1-498d57763ff9_ENSRNOG00000002863	236.0	17.0	116.0	16.0
e0522918-1740-447d-8ecc-58bf24cf5244_ENSRNOG00000002863	466.0	23.0	452.0	60.0
e08584d8-5c3d-4f2f-8d5f-c0265aaf9c83_ENSRNOG00000002863	58.0	7.0	22.0	6.0
e0859e28-7525-41f5-aa59-ef4537dd993c_ENSRNOG00000002863	477.0	49.0	353.0	100.0
e0887e2a-d454-4ae0-9b5e-3431b15f9cc2_ENSRNOG00000002863	18.0	3.0	18.0	5.0
e0a1e359-bb0a-40c2-949b-72c917f7923f_ENSRNOG00000002863	54.0	3.0	51.0	2.0
e0ad668f-601f-4ce4-9cbe-f2fed8cbd992_ENSRNOG00000002863	258.0	32.0	218.0	68.0
e0bfbc22-d8c2-453e-85f6-6f1030136733_ENSRNOG00000002863	217.0	32.0	238.0	34.0
e0e4ae93-2510-48f0-bbf3-43c56333406c_ENSRNOG00000002863	94.0	3.0	53.0	10.0
e0e90352-169c-4e20-9fd8-d53bf2be1f7c_ENSRNOG00000002863	51.0	2.0	38.0	11.0
e0ebdb34-c3f9-4294-8367-9408460de62c_ENSRNOG00000002863	128.0	3.0	118.0	12.0
e0ef1451-f2e2-4749-a08f-74cf9c1456c4_ENSRNOG00000002863	77.0	3.0	57.0	2.0
e0f302d0-1267-4d44-a323-56a4ef3ea511_ENSRNOG00000002863	347.0	43.0	292.0	78.0
e13236ea-e234-425b-9bf9-da772a4e8694_ENSRNOG00000002863	1492.0	30.0	523.0	35.0
e14cac96-40d4-4506-a5f1-d08f9e4cd725_ENSRNOG00000002863	20.0	1.0	14.0	0.0
e154d2d6-5200-4a1e-a0e1-636fb2197e69_ENSRNOG00000002863	419.0	47.0	348.0	102.0
e1572f5d-2a28-4cff-8f21-c75c1f57f370_ENSRNOG00000002863	522.0	64.0	448.0	121.0
e16a2d9a-f552-490c-b652-137214863349_ENSRNOG00000002863	115.0	8.0	102.0	22.0
e172bb44-c4e8-4c0e-969f-b9421e6dcb2f_ENSRNOG00000002863	85.0	5.0	67.0	6.0
e1967746-711a-4b4f-bbca-9c0d1abaae59_ENSRNOG00000002863	151.0	13.0	79.0	1503.0
e1a833be-175d-4475-b5a7-b84051552664_ENSRNOG00000002863	666.0	71.0	503.0	111.0
e1e805ab-6dc1-4bc2-9e1c-d2389264d6f0_ENSRNOG00000002863	462.0	116.0	500.0	438.0
e1ea0b30-5e40-411d-8e39-a4d77f27b0ae_ENSRNOG00000002863	20.0	1.0	15.0	2.0
e206f76d-9105-4e55-81bc-c550649c7a64_ENSRNOG00000002863	752.0	121.0	976.0	125.0
e207961c-90ac-4c18-a617-64f86a853ebe_ENSRNOG00000002863	244.0	92.0	182.0	136.0
e226d114-5427-46bb-8f93-c44bbddefbba_ENSRNOG00000002863	536.0	74.0	495.0	116.0
e27b6124-3a4f-4d24-848e-6dba443ef473_ENSRNOG00000002863	79.0	4.0	65.0	3.0
e2af1d7f-5be0-4e9b-b63a-aa32aef5c2c1_ENSRNOG00000002863	42.0	2.0	24.0	1.0
e2e589ed-875a-4ffd-a03b-3185c7c10812_ENSRNOG00000002863	421.0	51.0	492.0	48.0
e30a6312-cfec-4fec-99c2-50a8205b073c_ENSRNOG00000002863	5.0	1.0	3.0	1.0
e3316358-56e0-412d-a3cb-ab2eb80bdd73_ENSRNOG00000002863	89.0	3.0	47.0	14.0
e395b4ea-050b-4aa0-be0d-5af7b74714f2_ENSRNOG00000002863	185.0	25.0	157.0	29.0
e39ac849-bf88-4e08-8686-3c4f8d2c78f3_ENSRNOG00000002863	75.0	5.0	55.0	11.0
e3df30d0-9e56-4191-afe1-1c641af4b11d_ENSRNOG00000002863	512.0	115.0	542.0	153.0
e3e1c8d2-cc55-490d-bf24-98557a92f807_ENSRNOG00000002863	77.0	1.0	45.0	5.0
e41bc77d-658b-4a94-bdac-0b299d745407_ENSRNOG00000002863	316.0	134.0	272.0	381.0
e4c27314-e6e0-41cf-848a-a4d49e3fada3_ENSRNOG00000002863	11.0	0.0	7.0	1.0
e4db26ea-b7e7-4aae-b114-f3fbf5c46428-1_ENSRNOG00000002863	9.0	2.0	9.0	5.0
e4db26ea-b7e7-4aae-b114-f3fbf5c46428_ENSRNOG00000002863	127.0	7.0	99.0	20.0
e4e75d5a-ab95-43ef-b849-aeeea61982ae_ENSRNOG00000002863	1015.0	118.0	1104.0	135.0
e4fdc0c1-e781-4dc5-97fb-033a2d458754_ENSRNOG00000002863	380.0	35.0	361.0	53.0
e50426d4-6c06-40ee-b802-2e45afbaea4c_ENSRNOG00000002863	129.0	12.0	102.0	56.0
e54a5383-f871-430d-a518-f1808f94f1db_ENSRNOG00000002863	372.0	32.0	275.0	68.0
e54ac2d4-e3fa-49d1-8074-6110d3c9216a_ENSRNOG00000002863	530.0	38.0	472.0	83.0
e56908b5-7abe-4bbd-889b-0f6040a850d3_ENSRNOG00000002863	467.0	102.0	297.0	83.0
e5c5679c-52f2-4a5d-98ec-b1fe04077ba3_ENSRNOG00000002863	56.0	2.0	15.0	12.0
e5efcefa-b092-40b2-ba80-71d9bf983e7c_ENSRNOG00000002863	93.0	16.0	67.0	9.0
e605d380-b939-4b4a-b998-288863c971cb_ENSRNOG00000002863	29.0	2.0	22.0	7.0
e6247598-3dca-4f66-9de4-1923760f4c70_ENSRNOG00000002863	7.0	1.0	1.0	3.0
e66dafc0-8297-4c9e-9389-15b17e3f57c2_ENSRNOG00000002863	2016.0	190.0	1614.0	219.0
e675f99c-53f9-4c6b-a228-c19c1ab1e7b6_ENSRNOG00000002863	215.0	26.0	134.0	29.0
e6944bfa-93eb-4858-9a1d-63eb85d960ed_ENSRNOG00000002863	247.0	34.0	232.0	65.0
e69dae46-c1ff-4d7e-87de-f8c3c9668f7d_ENSRNOG00000002863	371.0	83.0	421.0	320.0
e6c60d22-1bee-4e91-92c0-4b0837e3666d_ENSRNOG00000002863	127.0	27.0	68.0	53.0
e6dbb85f-9f64-4cf8-89e3-fb7396aa2e26_ENSRNOG00000002863	199.0	30.0	250.0	45.0
e6dea1b4-c65a-49ec-ae08-100586d9ac08_ENSRNOG00000002863	19.0	0.0	6.0	0.0
e6feab19-cd20-442b-ab82-996adadb4052_ENSRNOG00000002863	5.0	0.0	6.0	2.0
e7351c5b-df8b-46ef-ae2c-474f62b3f5c5_ENSRNOG00000002863	411.0	55.0	260.0	88.0
e7551701-f580-465c-bb6c-d3bdca67f0d4_ENSRNOG00000002863	256.0	39.0	245.0	71.0
e77c4cb8-3f60-4fba-9989-9a3c2d5fe47a_ENSRNOG00000002863	46.0	1.0	43.0	6.0
e7d72152-b7ce-4b24-a04f-21b2ccfba999_ENSRNOG00000002863	130.0	26.0	90.0	56.0
e7e4bd3d-f8e5-4831-a5e0-079d0b91d9dc_ENSRNOG00000002863	367.0	35.0	385.0	67.0
e8073cca-9ac8-42be-931f-7969920dd690_ENSRNOG00000002863	342.0	52.0	339.0	113.0
e81965a8-ffd8-46a3-9f50-0f2277cd00a6-1_ENSRNOG00000002863	9.0	0.0	5.0	0.0
e81965a8-ffd8-46a3-9f50-0f2277cd00a6_ENSRNOG00000002863	46.0	4.0	35.0	4.0
e8331897-f2a5-48b6-996c-ce344e48c22b_ENSRNOG00000002863	415.0	60.0	294.0	435.0
e8382b97-c25d-487d-9c24-bd33d741d217_ENSRNOG00000002863	144.0	26.0	98.0	46.0
e862c09a-1bb2-4d56-9beb-148db4fced31_ENSRNOG00000002863	159.0	8.0	73.0	18.0
e87aacf6-27bf-4c2c-b222-78d56db9f1e2_ENSRNOG00000002863	5.0	1.0	6.0	1.0
e88cace2-ed0a-4def-90e6-c33bc47d5698_ENSRNOG00000002863	2.0	0.0	0.0	0.0
e88dd5f8-1c8e-41fd-83f7-5e3e3c2e9d85-1_ENSRNOG00000002863	331.0	58.0	330.0	53.0
e88dd5f8-1c8e-41fd-83f7-5e3e3c2e9d85_ENSRNOG00000002863	145.0	21.0	91.0	17.0
e8cc7c72-95a8-47d3-82c7-fb314b497fd2_ENSRNOG00000002863	603.0	46.0	379.0	82.0
e8ce5d16-2016-43a3-9493-6b0ff08137f7_ENSRNOG00000002863	23.0	3.0	16.0	7.0
e8ea19f0-520f-4ec6-9c45-9bd9d2f713d5_ENSRNOG00000002863	70.0	10.0	83.0	18.0
e8f055bb-e256-4aa6-bd68-19de17ed4bea_ENSRNOG00000002863	554.0	128.0	907.0	96.0
e8f5feb1-d3bf-427b-bc21-908f2b8e4726_ENSRNOG00000002863	24.0	2.0	21.0	3.0
e92c09cb-8502-4853-9e93-4a903b223745_ENSRNOG00000002863	442.0	73.0	382.0	129.0
e92f2c68-0dc1-424f-ad12-cbdd836dbcd4_ENSRNOG00000002863	414.0	155.0	350.0	324.0
e94dc4c2-6f10-4060-b462-0d2957d39fdc_ENSRNOG00000002863	182.0	25.0	168.0	26.0
e953ea9e-1787-4357-8b0b-85bec50990a5_ENSRNOG00000002863	168.0	22.0	160.0	35.0
e95ce3c4-cb21-4b9e-bc3f-1ab05ae7328a_ENSRNOG00000002863	177.0	39.0	95.0	85.0
e968d2d2-0553-450c-b8d6-6aea48ef39be_ENSRNOG00000002863	269.0	52.0	187.0	75.0
e98bc026-d2d5-45df-986b-297e8eb3f47b_ENSRNOG00000002863	743.0	105.0	912.0	136.0
e99273e9-c020-4427-9101-f29208803a5a_ENSRNOG00000002863	222.0	53.0	155.0	94.0
e9a1a515-208c-4ede-8240-d13484d1c3a3_ENSRNOG00000002863	85.0	39.0	63.0	18.0
e9b868eb-cec6-42a7-8cd8-53072eb6df93_ENSRNOG00000002863	79.0	2.0	65.0	5.0
ea04eaa3-4c0d-4332-8afb-f53cb2523480_ENSRNOG00000002863	171.0	32.0	94.0	82.0
ea187f2f-c5b3-4370-998f-c0d76adb4763_ENSRNOG00000002863	2.0	3.0	8.0	0.0
ea20c571-c031-41f6-b584-fb068667db2d_ENSRNOG00000002863	502.0	147.0	420.0	311.0
ea5d393b-4c4c-48ef-b8ba-826ee46e89a3_ENSRNOG00000002863	55.0	2.0	45.0	2.0
ea6b25ac-18f8-45a1-80ea-57545a6dcef6_ENSRNOG00000002863	32.0	2.0	15.0	4.0
ea8ea5b0-136f-49f8-851e-755c8128c764_ENSRNOG00000002863	130.0	23.0	79.0	57.0
eaa0b6ba-dde8-4545-bf63-db049418f85d_ENSRNOG00000002863	176.0	22.0	174.0	31.0
eab3d584-4b0e-44f7-b953-1b6eee947458_ENSRNOG00000002863	9.0	0.0	4.0	4.0
eac6773f-54f6-490a-b2e9-22995931257f_ENSRNOG00000002863	361.0	42.0	290.0	89.0
eacd6bc9-d1cf-4aa4-97d0-37bba4411fa8_ENSRNOG00000002863	108.0	9.0	95.0	25.0
eb39a554-2318-4088-b7e8-2ec1c1c50892_ENSRNOG00000002863	27.0	2.0	18.0	5.0
eb458422-2937-4abd-8a2a-b12c7be91e8e_ENSRNOG00000002863	58.0	3.0	44.0	5.0
eb8f4557-858e-42ea-9485-42c14f5cdbf3_ENSRNOG00000002863	98.0	19.0	71.0	28.0
ebcd5113-4679-44a2-a67c-5d0af624a78b_ENSRNOG00000002863	459.0	46.0	358.0	116.0
ebd573ff-f949-4f62-a529-54168e30a383_ENSRNOG00000002863	94.0	8.0	59.0	15.0
ebe92857-2f4c-4ac1-8c15-5b306fd9db34_ENSRNOG00000002863	41.0	3.0	23.0	5.0
ebf953eb-2d50-4b3c-b4c3-b956219742dc_ENSRNOG00000002863	299.0	66.0	351.0	67.0
ebfc4af9-ed55-435f-9bcd-66f2dd0b0385_ENSRNOG00000002863	44.0	4.0	21.0	6.0
ebfe9f36-a7b0-4855-b11c-44f042da6033-1_ENSRNOG00000002863	0.0	0.0	3.0	0.0
ebfe9f36-a7b0-4855-b11c-44f042da6033_ENSRNOG00000002863	22.0	4.0	11.0	5.0
ec12ea54-8b29-4594-b673-24a4eedaa647_ENSRNOG00000002863	5934.0	1853.0	7724.0	2329.0
ec1e4910-6bf7-4247-bdda-416153888b10_ENSRNOG00000002863	101.0	11.0	93.0	13.0
ec1f2480-cf8a-4e70-8fed-f9de24753cd6_ENSRNOG00000002863	37.0	3.0	24.0	5.0
ec684c7b-111b-4806-9926-55f5b20f888a_ENSRNOG00000002863	56.0	6.0	48.0	15.0
ec7fb97b-d334-485c-8111-43e70cc2385e_ENSRNOG00000002863	16.0	1.0	15.0	1.0
ec8355f0-b3cc-417b-85ca-d6eb110fd6f4_ENSRNOG00000002863	23.0	3.0	7.0	1.0
ecbdb5ec-9b8e-4dbb-9b32-3ee078da9620_ENSRNOG00000002863	459.0	80.0	419.0	98.0
ecc838a7-d916-4dd2-8853-89ae87121ec8-1_ENSRNOG00000002863	3555.0	1621.0	5299.0	2474.0
ecc838a7-d916-4dd2-8853-89ae87121ec8-2_ENSRNOG00000002863	253.0	62.0	370.0	80.0
ecc838a7-d916-4dd2-8853-89ae87121ec8_ENSRNOG00000002863	314.0	72.0	349.0	129.0
ecdb8b96-3b3a-4cff-b012-599380dcf9e5_ENSRNOG00000002863	7.0	0.0	11.0	2.0
ecec060f-e226-42fd-b70a-d0e0775fc71f_ENSRNOG00000002863	76.0	4.0	50.0	22.0
ecedf47c-0a2c-4e34-b6e7-d968ec84bff1_ENSRNOG00000002863	90.0	1.0	67.0	7.0
ed0f5777-f6ee-47ba-bbbe-d20aed509c70_ENSRNOG00000002863	357.0	132.0	377.0	85.0
ed290057-de46-40b4-972c-300c19191703_ENSRNOG00000002863	102.0	20.0	84.0	37.0
ed3291fd-4ff2-47c6-ad0d-39cbff5eff28_ENSRNOG00000002863	414.0	49.0	326.0	60.0
ed3d9b38-cd4d-472b-9b93-1d14f3774f76_ENSRNOG00000002863	466.0	43.0	332.0	67.0
ed4a9f62-9659-427a-8702-ca887f3e58af_ENSRNOG00000002863	429.0	32.0	385.0	78.0
ed53e27c-3333-4d1d-bea4-ba473a2fa2f0_ENSRNOG00000002863	108.0	13.0	77.0	38.0
ee0b13bf-850f-4149-96e7-636e6e065fd1_ENSRNOG00000002863	108.0	17.0	70.0	39.0
ee32c4f3-653b-42c5-a8c4-dd21147906f8_ENSRNOG00000002863	132.0	27.0	109.0	22.0
ee53bdf6-594f-47e0-a191-9b7e9e21a1fd_ENSRNOG00000002863	57.0	3.0	28.0	2.0
ee59dda0-3063-4f01-9f23-83f93332fc4c_ENSRNOG00000002863	645.0	89.0	594.0	314.0
ee9c1716-2266-417d-a801-ccb2ee5d254f_ENSRNOG00000002863	213.0	35.0	193.0	65.0
eeed13e8-867e-46f3-b127-ff0bd503213f_ENSRNOG00000002863	337.0	50.0	378.0	53.0
eef0b4ec-4066-4f15-b594-a9d0487e0a95_ENSRNOG00000002863	581.0	99.0	469.0	248.0
ef17584d-e009-4192-b7bb-b59f542d350f_ENSRNOG00000002863	92.0	3.0	58.0	4.0
ef1945a1-eb17-4b15-b759-30e0528ee485_ENSRNOG00000002863	21.0	1.0	1.0	2.0
ef2ec639-92cc-4994-9a42-0be576269f52_ENSRNOG00000002863	626.0	55.0	473.0	88.0
ef3543eb-736b-4a0f-9cb7-0b1e905fc6d1_ENSRNOG00000002863	165.0	16.0	1406.0	17.0
ef767c41-a403-4191-b96d-9406cc04c608_ENSRNOG00000002863	156.0	21.0	90.0	62.0
efcaccb4-c1ac-4f7a-ad8e-262251cf588b_ENSRNOG00000002863	132.0	17.0	62.0	54.0
efd6b30d-4817-4fb2-82da-d8be2187ba43_ENSRNOG00000002863	267.0	25.0	256.0	42.0
eff75b74-a71f-4e4a-ab02-205e1bc62186_ENSRNOG00000002863	87.0	9.0	79.0	25.0
effc258a-b5f8-482b-a59b-e3b99ca34d4f_ENSRNOG00000002863	251.0	28.0	193.0	60.0
f0074230-ebe0-48e0-a33f-efc2a1c00a05_ENSRNOG00000002863	63.0	9.0	48.0	8.0
f0161d21-ac1b-4635-b845-d65511ddb381_ENSRNOG00000002863	62.0	5.0	46.0	4.0
f044d515-271c-4af5-a584-a4aa2dec7c2b-1_ENSRNOG00000002863	242.0	32.0	154.0	57.0
f044d515-271c-4af5-a584-a4aa2dec7c2b_ENSRNOG00000002863	439.0	74.0	385.0	114.0
f04ff638-87f5-4f3f-8f83-65866a0bf7ea_ENSRNOG00000002863	28.0	2.0	17.0	3.0
[truncated: 109 more rows]
