# Supplementary material for: Cataloging the potential functional diversity of Cacna1e splice variants using long-read sequencing
Source: BMC Genomics. 2025 Sep 26;26:842. doi: 10.1186/s12864-025-11887-1 (PMC12465193; doi:10.1186/s12864-025-11887-1)
Supplement: Supplementary file 4 — Additional file 4. All Cacna1e splice variants with a predicted CDD domain. [file 12864_2025_11887_MOESM4_ESM.out]

Search with Request-ID QM3-qcdsearch-35886EFBBBDAA0C3-220E35704E4AD341 started.
.............................................................................................................................................................................................................................................................................................................................................................................................................................................................................................................................................Search has been completed, retrieving results ..
===============================================================================

#Batch CD-search tool	NIH/NLM/NCBI
#cdsid	QM3-qcdsearch-35886EFBBBDAA0C3-220E35704E4AD341
#datatype	hitsConcise Results
#status	0
#Start time	2019-08-06T17:51:23	Run time	0:00:47:06
#status	success

Query	Hit type	PSSM-ID	From	To	E-Value	Bitscore	Accession	Short name	Incomplete	Superfamily
Q#1 - >8122f2ff-f93f-453b-8814-f82f8575de5e ENSRNOG00000033893.p1 type:internal len:2196 gc:universal 8122f2ff-f93f-453b-8814-f82f8575de5e ENSRNOG00000033893:6587-3	specific	334124	752	986	1.55843e-67	227.931	pfam00520	Ion_trans	 - 	cl37996
Q#1 - >8122f2ff-f93f-453b-8814-f82f8575de5e ENSRNOG00000033893.p1 type:internal len:2196 gc:universal 8122f2ff-f93f-453b-8814-f82f8575de5e ENSRNOG00000033893:6587-3	specific	334124	1267	1509	1.09184e-44	162.447	pfam00520	Ion_trans	 - 	cl37996
Q#1 - >8122f2ff-f93f-453b-8814-f82f8575de5e ENSRNOG00000033893.p1 type:internal len:2196 gc:universal 8122f2ff-f93f-453b-8814-f82f8575de5e ENSRNOG00000033893:6587-3	specific	334124	62	393	1.947e-43	158.98	pfam00520	Ion_trans	 - 	cl37996
Q#1 - >8122f2ff-f93f-453b-8814-f82f8575de5e ENSRNOG00000033893.p1 type:internal len:2196 gc:universal 8122f2ff-f93f-453b-8814-f82f8575de5e ENSRNOG00000033893:6587-3	specific	334124	1554	1686	1.00401e-33	130.861	pfam00520	Ion_trans	C	cl37996
Q#1 - >8122f2ff-f93f-453b-8814-f82f8575de5e ENSRNOG00000033893.p1 type:internal len:2196 gc:universal 8122f2ff-f93f-453b-8814-f82f8575de5e ENSRNOG00000033893:6587-3	superfamily	223039	1744	2125	1.63654e-07	56.7181	cl33723	PHA03307 superfamily	C	 - 
Q#1 - >8122f2ff-f93f-453b-8814-f82f8575de5e ENSRNOG00000033893.p1 type:internal len:2196 gc:universal 8122f2ff-f93f-453b-8814-f82f8575de5e ENSRNOG00000033893:6587-3	superfamily	223039	1021	1182	5.20792e-05	48.6289	cl33723	PHA03307 superfamily	C	 - 
Q#2 - >2df43a2e-186b-4be2-a091-a37ef05ca1b9 ENSRNOG00000033893.p1 type:internal len:2027 gc:universal 2df43a2e-186b-4be2-a091-a37ef05ca1b9 ENSRNOG00000033893:6080-3	specific	334124	752	986	5.15017e-69	232.168	pfam00520	Ion_trans	 - 	cl37996
Q#2 - >2df43a2e-186b-4be2-a091-a37ef05ca1b9 ENSRNOG00000033893.p1 type:internal len:2027 gc:universal 2df43a2e-186b-4be2-a091-a37ef05ca1b9 ENSRNOG00000033893:6080-3	specific	334124	62	393	1.1344e-44	162.447	pfam00520	Ion_trans	 - 	cl37996
Q#2 - >2df43a2e-186b-4be2-a091-a37ef05ca1b9 ENSRNOG00000033893.p1 type:internal len:2027 gc:universal 2df43a2e-186b-4be2-a091-a37ef05ca1b9 ENSRNOG00000033893:6080-3	specific	334124	1267	1549	4.54182e-42	154.743	pfam00520	Ion_trans	 - 	cl37996
Q#2 - >2df43a2e-186b-4be2-a091-a37ef05ca1b9 ENSRNOG00000033893.p1 type:internal len:2027 gc:universal 2df43a2e-186b-4be2-a091-a37ef05ca1b9 ENSRNOG00000033893:6080-3	superfamily	223039	1575	1956	6.53858e-07	54.7921	cl33723	PHA03307 superfamily	C	 - 
Q#2 - >2df43a2e-186b-4be2-a091-a37ef05ca1b9 ENSRNOG00000033893.p1 type:internal len:2027 gc:universal 2df43a2e-186b-4be2-a091-a37ef05ca1b9 ENSRNOG00000033893:6080-3	superfamily	223039	1021	1182	0.000140233	47.0881	cl33723	PHA03307 superfamily	C	 - 
Q#3 - >6f61d4a0-8241-4417-9ffc-d8b138184b54 ENSRNOG00000033893.p1 type:internal len:2231 gc:universal 6f61d4a0-8241-4417-9ffc-d8b138184b54 ENSRNOG00000033893:6692-3	specific	334124	1205	1477	1.61481e-56	196.345	pfam00520	Ion_trans	 - 	cl37996
Q#3 - >6f61d4a0-8241-4417-9ffc-d8b138184b54 ENSRNOG00000033893.p1 type:internal len:2231 gc:universal 6f61d4a0-8241-4417-9ffc-d8b138184b54 ENSRNOG00000033893:6692-3	specific	334124	1522	1753	7.14877e-53	185.944	pfam00520	Ion_trans	 - 	cl37996
Q#3 - >6f61d4a0-8241-4417-9ffc-d8b138184b54 ENSRNOG00000033893.p1 type:internal len:2231 gc:universal 6f61d4a0-8241-4417-9ffc-d8b138184b54 ENSRNOG00000033893:6692-3	specific	334124	62	393	8.73245e-44	159.751	pfam00520	Ion_trans	 - 	cl37996
Q#3 - >6f61d4a0-8241-4417-9ffc-d8b138184b54 ENSRNOG00000033893.p1 type:internal len:2231 gc:universal 6f61d4a0-8241-4417-9ffc-d8b138184b54 ENSRNOG00000033893:6692-3	specific	334124	752	924	3.79645e-39	146.654	pfam00520	Ion_trans	 - 	cl37996
Q#3 - >6f61d4a0-8241-4417-9ffc-d8b138184b54 ENSRNOG00000033893.p1 type:internal len:2231 gc:universal 6f61d4a0-8241-4417-9ffc-d8b138184b54 ENSRNOG00000033893:6692-3	superfamily	223039	1779	2160	1.41927e-07	57.1033	cl33723	PHA03307 superfamily	C	 - 
Q#3 - >6f61d4a0-8241-4417-9ffc-d8b138184b54 ENSRNOG00000033893.p1 type:internal len:2231 gc:universal 6f61d4a0-8241-4417-9ffc-d8b138184b54 ENSRNOG00000033893:6692-3	superfamily	223039	959	1120	4.74921e-05	48.6289	cl33723	PHA03307 superfamily	C	 - 
Q#4 - >08c7959f-576b-46d0-9e78-e6b7759b05b2 ENSRNOG00000033893.p1 type:internal len:2270 gc:universal 08c7959f-576b-46d0-9e78-e6b7759b05b2 ENSRNOG00000033893:6809-3	specific	334124	752	986	2.09648e-67	227.546	pfam00520	Ion_trans	 - 	cl37996
Q#4 - >08c7959f-576b-46d0-9e78-e6b7759b05b2 ENSRNOG00000033893.p1 type:internal len:2270 gc:universal 08c7959f-576b-46d0-9e78-e6b7759b05b2 ENSRNOG00000033893:6809-3	specific	334124	1561	1792	1.92998e-52	184.789	pfam00520	Ion_trans	 - 	cl37996
Q#4 - >08c7959f-576b-46d0-9e78-e6b7759b05b2 ENSRNOG00000033893.p1 type:internal len:2270 gc:universal 08c7959f-576b-46d0-9e78-e6b7759b05b2 ENSRNOG00000033893:6809-3	specific	334124	1267	1516	4.1964e-44	160.906	pfam00520	Ion_trans	 - 	cl37996
Q#4 - >08c7959f-576b-46d0-9e78-e6b7759b05b2 ENSRNOG00000033893.p1 type:internal len:2270 gc:universal 08c7959f-576b-46d0-9e78-e6b7759b05b2 ENSRNOG00000033893:6809-3	specific	334124	62	393	2.4706e-43	158.595	pfam00520	Ion_trans	 - 	cl37996
Q#4 - >08c7959f-576b-46d0-9e78-e6b7759b05b2 ENSRNOG00000033893.p1 type:internal len:2270 gc:universal 08c7959f-576b-46d0-9e78-e6b7759b05b2 ENSRNOG00000033893:6809-3	superfamily	223039	1818	2199	1.31887e-07	57.1033	cl33723	PHA03307 superfamily	C	 - 
Q#4 - >08c7959f-576b-46d0-9e78-e6b7759b05b2 ENSRNOG00000033893.p1 type:internal len:2270 gc:universal 08c7959f-576b-46d0-9e78-e6b7759b05b2 ENSRNOG00000033893:6809-3	superfamily	223039	1021	1182	4.22978e-05	49.0141	cl33723	PHA03307 superfamily	C	 - 
Q#5 - >757253a7-5f53-4789-a851-22cdda699d48 ENSRNOG00000033893.p1 type:internal len:2243 gc:universal 757253a7-5f53-4789-a851-22cdda699d48 ENSRNOG00000033893:6728-3	specific	334124	752	986	3.13525e-67	227.161	pfam00520	Ion_trans	 - 	cl37996
Q#5 - >757253a7-5f53-4789-a851-22cdda699d48 ENSRNOG00000033893.p1 type:internal len:2243 gc:universal 757253a7-5f53-4789-a851-22cdda699d48 ENSRNOG00000033893:6728-3	specific	334124	1267	1539	8.70901e-56	194.419	pfam00520	Ion_trans	 - 	cl37996
Q#5 - >757253a7-5f53-4789-a851-22cdda699d48 ENSRNOG00000033893.p1 type:internal len:2243 gc:universal 757253a7-5f53-4789-a851-22cdda699d48 ENSRNOG00000033893:6728-3	specific	334124	62	393	3.76241e-43	158.21	pfam00520	Ion_trans	 - 	cl37996
Q#5 - >757253a7-5f53-4789-a851-22cdda699d48 ENSRNOG00000033893.p1 type:internal len:2243 gc:universal 757253a7-5f53-4789-a851-22cdda699d48 ENSRNOG00000033893:6728-3	specific	334124	1584	1765	4.18041e-37	140.491	pfam00520	Ion_trans	 - 	cl37996
Q#5 - >757253a7-5f53-4789-a851-22cdda699d48 ENSRNOG00000033893.p1 type:internal len:2243 gc:universal 757253a7-5f53-4789-a851-22cdda699d48 ENSRNOG00000033893:6728-3	superfamily	223039	1803	2172	1.17625e-07	57.1033	cl33723	PHA03307 superfamily	C	 - 
Q#5 - >757253a7-5f53-4789-a851-22cdda699d48 ENSRNOG00000033893.p1 type:internal len:2243 gc:universal 757253a7-5f53-4789-a851-22cdda699d48 ENSRNOG00000033893:6728-3	superfamily	223039	1021	1182	3.90276e-05	49.0141	cl33723	PHA03307 superfamily	C	 - 
Q#6 - >091225a9-bbb1-45bf-a0f7-9bcbbeb4e6c5 ENSRNOG00000033893.p1 type:internal len:2189 gc:universal 091225a9-bbb1-45bf-a0f7-9bcbbeb4e6c5 ENSRNOG00000033893:6566-3	specific	334124	752	986	5.63252e-68	229.472	pfam00520	Ion_trans	 - 	cl37996
Q#6 - >091225a9-bbb1-45bf-a0f7-9bcbbeb4e6c5 ENSRNOG00000033893.p1 type:internal len:2189 gc:universal 091225a9-bbb1-45bf-a0f7-9bcbbeb4e6c5 ENSRNOG00000033893:6566-3	specific	334124	1480	1711	7.71262e-53	185.944	pfam00520	Ion_trans	 - 	cl37996
Q#6 - >091225a9-bbb1-45bf-a0f7-9bcbbeb4e6c5 ENSRNOG00000033893.p1 type:internal len:2189 gc:universal 091225a9-bbb1-45bf-a0f7-9bcbbeb4e6c5 ENSRNOG00000033893:6566-3	specific	334124	62	393	9.41986e-44	159.751	pfam00520	Ion_trans	 - 	cl37996
Q#6 - >091225a9-bbb1-45bf-a0f7-9bcbbeb4e6c5 ENSRNOG00000033893.p1 type:internal len:2189 gc:universal 091225a9-bbb1-45bf-a0f7-9bcbbeb4e6c5 ENSRNOG00000033893:6566-3	specific	334124	1267	1435	1.23151e-23	101.586	pfam00520	Ion_trans	 - 	cl37996
Q#6 - >091225a9-bbb1-45bf-a0f7-9bcbbeb4e6c5 ENSRNOG00000033893.p1 type:internal len:2189 gc:universal 091225a9-bbb1-45bf-a0f7-9bcbbeb4e6c5 ENSRNOG00000033893:6566-3	superfamily	223039	1737	2118	1.46151e-07	56.7181	cl33723	PHA03307 superfamily	C	 - 
Q#6 - >091225a9-bbb1-45bf-a0f7-9bcbbeb4e6c5 ENSRNOG00000033893.p1 type:internal len:2189 gc:universal 091225a9-bbb1-45bf-a0f7-9bcbbeb4e6c5 ENSRNOG00000033893:6566-3	superfamily	223039	1021	1182	4.89256e-05	48.6289	cl33723	PHA03307 superfamily	C	 - 
Q#7 - >7201f77e-9eda-4808-9166-e705ffaf7184 ENSRNOG00000033893.p1 type:internal len:2062 gc:universal 7201f77e-9eda-4808-9166-e705ffaf7184 ENSRNOG00000033893:6183-1	specific	334124	752	986	1.88237e-66	224.849	pfam00520	Ion_trans	 - 	cl37996
Q#7 - >7201f77e-9eda-4808-9166-e705ffaf7184 ENSRNOG00000033893.p1 type:internal len:2062 gc:universal 7201f77e-9eda-4808-9166-e705ffaf7184 ENSRNOG00000033893:6183-1	specific	334124	1267	1539	4.83184e-55	192.107	pfam00520	Ion_trans	 - 	cl37996
Q#7 - >7201f77e-9eda-4808-9166-e705ffaf7184 ENSRNOG00000033893.p1 type:internal len:2062 gc:universal 7201f77e-9eda-4808-9166-e705ffaf7184 ENSRNOG00000033893:6183-1	specific	334124	62	393	1.73244e-42	155.899	pfam00520	Ion_trans	 - 	cl37996
Q#7 - >7201f77e-9eda-4808-9166-e705ffaf7184 ENSRNOG00000033893.p1 type:internal len:2062 gc:universal 7201f77e-9eda-4808-9166-e705ffaf7184 ENSRNOG00000033893:6183-1	specific	334124	1584	1716	3.43029e-33	129.32	pfam00520	Ion_trans	C	cl37996
Q#7 - >7201f77e-9eda-4808-9166-e705ffaf7184 ENSRNOG00000033893.p1 type:internal len:2062 gc:universal 7201f77e-9eda-4808-9166-e705ffaf7184 ENSRNOG00000033893:6183-1	superfamily	223039	1750	2059	9.57636e-07	54.0217	cl33723	PHA03307 superfamily	C	 - 
Q#7 - >7201f77e-9eda-4808-9166-e705ffaf7184 ENSRNOG00000033893.p1 type:internal len:2062 gc:universal 7201f77e-9eda-4808-9166-e705ffaf7184 ENSRNOG00000033893:6183-1	superfamily	223039	1021	1182	3.13575e-05	49.0141	cl33723	PHA03307 superfamily	C	 - 
Q#8 - >10e3309f-ed60-4222-94c9-34d8da77fc8b ENSRNOG00000033893.p1 type:internal len:2251 gc:universal 10e3309f-ed60-4222-94c9-34d8da77fc8b ENSRNOG00000033893:6752-3	specific	334124	752	986	5.2009e-67	226.39	pfam00520	Ion_trans	 - 	cl37996
Q#8 - >10e3309f-ed60-4222-94c9-34d8da77fc8b ENSRNOG00000033893.p1 type:internal len:2251 gc:universal 10e3309f-ed60-4222-94c9-34d8da77fc8b ENSRNOG00000033893:6752-3	specific	334124	1542	1773	3.28279e-52	184.018	pfam00520	Ion_trans	 - 	cl37996
Q#8 - >10e3309f-ed60-4222-94c9-34d8da77fc8b ENSRNOG00000033893.p1 type:internal len:2251 gc:universal 10e3309f-ed60-4222-94c9-34d8da77fc8b ENSRNOG00000033893:6752-3	specific	334124	1267	1497	1.95775e-46	167.455	pfam00520	Ion_trans	 - 	cl37996
Q#8 - >10e3309f-ed60-4222-94c9-34d8da77fc8b ENSRNOG00000033893.p1 type:internal len:2251 gc:universal 10e3309f-ed60-4222-94c9-34d8da77fc8b ENSRNOG00000033893:6752-3	specific	334124	62	393	5.88293e-43	157.439	pfam00520	Ion_trans	 - 	cl37996
Q#8 - >10e3309f-ed60-4222-94c9-34d8da77fc8b ENSRNOG00000033893.p1 type:internal len:2251 gc:universal 10e3309f-ed60-4222-94c9-34d8da77fc8b ENSRNOG00000033893:6752-3	superfamily	223039	1799	2180	1.39768e-07	57.1033	cl33723	PHA03307 superfamily	C	 - 
Q#8 - >10e3309f-ed60-4222-94c9-34d8da77fc8b ENSRNOG00000033893.p1 type:internal len:2251 gc:universal 10e3309f-ed60-4222-94c9-34d8da77fc8b ENSRNOG00000033893:6752-3	superfamily	223039	1021	1182	4.63689e-05	48.6289	cl33723	PHA03307 superfamily	C	 - 
Q#9 - >6c628238-85a6-48f3-a506-1817c906d8e6 ENSRNOG00000033893.p1 type:internal len:2179 gc:universal 6c628238-85a6-48f3-a506-1817c906d8e6 ENSRNOG00000033893:6536-3	specific	334124	710	944	1.20938e-66	225.62	pfam00520	Ion_trans	 - 	cl37996
Q#9 - >6c628238-85a6-48f3-a506-1817c906d8e6 ENSRNOG00000033893.p1 type:internal len:2179 gc:universal 6c628238-85a6-48f3-a506-1817c906d8e6 ENSRNOG00000033893:6536-3	specific	334124	1470	1701	6.72614e-52	183.248	pfam00520	Ion_trans	 - 	cl37996
Q#9 - >6c628238-85a6-48f3-a506-1817c906d8e6 ENSRNOG00000033893.p1 type:internal len:2179 gc:universal 6c628238-85a6-48f3-a506-1817c906d8e6 ENSRNOG00000033893:6536-3	specific	334124	20	351	1.1474e-42	156.669	pfam00520	Ion_trans	 - 	cl37996
Q#9 - >6c628238-85a6-48f3-a506-1817c906d8e6 ENSRNOG00000033893.p1 type:internal len:2179 gc:universal 6c628238-85a6-48f3-a506-1817c906d8e6 ENSRNOG00000033893:6536-3	specific	334124	1225	1425	5.95266e-37	140.106	pfam00520	Ion_trans	 - 	cl37996
Q#9 - >6c628238-85a6-48f3-a506-1817c906d8e6 ENSRNOG00000033893.p1 type:internal len:2179 gc:universal 6c628238-85a6-48f3-a506-1817c906d8e6 ENSRNOG00000033893:6536-3	superfamily	223039	1739	2108	1.1388e-07	57.1033	cl33723	PHA03307 superfamily	C	 - 
Q#9 - >6c628238-85a6-48f3-a506-1817c906d8e6 ENSRNOG00000033893.p1 type:internal len:2179 gc:universal 6c628238-85a6-48f3-a506-1817c906d8e6 ENSRNOG00000033893:6536-3	superfamily	223039	979	1140	3.78093e-05	49.0141	cl33723	PHA03307 superfamily	C	 - 
Q#10 - >e749a50f-9457-4a10-8c0c-b12faa4204c8 ENSRNOG00000033893.p1 type:internal len:2218 gc:universal e749a50f-9457-4a10-8c0c-b12faa4204c8 ENSRNOG00000033893:6653-3	specific	334124	752	986	2.38645e-67	227.546	pfam00520	Ion_trans	 - 	cl37996
Q#10 - >e749a50f-9457-4a10-8c0c-b12faa4204c8 ENSRNOG00000033893.p1 type:internal len:2218 gc:universal e749a50f-9457-4a10-8c0c-b12faa4204c8 ENSRNOG00000033893:6653-3	specific	334124	1509	1740	2.09299e-52	184.789	pfam00520	Ion_trans	 - 	cl37996
Q#10 - >e749a50f-9457-4a10-8c0c-b12faa4204c8 ENSRNOG00000033893.p1 type:internal len:2218 gc:universal e749a50f-9457-4a10-8c0c-b12faa4204c8 ENSRNOG00000033893:6653-3	specific	334124	1213	1464	4.43448e-49	175.159	pfam00520	Ion_trans	 - 	cl37996
Q#10 - >e749a50f-9457-4a10-8c0c-b12faa4204c8 ENSRNOG00000033893.p1 type:internal len:2218 gc:universal e749a50f-9457-4a10-8c0c-b12faa4204c8 ENSRNOG00000033893:6653-3	specific	334124	62	393	2.92146e-43	158.21	pfam00520	Ion_trans	 - 	cl37996
Q#10 - >e749a50f-9457-4a10-8c0c-b12faa4204c8 ENSRNOG00000033893.p1 type:internal len:2218 gc:universal e749a50f-9457-4a10-8c0c-b12faa4204c8 ENSRNOG00000033893:6653-3	superfamily	223039	1778	2147	1.16162e-07	57.1033	cl33723	PHA03307 superfamily	C	 - 
Q#10 - >e749a50f-9457-4a10-8c0c-b12faa4204c8 ENSRNOG00000033893.p1 type:internal len:2218 gc:universal e749a50f-9457-4a10-8c0c-b12faa4204c8 ENSRNOG00000033893:6653-3	superfamily	223039	1021	1182	3.92067e-05	49.0141	cl33723	PHA03307 superfamily	C	 - 
Q#11 - >f12b5ece-a96c-4fea-b2c1-6afe34c5d23a ENSRNOG00000033893.p1 type:internal len:2045 gc:universal f12b5ece-a96c-4fea-b2c1-6afe34c5d23a ENSRNOG00000033893:6133-2	specific	334124	752	986	7.76071e-65	220.227	pfam00520	Ion_trans	 - 	cl37996
Q#11 - >f12b5ece-a96c-4fea-b2c1-6afe34c5d23a ENSRNOG00000033893.p1 type:internal len:2045 gc:universal f12b5ece-a96c-4fea-b2c1-6afe34c5d23a ENSRNOG00000033893:6133-2	specific	334124	1554	1785	1.70037e-50	179.011	pfam00520	Ion_trans	 - 	cl37996
Q#11 - >f12b5ece-a96c-4fea-b2c1-6afe34c5d23a ENSRNOG00000033893.p1 type:internal len:2045 gc:universal f12b5ece-a96c-4fea-b2c1-6afe34c5d23a ENSRNOG00000033893:6133-2	specific	334124	1267	1509	2.45199e-42	155.513	pfam00520	Ion_trans	 - 	cl37996
Q#11 - >f12b5ece-a96c-4fea-b2c1-6afe34c5d23a ENSRNOG00000033893.p1 type:internal len:2045 gc:universal f12b5ece-a96c-4fea-b2c1-6afe34c5d23a ENSRNOG00000033893:6133-2	specific	334124	62	393	4.36632e-41	152.047	pfam00520	Ion_trans	 - 	cl37996
Q#11 - >f12b5ece-a96c-4fea-b2c1-6afe34c5d23a ENSRNOG00000033893.p1 type:internal len:2045 gc:universal f12b5ece-a96c-4fea-b2c1-6afe34c5d23a ENSRNOG00000033893:6133-2	superfamily	223039	1021	1182	9.63113e-06	50.9401	cl33723	PHA03307 superfamily	C	 - 
Q#11 - >f12b5ece-a96c-4fea-b2c1-6afe34c5d23a ENSRNOG00000033893.p1 type:internal len:2045 gc:universal f12b5ece-a96c-4fea-b2c1-6afe34c5d23a ENSRNOG00000033893:6133-2	superfamily	223039	1823	2038	0.00274818	42.8509	cl33723	PHA03307 superfamily	C	 - 
Q#12 - >52ffbcac-262f-4597-b21a-f79921fa8020 ENSRNOG00000033893.p1 type:3prime partial len:2180 gc:universal 52ffbcac-262f-4597-b21a-f79921fa8020 ENSRNOG00000033893:6539-3	specific	334124	639	873	7.75915e-67	226.005	pfam00520	Ion_trans	 - 	cl37996
Q#12 - >52ffbcac-262f-4597-b21a-f79921fa8020 ENSRNOG00000033893.p1 type:3prime partial len:2180 gc:universal 52ffbcac-262f-4597-b21a-f79921fa8020 ENSRNOG00000033893:6539-3	specific	334124	1154	1426	2.21675e-55	193.263	pfam00520	Ion_trans	 - 	cl37996
Q#12 - >52ffbcac-262f-4597-b21a-f79921fa8020 ENSRNOG00000033893.p1 type:3prime partial len:2180 gc:universal 52ffbcac-262f-4597-b21a-f79921fa8020 ENSRNOG00000033893:6539-3	specific	334124	1471	1702	4.75504e-52	183.633	pfam00520	Ion_trans	 - 	cl37996
Q#12 - >52ffbcac-262f-4597-b21a-f79921fa8020 ENSRNOG00000033893.p1 type:3prime partial len:2180 gc:universal 52ffbcac-262f-4597-b21a-f79921fa8020 ENSRNOG00000033893:6539-3	specific	334124	1	280	5.73632e-35	134.328	pfam00520	Ion_trans	N	cl37996
Q#12 - >52ffbcac-262f-4597-b21a-f79921fa8020 ENSRNOG00000033893.p1 type:3prime partial len:2180 gc:universal 52ffbcac-262f-4597-b21a-f79921fa8020 ENSRNOG00000033893:6539-3	superfamily	223039	1740	2109	7.6677e-08	57.8737	cl33723	PHA03307 superfamily	C	 - 
Q#12 - >52ffbcac-262f-4597-b21a-f79921fa8020 ENSRNOG00000033893.p1 type:3prime partial len:2180 gc:universal 52ffbcac-262f-4597-b21a-f79921fa8020 ENSRNOG00000033893:6539-3	superfamily	223039	908	1069	3.16947e-05	49.0141	cl33723	PHA03307 superfamily	C	 - 
Q#13 - >ENSRNOT00000043626 ENSRNOG00000033893.p1 type:internal len:2293 gc:universal ENSRNOT00000043626 ENSRNOG00000033893:6878-3	specific	334124	752	986	4.95872e-67	226.775	pfam00520	Ion_trans	 - 	cl37996
Q#13 - >ENSRNOT00000043626 ENSRNOG00000033893.p1 type:internal len:2293 gc:universal ENSRNOT00000043626 ENSRNOG00000033893:6878-3	specific	334124	1267	1539	1.45903e-55	193.648	pfam00520	Ion_trans	 - 	cl37996
Q#13 - >ENSRNOT00000043626 ENSRNOG00000033893.p1 type:internal len:2293 gc:universal ENSRNOT00000043626 ENSRNOG00000033893:6878-3	specific	334124	1584	1815	3.48073e-52	184.018	pfam00520	Ion_trans	 - 	cl37996
Q#13 - >ENSRNOT00000043626 ENSRNOG00000033893.p1 type:internal len:2293 gc:universal ENSRNOT00000043626 ENSRNOG00000033893:6878-3	specific	334124	62	393	5.94405e-43	157.439	pfam00520	Ion_trans	 - 	cl37996
Q#13 - >ENSRNOT00000043626 ENSRNOG00000033893.p1 type:internal len:2293 gc:universal ENSRNOT00000043626 ENSRNOG00000033893:6878-3	superfamily	223039	1853	2222	1.00155e-07	57.4885	cl33723	PHA03307 superfamily	C	 - 
Q#13 - >ENSRNOT00000043626 ENSRNOG00000033893.p1 type:internal len:2293 gc:universal ENSRNOT00000043626 ENSRNOG00000033893:6878-3	superfamily	223039	1021	1182	3.70608e-05	49.0141	cl33723	PHA03307 superfamily	C	 - 
Q#14 - >e96a4f96-4da0-428c-9e17-24edd101aa52 ENSRNOG00000033893.p1 type:internal len:2002 gc:universal e96a4f96-4da0-428c-9e17-24edd101aa52 ENSRNOG00000033893:6005-3	specific	334124	752	986	5.08106e-69	232.168	pfam00520	Ion_trans	 - 	cl37996
Q#14 - >e96a4f96-4da0-428c-9e17-24edd101aa52 ENSRNOG00000033893.p1 type:internal len:2002 gc:universal e96a4f96-4da0-428c-9e17-24edd101aa52 ENSRNOG00000033893:6005-3	specific	334124	1267	1524	5.47337e-47	168.995	pfam00520	Ion_trans	 - 	cl37996
Q#14 - >e96a4f96-4da0-428c-9e17-24edd101aa52 ENSRNOG00000033893.p1 type:internal len:2002 gc:universal e96a4f96-4da0-428c-9e17-24edd101aa52 ENSRNOG00000033893:6005-3	specific	334124	62	393	1.12997e-44	162.447	pfam00520	Ion_trans	 - 	cl37996
Q#14 - >e96a4f96-4da0-428c-9e17-24edd101aa52 ENSRNOG00000033893.p1 type:internal len:2002 gc:universal e96a4f96-4da0-428c-9e17-24edd101aa52 ENSRNOG00000033893:6005-3	superfamily	223039	1550	1931	5.73039e-07	54.7921	cl33723	PHA03307 superfamily	C	 - 
Q#14 - >e96a4f96-4da0-428c-9e17-24edd101aa52 ENSRNOG00000033893.p1 type:internal len:2002 gc:universal e96a4f96-4da0-428c-9e17-24edd101aa52 ENSRNOG00000033893:6005-3	superfamily	223039	1021	1182	0.000123978	47.0881	cl33723	PHA03307 superfamily	C	 - 
Q#15 - >18d617fd-1d43-4c56-b6ac-5eac22569e6e ENSRNOG00000033893.p1 type:3prime partial len:2020 gc:universal 18d617fd-1d43-4c56-b6ac-5eac22569e6e ENSRNOG00000033893:6059-3	specific	334124	574	808	1.57713e-66	225.235	pfam00520	Ion_trans	 - 	cl37996
Q#15 - >18d617fd-1d43-4c56-b6ac-5eac22569e6e ENSRNOG00000033893.p1 type:3prime partial len:2020 gc:universal 18d617fd-1d43-4c56-b6ac-5eac22569e6e ENSRNOG00000033893:6059-3	specific	334124	1089	1361	4.16768e-55	192.107	pfam00520	Ion_trans	 - 	cl37996
Q#15 - >18d617fd-1d43-4c56-b6ac-5eac22569e6e ENSRNOG00000033893.p1 type:3prime partial len:2020 gc:universal 18d617fd-1d43-4c56-b6ac-5eac22569e6e ENSRNOG00000033893:6059-3	specific	334124	1406	1637	8.0375e-52	182.863	pfam00520	Ion_trans	 - 	cl37996
Q#15 - >18d617fd-1d43-4c56-b6ac-5eac22569e6e ENSRNOG00000033893.p1 type:3prime partial len:2020 gc:universal 18d617fd-1d43-4c56-b6ac-5eac22569e6e ENSRNOG00000033893:6059-3	specific	334124	126	215	7.72042e-20	90.4148	pfam00520	Ion_trans	N	cl37996
Q#15 - >18d617fd-1d43-4c56-b6ac-5eac22569e6e ENSRNOG00000033893.p1 type:3prime partial len:2020 gc:universal 18d617fd-1d43-4c56-b6ac-5eac22569e6e ENSRNOG00000033893:6059-3	superfamily	223039	1675	2002	1.65997e-06	53.2513	cl33723	PHA03307 superfamily	C	 - 
Q#15 - >18d617fd-1d43-4c56-b6ac-5eac22569e6e ENSRNOG00000033893.p1 type:3prime partial len:2020 gc:universal 18d617fd-1d43-4c56-b6ac-5eac22569e6e ENSRNOG00000033893:6059-3	superfamily	223039	843	1004	2.3211e-05	49.3993	cl33723	PHA03307 superfamily	C	 - 
Q#16 - >8609d14b-ff3b-4a0d-bed7-50b390e4bbe9 ENSRNOG00000033893.p1 type:internal len:2027 gc:universal 8609d14b-ff3b-4a0d-bed7-50b390e4bbe9 ENSRNOG00000033893:6078-1	specific	334124	485	719	6.7498e-69	231.783	pfam00520	Ion_trans	 - 	cl37996
Q#16 - >8609d14b-ff3b-4a0d-bed7-50b390e4bbe9 ENSRNOG00000033893.p1 type:internal len:2027 gc:universal 8609d14b-ff3b-4a0d-bed7-50b390e4bbe9 ENSRNOG00000033893:6078-1	specific	334124	1000	1272	2.11135e-57	199.041	pfam00520	Ion_trans	 - 	cl37996
Q#16 - >8609d14b-ff3b-4a0d-bed7-50b390e4bbe9 ENSRNOG00000033893.p1 type:internal len:2027 gc:universal 8609d14b-ff3b-4a0d-bed7-50b390e4bbe9 ENSRNOG00000033893:6078-1	specific	334124	1317	1548	1.27368e-53	187.87	pfam00520	Ion_trans	 - 	cl37996
Q#16 - >8609d14b-ff3b-4a0d-bed7-50b390e4bbe9 ENSRNOG00000033893.p1 type:internal len:2027 gc:universal 8609d14b-ff3b-4a0d-bed7-50b390e4bbe9 ENSRNOG00000033893:6078-1	superfamily	223039	1574	1955	3.47494e-07	55.5625	cl33723	PHA03307 superfamily	C	 - 
Q#16 - >8609d14b-ff3b-4a0d-bed7-50b390e4bbe9 ENSRNOG00000033893.p1 type:internal len:2027 gc:universal 8609d14b-ff3b-4a0d-bed7-50b390e4bbe9 ENSRNOG00000033893:6078-1	superfamily	223039	754	915	8.1093e-05	47.8585	cl33723	PHA03307 superfamily	C	 - 
Q#17 - >ec2ac67a-f32c-44c4-add2-18955768bc0a ENSRNOG00000033893.p1 type:internal len:2226 gc:universal ec2ac67a-f32c-44c4-add2-18955768bc0a ENSRNOG00000033893:6677-3	specific	334124	752	986	2.39575e-67	227.546	pfam00520	Ion_trans	 - 	cl37996
Q#17 - >ec2ac67a-f32c-44c4-add2-18955768bc0a ENSRNOG00000033893.p1 type:internal len:2226 gc:universal ec2ac67a-f32c-44c4-add2-18955768bc0a ENSRNOG00000033893:6677-3	specific	334124	1267	1539	6.85178e-56	194.804	pfam00520	Ion_trans	 - 	cl37996
Q#17 - >ec2ac67a-f32c-44c4-add2-18955768bc0a ENSRNOG00000033893.p1 type:internal len:2226 gc:universal ec2ac67a-f32c-44c4-add2-18955768bc0a ENSRNOG00000033893:6677-3	specific	334124	62	393	2.93287e-43	158.21	pfam00520	Ion_trans	 - 	cl37996
Q#17 - >ec2ac67a-f32c-44c4-add2-18955768bc0a ENSRNOG00000033893.p1 type:internal len:2226 gc:universal ec2ac67a-f32c-44c4-add2-18955768bc0a ENSRNOG00000033893:6677-3	specific	334124	1584	1716	1.27086e-33	130.476	pfam00520	Ion_trans	C	cl37996
Q#17 - >ec2ac67a-f32c-44c4-add2-18955768bc0a ENSRNOG00000033893.p1 type:internal len:2226 gc:universal ec2ac67a-f32c-44c4-add2-18955768bc0a ENSRNOG00000033893:6677-3	superfamily	223039	1786	2155	1.41572e-07	57.1033	cl33723	PHA03307 superfamily	C	 - 
Q#17 - >ec2ac67a-f32c-44c4-add2-18955768bc0a ENSRNOG00000033893.p1 type:internal len:2226 gc:universal ec2ac67a-f32c-44c4-add2-18955768bc0a ENSRNOG00000033893:6677-3	superfamily	223039	1021	1182	4.35484e-05	48.6289	cl33723	PHA03307 superfamily	C	 - 
Q#18 - >0adb4a58-a03a-4440-a9c0-71cdb01edd5a ENSRNOG00000033893.p1 type:3prime partial len:2125 gc:universal 0adb4a58-a03a-4440-a9c0-71cdb01edd5a ENSRNOG00000033893:6374-3	specific	334124	584	818	1.82448e-67	227.931	pfam00520	Ion_trans	 - 	cl37996
Q#18 - >0adb4a58-a03a-4440-a9c0-71cdb01edd5a ENSRNOG00000033893.p1 type:3prime partial len:2125 gc:universal 0adb4a58-a03a-4440-a9c0-71cdb01edd5a ENSRNOG00000033893:6374-3	specific	334124	1099	1371	5.11888e-56	194.804	pfam00520	Ion_trans	 - 	cl37996
Q#18 - >0adb4a58-a03a-4440-a9c0-71cdb01edd5a ENSRNOG00000033893.p1 type:3prime partial len:2125 gc:universal 0adb4a58-a03a-4440-a9c0-71cdb01edd5a ENSRNOG00000033893:6374-3	specific	334124	1416	1647	1.79688e-52	184.789	pfam00520	Ion_trans	 - 	cl37996
Q#18 - >0adb4a58-a03a-4440-a9c0-71cdb01edd5a ENSRNOG00000033893.p1 type:3prime partial len:2125 gc:universal 0adb4a58-a03a-4440-a9c0-71cdb01edd5a ENSRNOG00000033893:6374-3	specific	334124	136	225	3.66692e-20	91.5704	pfam00520	Ion_trans	N	cl37996
Q#18 - >0adb4a58-a03a-4440-a9c0-71cdb01edd5a ENSRNOG00000033893.p1 type:3prime partial len:2125 gc:universal 0adb4a58-a03a-4440-a9c0-71cdb01edd5a ENSRNOG00000033893:6374-3	superfamily	223039	1673	2054	1.27776e-07	57.1033	cl33723	PHA03307 superfamily	C	 - 
Q#18 - >0adb4a58-a03a-4440-a9c0-71cdb01edd5a ENSRNOG00000033893.p1 type:3prime partial len:2125 gc:universal 0adb4a58-a03a-4440-a9c0-71cdb01edd5a ENSRNOG00000033893:6374-3	superfamily	223039	853	1014	4.13861e-05	48.6289	cl33723	PHA03307 superfamily	C	 - 
Q#19 - >10e3309f-ed60-4222-94c9-34d8da77fc8b-1 ENSRNOG00000033893.p1 type:internal len:2095 gc:universal 10e3309f-ed60-4222-94c9-34d8da77fc8b-1 ENSRNOG00000033893:6283-2	specific	334124	752	986	2.22656e-65	221.768	pfam00520	Ion_trans	 - 	cl37996
Q#19 - >10e3309f-ed60-4222-94c9-34d8da77fc8b-1 ENSRNOG00000033893.p1 type:internal len:2095 gc:universal 10e3309f-ed60-4222-94c9-34d8da77fc8b-1 ENSRNOG00000033893:6283-2	specific	334124	1542	1773	6.98247e-51	180.166	pfam00520	Ion_trans	 - 	cl37996
Q#19 - >10e3309f-ed60-4222-94c9-34d8da77fc8b-1 ENSRNOG00000033893.p1 type:internal len:2095 gc:universal 10e3309f-ed60-4222-94c9-34d8da77fc8b-1 ENSRNOG00000033893:6283-2	specific	334124	1267	1497	3.62885e-45	163.603	pfam00520	Ion_trans	 - 	cl37996
Q#19 - >10e3309f-ed60-4222-94c9-34d8da77fc8b-1 ENSRNOG00000033893.p1 type:internal len:2095 gc:universal 10e3309f-ed60-4222-94c9-34d8da77fc8b-1 ENSRNOG00000033893:6283-2	specific	334124	62	393	1.50989e-41	153.202	pfam00520	Ion_trans	 - 	cl37996
Q#19 - >10e3309f-ed60-4222-94c9-34d8da77fc8b-1 ENSRNOG00000033893.p1 type:internal len:2095 gc:universal 10e3309f-ed60-4222-94c9-34d8da77fc8b-1 ENSRNOG00000033893:6283-2	superfamily	223039	1811	2058	1.2212e-05	50.5549	cl33723	PHA03307 superfamily	C	 - 
Q#19 - >10e3309f-ed60-4222-94c9-34d8da77fc8b-1 ENSRNOG00000033893.p1 type:internal len:2095 gc:universal 10e3309f-ed60-4222-94c9-34d8da77fc8b-1 ENSRNOG00000033893:6283-2	superfamily	223039	1021	1182	1.66794e-05	50.1697	cl33723	PHA03307 superfamily	C	 - 
Q#20 - >4c100c28-636a-4db7-b3fb-70be70685761 ENSRNOG00000033893.p1 type:internal len:2141 gc:universal 4c100c28-636a-4db7-b3fb-70be70685761 ENSRNOG00000033893:6422-3	specific	334124	1115	1387	1.79462e-57	199.041	pfam00520	Ion_trans	 - 	cl37996
Q#20 - >4c100c28-636a-4db7-b3fb-70be70685761 ENSRNOG00000033893.p1 type:internal len:2141 gc:universal 4c100c28-636a-4db7-b3fb-70be70685761 ENSRNOG00000033893:6422-3	specific	334124	1432	1663	1.30058e-53	187.87	pfam00520	Ion_trans	 - 	cl37996
Q#20 - >4c100c28-636a-4db7-b3fb-70be70685761 ENSRNOG00000033893.p1 type:internal len:2141 gc:universal 4c100c28-636a-4db7-b3fb-70be70685761 ENSRNOG00000033893:6422-3	specific	334124	62	393	1.13635e-44	162.447	pfam00520	Ion_trans	 - 	cl37996
Q#20 - >4c100c28-636a-4db7-b3fb-70be70685761 ENSRNOG00000033893.p1 type:internal len:2141 gc:universal 4c100c28-636a-4db7-b3fb-70be70685761 ENSRNOG00000033893:6422-3	specific	334124	777	834	7.57377e-10	61.1396	pfam00520	Ion_trans	N	cl37996
Q#20 - >4c100c28-636a-4db7-b3fb-70be70685761 ENSRNOG00000033893.p1 type:internal len:2141 gc:universal 4c100c28-636a-4db7-b3fb-70be70685761 ENSRNOG00000033893:6422-3	superfamily	223039	1689	2070	2.48641e-07	55.9477	cl33723	PHA03307 superfamily	C	 - 
Q#20 - >4c100c28-636a-4db7-b3fb-70be70685761 ENSRNOG00000033893.p1 type:internal len:2141 gc:universal 4c100c28-636a-4db7-b3fb-70be70685761 ENSRNOG00000033893:6422-3	superfamily	223039	869	1030	6.97623e-05	47.8585	cl33723	PHA03307 superfamily	C	 - 
Q#21 - >6844ac21-6ddd-4c81-bba1-2de4d83ec17a ENSRNOG00000033893.p1 type:internal len:2178 gc:universal 6844ac21-6ddd-4c81-bba1-2de4d83ec17a ENSRNOG00000033893:6533-3	specific	334124	752	986	5.23565e-68	229.472	pfam00520	Ion_trans	 - 	cl37996
Q#21 - >6844ac21-6ddd-4c81-bba1-2de4d83ec17a ENSRNOG00000033893.p1 type:internal len:2178 gc:universal 6844ac21-6ddd-4c81-bba1-2de4d83ec17a ENSRNOG00000033893:6533-3	specific	334124	62	393	8.10788e-44	159.751	pfam00520	Ion_trans	 - 	cl37996
Q#21 - >6844ac21-6ddd-4c81-bba1-2de4d83ec17a ENSRNOG00000033893.p1 type:internal len:2178 gc:universal 6844ac21-6ddd-4c81-bba1-2de4d83ec17a ENSRNOG00000033893:6533-3	specific	334124	1267	1515	8.34528e-43	157.054	pfam00520	Ion_trans	 - 	cl37996
Q#21 - >6844ac21-6ddd-4c81-bba1-2de4d83ec17a ENSRNOG00000033893.p1 type:internal len:2178 gc:universal 6844ac21-6ddd-4c81-bba1-2de4d83ec17a ENSRNOG00000033893:6533-3	specific	334124	1496	1700	7.57512e-42	154.358	pfam00520	Ion_trans	 - 	cl37996
Q#21 - >6844ac21-6ddd-4c81-bba1-2de4d83ec17a ENSRNOG00000033893.p1 type:internal len:2178 gc:universal 6844ac21-6ddd-4c81-bba1-2de4d83ec17a ENSRNOG00000033893:6533-3	superfamily	223039	1726	2107	2.29073e-07	56.3329	cl33723	PHA03307 superfamily	C	 - 
Q#21 - >6844ac21-6ddd-4c81-bba1-2de4d83ec17a ENSRNOG00000033893.p1 type:internal len:2178 gc:universal 6844ac21-6ddd-4c81-bba1-2de4d83ec17a ENSRNOG00000033893:6533-3	superfamily	223039	1021	1182	6.75806e-05	48.2437	cl33723	PHA03307 superfamily	C	 - 
Q#22 - >6f61d4a0-8241-4417-9ffc-d8b138184b54-1 ENSRNOG00000033893.p1 type:internal len:2106 gc:universal 6f61d4a0-8241-4417-9ffc-d8b138184b54-1 ENSRNOG00000033893:6317-3	specific	334124	1205	1477	2.69178e-55	192.878	pfam00520	Ion_trans	 - 	cl37996
Q#22 - >6f61d4a0-8241-4417-9ffc-d8b138184b54-1 ENSRNOG00000033893.p1 type:internal len:2106 gc:universal 6f61d4a0-8241-4417-9ffc-d8b138184b54-1 ENSRNOG00000033893:6317-3	specific	334124	1522	1753	5.71802e-52	183.248	pfam00520	Ion_trans	 - 	cl37996
Q#22 - >6f61d4a0-8241-4417-9ffc-d8b138184b54-1 ENSRNOG00000033893.p1 type:internal len:2106 gc:universal 6f61d4a0-8241-4417-9ffc-d8b138184b54-1 ENSRNOG00000033893:6317-3	specific	334124	62	393	8.77495e-43	157.054	pfam00520	Ion_trans	 - 	cl37996
Q#22 - >6f61d4a0-8241-4417-9ffc-d8b138184b54-1 ENSRNOG00000033893.p1 type:internal len:2106 gc:universal 6f61d4a0-8241-4417-9ffc-d8b138184b54-1 ENSRNOG00000033893:6317-3	specific	334124	752	924	3.13906e-38	143.957	pfam00520	Ion_trans	 - 	cl37996
Q#22 - >6f61d4a0-8241-4417-9ffc-d8b138184b54-1 ENSRNOG00000033893.p1 type:internal len:2106 gc:universal 6f61d4a0-8241-4417-9ffc-d8b138184b54-1 ENSRNOG00000033893:6317-3	superfamily	223039	1791	2038	1.58153e-05	50.1697	cl33723	PHA03307 superfamily	C	 - 
Q#22 - >6f61d4a0-8241-4417-9ffc-d8b138184b54-1 ENSRNOG00000033893.p1 type:internal len:2106 gc:universal 6f61d4a0-8241-4417-9ffc-d8b138184b54-1 ENSRNOG00000033893:6317-3	superfamily	223039	959	1120	2.23412e-05	49.7845	cl33723	PHA03307 superfamily	C	 - 
Q#23 - >b03e1476-f3c2-4e61-abf8-dc1876ea75c9 ENSRNOG00000033893.p1 type:internal len:2117 gc:universal b03e1476-f3c2-4e61-abf8-dc1876ea75c9 ENSRNOG00000033893:6350-3	specific	334124	752	986	3.28722e-68	229.857	pfam00520	Ion_trans	 - 	cl37996
Q#23 - >b03e1476-f3c2-4e61-abf8-dc1876ea75c9 ENSRNOG00000033893.p1 type:internal len:2117 gc:universal b03e1476-f3c2-4e61-abf8-dc1876ea75c9 ENSRNOG00000033893:6350-3	specific	334124	1408	1639	4.63591e-53	186.329	pfam00520	Ion_trans	 - 	cl37996
Q#23 - >b03e1476-f3c2-4e61-abf8-dc1876ea75c9 ENSRNOG00000033893.p1 type:internal len:2117 gc:universal b03e1476-f3c2-4e61-abf8-dc1876ea75c9 ENSRNOG00000033893:6350-3	specific	334124	62	393	5.29607e-44	160.521	pfam00520	Ion_trans	 - 	cl37996
Q#23 - >b03e1476-f3c2-4e61-abf8-dc1876ea75c9 ENSRNOG00000033893.p1 type:internal len:2117 gc:universal b03e1476-f3c2-4e61-abf8-dc1876ea75c9 ENSRNOG00000033893:6350-3	specific	334124	1259	1363	5.20947e-08	55.7468	pfam00520	Ion_trans	N	cl37996
Q#23 - >b03e1476-f3c2-4e61-abf8-dc1876ea75c9 ENSRNOG00000033893.p1 type:internal len:2117 gc:universal b03e1476-f3c2-4e61-abf8-dc1876ea75c9 ENSRNOG00000033893:6350-3	superfamily	223039	1665	2046	2.45523e-07	55.9477	cl33723	PHA03307 superfamily	C	 - 
Q#23 - >b03e1476-f3c2-4e61-abf8-dc1876ea75c9 ENSRNOG00000033893.p1 type:internal len:2117 gc:universal b03e1476-f3c2-4e61-abf8-dc1876ea75c9 ENSRNOG00000033893:6350-3	superfamily	223039	1021	1182	6.83268e-05	48.2437	cl33723	PHA03307 superfamily	C	 - 
Q#24 - >e895f615-7cb7-4719-ab51-436313c9692f ENSRNOG00000033893.p1 type:internal len:2183 gc:universal e895f615-7cb7-4719-ab51-436313c9692f ENSRNOG00000033893:6548-3	specific	334124	752	986	2.33707e-66	224.849	pfam00520	Ion_trans	 - 	cl37996
Q#24 - >e895f615-7cb7-4719-ab51-436313c9692f ENSRNOG00000033893.p1 type:internal len:2183 gc:universal e895f615-7cb7-4719-ab51-436313c9692f ENSRNOG00000033893:6548-3	specific	334124	1267	1539	6.73509e-55	191.722	pfam00520	Ion_trans	 - 	cl37996
Q#24 - >e895f615-7cb7-4719-ab51-436313c9692f ENSRNOG00000033893.p1 type:internal len:2183 gc:universal e895f615-7cb7-4719-ab51-436313c9692f ENSRNOG00000033893:6548-3	specific	334124	1584	1815	1.1793e-51	182.477	pfam00520	Ion_trans	 - 	cl37996
Q#24 - >e895f615-7cb7-4719-ab51-436313c9692f ENSRNOG00000033893.p1 type:internal len:2183 gc:universal e895f615-7cb7-4719-ab51-436313c9692f ENSRNOG00000033893:6548-3	specific	334124	62	393	2.30027e-42	155.899	pfam00520	Ion_trans	 - 	cl37996
Q#24 - >e895f615-7cb7-4719-ab51-436313c9692f ENSRNOG00000033893.p1 type:internal len:2183 gc:universal e895f615-7cb7-4719-ab51-436313c9692f ENSRNOG00000033893:6548-3	superfamily	223039	1021	1182	1.64537e-05	50.1697	cl33723	PHA03307 superfamily	C	 - 
Q#24 - >e895f615-7cb7-4719-ab51-436313c9692f ENSRNOG00000033893.p1 type:internal len:2183 gc:universal e895f615-7cb7-4719-ab51-436313c9692f ENSRNOG00000033893:6548-3	superfamily	223039	1930	2112	6.02134e-05	48.2437	cl33723	PHA03307 superfamily	C	 - 
Q#25 - >ENSRNOT00000043626-1 ENSRNOG00000033893.p1 type:internal len:2109 gc:universal ENSRNOT00000043626-1 ENSRNOG00000033893:6324-1	specific	334124	710	944	5.50628e-65	220.612	pfam00520	Ion_trans	 - 	cl37996
Q#25 - >ENSRNOT00000043626-1 ENSRNOG00000033893.p1 type:internal len:2109 gc:universal ENSRNOT00000043626-1 ENSRNOG00000033893:6324-1	specific	334124	1225	1497	1.52218e-53	187.87	pfam00520	Ion_trans	 - 	cl37996
Q#25 - >ENSRNOT00000043626-1 ENSRNOG00000033893.p1 type:internal len:2109 gc:universal ENSRNOT00000043626-1 ENSRNOG00000033893:6324-1	specific	334124	1542	1773	1.36834e-50	179.396	pfam00520	Ion_trans	 - 	cl37996
Q#25 - >ENSRNOT00000043626-1 ENSRNOG00000033893.p1 type:internal len:2109 gc:universal ENSRNOT00000043626-1 ENSRNOG00000033893:6324-1	specific	334124	20	351	3.31785e-41	152.432	pfam00520	Ion_trans	 - 	cl37996
Q#25 - >ENSRNOT00000043626-1 ENSRNOG00000033893.p1 type:internal len:2109 gc:universal ENSRNOT00000043626-1 ENSRNOG00000033893:6324-1	superfamily	223039	1811	2058	7.61029e-06	51.3253	cl33723	PHA03307 superfamily	C	 - 
Q#25 - >ENSRNOT00000043626-1 ENSRNOG00000033893.p1 type:internal len:2109 gc:universal ENSRNOT00000043626-1 ENSRNOG00000033893:6324-1	superfamily	223039	979	1140	1.06604e-05	50.5549	cl33723	PHA03307 superfamily	C	 - 
Q#26 - >9e5760e2-3159-42f3-8d0b-4017a96b684f ENSRNOG00000033893.p1 type:internal len:2101 gc:universal 9e5760e2-3159-42f3-8d0b-4017a96b684f ENSRNOG00000033893:6302-3	specific	334124	752	986	4.80885e-66	223.694	pfam00520	Ion_trans	 - 	cl37996
Q#26 - >9e5760e2-3159-42f3-8d0b-4017a96b684f ENSRNOG00000033893.p1 type:internal len:2101 gc:universal 9e5760e2-3159-42f3-8d0b-4017a96b684f ENSRNOG00000033893:6302-3	specific	334124	1267	1539	1.30692e-54	190.952	pfam00520	Ion_trans	 - 	cl37996
Q#26 - >9e5760e2-3159-42f3-8d0b-4017a96b684f ENSRNOG00000033893.p1 type:internal len:2101 gc:universal 9e5760e2-3159-42f3-8d0b-4017a96b684f ENSRNOG00000033893:6302-3	specific	334124	1584	1790	2.84904e-48	172.847	pfam00520	Ion_trans	 - 	cl37996
Q#26 - >9e5760e2-3159-42f3-8d0b-4017a96b684f ENSRNOG00000033893.p1 type:internal len:2101 gc:universal 9e5760e2-3159-42f3-8d0b-4017a96b684f ENSRNOG00000033893:6302-3	specific	334124	62	393	3.97097e-42	155.128	pfam00520	Ion_trans	 - 	cl37996
Q#26 - >9e5760e2-3159-42f3-8d0b-4017a96b684f ENSRNOG00000033893.p1 type:internal len:2101 gc:universal 9e5760e2-3159-42f3-8d0b-4017a96b684f ENSRNOG00000033893:6302-3	superfamily	223039	1021	1182	1.49962e-05	50.1697	cl33723	PHA03307 superfamily	C	 - 
Q#26 - >9e5760e2-3159-42f3-8d0b-4017a96b684f ENSRNOG00000033893.p1 type:internal len:2101 gc:universal 9e5760e2-3159-42f3-8d0b-4017a96b684f ENSRNOG00000033893:6302-3	superfamily	223039	1848	2030	5.48904e-05	48.2437	cl33723	PHA03307 superfamily	C	 - 
Q#27 - >9e06a03e-2632-4734-948b-fa9b2ecc8acf ENSRNOG00000033893.p1 type:3prime partial len:2139 gc:universal 9e06a03e-2632-4734-948b-fa9b2ecc8acf ENSRNOG00000033893:6414-1	specific	334124	620	854	1.09068e-67	228.316	pfam00520	Ion_trans	 - 	cl37996
Q#27 - >9e06a03e-2632-4734-948b-fa9b2ecc8acf ENSRNOG00000033893.p1 type:3prime partial len:2139 gc:universal 9e06a03e-2632-4734-948b-fa9b2ecc8acf ENSRNOG00000033893:6414-1	specific	334124	1429	1660	1.24224e-52	185.174	pfam00520	Ion_trans	 - 	cl37996
Q#27 - >9e06a03e-2632-4734-948b-fa9b2ecc8acf ENSRNOG00000033893.p1 type:3prime partial len:2139 gc:universal 9e06a03e-2632-4734-948b-fa9b2ecc8acf ENSRNOG00000033893:6414-1	specific	334124	1135	1384	2.43043e-44	161.291	pfam00520	Ion_trans	 - 	cl37996
Q#27 - >9e06a03e-2632-4734-948b-fa9b2ecc8acf ENSRNOG00000033893.p1 type:3prime partial len:2139 gc:universal 9e06a03e-2632-4734-948b-fa9b2ecc8acf ENSRNOG00000033893:6414-1	specific	334124	8	261	6.21214e-24	102.356	pfam00520	Ion_trans	N	cl37996
Q#27 - >9e06a03e-2632-4734-948b-fa9b2ecc8acf ENSRNOG00000033893.p1 type:3prime partial len:2139 gc:universal 9e06a03e-2632-4734-948b-fa9b2ecc8acf ENSRNOG00000033893:6414-1	superfamily	223039	1686	2067	1.57575e-07	56.7181	cl33723	PHA03307 superfamily	C	 - 
Q#27 - >9e06a03e-2632-4734-948b-fa9b2ecc8acf ENSRNOG00000033893.p1 type:3prime partial len:2139 gc:universal 9e06a03e-2632-4734-948b-fa9b2ecc8acf ENSRNOG00000033893:6414-1	superfamily	223039	889	1050	5.27759e-05	48.6289	cl33723	PHA03307 superfamily	C	 - 
Q#28 - >50b69849-4c52-4ff9-96a4-ea087de2ab21 ENSRNOG00000033893.p1 type:internal len:2207 gc:universal 50b69849-4c52-4ff9-96a4-ea087de2ab21 ENSRNOG00000033893:6619-2	specific	334124	1215	1487	5.38496e-56	194.804	pfam00520	Ion_trans	 - 	cl37996
Q#28 - >50b69849-4c52-4ff9-96a4-ea087de2ab21 ENSRNOG00000033893.p1 type:internal len:2207 gc:universal 50b69849-4c52-4ff9-96a4-ea087de2ab21 ENSRNOG00000033893:6619-2	specific	334124	1532	1763	1.94581e-52	184.789	pfam00520	Ion_trans	 - 	cl37996
Q#28 - >50b69849-4c52-4ff9-96a4-ea087de2ab21 ENSRNOG00000033893.p1 type:internal len:2207 gc:universal 50b69849-4c52-4ff9-96a4-ea087de2ab21 ENSRNOG00000033893:6619-2	specific	334124	752	929	2.1035e-48	173.233	pfam00520	Ion_trans	C	cl37996
Q#28 - >50b69849-4c52-4ff9-96a4-ea087de2ab21 ENSRNOG00000033893.p1 type:internal len:2207 gc:universal 50b69849-4c52-4ff9-96a4-ea087de2ab21 ENSRNOG00000033893:6619-2	specific	334124	62	393	2.37355e-43	158.595	pfam00520	Ion_trans	 - 	cl37996
Q#28 - >50b69849-4c52-4ff9-96a4-ea087de2ab21 ENSRNOG00000033893.p1 type:internal len:2207 gc:universal 50b69849-4c52-4ff9-96a4-ea087de2ab21 ENSRNOG00000033893:6619-2	superfamily	223039	1789	2170	1.2781e-07	57.1033	cl33723	PHA03307 superfamily	C	 - 
Q#28 - >50b69849-4c52-4ff9-96a4-ea087de2ab21 ENSRNOG00000033893.p1 type:internal len:2207 gc:universal 50b69849-4c52-4ff9-96a4-ea087de2ab21 ENSRNOG00000033893:6619-2	superfamily	223039	969	1130	4.13623e-05	49.0141	cl33723	PHA03307 superfamily	C	 - 
Q#29 - >1f6382fd-a4c4-436b-a633-caf21c4e0d4f ENSRNOG00000033893.p1 type:3prime partial len:2073 gc:universal 1f6382fd-a4c4-436b-a633-caf21c4e0d4f ENSRNOG00000033893:6217-2	specific	334124	534	768	6.1973e-68	229.087	pfam00520	Ion_trans	 - 	cl37996
Q#29 - >1f6382fd-a4c4-436b-a633-caf21c4e0d4f ENSRNOG00000033893.p1 type:3prime partial len:2073 gc:universal 1f6382fd-a4c4-436b-a633-caf21c4e0d4f ENSRNOG00000033893:6217-2	specific	334124	1049	1321	1.89814e-56	195.959	pfam00520	Ion_trans	 - 	cl37996
Q#29 - >1f6382fd-a4c4-436b-a633-caf21c4e0d4f ENSRNOG00000033893.p1 type:3prime partial len:2073 gc:universal 1f6382fd-a4c4-436b-a633-caf21c4e0d4f ENSRNOG00000033893:6217-2	specific	334124	1366	1597	8.32144e-53	185.559	pfam00520	Ion_trans	 - 	cl37996
Q#29 - >1f6382fd-a4c4-436b-a633-caf21c4e0d4f ENSRNOG00000033893.p1 type:3prime partial len:2073 gc:universal 1f6382fd-a4c4-436b-a633-caf21c4e0d4f ENSRNOG00000033893:6217-2	specific	334124	86	175	2.46236e-20	91.9556	pfam00520	Ion_trans	N	cl37996
Q#29 - >1f6382fd-a4c4-436b-a633-caf21c4e0d4f ENSRNOG00000033893.p1 type:3prime partial len:2073 gc:universal 1f6382fd-a4c4-436b-a633-caf21c4e0d4f ENSRNOG00000033893:6217-2	superfamily	223039	1623	2004	1.53414e-07	56.7181	cl33723	PHA03307 superfamily	C	 - 
Q#29 - >1f6382fd-a4c4-436b-a633-caf21c4e0d4f ENSRNOG00000033893.p1 type:3prime partial len:2073 gc:universal 1f6382fd-a4c4-436b-a633-caf21c4e0d4f ENSRNOG00000033893:6217-2	superfamily	223039	803	964	5.05606e-05	48.6289	cl33723	PHA03307 superfamily	C	 - 
Q#30 - >019ce5d1-6ac0-4e00-821a-dca7d1abf98f ENSRNOG00000033893.p1 type:3prime partial len:2148 gc:universal 019ce5d1-6ac0-4e00-821a-dca7d1abf98f ENSRNOG00000033893:6443-3	specific	334124	607	841	2.51446e-67	227.546	pfam00520	Ion_trans	 - 	cl37996
Q#30 - >019ce5d1-6ac0-4e00-821a-dca7d1abf98f ENSRNOG00000033893.p1 type:3prime partial len:2148 gc:universal 019ce5d1-6ac0-4e00-821a-dca7d1abf98f ENSRNOG00000033893:6443-3	specific	334124	1122	1394	7.12138e-56	194.419	pfam00520	Ion_trans	 - 	cl37996
Q#30 - >019ce5d1-6ac0-4e00-821a-dca7d1abf98f ENSRNOG00000033893.p1 type:3prime partial len:2148 gc:universal 019ce5d1-6ac0-4e00-821a-dca7d1abf98f ENSRNOG00000033893:6443-3	specific	334124	1439	1670	2.31387e-52	184.403	pfam00520	Ion_trans	 - 	cl37996
Q#30 - >019ce5d1-6ac0-4e00-821a-dca7d1abf98f ENSRNOG00000033893.p1 type:3prime partial len:2148 gc:universal 019ce5d1-6ac0-4e00-821a-dca7d1abf98f ENSRNOG00000033893:6443-3	specific	334124	2	248	4.46508e-23	100.045	pfam00520	Ion_trans	N	cl37996
Q#30 - >019ce5d1-6ac0-4e00-821a-dca7d1abf98f ENSRNOG00000033893.p1 type:3prime partial len:2148 gc:universal 019ce5d1-6ac0-4e00-821a-dca7d1abf98f ENSRNOG00000033893:6443-3	superfamily	223039	1696	2077	1.16889e-07	57.1033	cl33723	PHA03307 superfamily	C	 - 
Q#30 - >019ce5d1-6ac0-4e00-821a-dca7d1abf98f ENSRNOG00000033893.p1 type:3prime partial len:2148 gc:universal 019ce5d1-6ac0-4e00-821a-dca7d1abf98f ENSRNOG00000033893:6443-3	superfamily	223039	876	1037	3.81719e-05	49.0141	cl33723	PHA03307 superfamily	C	 - 
Q#31 - >019ce5d1-6ac0-4e00-821a-dca7d1abf98f-1 ENSRNOG00000033893.p1 type:3prime partial len:2126 gc:universal 019ce5d1-6ac0-4e00-821a-dca7d1abf98f-1 ENSRNOG00000033893:6376-2	specific	334124	607	841	3.69484e-67	226.775	pfam00520	Ion_trans	 - 	cl37996
Q#31 - >019ce5d1-6ac0-4e00-821a-dca7d1abf98f-1 ENSRNOG00000033893.p1 type:3prime partial len:2126 gc:universal 019ce5d1-6ac0-4e00-821a-dca7d1abf98f-1 ENSRNOG00000033893:6376-2	specific	334124	1122	1394	1.05622e-55	194.033	pfam00520	Ion_trans	 - 	cl37996
Q#31 - >019ce5d1-6ac0-4e00-821a-dca7d1abf98f-1 ENSRNOG00000033893.p1 type:3prime partial len:2126 gc:universal 019ce5d1-6ac0-4e00-821a-dca7d1abf98f-1 ENSRNOG00000033893:6376-2	specific	334124	1439	1670	2.85663e-52	184.018	pfam00520	Ion_trans	 - 	cl37996
Q#31 - >019ce5d1-6ac0-4e00-821a-dca7d1abf98f-1 ENSRNOG00000033893.p1 type:3prime partial len:2126 gc:universal 019ce5d1-6ac0-4e00-821a-dca7d1abf98f-1 ENSRNOG00000033893:6376-2	specific	334124	2	248	6.05097e-23	99.6595	pfam00520	Ion_trans	N	cl37996
Q#31 - >019ce5d1-6ac0-4e00-821a-dca7d1abf98f-1 ENSRNOG00000033893.p1 type:3prime partial len:2126 gc:universal 019ce5d1-6ac0-4e00-821a-dca7d1abf98f-1 ENSRNOG00000033893:6376-2	superfamily	223039	1708	2077	1.12662e-07	57.1033	cl33723	PHA03307 superfamily	C	 - 
Q#31 - >019ce5d1-6ac0-4e00-821a-dca7d1abf98f-1 ENSRNOG00000033893.p1 type:3prime partial len:2126 gc:universal 019ce5d1-6ac0-4e00-821a-dca7d1abf98f-1 ENSRNOG00000033893:6376-2	superfamily	223039	876	1037	3.77425e-05	49.0141	cl33723	PHA03307 superfamily	C	 - 
Q#32 - >8130b9f5-075a-4553-92f8-b97dbe077e2a ENSRNOG00000033893.p1 type:internal len:2011 gc:universal 8130b9f5-075a-4553-92f8-b97dbe077e2a ENSRNOG00000033893:6032-3	specific	334124	714	948	2.99096e-68	229.857	pfam00520	Ion_trans	 - 	cl37996
Q#32 - >8130b9f5-075a-4553-92f8-b97dbe077e2a ENSRNOG00000033893.p1 type:internal len:2011 gc:universal 8130b9f5-075a-4553-92f8-b97dbe077e2a ENSRNOG00000033893:6032-3	specific	334124	1302	1533	4.13728e-53	186.329	pfam00520	Ion_trans	 - 	cl37996
Q#32 - >8130b9f5-075a-4553-92f8-b97dbe077e2a ENSRNOG00000033893.p1 type:internal len:2011 gc:universal 8130b9f5-075a-4553-92f8-b97dbe077e2a ENSRNOG00000033893:6032-3	specific	334124	24	355	4.81859e-44	160.521	pfam00520	Ion_trans	 - 	cl37996
Q#32 - >8130b9f5-075a-4553-92f8-b97dbe077e2a ENSRNOG00000033893.p1 type:internal len:2011 gc:universal 8130b9f5-075a-4553-92f8-b97dbe077e2a ENSRNOG00000033893:6032-3	specific	334124	1180	1257	1.00957e-14	75.392	pfam00520	Ion_trans	N	cl37996
Q#32 - >8130b9f5-075a-4553-92f8-b97dbe077e2a ENSRNOG00000033893.p1 type:internal len:2011 gc:universal 8130b9f5-075a-4553-92f8-b97dbe077e2a ENSRNOG00000033893:6032-3	superfamily	223039	1559	1940	1.94154e-07	56.3329	cl33723	PHA03307 superfamily	C	 - 
Q#32 - >8130b9f5-075a-4553-92f8-b97dbe077e2a ENSRNOG00000033893.p1 type:internal len:2011 gc:universal 8130b9f5-075a-4553-92f8-b97dbe077e2a ENSRNOG00000033893:6032-3	superfamily	223039	983	1144	5.73857e-05	48.2437	cl33723	PHA03307 superfamily	C	 - 
Q#33 - >c02495e4-243c-4e34-ae75-6e82e164ea3f ENSRNOG00000033893.p1 type:internal len:2106 gc:universal c02495e4-243c-4e34-ae75-6e82e164ea3f ENSRNOG00000033893:6317-3	specific	334124	752	986	3.02562e-68	229.857	pfam00520	Ion_trans	 - 	cl37996
Q#33 - >c02495e4-243c-4e34-ae75-6e82e164ea3f ENSRNOG00000033893.p1 type:internal len:2106 gc:universal c02495e4-243c-4e34-ae75-6e82e164ea3f ENSRNOG00000033893:6317-3	specific	334124	62	393	4.51378e-44	160.521	pfam00520	Ion_trans	 - 	cl37996
Q#33 - >c02495e4-243c-4e34-ae75-6e82e164ea3f ENSRNOG00000033893.p1 type:internal len:2106 gc:universal c02495e4-243c-4e34-ae75-6e82e164ea3f ENSRNOG00000033893:6317-3	specific	334124	1407	1628	2.08859e-43	158.595	pfam00520	Ion_trans	 - 	cl37996
Q#33 - >c02495e4-243c-4e34-ae75-6e82e164ea3f ENSRNOG00000033893.p1 type:internal len:2106 gc:universal c02495e4-243c-4e34-ae75-6e82e164ea3f ENSRNOG00000033893:6317-3	specific	334124	1267	1424	9.90228e-28	113.527	pfam00520	Ion_trans	C	cl37996
Q#33 - >c02495e4-243c-4e34-ae75-6e82e164ea3f ENSRNOG00000033893.p1 type:internal len:2106 gc:universal c02495e4-243c-4e34-ae75-6e82e164ea3f ENSRNOG00000033893:6317-3	superfamily	223039	1654	2035	3.78334e-07	55.5625	cl33723	PHA03307 superfamily	C	 - 
Q#33 - >c02495e4-243c-4e34-ae75-6e82e164ea3f ENSRNOG00000033893.p1 type:internal len:2106 gc:universal c02495e4-243c-4e34-ae75-6e82e164ea3f ENSRNOG00000033893:6317-3	superfamily	223039	1021	1182	8.82134e-05	47.8585	cl33723	PHA03307 superfamily	C	 - 
Q#34 - >0ac31794-c7ea-4c71-8f39-6d27a9868f16 ENSRNOG00000033893.p1 type:3prime partial len:2038 gc:universal 0ac31794-c7ea-4c71-8f39-6d27a9868f16 ENSRNOG00000033893:6113-3	specific	334124	607	841	1.22688e-66	225.235	pfam00520	Ion_trans	 - 	cl37996
Q#34 - >0ac31794-c7ea-4c71-8f39-6d27a9868f16 ENSRNOG00000033893.p1 type:3prime partial len:2038 gc:universal 0ac31794-c7ea-4c71-8f39-6d27a9868f16 ENSRNOG00000033893:6113-3	specific	334124	1122	1394	3.43621e-55	192.493	pfam00520	Ion_trans	 - 	cl37996
Q#34 - >0ac31794-c7ea-4c71-8f39-6d27a9868f16 ENSRNOG00000033893.p1 type:3prime partial len:2038 gc:universal 0ac31794-c7ea-4c71-8f39-6d27a9868f16 ENSRNOG00000033893:6113-3	specific	334124	1439	1670	7.36928e-52	182.863	pfam00520	Ion_trans	 - 	cl37996
Q#34 - >0ac31794-c7ea-4c71-8f39-6d27a9868f16 ENSRNOG00000033893.p1 type:3prime partial len:2038 gc:universal 0ac31794-c7ea-4c71-8f39-6d27a9868f16 ENSRNOG00000033893:6113-3	specific	334124	2	248	1.2169e-22	98.5039	pfam00520	Ion_trans	N	cl37996
Q#34 - >0ac31794-c7ea-4c71-8f39-6d27a9868f16 ENSRNOG00000033893.p1 type:3prime partial len:2038 gc:universal 0ac31794-c7ea-4c71-8f39-6d27a9868f16 ENSRNOG00000033893:6113-3	superfamily	223039	876	1037	1.65925e-05	50.1697	cl33723	PHA03307 superfamily	C	 - 
Q#34 - >0ac31794-c7ea-4c71-8f39-6d27a9868f16 ENSRNOG00000033893.p1 type:3prime partial len:2038 gc:universal 0ac31794-c7ea-4c71-8f39-6d27a9868f16 ENSRNOG00000033893:6113-3	superfamily	223039	1785	1967	5.8729e-05	48.2437	cl33723	PHA03307 superfamily	C	 - 
Q#35 - >f1936720-0e78-40e4-b37c-02cb5ae6a11b ENSRNOG00000033893.p1 type:internal len:2165 gc:universal f1936720-0e78-40e4-b37c-02cb5ae6a11b ENSRNOG00000033893:6494-3	specific	334124	624	858	4.19073e-67	226.775	pfam00520	Ion_trans	 - 	cl37996
Q#35 - >f1936720-0e78-40e4-b37c-02cb5ae6a11b ENSRNOG00000033893.p1 type:internal len:2165 gc:universal f1936720-0e78-40e4-b37c-02cb5ae6a11b ENSRNOG00000033893:6494-3	specific	334124	1139	1411	1.26931e-55	193.648	pfam00520	Ion_trans	 - 	cl37996
Q#35 - >f1936720-0e78-40e4-b37c-02cb5ae6a11b ENSRNOG00000033893.p1 type:internal len:2165 gc:universal f1936720-0e78-40e4-b37c-02cb5ae6a11b ENSRNOG00000033893:6494-3	specific	334124	1456	1687	3.36716e-52	184.018	pfam00520	Ion_trans	 - 	cl37996
Q#35 - >f1936720-0e78-40e4-b37c-02cb5ae6a11b ENSRNOG00000033893.p1 type:internal len:2165 gc:universal f1936720-0e78-40e4-b37c-02cb5ae6a11b ENSRNOG00000033893:6494-3	specific	334124	20	265	4.11643e-30	120.46	pfam00520	Ion_trans	 - 	cl37996
Q#35 - >f1936720-0e78-40e4-b37c-02cb5ae6a11b ENSRNOG00000033893.p1 type:internal len:2165 gc:universal f1936720-0e78-40e4-b37c-02cb5ae6a11b ENSRNOG00000033893:6494-3	superfamily	223039	1725	2094	6.81906e-08	57.8737	cl33723	PHA03307 superfamily	C	 - 
Q#35 - >f1936720-0e78-40e4-b37c-02cb5ae6a11b ENSRNOG00000033893.p1 type:internal len:2165 gc:universal f1936720-0e78-40e4-b37c-02cb5ae6a11b ENSRNOG00000033893:6494-3	superfamily	223039	893	1054	2.86713e-05	49.3993	cl33723	PHA03307 superfamily	C	 - 
Q#36 - >4e7fa1a7-d2d8-4419-a9c3-07b1116cce38 ENSRNOG00000033893.p1 type:3prime partial len:2115 gc:universal 4e7fa1a7-d2d8-4419-a9c3-07b1116cce38 ENSRNOG00000033893:6344-3	specific	334124	574	808	2.07802e-67	227.546	pfam00520	Ion_trans	 - 	cl37996
Q#36 - >4e7fa1a7-d2d8-4419-a9c3-07b1116cce38 ENSRNOG00000033893.p1 type:3prime partial len:2115 gc:universal 4e7fa1a7-d2d8-4419-a9c3-07b1116cce38 ENSRNOG00000033893:6344-3	specific	334124	1089	1361	5.88604e-56	194.804	pfam00520	Ion_trans	 - 	cl37996
Q#36 - >4e7fa1a7-d2d8-4419-a9c3-07b1116cce38 ENSRNOG00000033893.p1 type:3prime partial len:2115 gc:universal 4e7fa1a7-d2d8-4419-a9c3-07b1116cce38 ENSRNOG00000033893:6344-3	specific	334124	1406	1637	1.93114e-52	184.789	pfam00520	Ion_trans	 - 	cl37996
Q#36 - >4e7fa1a7-d2d8-4419-a9c3-07b1116cce38 ENSRNOG00000033893.p1 type:3prime partial len:2115 gc:universal 4e7fa1a7-d2d8-4419-a9c3-07b1116cce38 ENSRNOG00000033893:6344-3	specific	334124	126	215	3.78982e-20	91.5704	pfam00520	Ion_trans	N	cl37996
Q#36 - >4e7fa1a7-d2d8-4419-a9c3-07b1116cce38 ENSRNOG00000033893.p1 type:3prime partial len:2115 gc:universal 4e7fa1a7-d2d8-4419-a9c3-07b1116cce38 ENSRNOG00000033893:6344-3	superfamily	223039	1675	2044	1.10136e-07	57.1033	cl33723	PHA03307 superfamily	C	 - 
Q#36 - >4e7fa1a7-d2d8-4419-a9c3-07b1116cce38 ENSRNOG00000033893.p1 type:3prime partial len:2115 gc:universal 4e7fa1a7-d2d8-4419-a9c3-07b1116cce38 ENSRNOG00000033893:6344-3	superfamily	223039	843	1004	3.69007e-05	49.0141	cl33723	PHA03307 superfamily	C	 - 
Q#37 - >f3660fa1-914c-423f-bf17-f65ca1ea41c5 ENSRNOG00000033893.p1 type:internal len:2203 gc:universal f3660fa1-914c-423f-bf17-f65ca1ea41c5 ENSRNOG00000033893:6607-2	specific	334124	670	904	1.60978e-67	227.931	pfam00520	Ion_trans	 - 	cl37996
Q#37 - >f3660fa1-914c-423f-bf17-f65ca1ea41c5 ENSRNOG00000033893.p1 type:internal len:2203 gc:universal f3660fa1-914c-423f-bf17-f65ca1ea41c5 ENSRNOG00000033893:6607-2	specific	334124	1185	1457	4.60539e-56	195.189	pfam00520	Ion_trans	 - 	cl37996
Q#37 - >f3660fa1-914c-423f-bf17-f65ca1ea41c5 ENSRNOG00000033893.p1 type:internal len:2203 gc:universal f3660fa1-914c-423f-bf17-f65ca1ea41c5 ENSRNOG00000033893:6607-2	specific	334124	1502	1733	1.61674e-52	184.789	pfam00520	Ion_trans	 - 	cl37996
Q#37 - >f3660fa1-914c-423f-bf17-f65ca1ea41c5 ENSRNOG00000033893.p1 type:internal len:2203 gc:universal f3660fa1-914c-423f-bf17-f65ca1ea41c5 ENSRNOG00000033893:6607-2	specific	334124	65	311	3.47897e-23	100.43	pfam00520	Ion_trans	N	cl37996
Q#37 - >f3660fa1-914c-423f-bf17-f65ca1ea41c5 ENSRNOG00000033893.p1 type:internal len:2203 gc:universal f3660fa1-914c-423f-bf17-f65ca1ea41c5 ENSRNOG00000033893:6607-2	superfamily	223039	1759	2140	1.72753e-07	56.7181	cl33723	PHA03307 superfamily	C	 - 
Q#37 - >f3660fa1-914c-423f-bf17-f65ca1ea41c5 ENSRNOG00000033893.p1 type:internal len:2203 gc:universal f3660fa1-914c-423f-bf17-f65ca1ea41c5 ENSRNOG00000033893:6607-2	superfamily	223039	939	1100	5.27031e-05	48.6289	cl33723	PHA03307 superfamily	C	 - 
Q#38 - >ff7ab1f0-6436-409f-b007-7e8d25643cdf-1 ENSRNOG00000033893.p1 type:internal len:2179 gc:universal ff7ab1f0-6436-409f-b007-7e8d25643cdf-1 ENSRNOG00000033893:6536-3	specific	334124	638	872	6.055e-68	229.087	pfam00520	Ion_trans	 - 	cl37996
Q#38 - >ff7ab1f0-6436-409f-b007-7e8d25643cdf-1 ENSRNOG00000033893.p1 type:internal len:2179 gc:universal ff7ab1f0-6436-409f-b007-7e8d25643cdf-1 ENSRNOG00000033893:6536-3	specific	334124	1153	1425	1.9093e-56	196.345	pfam00520	Ion_trans	 - 	cl37996
Q#38 - >ff7ab1f0-6436-409f-b007-7e8d25643cdf-1 ENSRNOG00000033893.p1 type:internal len:2179 gc:universal ff7ab1f0-6436-409f-b007-7e8d25643cdf-1 ENSRNOG00000033893:6536-3	specific	334124	1470	1701	7.82399e-53	185.944	pfam00520	Ion_trans	 - 	cl37996
Q#38 - >ff7ab1f0-6436-409f-b007-7e8d25643cdf-1 ENSRNOG00000033893.p1 type:internal len:2179 gc:universal ff7ab1f0-6436-409f-b007-7e8d25643cdf-1 ENSRNOG00000033893:6536-3	specific	334124	190	279	2.55014e-20	91.9556	pfam00520	Ion_trans	N	cl37996
Q#38 - >ff7ab1f0-6436-409f-b007-7e8d25643cdf-1 ENSRNOG00000033893.p1 type:internal len:2179 gc:universal ff7ab1f0-6436-409f-b007-7e8d25643cdf-1 ENSRNOG00000033893:6536-3	superfamily	223039	1727	2108	2.19735e-07	56.3329	cl33723	PHA03307 superfamily	C	 - 
Q#38 - >ff7ab1f0-6436-409f-b007-7e8d25643cdf-1 ENSRNOG00000033893.p1 type:internal len:2179 gc:universal ff7ab1f0-6436-409f-b007-7e8d25643cdf-1 ENSRNOG00000033893:6536-3	superfamily	223039	907	1068	6.37427e-05	48.2437	cl33723	PHA03307 superfamily	C	 - 
Q#39 - >50b69849-4c52-4ff9-96a4-ea087de2ab21-1 ENSRNOG00000033893.p1 type:internal len:2241 gc:universal 50b69849-4c52-4ff9-96a4-ea087de2ab21-1 ENSRNOG00000033893:6722-3	specific	334124	1215	1487	3.18885e-56	195.574	pfam00520	Ion_trans	 - 	cl37996
Q#39 - >50b69849-4c52-4ff9-96a4-ea087de2ab21-1 ENSRNOG00000033893.p1 type:internal len:2241 gc:universal 50b69849-4c52-4ff9-96a4-ea087de2ab21-1 ENSRNOG00000033893:6722-3	specific	334124	1532	1763	1.28155e-52	185.174	pfam00520	Ion_trans	 - 	cl37996
Q#39 - >50b69849-4c52-4ff9-96a4-ea087de2ab21-1 ENSRNOG00000033893.p1 type:internal len:2241 gc:universal 50b69849-4c52-4ff9-96a4-ea087de2ab21-1 ENSRNOG00000033893:6722-3	specific	334124	752	929	1.41271e-48	173.618	pfam00520	Ion_trans	C	cl37996
Q#39 - >50b69849-4c52-4ff9-96a4-ea087de2ab21-1 ENSRNOG00000033893.p1 type:internal len:2241 gc:universal 50b69849-4c52-4ff9-96a4-ea087de2ab21-1 ENSRNOG00000033893:6722-3	specific	334124	62	393	1.54922e-43	158.98	pfam00520	Ion_trans	 - 	cl37996
Q#39 - >50b69849-4c52-4ff9-96a4-ea087de2ab21-1 ENSRNOG00000033893.p1 type:internal len:2241 gc:universal 50b69849-4c52-4ff9-96a4-ea087de2ab21-1 ENSRNOG00000033893:6722-3	superfamily	223039	1789	2170	1.48774e-07	56.7181	cl33723	PHA03307 superfamily	C	 - 
Q#39 - >50b69849-4c52-4ff9-96a4-ea087de2ab21-1 ENSRNOG00000033893.p1 type:internal len:2241 gc:universal 50b69849-4c52-4ff9-96a4-ea087de2ab21-1 ENSRNOG00000033893:6722-3	superfamily	223039	969	1130	4.89463e-05	48.6289	cl33723	PHA03307 superfamily	C	 - 
Q#40 - >f88c904b-b155-4f6e-ba4c-5b3b193b3cfc ENSRNOG00000033893.p1 type:internal len:2053 gc:universal f88c904b-b155-4f6e-ba4c-5b3b193b3cfc ENSRNOG00000033893:6158-3	specific	334124	714	948	3.08867e-68	229.857	pfam00520	Ion_trans	 - 	cl37996
Q#40 - >f88c904b-b155-4f6e-ba4c-5b3b193b3cfc ENSRNOG00000033893.p1 type:internal len:2053 gc:universal f88c904b-b155-4f6e-ba4c-5b3b193b3cfc ENSRNOG00000033893:6158-3	specific	334124	1344	1575	4.61541e-53	186.329	pfam00520	Ion_trans	 - 	cl37996
Q#40 - >f88c904b-b155-4f6e-ba4c-5b3b193b3cfc ENSRNOG00000033893.p1 type:internal len:2053 gc:universal f88c904b-b155-4f6e-ba4c-5b3b193b3cfc ENSRNOG00000033893:6158-3	specific	334124	24	355	5.02433e-44	160.521	pfam00520	Ion_trans	 - 	cl37996
Q#40 - >f88c904b-b155-4f6e-ba4c-5b3b193b3cfc ENSRNOG00000033893.p1 type:internal len:2053 gc:universal f88c904b-b155-4f6e-ba4c-5b3b193b3cfc ENSRNOG00000033893:6158-3	specific	334124	1217	1299	3.58969e-18	85.7924	pfam00520	Ion_trans	N	cl37996
Q#40 - >f88c904b-b155-4f6e-ba4c-5b3b193b3cfc ENSRNOG00000033893.p1 type:internal len:2053 gc:universal f88c904b-b155-4f6e-ba4c-5b3b193b3cfc ENSRNOG00000033893:6158-3	superfamily	223039	1601	1982	1.43054e-07	56.7181	cl33723	PHA03307 superfamily	C	 - 
Q#40 - >f88c904b-b155-4f6e-ba4c-5b3b193b3cfc ENSRNOG00000033893.p1 type:internal len:2053 gc:universal f88c904b-b155-4f6e-ba4c-5b3b193b3cfc ENSRNOG00000033893:6158-3	superfamily	223039	983	1144	4.63702e-05	48.6289	cl33723	PHA03307 superfamily	C	 - 
Q#41 - >ENSRNOT00000043626-2 ENSRNOG00000033893.p1 type:internal len:2151 gc:universal ENSRNOT00000043626-2 ENSRNOG00000033893:6450-1	specific	334124	752	986	1.45516e-65	222.538	pfam00520	Ion_trans	 - 	cl37996
Q#41 - >ENSRNOT00000043626-2 ENSRNOG00000033893.p1 type:internal len:2151 gc:universal ENSRNOT00000043626-2 ENSRNOG00000033893:6450-1	specific	334124	1267	1539	3.76486e-54	189.411	pfam00520	Ion_trans	 - 	cl37996
Q#41 - >ENSRNOT00000043626-2 ENSRNOG00000033893.p1 type:internal len:2151 gc:universal ENSRNOT00000043626-2 ENSRNOG00000033893:6450-1	specific	334124	1584	1815	4.93256e-51	180.551	pfam00520	Ion_trans	 - 	cl37996
Q#41 - >ENSRNOT00000043626-2 ENSRNOG00000033893.p1 type:internal len:2151 gc:universal ENSRNOT00000043626-2 ENSRNOG00000033893:6450-1	specific	334124	62	393	9.97688e-42	153.973	pfam00520	Ion_trans	 - 	cl37996
Q#41 - >ENSRNOT00000043626-2 ENSRNOG00000033893.p1 type:internal len:2151 gc:universal ENSRNOT00000043626-2 ENSRNOG00000033893:6450-1	superfamily	223039	1853	2100	1.00148e-05	50.9401	cl33723	PHA03307 superfamily	C	 - 
Q#41 - >ENSRNOT00000043626-2 ENSRNOG00000033893.p1 type:internal len:2151 gc:universal ENSRNOT00000043626-2 ENSRNOG00000033893:6450-1	superfamily	223039	1021	1182	1.50063e-05	50.1697	cl33723	PHA03307 superfamily	C	 - 
Q#42 - >5c8b154f-82e6-43ee-997a-1008d402088c ENSRNOG00000033893.p1 type:internal len:2363 gc:universal 5c8b154f-82e6-43ee-997a-1008d402088c ENSRNOG00000033893:7088-3	specific	334124	752	986	4.60551e-67	226.775	pfam00520	Ion_trans	 - 	cl37996
Q#42 - >5c8b154f-82e6-43ee-997a-1008d402088c ENSRNOG00000033893.p1 type:internal len:2363 gc:universal 5c8b154f-82e6-43ee-997a-1008d402088c ENSRNOG00000033893:7088-3	specific	334124	1654	1885	3.45926e-52	184.018	pfam00520	Ion_trans	 - 	cl37996
Q#42 - >5c8b154f-82e6-43ee-997a-1008d402088c ENSRNOG00000033893.p1 type:internal len:2363 gc:universal 5c8b154f-82e6-43ee-997a-1008d402088c ENSRNOG00000033893:7088-3	specific	334124	1267	1609	3.37295e-46	166.684	pfam00520	Ion_trans	 - 	cl37996
Q#42 - >5c8b154f-82e6-43ee-997a-1008d402088c ENSRNOG00000033893.p1 type:internal len:2363 gc:universal 5c8b154f-82e6-43ee-997a-1008d402088c ENSRNOG00000033893:7088-3	specific	334124	62	393	5.63001e-43	157.439	pfam00520	Ion_trans	 - 	cl37996
Q#42 - >5c8b154f-82e6-43ee-997a-1008d402088c ENSRNOG00000033893.p1 type:internal len:2363 gc:universal 5c8b154f-82e6-43ee-997a-1008d402088c ENSRNOG00000033893:7088-3	superfamily	223039	1911	2292	1.41435e-07	57.1033	cl33723	PHA03307 superfamily	C	 - 
Q#42 - >5c8b154f-82e6-43ee-997a-1008d402088c ENSRNOG00000033893.p1 type:internal len:2363 gc:universal 5c8b154f-82e6-43ee-997a-1008d402088c ENSRNOG00000033893:7088-3	superfamily	223039	1021	1182	4.45649e-05	49.0141	cl33723	PHA03307 superfamily	C	 - 
Q#43 - >ed477827-cc50-4914-9634-25da9fee401b ENSRNOG00000033893.p1 type:3prime partial len:2161 gc:universal ed477827-cc50-4914-9634-25da9fee401b ENSRNOG00000033893:6482-3	specific	334124	620	854	2.65618e-67	227.546	pfam00520	Ion_trans	 - 	cl37996
Q#43 - >ed477827-cc50-4914-9634-25da9fee401b ENSRNOG00000033893.p1 type:3prime partial len:2161 gc:universal ed477827-cc50-4914-9634-25da9fee401b ENSRNOG00000033893:6482-3	specific	334124	1135	1407	7.45024e-56	194.419	pfam00520	Ion_trans	 - 	cl37996
Q#43 - >ed477827-cc50-4914-9634-25da9fee401b ENSRNOG00000033893.p1 type:3prime partial len:2161 gc:universal ed477827-cc50-4914-9634-25da9fee401b ENSRNOG00000033893:6482-3	specific	334124	1452	1683	2.28455e-52	184.403	pfam00520	Ion_trans	 - 	cl37996
Q#43 - >ed477827-cc50-4914-9634-25da9fee401b ENSRNOG00000033893.p1 type:3prime partial len:2161 gc:universal ed477827-cc50-4914-9634-25da9fee401b ENSRNOG00000033893:6482-3	specific	334124	8	261	9.93682e-24	101.971	pfam00520	Ion_trans	N	cl37996
Q#43 - >ed477827-cc50-4914-9634-25da9fee401b ENSRNOG00000033893.p1 type:3prime partial len:2161 gc:universal ed477827-cc50-4914-9634-25da9fee401b ENSRNOG00000033893:6482-3	superfamily	223039	1709	2090	1.31307e-07	57.1033	cl33723	PHA03307 superfamily	C	 - 
Q#43 - >ed477827-cc50-4914-9634-25da9fee401b ENSRNOG00000033893.p1 type:3prime partial len:2161 gc:universal ed477827-cc50-4914-9634-25da9fee401b ENSRNOG00000033893:6482-3	superfamily	223039	889	1050	4.47176e-05	48.6289	cl33723	PHA03307 superfamily	C	 - 
Q#44 - >86cadaf9-440c-4c02-971d-e71d6a212e9e ENSRNOG00000033893.p1 type:3prime partial len:2032 gc:universal 86cadaf9-440c-4c02-971d-e71d6a212e9e ENSRNOG00000033893:6095-3	specific	334124	491	725	6.06418e-68	229.087	pfam00520	Ion_trans	 - 	cl37996
Q#44 - >86cadaf9-440c-4c02-971d-e71d6a212e9e ENSRNOG00000033893.p1 type:3prime partial len:2032 gc:universal 86cadaf9-440c-4c02-971d-e71d6a212e9e ENSRNOG00000033893:6095-3	specific	334124	1006	1278	1.85732e-56	195.959	pfam00520	Ion_trans	 - 	cl37996
Q#44 - >86cadaf9-440c-4c02-971d-e71d6a212e9e ENSRNOG00000033893.p1 type:3prime partial len:2032 gc:universal 86cadaf9-440c-4c02-971d-e71d6a212e9e ENSRNOG00000033893:6095-3	specific	334124	1323	1554	7.75894e-53	185.559	pfam00520	Ion_trans	 - 	cl37996
Q#44 - >86cadaf9-440c-4c02-971d-e71d6a212e9e ENSRNOG00000033893.p1 type:3prime partial len:2032 gc:universal 86cadaf9-440c-4c02-971d-e71d6a212e9e ENSRNOG00000033893:6095-3	specific	334124	43	132	2.40944e-20	91.9556	pfam00520	Ion_trans	N	cl37996
Q#44 - >86cadaf9-440c-4c02-971d-e71d6a212e9e ENSRNOG00000033893.p1 type:3prime partial len:2032 gc:universal 86cadaf9-440c-4c02-971d-e71d6a212e9e ENSRNOG00000033893:6095-3	superfamily	223039	1580	1961	1.4381e-07	56.7181	cl33723	PHA03307 superfamily	C	 - 
Q#44 - >86cadaf9-440c-4c02-971d-e71d6a212e9e ENSRNOG00000033893.p1 type:3prime partial len:2032 gc:universal 86cadaf9-440c-4c02-971d-e71d6a212e9e ENSRNOG00000033893:6095-3	superfamily	223039	760	921	4.78202e-05	48.6289	cl33723	PHA03307 superfamily	C	 - 
Q#45 - >08c7959f-576b-46d0-9e78-e6b7759b05b2-1 ENSRNOG00000033893.p1 type:internal len:2070 gc:universal 08c7959f-576b-46d0-9e78-e6b7759b05b2-1 ENSRNOG00000033893:6208-2	specific	334124	752	986	2.07398e-65	221.768	pfam00520	Ion_trans	 - 	cl37996
Q#45 - >08c7959f-576b-46d0-9e78-e6b7759b05b2-1 ENSRNOG00000033893.p1 type:internal len:2070 gc:universal 08c7959f-576b-46d0-9e78-e6b7759b05b2-1 ENSRNOG00000033893:6208-2	specific	334124	1561	1792	6.63104e-51	180.166	pfam00520	Ion_trans	 - 	cl37996
Q#45 - >08c7959f-576b-46d0-9e78-e6b7759b05b2-1 ENSRNOG00000033893.p1 type:internal len:2070 gc:universal 08c7959f-576b-46d0-9e78-e6b7759b05b2-1 ENSRNOG00000033893:6208-2	specific	334124	1267	1516	2.533e-42	155.513	pfam00520	Ion_trans	 - 	cl37996
Q#45 - >08c7959f-576b-46d0-9e78-e6b7759b05b2-1 ENSRNOG00000033893.p1 type:internal len:2070 gc:universal 08c7959f-576b-46d0-9e78-e6b7759b05b2-1 ENSRNOG00000033893:6208-2	specific	334124	62	393	1.43398e-41	153.202	pfam00520	Ion_trans	 - 	cl37996
Q#45 - >08c7959f-576b-46d0-9e78-e6b7759b05b2-1 ENSRNOG00000033893.p1 type:internal len:2070 gc:universal 08c7959f-576b-46d0-9e78-e6b7759b05b2-1 ENSRNOG00000033893:6208-2	superfamily	223039	1021	1182	1.31103e-05	50.5549	cl33723	PHA03307 superfamily	C	 - 
Q#45 - >08c7959f-576b-46d0-9e78-e6b7759b05b2-1 ENSRNOG00000033893.p1 type:internal len:2070 gc:universal 08c7959f-576b-46d0-9e78-e6b7759b05b2-1 ENSRNOG00000033893:6208-2	superfamily	223039	1830	2064	3.95366e-05	48.6289	cl33723	PHA03307 superfamily	C	 - 
Q#46 - >f3660fa1-914c-423f-bf17-f65ca1ea41c5-1 ENSRNOG00000033893.p1 type:internal len:2211 gc:universal f3660fa1-914c-423f-bf17-f65ca1ea41c5-1 ENSRNOG00000033893:6632-3	specific	334124	670	904	9.31855e-68	228.701	pfam00520	Ion_trans	 - 	cl37996
Q#46 - >f3660fa1-914c-423f-bf17-f65ca1ea41c5-1 ENSRNOG00000033893.p1 type:internal len:2211 gc:universal f3660fa1-914c-423f-bf17-f65ca1ea41c5-1 ENSRNOG00000033893:6632-3	specific	334124	1185	1457	2.66716e-56	195.959	pfam00520	Ion_trans	 - 	cl37996
Q#46 - >f3660fa1-914c-423f-bf17-f65ca1ea41c5-1 ENSRNOG00000033893.p1 type:internal len:2211 gc:universal f3660fa1-914c-423f-bf17-f65ca1ea41c5-1 ENSRNOG00000033893:6632-3	specific	334124	1502	1733	1.10343e-52	185.559	pfam00520	Ion_trans	 - 	cl37996
Q#46 - >f3660fa1-914c-423f-bf17-f65ca1ea41c5-1 ENSRNOG00000033893.p1 type:internal len:2211 gc:universal f3660fa1-914c-423f-bf17-f65ca1ea41c5-1 ENSRNOG00000033893:6632-3	specific	334124	65	311	2.62254e-23	100.815	pfam00520	Ion_trans	N	cl37996
Q#46 - >f3660fa1-914c-423f-bf17-f65ca1ea41c5-1 ENSRNOG00000033893.p1 type:internal len:2211 gc:universal f3660fa1-914c-423f-bf17-f65ca1ea41c5-1 ENSRNOG00000033893:6632-3	superfamily	223039	1759	2140	1.74921e-07	56.7181	cl33723	PHA03307 superfamily	C	 - 
Q#46 - >f3660fa1-914c-423f-bf17-f65ca1ea41c5-1 ENSRNOG00000033893.p1 type:internal len:2211 gc:universal f3660fa1-914c-423f-bf17-f65ca1ea41c5-1 ENSRNOG00000033893:6632-3	superfamily	223039	939	1100	5.29126e-05	48.6289	cl33723	PHA03307 superfamily	C	 - 
Q#47 - >f12b5ece-a96c-4fea-b2c1-6afe34c5d23a-1 ENSRNOG00000033893.p1 type:internal len:2263 gc:universal f12b5ece-a96c-4fea-b2c1-6afe34c5d23a-1 ENSRNOG00000033893:6788-3	specific	334124	752	986	3.25849e-67	227.161	pfam00520	Ion_trans	 - 	cl37996
Q#47 - >f12b5ece-a96c-4fea-b2c1-6afe34c5d23a-1 ENSRNOG00000033893.p1 type:internal len:2263 gc:universal f12b5ece-a96c-4fea-b2c1-6afe34c5d23a-1 ENSRNOG00000033893:6788-3	specific	334124	1554	1785	2.54456e-52	184.403	pfam00520	Ion_trans	 - 	cl37996
Q#47 - >f12b5ece-a96c-4fea-b2c1-6afe34c5d23a-1 ENSRNOG00000033893.p1 type:internal len:2263 gc:universal f12b5ece-a96c-4fea-b2c1-6afe34c5d23a-1 ENSRNOG00000033893:6788-3	specific	334124	1267	1509	2.11012e-44	161.677	pfam00520	Ion_trans	 - 	cl37996
Q#47 - >f12b5ece-a96c-4fea-b2c1-6afe34c5d23a-1 ENSRNOG00000033893.p1 type:internal len:2263 gc:universal f12b5ece-a96c-4fea-b2c1-6afe34c5d23a-1 ENSRNOG00000033893:6788-3	specific	334124	62	393	3.72619e-43	158.21	pfam00520	Ion_trans	 - 	cl37996
Q#47 - >f12b5ece-a96c-4fea-b2c1-6afe34c5d23a-1 ENSRNOG00000033893.p1 type:internal len:2263 gc:universal f12b5ece-a96c-4fea-b2c1-6afe34c5d23a-1 ENSRNOG00000033893:6788-3	superfamily	223039	1823	2192	1.34799e-07	57.1033	cl33723	PHA03307 superfamily	C	 - 
Q#47 - >f12b5ece-a96c-4fea-b2c1-6afe34c5d23a-1 ENSRNOG00000033893.p1 type:internal len:2263 gc:universal f12b5ece-a96c-4fea-b2c1-6afe34c5d23a-1 ENSRNOG00000033893:6788-3	superfamily	223039	1021	1182	4.14511e-05	49.0141	cl33723	PHA03307 superfamily	C	 - 
Q#48 - >f1936720-0e78-40e4-b37c-02cb5ae6a11b-1 ENSRNOG00000033893.p1 type:internal len:2207 gc:universal f1936720-0e78-40e4-b37c-02cb5ae6a11b-1 ENSRNOG00000033893:6620-3	specific	334124	666	900	1.23071e-67	228.316	pfam00520	Ion_trans	 - 	cl37996
Q#48 - >f1936720-0e78-40e4-b37c-02cb5ae6a11b-1 ENSRNOG00000033893.p1 type:internal len:2207 gc:universal f1936720-0e78-40e4-b37c-02cb5ae6a11b-1 ENSRNOG00000033893:6620-3	specific	334124	1181	1453	3.69584e-56	195.574	pfam00520	Ion_trans	 - 	cl37996
Q#48 - >f1936720-0e78-40e4-b37c-02cb5ae6a11b-1 ENSRNOG00000033893.p1 type:internal len:2207 gc:universal f1936720-0e78-40e4-b37c-02cb5ae6a11b-1 ENSRNOG00000033893:6620-3	specific	334124	1498	1729	1.41525e-52	185.174	pfam00520	Ion_trans	 - 	cl37996
Q#48 - >f1936720-0e78-40e4-b37c-02cb5ae6a11b-1 ENSRNOG00000033893.p1 type:internal len:2207 gc:universal f1936720-0e78-40e4-b37c-02cb5ae6a11b-1 ENSRNOG00000033893:6620-3	specific	334124	62	307	1.62569e-30	121.616	pfam00520	Ion_trans	 - 	cl37996
Q#48 - >f1936720-0e78-40e4-b37c-02cb5ae6a11b-1 ENSRNOG00000033893.p1 type:internal len:2207 gc:universal f1936720-0e78-40e4-b37c-02cb5ae6a11b-1 ENSRNOG00000033893:6620-3	superfamily	223039	1767	2136	1.17482e-07	57.1033	cl33723	PHA03307 superfamily	C	 - 
Q#48 - >f1936720-0e78-40e4-b37c-02cb5ae6a11b-1 ENSRNOG00000033893.p1 type:internal len:2207 gc:universal f1936720-0e78-40e4-b37c-02cb5ae6a11b-1 ENSRNOG00000033893:6620-3	superfamily	223039	935	1096	3.93236e-05	49.0141	cl33723	PHA03307 superfamily	C	 - 
Q#49 - >d9cd5bb0-cf7d-4583-98fa-ecd8a6b779bb ENSRNOG00000033893.p1 type:internal len:2235 gc:universal d9cd5bb0-cf7d-4583-98fa-ecd8a6b779bb ENSRNOG00000033893:6702-1	specific	334124	721	955	1.1548e-67	228.316	pfam00520	Ion_trans	 - 	cl37996
Q#49 - >d9cd5bb0-cf7d-4583-98fa-ecd8a6b779bb ENSRNOG00000033893.p1 type:internal len:2235 gc:universal d9cd5bb0-cf7d-4583-98fa-ecd8a6b779bb ENSRNOG00000033893:6702-1	specific	334124	1236	1508	3.43486e-56	195.574	pfam00520	Ion_trans	 - 	cl37996
Q#49 - >d9cd5bb0-cf7d-4583-98fa-ecd8a6b779bb ENSRNOG00000033893.p1 type:internal len:2235 gc:universal d9cd5bb0-cf7d-4583-98fa-ecd8a6b779bb ENSRNOG00000033893:6702-1	specific	334124	1553	1784	1.35399e-52	185.174	pfam00520	Ion_trans	 - 	cl37996
Q#49 - >d9cd5bb0-cf7d-4583-98fa-ecd8a6b779bb ENSRNOG00000033893.p1 type:internal len:2235 gc:universal d9cd5bb0-cf7d-4583-98fa-ecd8a6b779bb ENSRNOG00000033893:6702-1	specific	334124	62	200	3.14792e-27	111.986	pfam00520	Ion_trans	C	cl37996
Q#49 - >d9cd5bb0-cf7d-4583-98fa-ecd8a6b779bb ENSRNOG00000033893.p1 type:internal len:2235 gc:universal d9cd5bb0-cf7d-4583-98fa-ecd8a6b779bb ENSRNOG00000033893:6702-1	superfamily	223039	1810	2191	1.49585e-07	56.7181	cl33723	PHA03307 superfamily	C	 - 
Q#49 - >d9cd5bb0-cf7d-4583-98fa-ecd8a6b779bb ENSRNOG00000033893.p1 type:internal len:2235 gc:universal d9cd5bb0-cf7d-4583-98fa-ecd8a6b779bb ENSRNOG00000033893:6702-1	superfamily	223039	990	1151	4.96322e-05	48.6289	cl33723	PHA03307 superfamily	C	 - 
Q#50 - >227dbc21-0436-4edc-b78c-c83bd9e06970 ENSRNOG00000033893.p1 type:internal len:2141 gc:universal 227dbc21-0436-4edc-b78c-c83bd9e06970 ENSRNOG00000033893:6422-3	specific	334124	1115	1387	2.05151e-55	193.263	pfam00520	Ion_trans	 - 	cl37996
Q#50 - >227dbc21-0436-4edc-b78c-c83bd9e06970 ENSRNOG00000033893.p1 type:internal len:2141 gc:universal 227dbc21-0436-4edc-b78c-c83bd9e06970 ENSRNOG00000033893:6422-3	specific	334124	1432	1663	4.57378e-52	183.633	pfam00520	Ion_trans	 - 	cl37996
Q#50 - >227dbc21-0436-4edc-b78c-c83bd9e06970 ENSRNOG00000033893.p1 type:internal len:2141 gc:universal 227dbc21-0436-4edc-b78c-c83bd9e06970 ENSRNOG00000033893:6422-3	specific	334124	752	929	5.87868e-48	171.692	pfam00520	Ion_trans	C	cl37996
Q#50 - >227dbc21-0436-4edc-b78c-c83bd9e06970 ENSRNOG00000033893.p1 type:internal len:2141 gc:universal 227dbc21-0436-4edc-b78c-c83bd9e06970 ENSRNOG00000033893:6422-3	specific	334124	62	393	7.43931e-43	157.054	pfam00520	Ion_trans	 - 	cl37996
Q#50 - >227dbc21-0436-4edc-b78c-c83bd9e06970 ENSRNOG00000033893.p1 type:internal len:2141 gc:universal 227dbc21-0436-4edc-b78c-c83bd9e06970 ENSRNOG00000033893:6422-3	superfamily	223039	1701	2070	9.27612e-08	57.4885	cl33723	PHA03307 superfamily	C	 - 
Q#51 - >e749a50f-9457-4a10-8c0c-b12faa4204c8-1 ENSRNOG00000033893.p1 type:internal len:2156 gc:universal e749a50f-9457-4a10-8c0c-b12faa4204c8-1 ENSRNOG00000033893:6466-2	specific	334124	752	986	3.75135e-67	226.775	pfam00520	Ion_trans	 - 	cl37996
Q#51 - >e749a50f-9457-4a10-8c0c-b12faa4204c8-1 ENSRNOG00000033893.p1 type:internal len:2156 gc:universal e749a50f-9457-4a10-8c0c-b12faa4204c8-1 ENSRNOG00000033893:6466-2	specific	334124	1509	1740	2.81765e-52	184.403	pfam00520	Ion_trans	 - 	cl37996
Q#51 - >e749a50f-9457-4a10-8c0c-b12faa4204c8-1 ENSRNOG00000033893.p1 type:internal len:2156 gc:universal e749a50f-9457-4a10-8c0c-b12faa4204c8-1 ENSRNOG00000033893:6466-2	specific	334124	1213	1464	6.76615e-49	174.388	pfam00520	Ion_trans	 - 	cl37996
Q#51 - >e749a50f-9457-4a10-8c0c-b12faa4204c8-1 ENSRNOG00000033893.p1 type:internal len:2156 gc:universal e749a50f-9457-4a10-8c0c-b12faa4204c8-1 ENSRNOG00000033893:6466-2	specific	334124	62	393	4.45556e-43	157.825	pfam00520	Ion_trans	 - 	cl37996
Q#51 - >e749a50f-9457-4a10-8c0c-b12faa4204c8-1 ENSRNOG00000033893.p1 type:internal len:2156 gc:universal e749a50f-9457-4a10-8c0c-b12faa4204c8-1 ENSRNOG00000033893:6466-2	superfamily	223039	1778	2147	8.23893e-08	57.8737	cl33723	PHA03307 superfamily	C	 - 
Q#51 - >e749a50f-9457-4a10-8c0c-b12faa4204c8-1 ENSRNOG00000033893.p1 type:internal len:2156 gc:universal e749a50f-9457-4a10-8c0c-b12faa4204c8-1 ENSRNOG00000033893:6466-2	superfamily	223039	1021	1182	3.34947e-05	49.0141	cl33723	PHA03307 superfamily	C	 - 
Q#52 - >336f72b8-86a6-4922-abed-995a42e9bb53 ENSRNOG00000033893.p1 type:internal len:2114 gc:universal 336f72b8-86a6-4922-abed-995a42e9bb53 ENSRNOG00000033893:6341-3	specific	334124	752	986	1.31418e-66	225.235	pfam00520	Ion_trans	 - 	cl37996
Q#52 - >336f72b8-86a6-4922-abed-995a42e9bb53 ENSRNOG00000033893.p1 type:internal len:2114 gc:universal 336f72b8-86a6-4922-abed-995a42e9bb53 ENSRNOG00000033893:6341-3	specific	334124	1267	1539	3.68083e-55	192.493	pfam00520	Ion_trans	 - 	cl37996
Q#52 - >336f72b8-86a6-4922-abed-995a42e9bb53 ENSRNOG00000033893.p1 type:internal len:2114 gc:universal 336f72b8-86a6-4922-abed-995a42e9bb53 ENSRNOG00000033893:6341-3	specific	334124	62	393	1.25842e-42	156.284	pfam00520	Ion_trans	 - 	cl37996
Q#52 - >336f72b8-86a6-4922-abed-995a42e9bb53 ENSRNOG00000033893.p1 type:internal len:2114 gc:universal 336f72b8-86a6-4922-abed-995a42e9bb53 ENSRNOG00000033893:6341-3	specific	334124	1584	1740	1.61212e-36	138.95	pfam00520	Ion_trans	C	cl37996
Q#52 - >336f72b8-86a6-4922-abed-995a42e9bb53 ENSRNOG00000033893.p1 type:internal len:2114 gc:universal 336f72b8-86a6-4922-abed-995a42e9bb53 ENSRNOG00000033893:6341-3	superfamily	223039	1744	2043	1.43867e-06	53.6365	cl33723	PHA03307 superfamily	C	 - 
Q#52 - >336f72b8-86a6-4922-abed-995a42e9bb53 ENSRNOG00000033893.p1 type:internal len:2114 gc:universal 336f72b8-86a6-4922-abed-995a42e9bb53 ENSRNOG00000033893:6341-3	superfamily	223039	1021	1182	3.30552e-05	49.0141	cl33723	PHA03307 superfamily	C	 - 
Q#53 - >1f6382fd-a4c4-436b-a633-caf21c4e0d4f-1 ENSRNOG00000033893.p1 type:3prime partial len:2075 gc:universal 1f6382fd-a4c4-436b-a633-caf21c4e0d4f-1 ENSRNOG00000033893:6224-3	specific	334124	534	768	5.36698e-68	229.472	pfam00520	Ion_trans	 - 	cl37996
Q#53 - >1f6382fd-a4c4-436b-a633-caf21c4e0d4f-1 ENSRNOG00000033893.p1 type:3prime partial len:2075 gc:universal 1f6382fd-a4c4-436b-a633-caf21c4e0d4f-1 ENSRNOG00000033893:6224-3	specific	334124	1049	1321	1.6126e-56	196.345	pfam00520	Ion_trans	 - 	cl37996
Q#53 - >1f6382fd-a4c4-436b-a633-caf21c4e0d4f-1 ENSRNOG00000033893.p1 type:3prime partial len:2075 gc:universal 1f6382fd-a4c4-436b-a633-caf21c4e0d4f-1 ENSRNOG00000033893:6224-3	specific	334124	1366	1597	7.07006e-53	185.944	pfam00520	Ion_trans	 - 	cl37996
Q#53 - >1f6382fd-a4c4-436b-a633-caf21c4e0d4f-1 ENSRNOG00000033893.p1 type:3prime partial len:2075 gc:universal 1f6382fd-a4c4-436b-a633-caf21c4e0d4f-1 ENSRNOG00000033893:6224-3	specific	334124	86	175	2.39552e-20	91.9556	pfam00520	Ion_trans	N	cl37996
Q#53 - >1f6382fd-a4c4-436b-a633-caf21c4e0d4f-1 ENSRNOG00000033893.p1 type:3prime partial len:2075 gc:universal 1f6382fd-a4c4-436b-a633-caf21c4e0d4f-1 ENSRNOG00000033893:6224-3	superfamily	223039	1623	2004	1.49746e-07	56.7181	cl33723	PHA03307 superfamily	C	 - 
Q#53 - >1f6382fd-a4c4-436b-a633-caf21c4e0d4f-1 ENSRNOG00000033893.p1 type:3prime partial len:2075 gc:universal 1f6382fd-a4c4-436b-a633-caf21c4e0d4f-1 ENSRNOG00000033893:6224-3	superfamily	223039	803	964	5.06143e-05	48.6289	cl33723	PHA03307 superfamily	C	 - 
Q#54 - >c992bbfb-26a1-44c7-8982-e4d661e76e29 ENSRNOG00000033893.p1 type:internal len:2152 gc:universal c992bbfb-26a1-44c7-8982-e4d661e76e29 ENSRNOG00000033893:6455-3	specific	334124	752	986	1.07919e-65	222.923	pfam00520	Ion_trans	 - 	cl37996
Q#54 - >c992bbfb-26a1-44c7-8982-e4d661e76e29 ENSRNOG00000033893.p1 type:internal len:2152 gc:universal c992bbfb-26a1-44c7-8982-e4d661e76e29 ENSRNOG00000033893:6455-3	specific	334124	1126	1398	2.93095e-54	189.796	pfam00520	Ion_trans	 - 	cl37996
Q#54 - >c992bbfb-26a1-44c7-8982-e4d661e76e29 ENSRNOG00000033893.p1 type:internal len:2152 gc:universal c992bbfb-26a1-44c7-8982-e4d661e76e29 ENSRNOG00000033893:6455-3	specific	334124	1443	1674	3.84036e-51	180.937	pfam00520	Ion_trans	 - 	cl37996
Q#54 - >c992bbfb-26a1-44c7-8982-e4d661e76e29 ENSRNOG00000033893.p1 type:internal len:2152 gc:universal c992bbfb-26a1-44c7-8982-e4d661e76e29 ENSRNOG00000033893:6455-3	specific	334124	62	393	7.54946e-42	154.358	pfam00520	Ion_trans	 - 	cl37996
Q#54 - >c992bbfb-26a1-44c7-8982-e4d661e76e29 ENSRNOG00000033893.p1 type:internal len:2152 gc:universal c992bbfb-26a1-44c7-8982-e4d661e76e29 ENSRNOG00000033893:6455-3	superfamily	223039	1712	2081	2.06404e-08	59.7997	cl33723	PHA03307 superfamily	C	 - 
Q#55 - >a12edf49-04d8-45a7-af5e-eb2c69ed1eb5 ENSRNOG00000033893.p1 type:internal len:2019 gc:universal a12edf49-04d8-45a7-af5e-eb2c69ed1eb5 ENSRNOG00000033893:6056-3	specific	334124	752	986	5.12805e-69	232.168	pfam00520	Ion_trans	 - 	cl37996
Q#55 - >a12edf49-04d8-45a7-af5e-eb2c69ed1eb5 ENSRNOG00000033893.p1 type:internal len:2019 gc:universal a12edf49-04d8-45a7-af5e-eb2c69ed1eb5 ENSRNOG00000033893:6056-3	specific	334124	1310	1541	1.25602e-53	187.87	pfam00520	Ion_trans	 - 	cl37996
Q#55 - >a12edf49-04d8-45a7-af5e-eb2c69ed1eb5 ENSRNOG00000033893.p1 type:internal len:2019 gc:universal a12edf49-04d8-45a7-af5e-eb2c69ed1eb5 ENSRNOG00000033893:6056-3	specific	334124	62	393	1.10795e-44	162.447	pfam00520	Ion_trans	 - 	cl37996
Q#55 - >a12edf49-04d8-45a7-af5e-eb2c69ed1eb5 ENSRNOG00000033893.p1 type:internal len:2019 gc:universal a12edf49-04d8-45a7-af5e-eb2c69ed1eb5 ENSRNOG00000033893:6056-3	specific	334124	1226	1265	8.6211e-08	54.9764	pfam00520	Ion_trans	N	cl37996
Q#55 - >a12edf49-04d8-45a7-af5e-eb2c69ed1eb5 ENSRNOG00000033893.p1 type:internal len:2019 gc:universal a12edf49-04d8-45a7-af5e-eb2c69ed1eb5 ENSRNOG00000033893:6056-3	superfamily	223039	1567	1948	3.37314e-07	55.5625	cl33723	PHA03307 superfamily	C	 - 
Q#55 - >a12edf49-04d8-45a7-af5e-eb2c69ed1eb5 ENSRNOG00000033893.p1 type:internal len:2019 gc:universal a12edf49-04d8-45a7-af5e-eb2c69ed1eb5 ENSRNOG00000033893:6056-3	superfamily	223039	1021	1182	8.07405e-05	47.8585	cl33723	PHA03307 superfamily	C	 - 
Q#56 - >f0bbc9ef-da0c-475a-b561-2054e021c933 ENSRNOG00000033893.p1 type:internal len:2064 gc:universal f0bbc9ef-da0c-475a-b561-2054e021c933 ENSRNOG00000033893:6191-3	specific	334124	752	986	7.74889e-67	226.005	pfam00520	Ion_trans	 - 	cl37996
Q#56 - >f0bbc9ef-da0c-475a-b561-2054e021c933 ENSRNOG00000033893.p1 type:internal len:2064 gc:universal f0bbc9ef-da0c-475a-b561-2054e021c933 ENSRNOG00000033893:6191-3	specific	334124	1267	1539	2.25668e-55	192.878	pfam00520	Ion_trans	 - 	cl37996
Q#56 - >f0bbc9ef-da0c-475a-b561-2054e021c933 ENSRNOG00000033893.p1 type:internal len:2064 gc:universal f0bbc9ef-da0c-475a-b561-2054e021c933 ENSRNOG00000033893:6191-3	specific	334124	62	393	7.64755e-43	157.054	pfam00520	Ion_trans	 - 	cl37996
Q#56 - >f0bbc9ef-da0c-475a-b561-2054e021c933 ENSRNOG00000033893.p1 type:internal len:2064 gc:universal f0bbc9ef-da0c-475a-b561-2054e021c933 ENSRNOG00000033893:6191-3	specific	334124	1584	1693	3.17773e-27	111.986	pfam00520	Ion_trans	C	cl37996
Q#56 - >f0bbc9ef-da0c-475a-b561-2054e021c933 ENSRNOG00000033893.p1 type:internal len:2064 gc:universal f0bbc9ef-da0c-475a-b561-2054e021c933 ENSRNOG00000033893:6191-3	superfamily	223039	1694	1993	1.56298e-06	53.2513	cl33723	PHA03307 superfamily	C	 - 
Q#56 - >f0bbc9ef-da0c-475a-b561-2054e021c933 ENSRNOG00000033893.p1 type:internal len:2064 gc:universal f0bbc9ef-da0c-475a-b561-2054e021c933 ENSRNOG00000033893:6191-3	superfamily	223039	1021	1182	3.53214e-05	49.0141	cl33723	PHA03307 superfamily	C	 - 
Q#57 - >0db8d5a7-01cd-4a16-a278-be5c88287cbd ENSRNOG00000033893.p1 type:3prime partial len:2158 gc:universal 0db8d5a7-01cd-4a16-a278-be5c88287cbd ENSRNOG00000033893:6472-2	specific	334124	639	873	1.09713e-66	225.62	pfam00520	Ion_trans	 - 	cl37996
Q#57 - >0db8d5a7-01cd-4a16-a278-be5c88287cbd ENSRNOG00000033893.p1 type:3prime partial len:2158 gc:universal 0db8d5a7-01cd-4a16-a278-be5c88287cbd ENSRNOG00000033893:6472-2	specific	334124	1154	1426	3.10333e-55	192.878	pfam00520	Ion_trans	 - 	cl37996
Q#57 - >0db8d5a7-01cd-4a16-a278-be5c88287cbd ENSRNOG00000033893.p1 type:3prime partial len:2158 gc:universal 0db8d5a7-01cd-4a16-a278-be5c88287cbd ENSRNOG00000033893:6472-2	specific	334124	1471	1702	6.59202e-52	183.248	pfam00520	Ion_trans	 - 	cl37996
Q#57 - >0db8d5a7-01cd-4a16-a278-be5c88287cbd ENSRNOG00000033893.p1 type:3prime partial len:2158 gc:universal 0db8d5a7-01cd-4a16-a278-be5c88287cbd ENSRNOG00000033893:6472-2	specific	334124	1	280	8.09696e-35	133.942	pfam00520	Ion_trans	N	cl37996
Q#57 - >0db8d5a7-01cd-4a16-a278-be5c88287cbd ENSRNOG00000033893.p1 type:3prime partial len:2158 gc:universal 0db8d5a7-01cd-4a16-a278-be5c88287cbd ENSRNOG00000033893:6472-2	superfamily	223039	1740	2109	7.3917e-08	57.8737	cl33723	PHA03307 superfamily	C	 - 
Q#57 - >0db8d5a7-01cd-4a16-a278-be5c88287cbd ENSRNOG00000033893.p1 type:3prime partial len:2158 gc:universal 0db8d5a7-01cd-4a16-a278-be5c88287cbd ENSRNOG00000033893:6472-2	superfamily	223039	908	1069	3.00507e-05	49.3993	cl33723	PHA03307 superfamily	C	 - 
Q#58 - >99927b3d-01d0-4914-9ce5-e93a9bf6b50f ENSRNOG00000033893.p1 type:internal len:2148 gc:universal 99927b3d-01d0-4914-9ce5-e93a9bf6b50f ENSRNOG00000033893:6443-3	specific	334124	752	986	3.09106e-68	229.857	pfam00520	Ion_trans	 - 	cl37996
Q#58 - >99927b3d-01d0-4914-9ce5-e93a9bf6b50f ENSRNOG00000033893.p1 type:internal len:2148 gc:universal 99927b3d-01d0-4914-9ce5-e93a9bf6b50f ENSRNOG00000033893:6443-3	specific	334124	62	393	4.83925e-44	160.521	pfam00520	Ion_trans	 - 	cl37996
Q#58 - >99927b3d-01d0-4914-9ce5-e93a9bf6b50f ENSRNOG00000033893.p1 type:internal len:2148 gc:universal 99927b3d-01d0-4914-9ce5-e93a9bf6b50f ENSRNOG00000033893:6443-3	specific	334124	1459	1670	9.22806e-43	156.669	pfam00520	Ion_trans	 - 	cl37996
Q#58 - >99927b3d-01d0-4914-9ce5-e93a9bf6b50f ENSRNOG00000033893.p1 type:internal len:2148 gc:universal 99927b3d-01d0-4914-9ce5-e93a9bf6b50f ENSRNOG00000033893:6443-3	specific	334124	1267	1468	1.92054e-33	130.09	pfam00520	Ion_trans	C	cl37996
Q#58 - >99927b3d-01d0-4914-9ce5-e93a9bf6b50f ENSRNOG00000033893.p1 type:internal len:2148 gc:universal 99927b3d-01d0-4914-9ce5-e93a9bf6b50f ENSRNOG00000033893:6443-3	superfamily	223039	1696	2077	2.83174e-07	55.9477	cl33723	PHA03307 superfamily	C	 - 
Q#58 - >99927b3d-01d0-4914-9ce5-e93a9bf6b50f ENSRNOG00000033893.p1 type:internal len:2148 gc:universal 99927b3d-01d0-4914-9ce5-e93a9bf6b50f ENSRNOG00000033893:6443-3	superfamily	223039	1021	1182	7.36423e-05	47.8585	cl33723	PHA03307 superfamily	C	 - 
Q#59 - >0db8d5a7-01cd-4a16-a278-be5c88287cbd-1 ENSRNOG00000033893.p1 type:3prime partial len:2180 gc:universal 0db8d5a7-01cd-4a16-a278-be5c88287cbd-1 ENSRNOG00000033893:6539-3	specific	334124	639	873	7.75915e-67	226.005	pfam00520	Ion_trans	 - 	cl37996
Q#59 - >0db8d5a7-01cd-4a16-a278-be5c88287cbd-1 ENSRNOG00000033893.p1 type:3prime partial len:2180 gc:universal 0db8d5a7-01cd-4a16-a278-be5c88287cbd-1 ENSRNOG00000033893:6539-3	specific	334124	1154	1426	2.21675e-55	193.263	pfam00520	Ion_trans	 - 	cl37996
Q#59 - >0db8d5a7-01cd-4a16-a278-be5c88287cbd-1 ENSRNOG00000033893.p1 type:3prime partial len:2180 gc:universal 0db8d5a7-01cd-4a16-a278-be5c88287cbd-1 ENSRNOG00000033893:6539-3	specific	334124	1471	1702	4.75504e-52	183.633	pfam00520	Ion_trans	 - 	cl37996
Q#59 - >0db8d5a7-01cd-4a16-a278-be5c88287cbd-1 ENSRNOG00000033893.p1 type:3prime partial len:2180 gc:universal 0db8d5a7-01cd-4a16-a278-be5c88287cbd-1 ENSRNOG00000033893:6539-3	specific	334124	1	280	5.73632e-35	134.328	pfam00520	Ion_trans	N	cl37996
Q#59 - >0db8d5a7-01cd-4a16-a278-be5c88287cbd-1 ENSRNOG00000033893.p1 type:3prime partial len:2180 gc:universal 0db8d5a7-01cd-4a16-a278-be5c88287cbd-1 ENSRNOG00000033893:6539-3	superfamily	223039	1740	2109	7.6677e-08	57.8737	cl33723	PHA03307 superfamily	C	 - 
Q#59 - >0db8d5a7-01cd-4a16-a278-be5c88287cbd-1 ENSRNOG00000033893.p1 type:3prime partial len:2180 gc:universal 0db8d5a7-01cd-4a16-a278-be5c88287cbd-1 ENSRNOG00000033893:6539-3	superfamily	223039	908	1069	3.16947e-05	49.0141	cl33723	PHA03307 superfamily	C	 - 
Q#60 - >ea59cc2f-c815-42f5-afc3-70e504335644 ENSRNOG00000033893.p1 type:internal len:2054 gc:universal ea59cc2f-c815-42f5-afc3-70e504335644 ENSRNOG00000033893:6161-3	specific	334124	752	986	2.02502e-66	224.849	pfam00520	Ion_trans	 - 	cl37996
Q#60 - >ea59cc2f-c815-42f5-afc3-70e504335644 ENSRNOG00000033893.p1 type:internal len:2054 gc:universal ea59cc2f-c815-42f5-afc3-70e504335644 ENSRNOG00000033893:6161-3	specific	334124	1345	1576	9.27864e-52	182.477	pfam00520	Ion_trans	 - 	cl37996
Q#60 - >ea59cc2f-c815-42f5-afc3-70e504335644 ENSRNOG00000033893.p1 type:internal len:2054 gc:universal ea59cc2f-c815-42f5-afc3-70e504335644 ENSRNOG00000033893:6161-3	specific	334124	62	393	1.88134e-42	155.899	pfam00520	Ion_trans	 - 	cl37996
Q#60 - >ea59cc2f-c815-42f5-afc3-70e504335644 ENSRNOG00000033893.p1 type:internal len:2054 gc:universal ea59cc2f-c815-42f5-afc3-70e504335644 ENSRNOG00000033893:6161-3	specific	334124	1082	1300	2.72165e-38	143.957	pfam00520	Ion_trans	N	cl37996
Q#60 - >ea59cc2f-c815-42f5-afc3-70e504335644 ENSRNOG00000033893.p1 type:internal len:2054 gc:universal ea59cc2f-c815-42f5-afc3-70e504335644 ENSRNOG00000033893:6161-3	superfamily	223039	1614	1983	2.93451e-08	59.0293	cl33723	PHA03307 superfamily	C	 - 
Q#61 - >8805fdb3-8789-46d1-9c27-e433d15b129a ENSRNOG00000033893.p1 type:internal len:2195 gc:universal 8805fdb3-8789-46d1-9c27-e433d15b129a ENSRNOG00000033893:6584-3	specific	334124	752	986	9.2457e-68	228.701	pfam00520	Ion_trans	 - 	cl37996
Q#61 - >8805fdb3-8789-46d1-9c27-e433d15b129a ENSRNOG00000033893.p1 type:internal len:2195 gc:universal 8805fdb3-8789-46d1-9c27-e433d15b129a ENSRNOG00000033893:6584-3	specific	334124	1486	1717	1.07387e-52	185.559	pfam00520	Ion_trans	 - 	cl37996
Q#61 - >8805fdb3-8789-46d1-9c27-e433d15b129a ENSRNOG00000033893.p1 type:internal len:2195 gc:universal 8805fdb3-8789-46d1-9c27-e433d15b129a ENSRNOG00000033893:6584-3	specific	334124	62	393	1.24933e-43	159.365	pfam00520	Ion_trans	 - 	cl37996
Q#61 - >8805fdb3-8789-46d1-9c27-e433d15b129a ENSRNOG00000033893.p1 type:internal len:2195 gc:universal 8805fdb3-8789-46d1-9c27-e433d15b129a ENSRNOG00000033893:6584-3	specific	334124	1223	1441	2.61253e-39	147.039	pfam00520	Ion_trans	N	cl37996
Q#61 - >8805fdb3-8789-46d1-9c27-e433d15b129a ENSRNOG00000033893.p1 type:internal len:2195 gc:universal 8805fdb3-8789-46d1-9c27-e433d15b129a ENSRNOG00000033893:6584-3	superfamily	223039	1743	2124	1.35892e-07	57.1033	cl33723	PHA03307 superfamily	C	 - 
Q#61 - >8805fdb3-8789-46d1-9c27-e433d15b129a ENSRNOG00000033893.p1 type:internal len:2195 gc:universal 8805fdb3-8789-46d1-9c27-e433d15b129a ENSRNOG00000033893:6584-3	superfamily	223039	1021	1182	4.66538e-05	48.6289	cl33723	PHA03307 superfamily	C	 - 
Q#62 - >a2722872-8bae-45ba-a307-41d23177e055 ENSRNOG00000033893.p1 type:internal len:2083 gc:universal a2722872-8bae-45ba-a307-41d23177e055 ENSRNOG00000033893:6248-3	specific	334124	542	776	7.27099e-68	229.087	pfam00520	Ion_trans	 - 	cl37996
Q#62 - >a2722872-8bae-45ba-a307-41d23177e055 ENSRNOG00000033893.p1 type:internal len:2083 gc:universal a2722872-8bae-45ba-a307-41d23177e055 ENSRNOG00000033893:6248-3	specific	334124	1057	1329	2.06127e-56	195.959	pfam00520	Ion_trans	 - 	cl37996
Q#62 - >a2722872-8bae-45ba-a307-41d23177e055 ENSRNOG00000033893.p1 type:internal len:2083 gc:universal a2722872-8bae-45ba-a307-41d23177e055 ENSRNOG00000033893:6248-3	specific	334124	1374	1605	9.21239e-53	185.559	pfam00520	Ion_trans	 - 	cl37996
Q#62 - >a2722872-8bae-45ba-a307-41d23177e055 ENSRNOG00000033893.p1 type:internal len:2083 gc:universal a2722872-8bae-45ba-a307-41d23177e055 ENSRNOG00000033893:6248-3	specific	334124	94	183	2.52286e-20	91.9556	pfam00520	Ion_trans	N	cl37996
Q#62 - >a2722872-8bae-45ba-a307-41d23177e055 ENSRNOG00000033893.p1 type:internal len:2083 gc:universal a2722872-8bae-45ba-a307-41d23177e055 ENSRNOG00000033893:6248-3	superfamily	223039	1631	2012	1.29225e-07	57.1033	cl33723	PHA03307 superfamily	C	 - 
Q#62 - >a2722872-8bae-45ba-a307-41d23177e055 ENSRNOG00000033893.p1 type:internal len:2083 gc:universal a2722872-8bae-45ba-a307-41d23177e055 ENSRNOG00000033893:6248-3	superfamily	223039	811	972	4.331e-05	48.6289	cl33723	PHA03307 superfamily	C	 - 
Q#63 - >ENSRNOT00000043626-3 ENSRNOG00000033893.p1 type:internal len:2251 gc:universal ENSRNOT00000043626-3 ENSRNOG00000033893:6752-3	specific	334124	710	944	1.91596e-66	224.849	pfam00520	Ion_trans	 - 	cl37996
Q#63 - >ENSRNOT00000043626-3 ENSRNOG00000033893.p1 type:internal len:2251 gc:universal ENSRNOT00000043626-3 ENSRNOG00000033893:6752-3	specific	334124	1225	1497	5.01482e-55	192.107	pfam00520	Ion_trans	 - 	cl37996
Q#63 - >ENSRNOT00000043626-3 ENSRNOG00000033893.p1 type:internal len:2251 gc:universal ENSRNOT00000043626-3 ENSRNOG00000033893:6752-3	specific	334124	1542	1773	9.39545e-52	182.863	pfam00520	Ion_trans	 - 	cl37996
Q#63 - >ENSRNOT00000043626-3 ENSRNOG00000033893.p1 type:internal len:2251 gc:universal ENSRNOT00000043626-3 ENSRNOG00000033893:6752-3	specific	334124	20	351	1.78115e-42	156.284	pfam00520	Ion_trans	 - 	cl37996
Q#63 - >ENSRNOT00000043626-3 ENSRNOG00000033893.p1 type:internal len:2251 gc:universal ENSRNOT00000043626-3 ENSRNOG00000033893:6752-3	superfamily	223039	1811	2180	5.72171e-08	58.2589	cl33723	PHA03307 superfamily	C	 - 
Q#63 - >ENSRNOT00000043626-3 ENSRNOG00000033893.p1 type:internal len:2251 gc:universal ENSRNOT00000043626-3 ENSRNOG00000033893:6752-3	superfamily	223039	979	1140	2.77381e-05	49.3993	cl33723	PHA03307 superfamily	C	 - 
Q#64 - >12401056-6209-4b29-8f31-73849e90fc57 ENSRNOG00000033893.p1 type:internal len:2169 gc:universal 12401056-6209-4b29-8f31-73849e90fc57 ENSRNOG00000033893:6505-2	specific	334124	752	986	4.82463e-68	229.472	pfam00520	Ion_trans	 - 	cl37996
Q#64 - >12401056-6209-4b29-8f31-73849e90fc57 ENSRNOG00000033893.p1 type:internal len:2169 gc:universal 12401056-6209-4b29-8f31-73849e90fc57 ENSRNOG00000033893:6505-2	specific	334124	1458	1689	6.48115e-53	185.944	pfam00520	Ion_trans	 - 	cl37996
Q#64 - >12401056-6209-4b29-8f31-73849e90fc57 ENSRNOG00000033893.p1 type:internal len:2169 gc:universal 12401056-6209-4b29-8f31-73849e90fc57 ENSRNOG00000033893:6505-2	specific	334124	62	393	8.1497e-44	159.751	pfam00520	Ion_trans	 - 	cl37996
Q#64 - >12401056-6209-4b29-8f31-73849e90fc57 ENSRNOG00000033893.p1 type:internal len:2169 gc:universal 12401056-6209-4b29-8f31-73849e90fc57 ENSRNOG00000033893:6505-2	specific	334124	1247	1413	2.33326e-35	135.483	pfam00520	Ion_trans	N	cl37996
Q#64 - >12401056-6209-4b29-8f31-73849e90fc57 ENSRNOG00000033893.p1 type:internal len:2169 gc:universal 12401056-6209-4b29-8f31-73849e90fc57 ENSRNOG00000033893:6505-2	superfamily	223039	1715	2096	1.80092e-07	56.7181	cl33723	PHA03307 superfamily	C	 - 
Q#64 - >12401056-6209-4b29-8f31-73849e90fc57 ENSRNOG00000033893.p1 type:internal len:2169 gc:universal 12401056-6209-4b29-8f31-73849e90fc57 ENSRNOG00000033893:6505-2	superfamily	223039	1021	1182	5.31388e-05	48.6289	cl33723	PHA03307 superfamily	C	 - 
Q#65 - >813dddaf-e817-4cbc-b24d-28233b9de790 ENSRNOG00000033893.p1 type:internal len:2001 gc:universal 813dddaf-e817-4cbc-b24d-28233b9de790 ENSRNOG00000033893:6002-3	specific	334124	752	986	5.07829e-69	232.168	pfam00520	Ion_trans	 - 	cl37996
Q#65 - >813dddaf-e817-4cbc-b24d-28233b9de790 ENSRNOG00000033893.p1 type:internal len:2001 gc:universal 813dddaf-e817-4cbc-b24d-28233b9de790 ENSRNOG00000033893:6002-3	specific	334124	62	393	1.1078e-44	162.447	pfam00520	Ion_trans	 - 	cl37996
Q#65 - >813dddaf-e817-4cbc-b24d-28233b9de790 ENSRNOG00000033893.p1 type:internal len:2001 gc:universal 813dddaf-e817-4cbc-b24d-28233b9de790 ENSRNOG00000033893:6002-3	specific	334124	1267	1523	9.865e-42	153.973	pfam00520	Ion_trans	 - 	cl37996
Q#65 - >813dddaf-e817-4cbc-b24d-28233b9de790 ENSRNOG00000033893.p1 type:internal len:2001 gc:universal 813dddaf-e817-4cbc-b24d-28233b9de790 ENSRNOG00000033893:6002-3	superfamily	223039	1549	1930	6.44449e-07	54.7921	cl33723	PHA03307 superfamily	C	 - 
Q#65 - >813dddaf-e817-4cbc-b24d-28233b9de790 ENSRNOG00000033893.p1 type:internal len:2001 gc:universal 813dddaf-e817-4cbc-b24d-28233b9de790 ENSRNOG00000033893:6002-3	superfamily	223039	1021	1182	0.000137095	47.0881	cl33723	PHA03307 superfamily	C	 - 
Q#66 - >1695796b-50d5-4e93-86e6-054fb33b75e3 ENSRNOG00000033893.p1 type:internal len:2085 gc:universal 1695796b-50d5-4e93-86e6-054fb33b75e3 ENSRNOG00000033893:6254-3	specific	334124	1376	1607	1.30079e-53	187.87	pfam00520	Ion_trans	 - 	cl37996
Q#66 - >1695796b-50d5-4e93-86e6-054fb33b75e3 ENSRNOG00000033893.p1 type:internal len:2085 gc:universal 1695796b-50d5-4e93-86e6-054fb33b75e3 ENSRNOG00000033893:6254-3	specific	334124	62	393	1.13647e-44	162.447	pfam00520	Ion_trans	 - 	cl37996
Q#66 - >1695796b-50d5-4e93-86e6-054fb33b75e3 ENSRNOG00000033893.p1 type:internal len:2085 gc:universal 1695796b-50d5-4e93-86e6-054fb33b75e3 ENSRNOG00000033893:6254-3	specific	334124	752	924	6.42005e-40	148.58	pfam00520	Ion_trans	 - 	cl37996
Q#66 - >1695796b-50d5-4e93-86e6-054fb33b75e3 ENSRNOG00000033893.p1 type:internal len:2085 gc:universal 1695796b-50d5-4e93-86e6-054fb33b75e3 ENSRNOG00000033893:6254-3	specific	334124	1197	1331	9.9211e-15	75.7772	pfam00520	Ion_trans	N	cl37996
Q#66 - >1695796b-50d5-4e93-86e6-054fb33b75e3 ENSRNOG00000033893.p1 type:internal len:2085 gc:universal 1695796b-50d5-4e93-86e6-054fb33b75e3 ENSRNOG00000033893:6254-3	superfamily	223039	1633	2014	3.08191e-07	55.5625	cl33723	PHA03307 superfamily	C	 - 
Q#66 - >1695796b-50d5-4e93-86e6-054fb33b75e3 ENSRNOG00000033893.p1 type:internal len:2085 gc:universal 1695796b-50d5-4e93-86e6-054fb33b75e3 ENSRNOG00000033893:6254-3	superfamily	223039	959	1120	7.43419e-05	47.8585	cl33723	PHA03307 superfamily	C	 - 
Q#67 - >58e3aec7-af36-48b7-821e-c4684c571170 ENSRNOG00000033893.p1 type:3prime partial len:2148 gc:universal 58e3aec7-af36-48b7-821e-c4684c571170 ENSRNOG00000033893:6443-3	specific	334124	607	841	2.51446e-67	227.546	pfam00520	Ion_trans	 - 	cl37996
Q#67 - >58e3aec7-af36-48b7-821e-c4684c571170 ENSRNOG00000033893.p1 type:3prime partial len:2148 gc:universal 58e3aec7-af36-48b7-821e-c4684c571170 ENSRNOG00000033893:6443-3	specific	334124	1122	1394	7.12138e-56	194.419	pfam00520	Ion_trans	 - 	cl37996
Q#67 - >58e3aec7-af36-48b7-821e-c4684c571170 ENSRNOG00000033893.p1 type:3prime partial len:2148 gc:universal 58e3aec7-af36-48b7-821e-c4684c571170 ENSRNOG00000033893:6443-3	specific	334124	1439	1670	2.31387e-52	184.403	pfam00520	Ion_trans	 - 	cl37996
Q#67 - >58e3aec7-af36-48b7-821e-c4684c571170 ENSRNOG00000033893.p1 type:3prime partial len:2148 gc:universal 58e3aec7-af36-48b7-821e-c4684c571170 ENSRNOG00000033893:6443-3	specific	334124	2	248	4.46508e-23	100.045	pfam00520	Ion_trans	N	cl37996
Q#67 - >58e3aec7-af36-48b7-821e-c4684c571170 ENSRNOG00000033893.p1 type:3prime partial len:2148 gc:universal 58e3aec7-af36-48b7-821e-c4684c571170 ENSRNOG00000033893:6443-3	superfamily	223039	1696	2077	1.16889e-07	57.1033	cl33723	PHA03307 superfamily	C	 - 
Q#67 - >58e3aec7-af36-48b7-821e-c4684c571170 ENSRNOG00000033893.p1 type:3prime partial len:2148 gc:universal 58e3aec7-af36-48b7-821e-c4684c571170 ENSRNOG00000033893:6443-3	superfamily	223039	876	1037	3.81719e-05	49.0141	cl33723	PHA03307 superfamily	C	 - 
Q#68 - >ee8006e4-4e9d-452d-82e0-ca50229c6891 ENSRNOG00000033893.p1 type:internal len:2152 gc:universal ee8006e4-4e9d-452d-82e0-ca50229c6891 ENSRNOG00000033893:6455-3	specific	334124	683	917	1.95997e-67	227.546	pfam00520	Ion_trans	 - 	cl37996
Q#68 - >ee8006e4-4e9d-452d-82e0-ca50229c6891 ENSRNOG00000033893.p1 type:internal len:2152 gc:universal ee8006e4-4e9d-452d-82e0-ca50229c6891 ENSRNOG00000033893:6455-3	specific	334124	1443	1674	1.73588e-52	184.789	pfam00520	Ion_trans	 - 	cl37996
Q#68 - >ee8006e4-4e9d-452d-82e0-ca50229c6891 ENSRNOG00000033893.p1 type:internal len:2152 gc:universal ee8006e4-4e9d-452d-82e0-ca50229c6891 ENSRNOG00000033893:6455-3	specific	334124	1198	1398	1.42786e-37	142.032	pfam00520	Ion_trans	 - 	cl37996
Q#68 - >ee8006e4-4e9d-452d-82e0-ca50229c6891 ENSRNOG00000033893.p1 type:internal len:2152 gc:universal ee8006e4-4e9d-452d-82e0-ca50229c6891 ENSRNOG00000033893:6455-3	specific	334124	24	162	3.65948e-27	111.986	pfam00520	Ion_trans	C	cl37996
Q#68 - >ee8006e4-4e9d-452d-82e0-ca50229c6891 ENSRNOG00000033893.p1 type:internal len:2152 gc:universal ee8006e4-4e9d-452d-82e0-ca50229c6891 ENSRNOG00000033893:6455-3	superfamily	223039	1700	2081	1.94209e-07	56.3329	cl33723	PHA03307 superfamily	C	 - 
Q#68 - >ee8006e4-4e9d-452d-82e0-ca50229c6891 ENSRNOG00000033893.p1 type:internal len:2152 gc:universal ee8006e4-4e9d-452d-82e0-ca50229c6891 ENSRNOG00000033893:6455-3	superfamily	223039	952	1113	5.54137e-05	48.2437	cl33723	PHA03307 superfamily	C	 - 
Q#69 - >6c628238-85a6-48f3-a506-1817c906d8e6-1 ENSRNOG00000033893.p1 type:internal len:2221 gc:universal 6c628238-85a6-48f3-a506-1817c906d8e6-1 ENSRNOG00000033893:6662-3	specific	334124	752	986	3.22427e-67	227.161	pfam00520	Ion_trans	 - 	cl37996
Q#69 - >6c628238-85a6-48f3-a506-1817c906d8e6-1 ENSRNOG00000033893.p1 type:internal len:2221 gc:universal 6c628238-85a6-48f3-a506-1817c906d8e6-1 ENSRNOG00000033893:6662-3	specific	334124	1512	1743	2.39916e-52	184.403	pfam00520	Ion_trans	 - 	cl37996
Q#69 - >6c628238-85a6-48f3-a506-1817c906d8e6-1 ENSRNOG00000033893.p1 type:internal len:2221 gc:universal 6c628238-85a6-48f3-a506-1817c906d8e6-1 ENSRNOG00000033893:6662-3	specific	334124	62	393	3.68681e-43	158.21	pfam00520	Ion_trans	 - 	cl37996
Q#69 - >6c628238-85a6-48f3-a506-1817c906d8e6-1 ENSRNOG00000033893.p1 type:internal len:2221 gc:universal 6c628238-85a6-48f3-a506-1817c906d8e6-1 ENSRNOG00000033893:6662-3	specific	334124	1267	1467	2.23461e-37	141.261	pfam00520	Ion_trans	 - 	cl37996
Q#69 - >6c628238-85a6-48f3-a506-1817c906d8e6-1 ENSRNOG00000033893.p1 type:internal len:2221 gc:universal 6c628238-85a6-48f3-a506-1817c906d8e6-1 ENSRNOG00000033893:6662-3	superfamily	223039	1769	2150	1.69978e-07	56.7181	cl33723	PHA03307 superfamily	C	 - 
Q#69 - >6c628238-85a6-48f3-a506-1817c906d8e6-1 ENSRNOG00000033893.p1 type:internal len:2221 gc:universal 6c628238-85a6-48f3-a506-1817c906d8e6-1 ENSRNOG00000033893:6662-3	superfamily	223039	1021	1182	5.45353e-05	48.6289	cl33723	PHA03307 superfamily	C	 - 
Q#70 - >18d617fd-1d43-4c56-b6ac-5eac22569e6e-1 ENSRNOG00000033893.p1 type:3prime partial len:2115 gc:universal 18d617fd-1d43-4c56-b6ac-5eac22569e6e-1 ENSRNOG00000033893:6344-3	specific	334124	574	808	2.07802e-67	227.546	pfam00520	Ion_trans	 - 	cl37996
Q#70 - >18d617fd-1d43-4c56-b6ac-5eac22569e6e-1 ENSRNOG00000033893.p1 type:3prime partial len:2115 gc:universal 18d617fd-1d43-4c56-b6ac-5eac22569e6e-1 ENSRNOG00000033893:6344-3	specific	334124	1089	1361	5.88604e-56	194.804	pfam00520	Ion_trans	 - 	cl37996
Q#70 - >18d617fd-1d43-4c56-b6ac-5eac22569e6e-1 ENSRNOG00000033893.p1 type:3prime partial len:2115 gc:universal 18d617fd-1d43-4c56-b6ac-5eac22569e6e-1 ENSRNOG00000033893:6344-3	specific	334124	1406	1637	1.93114e-52	184.789	pfam00520	Ion_trans	 - 	cl37996
Q#70 - >18d617fd-1d43-4c56-b6ac-5eac22569e6e-1 ENSRNOG00000033893.p1 type:3prime partial len:2115 gc:universal 18d617fd-1d43-4c56-b6ac-5eac22569e6e-1 ENSRNOG00000033893:6344-3	specific	334124	126	215	3.78982e-20	91.5704	pfam00520	Ion_trans	N	cl37996
Q#70 - >18d617fd-1d43-4c56-b6ac-5eac22569e6e-1 ENSRNOG00000033893.p1 type:3prime partial len:2115 gc:universal 18d617fd-1d43-4c56-b6ac-5eac22569e6e-1 ENSRNOG00000033893:6344-3	superfamily	223039	1675	2044	1.10136e-07	57.1033	cl33723	PHA03307 superfamily	C	 - 
Q#70 - >18d617fd-1d43-4c56-b6ac-5eac22569e6e-1 ENSRNOG00000033893.p1 type:3prime partial len:2115 gc:universal 18d617fd-1d43-4c56-b6ac-5eac22569e6e-1 ENSRNOG00000033893:6344-3	superfamily	223039	843	1004	3.69007e-05	49.0141	cl33723	PHA03307 superfamily	C	 - 
Q#71 - >890fce18-4568-4f64-8819-d545b5c9c99e ENSRNOG00000033893.p1 type:internal len:2211 gc:universal 890fce18-4568-4f64-8819-d545b5c9c99e ENSRNOG00000033893:6632-3	specific	334124	752	986	1.08361e-66	225.62	pfam00520	Ion_trans	 - 	cl37996
Q#71 - >890fce18-4568-4f64-8819-d545b5c9c99e ENSRNOG00000033893.p1 type:internal len:2211 gc:universal 890fce18-4568-4f64-8819-d545b5c9c99e ENSRNOG00000033893:6632-3	specific	334124	1267	1539	2.97783e-55	192.878	pfam00520	Ion_trans	 - 	cl37996
Q#71 - >890fce18-4568-4f64-8819-d545b5c9c99e ENSRNOG00000033893.p1 type:internal len:2211 gc:universal 890fce18-4568-4f64-8819-d545b5c9c99e ENSRNOG00000033893:6632-3	specific	334124	1584	1782	2.34346e-48	172.847	pfam00520	Ion_trans	C	cl37996
Q#71 - >890fce18-4568-4f64-8819-d545b5c9c99e ENSRNOG00000033893.p1 type:internal len:2211 gc:universal 890fce18-4568-4f64-8819-d545b5c9c99e ENSRNOG00000033893:6632-3	specific	334124	62	393	1.0186e-42	156.669	pfam00520	Ion_trans	 - 	cl37996
Q#71 - >890fce18-4568-4f64-8819-d545b5c9c99e ENSRNOG00000033893.p1 type:internal len:2211 gc:universal 890fce18-4568-4f64-8819-d545b5c9c99e ENSRNOG00000033893:6632-3	superfamily	223039	1817	2140	2.05292e-07	56.3329	cl33723	PHA03307 superfamily	C	 - 
Q#71 - >890fce18-4568-4f64-8819-d545b5c9c99e ENSRNOG00000033893.p1 type:internal len:2211 gc:universal 890fce18-4568-4f64-8819-d545b5c9c99e ENSRNOG00000033893:6632-3	superfamily	223039	1021	1182	3.47247e-05	49.0141	cl33723	PHA03307 superfamily	C	 - 
Q#72 - >bb4c49af-85b5-4cc4-b5e1-242f83272656 ENSRNOG00000033893.p1 type:internal len:2100 gc:universal bb4c49af-85b5-4cc4-b5e1-242f83272656 ENSRNOG00000033893:6297-1	specific	334124	752	986	1.7731e-68	230.627	pfam00520	Ion_trans	 - 	cl37996
Q#72 - >bb4c49af-85b5-4cc4-b5e1-242f83272656 ENSRNOG00000033893.p1 type:internal len:2100 gc:universal bb4c49af-85b5-4cc4-b5e1-242f83272656 ENSRNOG00000033893:6297-1	specific	334124	62	393	3.03125e-44	160.906	pfam00520	Ion_trans	 - 	cl37996
Q#72 - >bb4c49af-85b5-4cc4-b5e1-242f83272656 ENSRNOG00000033893.p1 type:internal len:2100 gc:universal bb4c49af-85b5-4cc4-b5e1-242f83272656 ENSRNOG00000033893:6297-1	specific	334124	1267	1468	1.2279e-33	130.476	pfam00520	Ion_trans	C	cl37996
Q#72 - >bb4c49af-85b5-4cc4-b5e1-242f83272656 ENSRNOG00000033893.p1 type:internal len:2100 gc:universal bb4c49af-85b5-4cc4-b5e1-242f83272656 ENSRNOG00000033893:6297-1	specific	334124	1459	1620	1.17297e-27	113.142	pfam00520	Ion_trans	 - 	cl37996
Q#72 - >bb4c49af-85b5-4cc4-b5e1-242f83272656 ENSRNOG00000033893.p1 type:internal len:2100 gc:universal bb4c49af-85b5-4cc4-b5e1-242f83272656 ENSRNOG00000033893:6297-1	superfamily	223039	1646	2027	3.13306e-07	55.5625	cl33723	PHA03307 superfamily	C	 - 
Q#72 - >bb4c49af-85b5-4cc4-b5e1-242f83272656 ENSRNOG00000033893.p1 type:internal len:2100 gc:universal bb4c49af-85b5-4cc4-b5e1-242f83272656 ENSRNOG00000033893:6297-1	superfamily	223039	1021	1182	7.4301e-05	47.8585	cl33723	PHA03307 superfamily	C	 - 
Q#73 - >d9cd5bb0-cf7d-4583-98fa-ecd8a6b779bb-1 ENSRNOG00000033893.p1 type:internal len:2220 gc:universal d9cd5bb0-cf7d-4583-98fa-ecd8a6b779bb-1 ENSRNOG00000033893:6659-3	specific	334124	679	913	3.10056e-67	227.161	pfam00520	Ion_trans	 - 	cl37996
Q#73 - >d9cd5bb0-cf7d-4583-98fa-ecd8a6b779bb-1 ENSRNOG00000033893.p1 type:internal len:2220 gc:universal d9cd5bb0-cf7d-4583-98fa-ecd8a6b779bb-1 ENSRNOG00000033893:6659-3	specific	334124	1194	1466	8.61252e-56	194.419	pfam00520	Ion_trans	 - 	cl37996
Q#73 - >d9cd5bb0-cf7d-4583-98fa-ecd8a6b779bb-1 ENSRNOG00000033893.p1 type:internal len:2220 gc:universal d9cd5bb0-cf7d-4583-98fa-ecd8a6b779bb-1 ENSRNOG00000033893:6659-3	specific	334124	1511	1742	2.5165e-52	184.403	pfam00520	Ion_trans	 - 	cl37996
Q#73 - >d9cd5bb0-cf7d-4583-98fa-ecd8a6b779bb-1 ENSRNOG00000033893.p1 type:internal len:2220 gc:universal d9cd5bb0-cf7d-4583-98fa-ecd8a6b779bb-1 ENSRNOG00000033893:6659-3	specific	334124	20	158	4.71766e-27	111.601	pfam00520	Ion_trans	C	cl37996
Q#73 - >d9cd5bb0-cf7d-4583-98fa-ecd8a6b779bb-1 ENSRNOG00000033893.p1 type:internal len:2220 gc:universal d9cd5bb0-cf7d-4583-98fa-ecd8a6b779bb-1 ENSRNOG00000033893:6659-3	superfamily	223039	1780	2149	1.07787e-07	57.4885	cl33723	PHA03307 superfamily	C	 - 
Q#73 - >d9cd5bb0-cf7d-4583-98fa-ecd8a6b779bb-1 ENSRNOG00000033893.p1 type:internal len:2220 gc:universal d9cd5bb0-cf7d-4583-98fa-ecd8a6b779bb-1 ENSRNOG00000033893:6659-3	superfamily	223039	948	1109	3.73112e-05	49.0141	cl33723	PHA03307 superfamily	C	 - 
Q#74 - >011fa2dd-90e2-4d1e-b6c6-a141499ac2d4 ENSRNOG00000033893.p1 type:internal len:2119 gc:universal 011fa2dd-90e2-4d1e-b6c6-a141499ac2d4 ENSRNOG00000033893:6356-3	specific	334124	710	944	5.43779e-68	229.472	pfam00520	Ion_trans	 - 	cl37996
Q#74 - >011fa2dd-90e2-4d1e-b6c6-a141499ac2d4 ENSRNOG00000033893.p1 type:internal len:2119 gc:universal 011fa2dd-90e2-4d1e-b6c6-a141499ac2d4 ENSRNOG00000033893:6356-3	specific	334124	1225	1497	1.61824e-56	196.345	pfam00520	Ion_trans	 - 	cl37996
Q#74 - >011fa2dd-90e2-4d1e-b6c6-a141499ac2d4 ENSRNOG00000033893.p1 type:internal len:2119 gc:universal 011fa2dd-90e2-4d1e-b6c6-a141499ac2d4 ENSRNOG00000033893:6356-3	specific	334124	20	351	8.91992e-44	159.751	pfam00520	Ion_trans	 - 	cl37996
Q#74 - >011fa2dd-90e2-4d1e-b6c6-a141499ac2d4 ENSRNOG00000033893.p1 type:internal len:2119 gc:universal 011fa2dd-90e2-4d1e-b6c6-a141499ac2d4 ENSRNOG00000033893:6356-3	superfamily	223039	1667	2048	1.58574e-07	56.7181	cl33723	PHA03307 superfamily	C	 - 
Q#74 - >011fa2dd-90e2-4d1e-b6c6-a141499ac2d4 ENSRNOG00000033893.p1 type:internal len:2119 gc:universal 011fa2dd-90e2-4d1e-b6c6-a141499ac2d4 ENSRNOG00000033893:6356-3	superfamily	223039	979	1140	5.22342e-05	48.6289	cl33723	PHA03307 superfamily	C	 - 
Q#75 - >08c7959f-576b-46d0-9e78-e6b7759b05b2-2 ENSRNOG00000033893.p1 type:internal len:2228 gc:universal 08c7959f-576b-46d0-9e78-e6b7759b05b2-2 ENSRNOG00000033893:6683-3	specific	334124	710	944	7.28253e-67	226.005	pfam00520	Ion_trans	 - 	cl37996
Q#75 - >08c7959f-576b-46d0-9e78-e6b7759b05b2-2 ENSRNOG00000033893.p1 type:internal len:2228 gc:universal 08c7959f-576b-46d0-9e78-e6b7759b05b2-2 ENSRNOG00000033893:6683-3	specific	334124	1519	1750	4.68417e-52	183.633	pfam00520	Ion_trans	 - 	cl37996
Q#75 - >08c7959f-576b-46d0-9e78-e6b7759b05b2-2 ENSRNOG00000033893.p1 type:internal len:2228 gc:universal 08c7959f-576b-46d0-9e78-e6b7759b05b2-2 ENSRNOG00000033893:6683-3	specific	334124	1225	1474	1.30691e-43	159.365	pfam00520	Ion_trans	 - 	cl37996
Q#75 - >08c7959f-576b-46d0-9e78-e6b7759b05b2-2 ENSRNOG00000033893.p1 type:internal len:2228 gc:universal 08c7959f-576b-46d0-9e78-e6b7759b05b2-2 ENSRNOG00000033893:6683-3	specific	334124	20	351	7.26097e-43	157.054	pfam00520	Ion_trans	 - 	cl37996
Q#75 - >08c7959f-576b-46d0-9e78-e6b7759b05b2-2 ENSRNOG00000033893.p1 type:internal len:2228 gc:universal 08c7959f-576b-46d0-9e78-e6b7759b05b2-2 ENSRNOG00000033893:6683-3	superfamily	223039	1788	2157	7.85697e-08	57.8737	cl33723	PHA03307 superfamily	C	 - 
Q#75 - >08c7959f-576b-46d0-9e78-e6b7759b05b2-2 ENSRNOG00000033893.p1 type:internal len:2228 gc:universal 08c7959f-576b-46d0-9e78-e6b7759b05b2-2 ENSRNOG00000033893:6683-3	superfamily	223039	979	1140	3.13852e-05	49.3993	cl33723	PHA03307 superfamily	C	 - 
Q#76 - >7ff721af-8e7c-4df6-bac1-7668d5256b11 ENSRNOG00000033893.p1 type:internal len:2043 gc:universal 7ff721af-8e7c-4df6-bac1-7668d5256b11 ENSRNOG00000033893:6128-3	specific	334124	752	986	5.1944e-69	232.168	pfam00520	Ion_trans	 - 	cl37996
Q#76 - >7ff721af-8e7c-4df6-bac1-7668d5256b11 ENSRNOG00000033893.p1 type:internal len:2043 gc:universal 7ff721af-8e7c-4df6-bac1-7668d5256b11 ENSRNOG00000033893:6128-3	specific	334124	62	393	1.13319e-44	162.447	pfam00520	Ion_trans	 - 	cl37996
Q#76 - >7ff721af-8e7c-4df6-bac1-7668d5256b11 ENSRNOG00000033893.p1 type:internal len:2043 gc:universal 7ff721af-8e7c-4df6-bac1-7668d5256b11 ENSRNOG00000033893:6128-3	specific	334124	1267	1565	2.0321e-39	147.039	pfam00520	Ion_trans	 - 	cl37996
Q#76 - >7ff721af-8e7c-4df6-bac1-7668d5256b11 ENSRNOG00000033893.p1 type:internal len:2043 gc:universal 7ff721af-8e7c-4df6-bac1-7668d5256b11 ENSRNOG00000033893:6128-3	superfamily	223039	1591	1972	4.32808e-07	55.1773	cl33723	PHA03307 superfamily	C	 - 
Q#76 - >7ff721af-8e7c-4df6-bac1-7668d5256b11 ENSRNOG00000033893.p1 type:internal len:2043 gc:universal 7ff721af-8e7c-4df6-bac1-7668d5256b11 ENSRNOG00000033893:6128-3	superfamily	223039	1021	1182	0.000106215	47.4733	cl33723	PHA03307 superfamily	C	 - 
Q#77 - >3231ca50-66b3-4b83-a9e2-fa41fe83c16c ENSRNOG00000033893.p1 type:internal len:2188 gc:universal 3231ca50-66b3-4b83-a9e2-fa41fe83c16c ENSRNOG00000033893:6563-3	specific	334124	752	986	3.93792e-68	229.857	pfam00520	Ion_trans	 - 	cl37996
Q#77 - >3231ca50-66b3-4b83-a9e2-fa41fe83c16c ENSRNOG00000033893.p1 type:internal len:2188 gc:universal 3231ca50-66b3-4b83-a9e2-fa41fe83c16c ENSRNOG00000033893:6563-3	specific	334124	1267	1539	1.17229e-56	196.73	pfam00520	Ion_trans	 - 	cl37996
Q#77 - >3231ca50-66b3-4b83-a9e2-fa41fe83c16c ENSRNOG00000033893.p1 type:internal len:2188 gc:universal 3231ca50-66b3-4b83-a9e2-fa41fe83c16c ENSRNOG00000033893:6563-3	specific	334124	62	393	5.87206e-44	160.136	pfam00520	Ion_trans	 - 	cl37996
Q#77 - >3231ca50-66b3-4b83-a9e2-fa41fe83c16c ENSRNOG00000033893.p1 type:internal len:2188 gc:universal 3231ca50-66b3-4b83-a9e2-fa41fe83c16c ENSRNOG00000033893:6563-3	superfamily	223039	1736	2117	1.58919e-07	56.7181	cl33723	PHA03307 superfamily	C	 - 
Q#77 - >3231ca50-66b3-4b83-a9e2-fa41fe83c16c ENSRNOG00000033893.p1 type:internal len:2188 gc:universal 3231ca50-66b3-4b83-a9e2-fa41fe83c16c ENSRNOG00000033893:6563-3	specific	334124	1584	1710	1.19606e-06	51.8948	pfam00520	Ion_trans	 - 	cl37996
Q#77 - >3231ca50-66b3-4b83-a9e2-fa41fe83c16c ENSRNOG00000033893.p1 type:internal len:2188 gc:universal 3231ca50-66b3-4b83-a9e2-fa41fe83c16c ENSRNOG00000033893:6563-3	superfamily	223039	1021	1182	5.18714e-05	48.6289	cl33723	PHA03307 superfamily	C	 - 
Q#78 - >daca8632-6d92-47eb-bd2e-fa2426675b03 ENSRNOG00000033893.p1 type:internal len:2121 gc:universal daca8632-6d92-47eb-bd2e-fa2426675b03 ENSRNOG00000033893:6362-3	specific	334124	752	986	1.59616e-68	231.013	pfam00520	Ion_trans	 - 	cl37996
Q#78 - >daca8632-6d92-47eb-bd2e-fa2426675b03 ENSRNOG00000033893.p1 type:internal len:2121 gc:universal daca8632-6d92-47eb-bd2e-fa2426675b03 ENSRNOG00000033893:6362-3	specific	334124	1267	1539	4.70912e-57	197.885	pfam00520	Ion_trans	 - 	cl37996
Q#78 - >daca8632-6d92-47eb-bd2e-fa2426675b03 ENSRNOG00000033893.p1 type:internal len:2121 gc:universal daca8632-6d92-47eb-bd2e-fa2426675b03 ENSRNOG00000033893:6362-3	specific	334124	62	393	2.83687e-44	161.291	pfam00520	Ion_trans	 - 	cl37996
Q#78 - >daca8632-6d92-47eb-bd2e-fa2426675b03 ENSRNOG00000033893.p1 type:internal len:2121 gc:universal daca8632-6d92-47eb-bd2e-fa2426675b03 ENSRNOG00000033893:6362-3	superfamily	223039	1669	2050	2.09638e-07	56.3329	cl33723	PHA03307 superfamily	C	 - 
Q#78 - >daca8632-6d92-47eb-bd2e-fa2426675b03 ENSRNOG00000033893.p1 type:internal len:2121 gc:universal daca8632-6d92-47eb-bd2e-fa2426675b03 ENSRNOG00000033893:6362-3	superfamily	223039	1021	1182	6.08508e-05	48.2437	cl33723	PHA03307 superfamily	C	 - 
Q#79 - >48ce68c6-9e29-4500-b1dd-a381bcb02dbf ENSRNOG00000033893.p1 type:3prime partial len:2149 gc:universal 48ce68c6-9e29-4500-b1dd-a381bcb02dbf ENSRNOG00000033893:6446-3	specific	334124	608	842	1.15045e-67	228.316	pfam00520	Ion_trans	 - 	cl37996
Q#79 - >48ce68c6-9e29-4500-b1dd-a381bcb02dbf ENSRNOG00000033893.p1 type:3prime partial len:2149 gc:universal 48ce68c6-9e29-4500-b1dd-a381bcb02dbf ENSRNOG00000033893:6446-3	specific	334124	1123	1395	3.4216e-56	195.574	pfam00520	Ion_trans	 - 	cl37996
Q#79 - >48ce68c6-9e29-4500-b1dd-a381bcb02dbf ENSRNOG00000033893.p1 type:3prime partial len:2149 gc:universal 48ce68c6-9e29-4500-b1dd-a381bcb02dbf ENSRNOG00000033893:6446-3	specific	334124	1440	1671	1.34873e-52	185.174	pfam00520	Ion_trans	 - 	cl37996
Q#79 - >48ce68c6-9e29-4500-b1dd-a381bcb02dbf ENSRNOG00000033893.p1 type:3prime partial len:2149 gc:universal 48ce68c6-9e29-4500-b1dd-a381bcb02dbf ENSRNOG00000033893:6446-3	specific	334124	1	87	2.24231e-19	89.2592	pfam00520	Ion_trans	NC	cl37996
Q#79 - >48ce68c6-9e29-4500-b1dd-a381bcb02dbf ENSRNOG00000033893.p1 type:3prime partial len:2149 gc:universal 48ce68c6-9e29-4500-b1dd-a381bcb02dbf ENSRNOG00000033893:6446-3	superfamily	223039	1697	2078	1.32709e-07	57.1033	cl33723	PHA03307 superfamily	C	 - 
Q#79 - >48ce68c6-9e29-4500-b1dd-a381bcb02dbf ENSRNOG00000033893.p1 type:3prime partial len:2149 gc:universal 48ce68c6-9e29-4500-b1dd-a381bcb02dbf ENSRNOG00000033893:6446-3	superfamily	223039	877	1038	4.48212e-05	48.6289	cl33723	PHA03307 superfamily	C	 - 
Q#80 - >58e3aec7-af36-48b7-821e-c4684c571170-1 ENSRNOG00000033893.p1 type:3prime partial len:2111 gc:universal 58e3aec7-af36-48b7-821e-c4684c571170-1 ENSRNOG00000033893:6332-3	specific	334124	607	841	4.36285e-67	226.775	pfam00520	Ion_trans	 - 	cl37996
Q#80 - >58e3aec7-af36-48b7-821e-c4684c571170-1 ENSRNOG00000033893.p1 type:3prime partial len:2111 gc:universal 58e3aec7-af36-48b7-821e-c4684c571170-1 ENSRNOG00000033893:6332-3	specific	334124	1122	1394	1.32132e-55	193.648	pfam00520	Ion_trans	 - 	cl37996
Q#80 - >58e3aec7-af36-48b7-821e-c4684c571170-1 ENSRNOG00000033893.p1 type:3prime partial len:2111 gc:universal 58e3aec7-af36-48b7-821e-c4684c571170-1 ENSRNOG00000033893:6332-3	specific	334124	1439	1670	3.37234e-52	184.018	pfam00520	Ion_trans	 - 	cl37996
Q#80 - >58e3aec7-af36-48b7-821e-c4684c571170-1 ENSRNOG00000033893.p1 type:3prime partial len:2111 gc:universal 58e3aec7-af36-48b7-821e-c4684c571170-1 ENSRNOG00000033893:6332-3	specific	334124	2	248	7.19894e-23	99.2743	pfam00520	Ion_trans	N	cl37996
Q#80 - >58e3aec7-af36-48b7-821e-c4684c571170-1 ENSRNOG00000033893.p1 type:3prime partial len:2111 gc:universal 58e3aec7-af36-48b7-821e-c4684c571170-1 ENSRNOG00000033893:6332-3	superfamily	223039	1708	2077	9.60376e-08	57.4885	cl33723	PHA03307 superfamily	C	 - 
Q#80 - >58e3aec7-af36-48b7-821e-c4684c571170-1 ENSRNOG00000033893.p1 type:3prime partial len:2111 gc:universal 58e3aec7-af36-48b7-821e-c4684c571170-1 ENSRNOG00000033893:6332-3	superfamily	223039	876	1037	3.47149e-05	49.0141	cl33723	PHA03307 superfamily	C	 - 
Q#81 - >781327cd-49d7-44f1-81e6-030d7ea839d2 ENSRNOG00000033893.p1 type:3prime partial len:2224 gc:universal 781327cd-49d7-44f1-81e6-030d7ea839d2 ENSRNOG00000033893:6671-3	specific	334124	683	917	1.12256e-66	225.62	pfam00520	Ion_trans	 - 	cl37996
Q#81 - >781327cd-49d7-44f1-81e6-030d7ea839d2 ENSRNOG00000033893.p1 type:3prime partial len:2224 gc:universal 781327cd-49d7-44f1-81e6-030d7ea839d2 ENSRNOG00000033893:6671-3	specific	334124	1198	1470	3.14491e-55	192.878	pfam00520	Ion_trans	 - 	cl37996
Q#81 - >781327cd-49d7-44f1-81e6-030d7ea839d2 ENSRNOG00000033893.p1 type:3prime partial len:2224 gc:universal 781327cd-49d7-44f1-81e6-030d7ea839d2 ENSRNOG00000033893:6671-3	specific	334124	1515	1746	6.5528e-52	183.248	pfam00520	Ion_trans	 - 	cl37996
Q#81 - >781327cd-49d7-44f1-81e6-030d7ea839d2 ENSRNOG00000033893.p1 type:3prime partial len:2224 gc:universal 781327cd-49d7-44f1-81e6-030d7ea839d2 ENSRNOG00000033893:6671-3	specific	334124	1	324	1.00232e-39	148.195	pfam00520	Ion_trans	 - 	cl37996
Q#81 - >781327cd-49d7-44f1-81e6-030d7ea839d2 ENSRNOG00000033893.p1 type:3prime partial len:2224 gc:universal 781327cd-49d7-44f1-81e6-030d7ea839d2 ENSRNOG00000033893:6671-3	superfamily	223039	1784	2153	6.19323e-08	58.2589	cl33723	PHA03307 superfamily	C	 - 
Q#81 - >781327cd-49d7-44f1-81e6-030d7ea839d2 ENSRNOG00000033893.p1 type:3prime partial len:2224 gc:universal 781327cd-49d7-44f1-81e6-030d7ea839d2 ENSRNOG00000033893:6671-3	superfamily	223039	952	1113	2.87929e-05	49.3993	cl33723	PHA03307 superfamily	C	 - 
Q#82 - >7526f18a-cd71-4756-9074-ad989bf9cdc2 ENSRNOG00000033893.p1 type:internal len:2039 gc:universal 7526f18a-cd71-4756-9074-ad989bf9cdc2 ENSRNOG00000033893:6116-3	specific	334124	752	986	3.0363e-68	229.857	pfam00520	Ion_trans	 - 	cl37996
Q#82 - >7526f18a-cd71-4756-9074-ad989bf9cdc2 ENSRNOG00000033893.p1 type:internal len:2039 gc:universal 7526f18a-cd71-4756-9074-ad989bf9cdc2 ENSRNOG00000033893:6116-3	specific	334124	1267	1539	9.03931e-57	197.115	pfam00520	Ion_trans	 - 	cl37996
Q#82 - >7526f18a-cd71-4756-9074-ad989bf9cdc2 ENSRNOG00000033893.p1 type:internal len:2039 gc:universal 7526f18a-cd71-4756-9074-ad989bf9cdc2 ENSRNOG00000033893:6116-3	specific	334124	62	393	4.61703e-44	160.521	pfam00520	Ion_trans	 - 	cl37996
Q#82 - >7526f18a-cd71-4756-9074-ad989bf9cdc2 ENSRNOG00000033893.p1 type:internal len:2039 gc:universal 7526f18a-cd71-4756-9074-ad989bf9cdc2 ENSRNOG00000033893:6116-3	superfamily	223039	1645	1968	3.80569e-07	55.5625	cl33723	PHA03307 superfamily	C	 - 
Q#82 - >7526f18a-cd71-4756-9074-ad989bf9cdc2 ENSRNOG00000033893.p1 type:internal len:2039 gc:universal 7526f18a-cd71-4756-9074-ad989bf9cdc2 ENSRNOG00000033893:6116-3	superfamily	223039	1021	1182	5.87608e-05	48.2437	cl33723	PHA03307 superfamily	C	 - 
Q#83 - >0f6acabd-3169-4037-9f70-12762246097a-1 ENSRNOG00000033893.p1 type:3prime partial len:2032 gc:universal 0f6acabd-3169-4037-9f70-12762246097a-1 ENSRNOG00000033893:6095-3	specific	334124	491	725	6.06418e-68	229.087	pfam00520	Ion_trans	 - 	cl37996
Q#83 - >0f6acabd-3169-4037-9f70-12762246097a-1 ENSRNOG00000033893.p1 type:3prime partial len:2032 gc:universal 0f6acabd-3169-4037-9f70-12762246097a-1 ENSRNOG00000033893:6095-3	specific	334124	1006	1278	1.85732e-56	195.959	pfam00520	Ion_trans	 - 	cl37996
Q#83 - >0f6acabd-3169-4037-9f70-12762246097a-1 ENSRNOG00000033893.p1 type:3prime partial len:2032 gc:universal 0f6acabd-3169-4037-9f70-12762246097a-1 ENSRNOG00000033893:6095-3	specific	334124	1323	1554	7.75894e-53	185.559	pfam00520	Ion_trans	 - 	cl37996
Q#83 - >0f6acabd-3169-4037-9f70-12762246097a-1 ENSRNOG00000033893.p1 type:3prime partial len:2032 gc:universal 0f6acabd-3169-4037-9f70-12762246097a-1 ENSRNOG00000033893:6095-3	specific	334124	43	132	2.40944e-20	91.9556	pfam00520	Ion_trans	N	cl37996
Q#83 - >0f6acabd-3169-4037-9f70-12762246097a-1 ENSRNOG00000033893.p1 type:3prime partial len:2032 gc:universal 0f6acabd-3169-4037-9f70-12762246097a-1 ENSRNOG00000033893:6095-3	superfamily	223039	1580	1961	1.4381e-07	56.7181	cl33723	PHA03307 superfamily	C	 - 
Q#83 - >0f6acabd-3169-4037-9f70-12762246097a-1 ENSRNOG00000033893.p1 type:3prime partial len:2032 gc:universal 0f6acabd-3169-4037-9f70-12762246097a-1 ENSRNOG00000033893:6095-3	superfamily	223039	760	921	4.78202e-05	48.6289	cl33723	PHA03307 superfamily	C	 - 
Q#84 - >890fce18-4568-4f64-8819-d545b5c9c99e-1 ENSRNOG00000033893.p1 type:internal len:2020 gc:universal 890fce18-4568-4f64-8819-d545b5c9c99e-1 ENSRNOG00000033893:6057-1	specific	334124	752	986	1.2653e-64	219.457	pfam00520	Ion_trans	 - 	cl37996
Q#84 - >890fce18-4568-4f64-8819-d545b5c9c99e-1 ENSRNOG00000033893.p1 type:internal len:2020 gc:universal 890fce18-4568-4f64-8819-d545b5c9c99e-1 ENSRNOG00000033893:6057-1	specific	334124	1267	1539	3.05312e-53	186.715	pfam00520	Ion_trans	 - 	cl37996
Q#84 - >890fce18-4568-4f64-8819-d545b5c9c99e-1 ENSRNOG00000033893.p1 type:internal len:2020 gc:universal 890fce18-4568-4f64-8819-d545b5c9c99e-1 ENSRNOG00000033893:6057-1	specific	334124	1584	1782	6.44889e-47	168.61	pfam00520	Ion_trans	C	cl37996
Q#84 - >890fce18-4568-4f64-8819-d545b5c9c99e-1 ENSRNOG00000033893.p1 type:internal len:2020 gc:universal 890fce18-4568-4f64-8819-d545b5c9c99e-1 ENSRNOG00000033893:6057-1	specific	334124	62	393	6.90562e-41	151.276	pfam00520	Ion_trans	 - 	cl37996
Q#84 - >890fce18-4568-4f64-8819-d545b5c9c99e-1 ENSRNOG00000033893.p1 type:internal len:2020 gc:universal 890fce18-4568-4f64-8819-d545b5c9c99e-1 ENSRNOG00000033893:6057-1	superfamily	223039	1021	1182	1.11503e-05	50.5549	cl33723	PHA03307 superfamily	C	 - 
Q#84 - >890fce18-4568-4f64-8819-d545b5c9c99e-1 ENSRNOG00000033893.p1 type:internal len:2020 gc:universal 890fce18-4568-4f64-8819-d545b5c9c99e-1 ENSRNOG00000033893:6057-1	superfamily	223039	1818	2018	0.000106683	47.4733	cl33723	PHA03307 superfamily	C	 - 
Q#85 - >7173eb20-705b-4cd0-b005-6bf58cdb328b ENSRNOG00000033893.p1 type:3prime partial len:2084 gc:universal 7173eb20-705b-4cd0-b005-6bf58cdb328b ENSRNOG00000033893:6251-3	specific	334124	543	777	3.02038e-68	229.857	pfam00520	Ion_trans	 - 	cl37996
Q#85 - >7173eb20-705b-4cd0-b005-6bf58cdb328b ENSRNOG00000033893.p1 type:3prime partial len:2084 gc:universal 7173eb20-705b-4cd0-b005-6bf58cdb328b ENSRNOG00000033893:6251-3	specific	334124	1058	1330	8.90601e-57	197.115	pfam00520	Ion_trans	 - 	cl37996
Q#85 - >7173eb20-705b-4cd0-b005-6bf58cdb328b ENSRNOG00000033893.p1 type:3prime partial len:2084 gc:universal 7173eb20-705b-4cd0-b005-6bf58cdb328b ENSRNOG00000033893:6251-3	specific	334124	1375	1606	4.05919e-53	186.715	pfam00520	Ion_trans	 - 	cl37996
Q#85 - >7173eb20-705b-4cd0-b005-6bf58cdb328b ENSRNOG00000033893.p1 type:3prime partial len:2084 gc:universal 7173eb20-705b-4cd0-b005-6bf58cdb328b ENSRNOG00000033893:6251-3	superfamily	223039	1632	2013	1.75127e-07	56.7181	cl33723	PHA03307 superfamily	C	 - 
Q#85 - >7173eb20-705b-4cd0-b005-6bf58cdb328b ENSRNOG00000033893.p1 type:3prime partial len:2084 gc:universal 7173eb20-705b-4cd0-b005-6bf58cdb328b ENSRNOG00000033893:6251-3	superfamily	223039	812	973	5.34931e-05	48.2437	cl33723	PHA03307 superfamily	C	 - 
Q#86 - >a2722872-8bae-45ba-a307-41d23177e055-1 ENSRNOG00000033893.p1 type:internal len:2013 gc:universal a2722872-8bae-45ba-a307-41d23177e055-1 ENSRNOG00000033893:6036-1	specific	334124	584	818	1.9131e-67	227.546	pfam00520	Ion_trans	 - 	cl37996
Q#86 - >a2722872-8bae-45ba-a307-41d23177e055-1 ENSRNOG00000033893.p1 type:internal len:2013 gc:universal a2722872-8bae-45ba-a307-41d23177e055-1 ENSRNOG00000033893:6036-1	specific	334124	1099	1371	5.52428e-56	194.804	pfam00520	Ion_trans	 - 	cl37996
Q#86 - >a2722872-8bae-45ba-a307-41d23177e055-1 ENSRNOG00000033893.p1 type:internal len:2013 gc:universal a2722872-8bae-45ba-a307-41d23177e055-1 ENSRNOG00000033893:6036-1	specific	334124	1416	1647	1.79503e-52	184.789	pfam00520	Ion_trans	 - 	cl37996
Q#86 - >a2722872-8bae-45ba-a307-41d23177e055-1 ENSRNOG00000033893.p1 type:internal len:2013 gc:universal a2722872-8bae-45ba-a307-41d23177e055-1 ENSRNOG00000033893:6036-1	specific	334124	136	225	3.59157e-20	91.5704	pfam00520	Ion_trans	N	cl37996
Q#86 - >a2722872-8bae-45ba-a307-41d23177e055-1 ENSRNOG00000033893.p1 type:internal len:2013 gc:universal a2722872-8bae-45ba-a307-41d23177e055-1 ENSRNOG00000033893:6036-1	superfamily	223039	1685	2012	2.95784e-06	52.4809	cl33723	PHA03307 superfamily	C	 - 
Q#86 - >a2722872-8bae-45ba-a307-41d23177e055-1 ENSRNOG00000033893.p1 type:internal len:2013 gc:universal a2722872-8bae-45ba-a307-41d23177e055-1 ENSRNOG00000033893:6036-1	superfamily	223039	853	1014	3.3501e-05	49.0141	cl33723	PHA03307 superfamily	C	 - 
Q#87 - >7201f77e-9eda-4808-9166-e705ffaf7184-1 ENSRNOG00000033893.p1 type:internal len:2144 gc:universal 7201f77e-9eda-4808-9166-e705ffaf7184-1 ENSRNOG00000033893:6431-3	specific	334124	752	986	4.70155e-67	226.775	pfam00520	Ion_trans	 - 	cl37996
Q#87 - >7201f77e-9eda-4808-9166-e705ffaf7184-1 ENSRNOG00000033893.p1 type:internal len:2144 gc:universal 7201f77e-9eda-4808-9166-e705ffaf7184-1 ENSRNOG00000033893:6431-3	specific	334124	1267	1539	1.36993e-55	193.648	pfam00520	Ion_trans	 - 	cl37996
Q#87 - >7201f77e-9eda-4808-9166-e705ffaf7184-1 ENSRNOG00000033893.p1 type:internal len:2144 gc:universal 7201f77e-9eda-4808-9166-e705ffaf7184-1 ENSRNOG00000033893:6431-3	specific	334124	62	393	5.52712e-43	157.439	pfam00520	Ion_trans	 - 	cl37996
Q#87 - >7201f77e-9eda-4808-9166-e705ffaf7184-1 ENSRNOG00000033893.p1 type:internal len:2144 gc:universal 7201f77e-9eda-4808-9166-e705ffaf7184-1 ENSRNOG00000033893:6431-3	specific	334124	1584	1716	1.70795e-33	130.09	pfam00520	Ion_trans	C	cl37996
Q#87 - >7201f77e-9eda-4808-9166-e705ffaf7184-1 ENSRNOG00000033893.p1 type:internal len:2144 gc:universal 7201f77e-9eda-4808-9166-e705ffaf7184-1 ENSRNOG00000033893:6431-3	superfamily	223039	1750	2073	2.4903e-07	55.9477	cl33723	PHA03307 superfamily	C	 - 
Q#87 - >7201f77e-9eda-4808-9166-e705ffaf7184-1 ENSRNOG00000033893.p1 type:internal len:2144 gc:universal 7201f77e-9eda-4808-9166-e705ffaf7184-1 ENSRNOG00000033893:6431-3	superfamily	223039	1021	1182	4.14422e-05	48.6289	cl33723	PHA03307 superfamily	C	 - 
Q#88 - >a2722872-8bae-45ba-a307-41d23177e055-2 ENSRNOG00000033893.p1 type:internal len:2125 gc:universal a2722872-8bae-45ba-a307-41d23177e055-2 ENSRNOG00000033893:6374-3	specific	334124	584	818	1.97814e-68	230.627	pfam00520	Ion_trans	 - 	cl37996
Q#88 - >a2722872-8bae-45ba-a307-41d23177e055-2 ENSRNOG00000033893.p1 type:internal len:2125 gc:universal a2722872-8bae-45ba-a307-41d23177e055-2 ENSRNOG00000033893:6374-3	specific	334124	1099	1371	5.66856e-57	197.5	pfam00520	Ion_trans	 - 	cl37996
Q#88 - >a2722872-8bae-45ba-a307-41d23177e055-2 ENSRNOG00000033893.p1 type:internal len:2125 gc:universal a2722872-8bae-45ba-a307-41d23177e055-2 ENSRNOG00000033893:6374-3	specific	334124	1416	1647	3.07421e-53	187.1	pfam00520	Ion_trans	 - 	cl37996
Q#88 - >a2722872-8bae-45ba-a307-41d23177e055-2 ENSRNOG00000033893.p1 type:internal len:2125 gc:universal a2722872-8bae-45ba-a307-41d23177e055-2 ENSRNOG00000033893:6374-3	specific	334124	136	225	1.57119e-20	92.726	pfam00520	Ion_trans	N	cl37996
Q#88 - >a2722872-8bae-45ba-a307-41d23177e055-2 ENSRNOG00000033893.p1 type:internal len:2125 gc:universal a2722872-8bae-45ba-a307-41d23177e055-2 ENSRNOG00000033893:6374-3	superfamily	223039	1673	2054	2.17284e-07	56.3329	cl33723	PHA03307 superfamily	C	 - 
Q#88 - >a2722872-8bae-45ba-a307-41d23177e055-2 ENSRNOG00000033893.p1 type:internal len:2125 gc:universal a2722872-8bae-45ba-a307-41d23177e055-2 ENSRNOG00000033893:6374-3	superfamily	223039	853	1014	5.89561e-05	48.2437	cl33723	PHA03307 superfamily	C	 - 
Q#89 - >031f263e-9450-4e78-8a3e-d720f8270329 ENSRNOG00000033893.p1 type:3prime partial len:2149 gc:universal 031f263e-9450-4e78-8a3e-d720f8270329 ENSRNOG00000033893:6446-3	specific	334124	608	842	1.15045e-67	228.316	pfam00520	Ion_trans	 - 	cl37996
Q#89 - >031f263e-9450-4e78-8a3e-d720f8270329 ENSRNOG00000033893.p1 type:3prime partial len:2149 gc:universal 031f263e-9450-4e78-8a3e-d720f8270329 ENSRNOG00000033893:6446-3	specific	334124	1123	1395	3.4216e-56	195.574	pfam00520	Ion_trans	 - 	cl37996
Q#89 - >031f263e-9450-4e78-8a3e-d720f8270329 ENSRNOG00000033893.p1 type:3prime partial len:2149 gc:universal 031f263e-9450-4e78-8a3e-d720f8270329 ENSRNOG00000033893:6446-3	specific	334124	1440	1671	1.34873e-52	185.174	pfam00520	Ion_trans	 - 	cl37996
Q#89 - >031f263e-9450-4e78-8a3e-d720f8270329 ENSRNOG00000033893.p1 type:3prime partial len:2149 gc:universal 031f263e-9450-4e78-8a3e-d720f8270329 ENSRNOG00000033893:6446-3	specific	334124	1	87	2.24231e-19	89.2592	pfam00520	Ion_trans	NC	cl37996
Q#89 - >031f263e-9450-4e78-8a3e-d720f8270329 ENSRNOG00000033893.p1 type:3prime partial len:2149 gc:universal 031f263e-9450-4e78-8a3e-d720f8270329 ENSRNOG00000033893:6446-3	superfamily	223039	1697	2078	1.32709e-07	57.1033	cl33723	PHA03307 superfamily	C	 - 
Q#89 - >031f263e-9450-4e78-8a3e-d720f8270329 ENSRNOG00000033893.p1 type:3prime partial len:2149 gc:universal 031f263e-9450-4e78-8a3e-d720f8270329 ENSRNOG00000033893:6446-3	superfamily	223039	877	1038	4.48212e-05	48.6289	cl33723	PHA03307 superfamily	C	 - 
Q#90 - >757253a7-5f53-4789-a851-22cdda699d48-1 ENSRNOG00000033893.p1 type:internal len:2052 gc:universal 757253a7-5f53-4789-a851-22cdda699d48-1 ENSRNOG00000033893:6153-1	specific	334124	752	986	2.64083e-65	221.383	pfam00520	Ion_trans	 - 	cl37996
Q#90 - >757253a7-5f53-4789-a851-22cdda699d48-1 ENSRNOG00000033893.p1 type:internal len:2052 gc:universal 757253a7-5f53-4789-a851-22cdda699d48-1 ENSRNOG00000033893:6153-1	specific	334124	1267	1539	7.51957e-54	188.641	pfam00520	Ion_trans	 - 	cl37996
Q#90 - >757253a7-5f53-4789-a851-22cdda699d48-1 ENSRNOG00000033893.p1 type:internal len:2052 gc:universal 757253a7-5f53-4789-a851-22cdda699d48-1 ENSRNOG00000033893:6153-1	specific	334124	62	393	1.91454e-41	152.817	pfam00520	Ion_trans	 - 	cl37996
Q#90 - >757253a7-5f53-4789-a851-22cdda699d48-1 ENSRNOG00000033893.p1 type:internal len:2052 gc:universal 757253a7-5f53-4789-a851-22cdda699d48-1 ENSRNOG00000033893:6153-1	specific	334124	1584	1765	9.42591e-36	136.639	pfam00520	Ion_trans	 - 	cl37996
Q#90 - >757253a7-5f53-4789-a851-22cdda699d48-1 ENSRNOG00000033893.p1 type:internal len:2052 gc:universal 757253a7-5f53-4789-a851-22cdda699d48-1 ENSRNOG00000033893:6153-1	superfamily	223039	1803	2050	8.37737e-06	50.9401	cl33723	PHA03307 superfamily	C	 - 
Q#90 - >757253a7-5f53-4789-a851-22cdda699d48-1 ENSRNOG00000033893.p1 type:internal len:2052 gc:universal 757253a7-5f53-4789-a851-22cdda699d48-1 ENSRNOG00000033893:6153-1	superfamily	223039	1021	1182	1.3094e-05	50.5549	cl33723	PHA03307 superfamily	C	 - 
Q#91 - >019ce5d1-6ac0-4e00-821a-dca7d1abf98f-2 ENSRNOG00000033893.p1 type:3prime partial len:2148 gc:universal 019ce5d1-6ac0-4e00-821a-dca7d1abf98f-2 ENSRNOG00000033893:6443-3	specific	334124	607	841	2.51446e-67	227.546	pfam00520	Ion_trans	 - 	cl37996
Q#91 - >019ce5d1-6ac0-4e00-821a-dca7d1abf98f-2 ENSRNOG00000033893.p1 type:3prime partial len:2148 gc:universal 019ce5d1-6ac0-4e00-821a-dca7d1abf98f-2 ENSRNOG00000033893:6443-3	specific	334124	1122	1394	7.12138e-56	194.419	pfam00520	Ion_trans	 - 	cl37996
Q#91 - >019ce5d1-6ac0-4e00-821a-dca7d1abf98f-2 ENSRNOG00000033893.p1 type:3prime partial len:2148 gc:universal 019ce5d1-6ac0-4e00-821a-dca7d1abf98f-2 ENSRNOG00000033893:6443-3	specific	334124	1439	1670	2.31387e-52	184.403	pfam00520	Ion_trans	 - 	cl37996
Q#91 - >019ce5d1-6ac0-4e00-821a-dca7d1abf98f-2 ENSRNOG00000033893.p1 type:3prime partial len:2148 gc:universal 019ce5d1-6ac0-4e00-821a-dca7d1abf98f-2 ENSRNOG00000033893:6443-3	specific	334124	2	248	4.46508e-23	100.045	pfam00520	Ion_trans	N	cl37996
Q#91 - >019ce5d1-6ac0-4e00-821a-dca7d1abf98f-2 ENSRNOG00000033893.p1 type:3prime partial len:2148 gc:universal 019ce5d1-6ac0-4e00-821a-dca7d1abf98f-2 ENSRNOG00000033893:6443-3	superfamily	223039	1696	2077	1.16889e-07	57.1033	cl33723	PHA03307 superfamily	C	 - 
Q#91 - >019ce5d1-6ac0-4e00-821a-dca7d1abf98f-2 ENSRNOG00000033893.p1 type:3prime partial len:2148 gc:universal 019ce5d1-6ac0-4e00-821a-dca7d1abf98f-2 ENSRNOG00000033893:6443-3	superfamily	223039	876	1037	3.81719e-05	49.0141	cl33723	PHA03307 superfamily	C	 - 
Q#92 - >42a74dd8-fd1c-485d-821f-f981f972bf2e ENSRNOG00000033893.p1 type:3prime partial len:2033 gc:universal 42a74dd8-fd1c-485d-821f-f981f972bf2e ENSRNOG00000033893:6096-1	specific	334124	491	725	6.49188e-68	229.087	pfam00520	Ion_trans	 - 	cl37996
Q#92 - >42a74dd8-fd1c-485d-821f-f981f972bf2e ENSRNOG00000033893.p1 type:3prime partial len:2033 gc:universal 42a74dd8-fd1c-485d-821f-f981f972bf2e ENSRNOG00000033893:6096-1	specific	334124	1006	1278	1.93146e-56	195.959	pfam00520	Ion_trans	 - 	cl37996
Q#92 - >42a74dd8-fd1c-485d-821f-f981f972bf2e ENSRNOG00000033893.p1 type:3prime partial len:2033 gc:universal 42a74dd8-fd1c-485d-821f-f981f972bf2e ENSRNOG00000033893:6096-1	specific	334124	1323	1554	7.91435e-53	185.559	pfam00520	Ion_trans	 - 	cl37996
Q#92 - >42a74dd8-fd1c-485d-821f-f981f972bf2e ENSRNOG00000033893.p1 type:3prime partial len:2033 gc:universal 42a74dd8-fd1c-485d-821f-f981f972bf2e ENSRNOG00000033893:6096-1	specific	334124	43	132	2.45708e-20	91.9556	pfam00520	Ion_trans	N	cl37996
Q#92 - >42a74dd8-fd1c-485d-821f-f981f972bf2e ENSRNOG00000033893.p1 type:3prime partial len:2033 gc:universal 42a74dd8-fd1c-485d-821f-f981f972bf2e ENSRNOG00000033893:6096-1	superfamily	223039	1580	1961	1.42682e-07	56.7181	cl33723	PHA03307 superfamily	C	 - 
Q#92 - >42a74dd8-fd1c-485d-821f-f981f972bf2e ENSRNOG00000033893.p1 type:3prime partial len:2033 gc:universal 42a74dd8-fd1c-485d-821f-f981f972bf2e ENSRNOG00000033893:6096-1	superfamily	223039	760	921	4.78462e-05	48.6289	cl33723	PHA03307 superfamily	C	 - 
Q#93 - >4e6500e1-d8cc-4157-a105-6f7fc2da74a7 ENSRNOG00000033893.p1 type:3prime partial len:2001 gc:universal 4e6500e1-d8cc-4157-a105-6f7fc2da74a7 ENSRNOG00000033893:6002-3	specific	334124	460	694	7.76806e-69	231.783	pfam00520	Ion_trans	 - 	cl37996
Q#93 - >4e6500e1-d8cc-4157-a105-6f7fc2da74a7 ENSRNOG00000033893.p1 type:3prime partial len:2001 gc:universal 4e6500e1-d8cc-4157-a105-6f7fc2da74a7 ENSRNOG00000033893:6002-3	specific	334124	975	1247	2.3375e-57	198.656	pfam00520	Ion_trans	 - 	cl37996
Q#93 - >4e6500e1-d8cc-4157-a105-6f7fc2da74a7 ENSRNOG00000033893.p1 type:3prime partial len:2001 gc:universal 4e6500e1-d8cc-4157-a105-6f7fc2da74a7 ENSRNOG00000033893:6002-3	specific	334124	1292	1523	1.58313e-53	187.87	pfam00520	Ion_trans	 - 	cl37996
Q#93 - >4e6500e1-d8cc-4157-a105-6f7fc2da74a7 ENSRNOG00000033893.p1 type:3prime partial len:2001 gc:universal 4e6500e1-d8cc-4157-a105-6f7fc2da74a7 ENSRNOG00000033893:6002-3	superfamily	223039	1549	1930	2.38355e-07	55.9477	cl33723	PHA03307 superfamily	C	 - 
Q#93 - >4e6500e1-d8cc-4157-a105-6f7fc2da74a7 ENSRNOG00000033893.p1 type:3prime partial len:2001 gc:universal 4e6500e1-d8cc-4157-a105-6f7fc2da74a7 ENSRNOG00000033893:6002-3	superfamily	223039	729	890	6.53085e-05	47.8585	cl33723	PHA03307 superfamily	C	 - 
Q#94 - >429b43ac-0615-408f-82b4-d0e784ed0ded ENSRNOG00000033893.p1 type:internal len:2136 gc:universal 429b43ac-0615-408f-82b4-d0e784ed0ded ENSRNOG00000033893:6407-3	specific	334124	670	904	4.26687e-68	229.472	pfam00520	Ion_trans	 - 	cl37996
Q#94 - >429b43ac-0615-408f-82b4-d0e784ed0ded ENSRNOG00000033893.p1 type:internal len:2136 gc:universal 429b43ac-0615-408f-82b4-d0e784ed0ded ENSRNOG00000033893:6407-3	specific	334124	1427	1658	5.35809e-53	186.329	pfam00520	Ion_trans	 - 	cl37996
Q#94 - >429b43ac-0615-408f-82b4-d0e784ed0ded ENSRNOG00000033893.p1 type:internal len:2136 gc:universal 429b43ac-0615-408f-82b4-d0e784ed0ded ENSRNOG00000033893:6407-3	specific	334124	1131	1382	9.82871e-50	177.085	pfam00520	Ion_trans	 - 	cl37996
Q#94 - >429b43ac-0615-408f-82b4-d0e784ed0ded ENSRNOG00000033893.p1 type:internal len:2136 gc:universal 429b43ac-0615-408f-82b4-d0e784ed0ded ENSRNOG00000033893:6407-3	specific	334124	65	311	1.47972e-23	101.586	pfam00520	Ion_trans	N	cl37996
Q#94 - >429b43ac-0615-408f-82b4-d0e784ed0ded ENSRNOG00000033893.p1 type:internal len:2136 gc:universal 429b43ac-0615-408f-82b4-d0e784ed0ded ENSRNOG00000033893:6407-3	superfamily	223039	1684	2065	2.04296e-07	56.3329	cl33723	PHA03307 superfamily	C	 - 
Q#94 - >429b43ac-0615-408f-82b4-d0e784ed0ded ENSRNOG00000033893.p1 type:internal len:2136 gc:universal 429b43ac-0615-408f-82b4-d0e784ed0ded ENSRNOG00000033893:6407-3	superfamily	223039	939	1100	5.92912e-05	48.2437	cl33723	PHA03307 superfamily	C	 - 
Q#95 - >545de00b-db5e-4f45-bed7-1a19c3293a68 ENSRNOG00000033893.p1 type:internal len:2193 gc:universal 545de00b-db5e-4f45-bed7-1a19c3293a68 ENSRNOG00000033893:6578-3	specific	334124	752	986	3.59241e-66	224.079	pfam00520	Ion_trans	 - 	cl37996
Q#95 - >545de00b-db5e-4f45-bed7-1a19c3293a68 ENSRNOG00000033893.p1 type:internal len:2193 gc:universal 545de00b-db5e-4f45-bed7-1a19c3293a68 ENSRNOG00000033893:6578-3	specific	334124	1167	1439	8.86831e-55	191.337	pfam00520	Ion_trans	 - 	cl37996
Q#95 - >545de00b-db5e-4f45-bed7-1a19c3293a68 ENSRNOG00000033893.p1 type:internal len:2193 gc:universal 545de00b-db5e-4f45-bed7-1a19c3293a68 ENSRNOG00000033893:6578-3	specific	334124	1484	1715	1.523e-51	182.092	pfam00520	Ion_trans	 - 	cl37996
Q#95 - >545de00b-db5e-4f45-bed7-1a19c3293a68 ENSRNOG00000033893.p1 type:internal len:2193 gc:universal 545de00b-db5e-4f45-bed7-1a19c3293a68 ENSRNOG00000033893:6578-3	specific	334124	62	393	3.0862e-42	155.513	pfam00520	Ion_trans	 - 	cl37996
Q#95 - >545de00b-db5e-4f45-bed7-1a19c3293a68 ENSRNOG00000033893.p1 type:internal len:2193 gc:universal 545de00b-db5e-4f45-bed7-1a19c3293a68 ENSRNOG00000033893:6578-3	superfamily	223039	1753	2122	5.32761e-08	58.2589	cl33723	PHA03307 superfamily	C	 - 
Q#95 - >545de00b-db5e-4f45-bed7-1a19c3293a68 ENSRNOG00000033893.p1 type:internal len:2193 gc:universal 545de00b-db5e-4f45-bed7-1a19c3293a68 ENSRNOG00000033893:6578-3	superfamily	223039	980	1082	0.00736121	41.3101	cl33723	PHA03307 superfamily	NC	 - 
Q#96 - >0db8d5a7-01cd-4a16-a278-be5c88287cbd-2 ENSRNOG00000033893.p1 type:3prime partial len:2180 gc:universal 0db8d5a7-01cd-4a16-a278-be5c88287cbd-2 ENSRNOG00000033893:6539-3	specific	334124	639	873	7.75915e-67	226.005	pfam00520	Ion_trans	 - 	cl37996
Q#96 - >0db8d5a7-01cd-4a16-a278-be5c88287cbd-2 ENSRNOG00000033893.p1 type:3prime partial len:2180 gc:universal 0db8d5a7-01cd-4a16-a278-be5c88287cbd-2 ENSRNOG00000033893:6539-3	specific	334124	1154	1426	2.21675e-55	193.263	pfam00520	Ion_trans	 - 	cl37996
Q#96 - >0db8d5a7-01cd-4a16-a278-be5c88287cbd-2 ENSRNOG00000033893.p1 type:3prime partial len:2180 gc:universal 0db8d5a7-01cd-4a16-a278-be5c88287cbd-2 ENSRNOG00000033893:6539-3	specific	334124	1471	1702	4.75504e-52	183.633	pfam00520	Ion_trans	 - 	cl37996
Q#96 - >0db8d5a7-01cd-4a16-a278-be5c88287cbd-2 ENSRNOG00000033893.p1 type:3prime partial len:2180 gc:universal 0db8d5a7-01cd-4a16-a278-be5c88287cbd-2 ENSRNOG00000033893:6539-3	specific	334124	1	280	5.73632e-35	134.328	pfam00520	Ion_trans	N	cl37996
Q#96 - >0db8d5a7-01cd-4a16-a278-be5c88287cbd-2 ENSRNOG00000033893.p1 type:3prime partial len:2180 gc:universal 0db8d5a7-01cd-4a16-a278-be5c88287cbd-2 ENSRNOG00000033893:6539-3	superfamily	223039	1740	2109	7.6677e-08	57.8737	cl33723	PHA03307 superfamily	C	 - 
Q#96 - >0db8d5a7-01cd-4a16-a278-be5c88287cbd-2 ENSRNOG00000033893.p1 type:3prime partial len:2180 gc:universal 0db8d5a7-01cd-4a16-a278-be5c88287cbd-2 ENSRNOG00000033893:6539-3	superfamily	223039	908	1069	3.16947e-05	49.0141	cl33723	PHA03307 superfamily	C	 - 
Q#97 - >2ace840d-634d-4bef-8166-e93d9936ad60 ENSRNOG00000033893.p1 type:3prime partial len:2115 gc:universal 2ace840d-634d-4bef-8166-e93d9936ad60 ENSRNOG00000033893:6344-3	specific	334124	574	808	2.07802e-67	227.546	pfam00520	Ion_trans	 - 	cl37996
Q#97 - >2ace840d-634d-4bef-8166-e93d9936ad60 ENSRNOG00000033893.p1 type:3prime partial len:2115 gc:universal 2ace840d-634d-4bef-8166-e93d9936ad60 ENSRNOG00000033893:6344-3	specific	334124	1089	1361	5.88604e-56	194.804	pfam00520	Ion_trans	 - 	cl37996
Q#97 - >2ace840d-634d-4bef-8166-e93d9936ad60 ENSRNOG00000033893.p1 type:3prime partial len:2115 gc:universal 2ace840d-634d-4bef-8166-e93d9936ad60 ENSRNOG00000033893:6344-3	specific	334124	1406	1637	1.93114e-52	184.789	pfam00520	Ion_trans	 - 	cl37996
Q#97 - >2ace840d-634d-4bef-8166-e93d9936ad60 ENSRNOG00000033893.p1 type:3prime partial len:2115 gc:universal 2ace840d-634d-4bef-8166-e93d9936ad60 ENSRNOG00000033893:6344-3	specific	334124	126	215	3.78982e-20	91.5704	pfam00520	Ion_trans	N	cl37996
Q#97 - >2ace840d-634d-4bef-8166-e93d9936ad60 ENSRNOG00000033893.p1 type:3prime partial len:2115 gc:universal 2ace840d-634d-4bef-8166-e93d9936ad60 ENSRNOG00000033893:6344-3	superfamily	223039	1675	2044	1.10136e-07	57.1033	cl33723	PHA03307 superfamily	C	 - 
Q#97 - >2ace840d-634d-4bef-8166-e93d9936ad60 ENSRNOG00000033893.p1 type:3prime partial len:2115 gc:universal 2ace840d-634d-4bef-8166-e93d9936ad60 ENSRNOG00000033893:6344-3	superfamily	223039	843	1004	3.69007e-05	49.0141	cl33723	PHA03307 superfamily	C	 - 
Q#98 - >90252ecb-28da-4296-a23f-e7a29b852ce1 ENSRNOG00000033893.p1 type:5prime partial len:2044 gc:universal 90252ecb-28da-4296-a23f-e7a29b852ce1 ENSRNOG00000033893:7547-1416	specific	334124	752	986	9.7451e-64	217.145	pfam00520	Ion_trans	 - 	cl37996
Q#98 - >90252ecb-28da-4296-a23f-e7a29b852ce1 ENSRNOG00000033893.p1 type:5prime partial len:2044 gc:universal 90252ecb-28da-4296-a23f-e7a29b852ce1 ENSRNOG00000033893:7547-1416	specific	334124	1267	1539	2.71219e-52	184.018	pfam00520	Ion_trans	 - 	cl37996
Q#98 - >90252ecb-28da-4296-a23f-e7a29b852ce1 ENSRNOG00000033893.p1 type:5prime partial len:2044 gc:universal 90252ecb-28da-4296-a23f-e7a29b852ce1 ENSRNOG00000033893:7547-1416	specific	334124	1584	1815	1.30119e-49	176.314	pfam00520	Ion_trans	 - 	cl37996
Q#98 - >90252ecb-28da-4296-a23f-e7a29b852ce1 ENSRNOG00000033893.p1 type:5prime partial len:2044 gc:universal 90252ecb-28da-4296-a23f-e7a29b852ce1 ENSRNOG00000033893:7547-1416	specific	334124	62	393	4.15523e-40	148.965	pfam00520	Ion_trans	 - 	cl37996
Q#98 - >90252ecb-28da-4296-a23f-e7a29b852ce1 ENSRNOG00000033893.p1 type:5prime partial len:2044 gc:universal 90252ecb-28da-4296-a23f-e7a29b852ce1 ENSRNOG00000033893:7547-1416	superfamily	223039	1021	1182	5.25012e-06	51.7105	cl33723	PHA03307 superfamily	C	 - 
Q#99 - >18d617fd-1d43-4c56-b6ac-5eac22569e6e-2 ENSRNOG00000033893.p1 type:3prime partial len:2115 gc:universal 18d617fd-1d43-4c56-b6ac-5eac22569e6e-2 ENSRNOG00000033893:6344-3	specific	334124	574	808	2.07802e-67	227.546	pfam00520	Ion_trans	 - 	cl37996
Q#99 - >18d617fd-1d43-4c56-b6ac-5eac22569e6e-2 ENSRNOG00000033893.p1 type:3prime partial len:2115 gc:universal 18d617fd-1d43-4c56-b6ac-5eac22569e6e-2 ENSRNOG00000033893:6344-3	specific	334124	1089	1361	5.88604e-56	194.804	pfam00520	Ion_trans	 - 	cl37996
Q#99 - >18d617fd-1d43-4c56-b6ac-5eac22569e6e-2 ENSRNOG00000033893.p1 type:3prime partial len:2115 gc:universal 18d617fd-1d43-4c56-b6ac-5eac22569e6e-2 ENSRNOG00000033893:6344-3	specific	334124	1406	1637	1.93114e-52	184.789	pfam00520	Ion_trans	 - 	cl37996
Q#99 - >18d617fd-1d43-4c56-b6ac-5eac22569e6e-2 ENSRNOG00000033893.p1 type:3prime partial len:2115 gc:universal 18d617fd-1d43-4c56-b6ac-5eac22569e6e-2 ENSRNOG00000033893:6344-3	specific	334124	126	215	3.78982e-20	91.5704	pfam00520	Ion_trans	N	cl37996
Q#99 - >18d617fd-1d43-4c56-b6ac-5eac22569e6e-2 ENSRNOG00000033893.p1 type:3prime partial len:2115 gc:universal 18d617fd-1d43-4c56-b6ac-5eac22569e6e-2 ENSRNOG00000033893:6344-3	superfamily	223039	1675	2044	1.10136e-07	57.1033	cl33723	PHA03307 superfamily	C	 - 
Q#99 - >18d617fd-1d43-4c56-b6ac-5eac22569e6e-2 ENSRNOG00000033893.p1 type:3prime partial len:2115 gc:universal 18d617fd-1d43-4c56-b6ac-5eac22569e6e-2 ENSRNOG00000033893:6344-3	superfamily	223039	843	1004	3.69007e-05	49.0141	cl33723	PHA03307 superfamily	C	 - 
Q#100 - >304934b1-1af3-445d-b383-55329f1c0f49 ENSRNOG00000033893.p1 type:3prime partial len:2148 gc:universal 304934b1-1af3-445d-b383-55329f1c0f49 ENSRNOG00000033893:6443-3	specific	334124	607	841	2.51446e-67	227.546	pfam00520	Ion_trans	 - 	cl37996
Q#100 - >304934b1-1af3-445d-b383-55329f1c0f49 ENSRNOG00000033893.p1 type:3prime partial len:2148 gc:universal 304934b1-1af3-445d-b383-55329f1c0f49 ENSRNOG00000033893:6443-3	specific	334124	1122	1394	7.12138e-56	194.419	pfam00520	Ion_trans	 - 	cl37996
Q#100 - >304934b1-1af3-445d-b383-55329f1c0f49 ENSRNOG00000033893.p1 type:3prime partial len:2148 gc:universal 304934b1-1af3-445d-b383-55329f1c0f49 ENSRNOG00000033893:6443-3	specific	334124	1439	1670	2.31387e-52	184.403	pfam00520	Ion_trans	 - 	cl37996
Q#100 - >304934b1-1af3-445d-b383-55329f1c0f49 ENSRNOG00000033893.p1 type:3prime partial len:2148 gc:universal 304934b1-1af3-445d-b383-55329f1c0f49 ENSRNOG00000033893:6443-3	specific	334124	2	248	4.46508e-23	100.045	pfam00520	Ion_trans	N	cl37996
Q#100 - >304934b1-1af3-445d-b383-55329f1c0f49 ENSRNOG00000033893.p1 type:3prime partial len:2148 gc:universal 304934b1-1af3-445d-b383-55329f1c0f49 ENSRNOG00000033893:6443-3	superfamily	223039	1696	2077	1.16889e-07	57.1033	cl33723	PHA03307 superfamily	C	 - 
Q#100 - >304934b1-1af3-445d-b383-55329f1c0f49 ENSRNOG00000033893.p1 type:3prime partial len:2148 gc:universal 304934b1-1af3-445d-b383-55329f1c0f49 ENSRNOG00000033893:6443-3	superfamily	223039	876	1037	3.81719e-05	49.0141	cl33723	PHA03307 superfamily	C	 - 
Q#101 - >a8991d09-347b-406e-b090-4c51f8fb649a ENSRNOG00000033893.p1 type:internal len:2007 gc:universal a8991d09-347b-406e-b090-4c51f8fb649a ENSRNOG00000033893:6018-1	specific	334124	752	986	5.09488e-69	232.168	pfam00520	Ion_trans	 - 	cl37996
Q#101 - >a8991d09-347b-406e-b090-4c51f8fb649a ENSRNOG00000033893.p1 type:internal len:2007 gc:universal a8991d09-347b-406e-b090-4c51f8fb649a ENSRNOG00000033893:6018-1	specific	334124	62	393	1.13306e-44	162.447	pfam00520	Ion_trans	 - 	cl37996
Q#101 - >a8991d09-347b-406e-b090-4c51f8fb649a ENSRNOG00000033893.p1 type:internal len:2007 gc:universal a8991d09-347b-406e-b090-4c51f8fb649a ENSRNOG00000033893:6018-1	specific	334124	1267	1528	1.73179e-43	158.98	pfam00520	Ion_trans	 - 	cl37996
Q#101 - >a8991d09-347b-406e-b090-4c51f8fb649a ENSRNOG00000033893.p1 type:internal len:2007 gc:universal a8991d09-347b-406e-b090-4c51f8fb649a ENSRNOG00000033893:6018-1	superfamily	223039	1554	1935	5.10685e-07	54.7921	cl33723	PHA03307 superfamily	C	 - 
Q#101 - >a8991d09-347b-406e-b090-4c51f8fb649a ENSRNOG00000033893.p1 type:internal len:2007 gc:universal a8991d09-347b-406e-b090-4c51f8fb649a ENSRNOG00000033893:6018-1	superfamily	223039	1021	1182	0.000114273	47.0881	cl33723	PHA03307 superfamily	C	 - 
Q#102 - >d9cd5bb0-cf7d-4583-98fa-ecd8a6b779bb-2 ENSRNOG00000033893.p1 type:internal len:2262 gc:universal d9cd5bb0-cf7d-4583-98fa-ecd8a6b779bb-2 ENSRNOG00000033893:6785-3	specific	334124	721	955	8.67134e-68	228.701	pfam00520	Ion_trans	 - 	cl37996
Q#102 - >d9cd5bb0-cf7d-4583-98fa-ecd8a6b779bb-2 ENSRNOG00000033893.p1 type:internal len:2262 gc:universal d9cd5bb0-cf7d-4583-98fa-ecd8a6b779bb-2 ENSRNOG00000033893:6785-3	specific	334124	1236	1508	2.36525e-56	195.959	pfam00520	Ion_trans	 - 	cl37996
Q#102 - >d9cd5bb0-cf7d-4583-98fa-ecd8a6b779bb-2 ENSRNOG00000033893.p1 type:internal len:2262 gc:universal d9cd5bb0-cf7d-4583-98fa-ecd8a6b779bb-2 ENSRNOG00000033893:6785-3	specific	334124	1553	1784	9.88074e-53	185.559	pfam00520	Ion_trans	 - 	cl37996
Q#102 - >d9cd5bb0-cf7d-4583-98fa-ecd8a6b779bb-2 ENSRNOG00000033893.p1 type:internal len:2262 gc:universal d9cd5bb0-cf7d-4583-98fa-ecd8a6b779bb-2 ENSRNOG00000033893:6785-3	specific	334124	62	200	2.68398e-27	112.371	pfam00520	Ion_trans	C	cl37996
Q#102 - >d9cd5bb0-cf7d-4583-98fa-ecd8a6b779bb-2 ENSRNOG00000033893.p1 type:internal len:2262 gc:universal d9cd5bb0-cf7d-4583-98fa-ecd8a6b779bb-2 ENSRNOG00000033893:6785-3	superfamily	223039	1810	2191	1.62171e-07	56.7181	cl33723	PHA03307 superfamily	C	 - 
Q#102 - >d9cd5bb0-cf7d-4583-98fa-ecd8a6b779bb-2 ENSRNOG00000033893.p1 type:internal len:2262 gc:universal d9cd5bb0-cf7d-4583-98fa-ecd8a6b779bb-2 ENSRNOG00000033893:6785-3	superfamily	223039	990	1151	5.37932e-05	48.6289	cl33723	PHA03307 superfamily	C	 - 
Q#103 - >18d016ad-41ed-4c31-8699-3be589095103 ENSRNOG00000002863.p1 type:3prime partial len:2224 gc:universal 18d016ad-41ed-4c31-8699-3be589095103 ENSRNOG00000002863:6669-1	specific	334124	1456	1713	2.91519e-71	238.717	pfam00520	Ion_trans	 - 	cl37996
Q#103 - >18d016ad-41ed-4c31-8699-3be589095103 ENSRNOG00000002863.p1 type:3prime partial len:2224 gc:universal 18d016ad-41ed-4c31-8699-3be589095103 ENSRNOG00000002863:6669-1	specific	334124	89	363	1.71316e-63	216.375	pfam00520	Ion_trans	 - 	cl37996
Q#103 - >18d016ad-41ed-4c31-8699-3be589095103 ENSRNOG00000002863.p1 type:3prime partial len:2224 gc:universal 18d016ad-41ed-4c31-8699-3be589095103 ENSRNOG00000002863:6669-1	specific	334124	476	715	2.55355e-51	181.322	pfam00520	Ion_trans	 - 	cl37996
Q#103 - >18d016ad-41ed-4c31-8699-3be589095103 ENSRNOG00000002863.p1 type:3prime partial len:2224 gc:universal 18d016ad-41ed-4c31-8699-3be589095103 ENSRNOG00000002863:6669-1	specific	334124	1136	1366	4.74038e-45	163.603	pfam00520	Ion_trans	 - 	cl37996
Q#103 - >18d016ad-41ed-4c31-8699-3be589095103 ENSRNOG00000002863.p1 type:3prime partial len:2224 gc:universal 18d016ad-41ed-4c31-8699-3be589095103 ENSRNOG00000002863:6669-1	specific	339854	1714	1784	9.21897e-41	144.676	pfam16905	GPHH	 - 	cl25190
Q#103 - >18d016ad-41ed-4c31-8699-3be589095103 ENSRNOG00000002863.p1 type:3prime partial len:2224 gc:universal 18d016ad-41ed-4c31-8699-3be589095103 ENSRNOG00000002863:6669-1	specific	337190	1786	1860	3.11109e-30	114.952	pfam08763	Ca_chan_IQ	 - 	cl26695
Q#103 - >18d016ad-41ed-4c31-8699-3be589095103 ENSRNOG00000002863.p1 type:3prime partial len:2224 gc:universal 18d016ad-41ed-4c31-8699-3be589095103 ENSRNOG00000002863:6669-1	superfamily	293674	1987	2111	0.000143661	45.9219	cl26279	RSRP superfamily	C	 - 
Q#103 - >18d016ad-41ed-4c31-8699-3be589095103 ENSRNOG00000002863.p1 type:3prime partial len:2224 gc:universal 18d016ad-41ed-4c31-8699-3be589095103 ENSRNOG00000002863:6669-1	superfamily	317802	2048	2203	0.00858319	41.3203	cl37892	Retinal superfamily	N	 - 
Q#104 - >5490f267-f232-4bd4-8d0b-bec1acc6d97b ENSRNOG00000002863.p1 type:3prime partial len:2184 gc:universal 5490f267-f232-4bd4-8d0b-bec1acc6d97b ENSRNOG00000002863:6551-3	specific	334124	1426	1683	9.75034e-71	237.176	pfam00520	Ion_trans	 - 	cl37996
Q#104 - >5490f267-f232-4bd4-8d0b-bec1acc6d97b ENSRNOG00000002863.p1 type:3prime partial len:2184 gc:universal 5490f267-f232-4bd4-8d0b-bec1acc6d97b ENSRNOG00000002863:6551-3	specific	334124	89	363	5.35244e-63	214.834	pfam00520	Ion_trans	 - 	cl37996
Q#104 - >5490f267-f232-4bd4-8d0b-bec1acc6d97b ENSRNOG00000002863.p1 type:3prime partial len:2184 gc:universal 5490f267-f232-4bd4-8d0b-bec1acc6d97b ENSRNOG00000002863:6551-3	specific	334124	446	685	5.26242e-51	180.551	pfam00520	Ion_trans	 - 	cl37996
Q#104 - >5490f267-f232-4bd4-8d0b-bec1acc6d97b ENSRNOG00000002863.p1 type:3prime partial len:2184 gc:universal 5490f267-f232-4bd4-8d0b-bec1acc6d97b ENSRNOG00000002863:6551-3	specific	334124	1106	1336	1.05445e-44	162.447	pfam00520	Ion_trans	 - 	cl37996
Q#104 - >5490f267-f232-4bd4-8d0b-bec1acc6d97b ENSRNOG00000002863.p1 type:3prime partial len:2184 gc:universal 5490f267-f232-4bd4-8d0b-bec1acc6d97b ENSRNOG00000002863:6551-3	specific	339854	1684	1754	8.21467e-41	145.062	pfam16905	GPHH	 - 	cl25190
Q#104 - >5490f267-f232-4bd4-8d0b-bec1acc6d97b ENSRNOG00000002863.p1 type:3prime partial len:2184 gc:universal 5490f267-f232-4bd4-8d0b-bec1acc6d97b ENSRNOG00000002863:6551-3	specific	198130	1774	1804	1.07256e-10	58.002	smart01062	Ca_chan_IQ	 - 	cl26695
Q#104 - >5490f267-f232-4bd4-8d0b-bec1acc6d97b ENSRNOG00000002863.p1 type:3prime partial len:2184 gc:universal 5490f267-f232-4bd4-8d0b-bec1acc6d97b ENSRNOG00000002863:6551-3	superfamily	293674	1908	2002	0.000245763	45.1515	cl26279	RSRP superfamily	C	 - 
Q#104 - >5490f267-f232-4bd4-8d0b-bec1acc6d97b ENSRNOG00000002863.p1 type:3prime partial len:2184 gc:universal 5490f267-f232-4bd4-8d0b-bec1acc6d97b ENSRNOG00000002863:6551-3	superfamily	317802	1939	2094	0.00856025	41.3203	cl37892	Retinal superfamily	N	 - 
Q#105 - >ecbdb5ec-9b8e-4dbb-9b32-3ee078da9620 ENSRNOG00000002863.p1 type:3prime partial len:2192 gc:universal ecbdb5ec-9b8e-4dbb-9b32-3ee078da9620 ENSRNOG00000002863:6575-3	specific	334124	89	363	1.28695e-63	216.76	pfam00520	Ion_trans	 - 	cl37996
Q#105 - >ecbdb5ec-9b8e-4dbb-9b32-3ee078da9620 ENSRNOG00000002863.p1 type:3prime partial len:2192 gc:universal ecbdb5ec-9b8e-4dbb-9b32-3ee078da9620 ENSRNOG00000002863:6575-3	specific	334124	1426	1655	1.08263e-57	199.811	pfam00520	Ion_trans	 - 	cl37996
Q#105 - >ecbdb5ec-9b8e-4dbb-9b32-3ee078da9620 ENSRNOG00000002863.p1 type:3prime partial len:2192 gc:universal ecbdb5ec-9b8e-4dbb-9b32-3ee078da9620 ENSRNOG00000002863:6575-3	specific	334124	446	685	1.9374e-51	181.707	pfam00520	Ion_trans	 - 	cl37996
Q#105 - >ecbdb5ec-9b8e-4dbb-9b32-3ee078da9620 ENSRNOG00000002863.p1 type:3prime partial len:2192 gc:universal ecbdb5ec-9b8e-4dbb-9b32-3ee078da9620 ENSRNOG00000002863:6575-3	specific	334124	1106	1336	3.46138e-45	163.988	pfam00520	Ion_trans	 - 	cl37996
Q#105 - >ecbdb5ec-9b8e-4dbb-9b32-3ee078da9620 ENSRNOG00000002863.p1 type:3prime partial len:2192 gc:universal ecbdb5ec-9b8e-4dbb-9b32-3ee078da9620 ENSRNOG00000002863:6575-3	specific	339854	1656	1726	9.17423e-41	144.676	pfam16905	GPHH	 - 	cl25190
Q#105 - >ecbdb5ec-9b8e-4dbb-9b32-3ee078da9620 ENSRNOG00000002863.p1 type:3prime partial len:2192 gc:universal ecbdb5ec-9b8e-4dbb-9b32-3ee078da9620 ENSRNOG00000002863:6575-3	specific	337190	1728	1802	2.62437e-30	114.952	pfam08763	Ca_chan_IQ	 - 	cl26695
Q#105 - >ecbdb5ec-9b8e-4dbb-9b32-3ee078da9620 ENSRNOG00000002863.p1 type:3prime partial len:2192 gc:universal ecbdb5ec-9b8e-4dbb-9b32-3ee078da9620 ENSRNOG00000002863:6575-3	superfamily	293674	1916	2010	0.00024456	45.1515	cl26279	RSRP superfamily	C	 - 
Q#105 - >ecbdb5ec-9b8e-4dbb-9b32-3ee078da9620 ENSRNOG00000002863.p1 type:3prime partial len:2192 gc:universal ecbdb5ec-9b8e-4dbb-9b32-3ee078da9620 ENSRNOG00000002863:6575-3	superfamily	317802	1947	2102	0.00830923	41.3203	cl37892	Retinal superfamily	N	 - 
Q#106 - >ce0ebbef-82ac-4370-9d04-bba4ea3e4b24 ENSRNOG00000002863.p1 type:complete len:2027 gc:universal ce0ebbef-82ac-4370-9d04-bba4ea3e4b24 ENSRNOG00000002863:6607-527	specific	334124	1426	1683	4.86275e-69	232.168	pfam00520	Ion_trans	 - 	cl37996
Q#106 - >ce0ebbef-82ac-4370-9d04-bba4ea3e4b24 ENSRNOG00000002863.p1 type:complete len:2027 gc:universal ce0ebbef-82ac-4370-9d04-bba4ea3e4b24 ENSRNOG00000002863:6607-527	specific	334124	89	363	2.01361e-61	210.212	pfam00520	Ion_trans	 - 	cl37996
Q#106 - >ce0ebbef-82ac-4370-9d04-bba4ea3e4b24 ENSRNOG00000002863.p1 type:complete len:2027 gc:universal ce0ebbef-82ac-4370-9d04-bba4ea3e4b24 ENSRNOG00000002863:6607-527	specific	334124	446	685	5.6803e-50	177.47	pfam00520	Ion_trans	 - 	cl37996
Q#106 - >ce0ebbef-82ac-4370-9d04-bba4ea3e4b24 ENSRNOG00000002863.p1 type:complete len:2027 gc:universal ce0ebbef-82ac-4370-9d04-bba4ea3e4b24 ENSRNOG00000002863:6607-527	specific	334124	1106	1336	1.71815e-43	158.98	pfam00520	Ion_trans	 - 	cl37996
Q#106 - >ce0ebbef-82ac-4370-9d04-bba4ea3e4b24 ENSRNOG00000002863.p1 type:complete len:2027 gc:universal ce0ebbef-82ac-4370-9d04-bba4ea3e4b24 ENSRNOG00000002863:6607-527	specific	339854	1684	1754	1.31325e-40	144.291	pfam16905	GPHH	 - 	cl25190
Q#106 - >ce0ebbef-82ac-4370-9d04-bba4ea3e4b24 ENSRNOG00000002863.p1 type:complete len:2027 gc:universal ce0ebbef-82ac-4370-9d04-bba4ea3e4b24 ENSRNOG00000002863:6607-527	specific	337190	1756	1830	5.59729e-30	113.797	pfam08763	Ca_chan_IQ	 - 	cl26695
Q#107 - >6726212c-8038-4cfe-9da3-3bb25e8e4ad6 ENSRNOG00000002863.p1 type:3prime partial len:2223 gc:universal 6726212c-8038-4cfe-9da3-3bb25e8e4ad6 ENSRNOG00000002863:6668-3	specific	334124	1386	1643	6.6448e-72	240.643	pfam00520	Ion_trans	 - 	cl37996
Q#107 - >6726212c-8038-4cfe-9da3-3bb25e8e4ad6 ENSRNOG00000002863.p1 type:3prime partial len:2223 gc:universal 6726212c-8038-4cfe-9da3-3bb25e8e4ad6 ENSRNOG00000002863:6668-3	specific	334124	89	363	4.64925e-64	217.916	pfam00520	Ion_trans	 - 	cl37996
Q#107 - >6726212c-8038-4cfe-9da3-3bb25e8e4ad6 ENSRNOG00000002863.p1 type:3prime partial len:2223 gc:universal 6726212c-8038-4cfe-9da3-3bb25e8e4ad6 ENSRNOG00000002863:6668-3	specific	334124	1066	1296	1.79003e-45	164.758	pfam00520	Ion_trans	 - 	cl37996
Q#107 - >6726212c-8038-4cfe-9da3-3bb25e8e4ad6 ENSRNOG00000002863.p1 type:3prime partial len:2223 gc:universal 6726212c-8038-4cfe-9da3-3bb25e8e4ad6 ENSRNOG00000002863:6668-3	specific	334124	453	645	1.15014e-42	156.669	pfam00520	Ion_trans	 - 	cl37996
Q#107 - >6726212c-8038-4cfe-9da3-3bb25e8e4ad6 ENSRNOG00000002863.p1 type:3prime partial len:2223 gc:universal 6726212c-8038-4cfe-9da3-3bb25e8e4ad6 ENSRNOG00000002863:6668-3	specific	339854	1644	1714	8.04366e-41	145.062	pfam16905	GPHH	 - 	cl25190
Q#107 - >6726212c-8038-4cfe-9da3-3bb25e8e4ad6 ENSRNOG00000002863.p1 type:3prime partial len:2223 gc:universal 6726212c-8038-4cfe-9da3-3bb25e8e4ad6 ENSRNOG00000002863:6668-3	specific	337190	1716	1790	2.6618e-30	114.952	pfam08763	Ca_chan_IQ	 - 	cl26695
Q#107 - >6726212c-8038-4cfe-9da3-3bb25e8e4ad6 ENSRNOG00000002863.p1 type:3prime partial len:2223 gc:universal 6726212c-8038-4cfe-9da3-3bb25e8e4ad6 ENSRNOG00000002863:6668-3	superfamily	293674	1917	2041	0.000175944	45.5367	cl26279	RSRP superfamily	C	 - 
Q#107 - >6726212c-8038-4cfe-9da3-3bb25e8e4ad6 ENSRNOG00000002863.p1 type:3prime partial len:2223 gc:universal 6726212c-8038-4cfe-9da3-3bb25e8e4ad6 ENSRNOG00000002863:6668-3	superfamily	317802	1978	2133	0.00843571	41.3203	cl37892	Retinal superfamily	N	 - 
Q#108 - >05a23a87-1488-48fb-9b81-5a172a1e16cf ENSRNOG00000002863.p1 type:3prime partial len:2198 gc:universal 05a23a87-1488-48fb-9b81-5a172a1e16cf ENSRNOG00000002863:6593-3	specific	334124	89	363	1.1105e-64	219.842	pfam00520	Ion_trans	 - 	cl37996
Q#108 - >05a23a87-1488-48fb-9b81-5a172a1e16cf ENSRNOG00000002863.p1 type:3prime partial len:2198 gc:universal 05a23a87-1488-48fb-9b81-5a172a1e16cf ENSRNOG00000002863:6593-3	specific	334124	446	685	3.62676e-52	184.018	pfam00520	Ion_trans	 - 	cl37996
Q#108 - >05a23a87-1488-48fb-9b81-5a172a1e16cf ENSRNOG00000002863.p1 type:3prime partial len:2198 gc:universal 05a23a87-1488-48fb-9b81-5a172a1e16cf ENSRNOG00000002863:6593-3	specific	334124	1106	1336	6.18417e-46	165.914	pfam00520	Ion_trans	 - 	cl37996
Q#108 - >05a23a87-1488-48fb-9b81-5a172a1e16cf ENSRNOG00000002863.p1 type:3prime partial len:2198 gc:universal 05a23a87-1488-48fb-9b81-5a172a1e16cf ENSRNOG00000002863:6593-3	specific	334124	1418	1618	1.03189e-43	159.751	pfam00520	Ion_trans	N	cl37996
Q#108 - >05a23a87-1488-48fb-9b81-5a172a1e16cf ENSRNOG00000002863.p1 type:3prime partial len:2198 gc:universal 05a23a87-1488-48fb-9b81-5a172a1e16cf ENSRNOG00000002863:6593-3	specific	339854	1619	1689	9.37987e-41	144.676	pfam16905	GPHH	 - 	cl25190
Q#108 - >05a23a87-1488-48fb-9b81-5a172a1e16cf ENSRNOG00000002863.p1 type:3prime partial len:2198 gc:universal 05a23a87-1488-48fb-9b81-5a172a1e16cf ENSRNOG00000002863:6593-3	specific	337190	1691	1765	2.14575e-30	115.337	pfam08763	Ca_chan_IQ	 - 	cl26695
Q#108 - >05a23a87-1488-48fb-9b81-5a172a1e16cf ENSRNOG00000002863.p1 type:3prime partial len:2198 gc:universal 05a23a87-1488-48fb-9b81-5a172a1e16cf ENSRNOG00000002863:6593-3	superfamily	293674	1892	2016	0.00017078	45.9219	cl26279	RSRP superfamily	C	 - 
Q#108 - >05a23a87-1488-48fb-9b81-5a172a1e16cf ENSRNOG00000002863.p1 type:3prime partial len:2198 gc:universal 05a23a87-1488-48fb-9b81-5a172a1e16cf ENSRNOG00000002863:6593-3	superfamily	317802	1953	2108	0.00798996	41.3203	cl37892	Retinal superfamily	N	 - 
Q#109 - >a7a0f8db-cf36-4b3d-8f9c-72c602101384 ENSRNOG00000002863.p1 type:3prime partial len:2193 gc:universal a7a0f8db-cf36-4b3d-8f9c-72c602101384 ENSRNOG00000002863:6578-3	specific	334124	1399	1656	3.98788e-71	238.331	pfam00520	Ion_trans	 - 	cl37996
Q#109 - >a7a0f8db-cf36-4b3d-8f9c-72c602101384 ENSRNOG00000002863.p1 type:3prime partial len:2193 gc:universal a7a0f8db-cf36-4b3d-8f9c-72c602101384 ENSRNOG00000002863:6578-3	specific	334124	89	363	2.25439e-63	215.99	pfam00520	Ion_trans	 - 	cl37996
Q#109 - >a7a0f8db-cf36-4b3d-8f9c-72c602101384 ENSRNOG00000002863.p1 type:3prime partial len:2193 gc:universal a7a0f8db-cf36-4b3d-8f9c-72c602101384 ENSRNOG00000002863:6578-3	specific	334124	446	685	2.87871e-51	181.322	pfam00520	Ion_trans	 - 	cl37996
Q#109 - >a7a0f8db-cf36-4b3d-8f9c-72c602101384 ENSRNOG00000002863.p1 type:3prime partial len:2193 gc:universal a7a0f8db-cf36-4b3d-8f9c-72c602101384 ENSRNOG00000002863:6578-3	specific	339854	1657	1727	9.635e-41	144.676	pfam16905	GPHH	 - 	cl25190
Q#109 - >a7a0f8db-cf36-4b3d-8f9c-72c602101384 ENSRNOG00000002863.p1 type:3prime partial len:2193 gc:universal a7a0f8db-cf36-4b3d-8f9c-72c602101384 ENSRNOG00000002863:6578-3	specific	334124	1125	1283	3.66999e-37	140.876	pfam00520	Ion_trans	C	cl37996
Q#109 - >a7a0f8db-cf36-4b3d-8f9c-72c602101384 ENSRNOG00000002863.p1 type:3prime partial len:2193 gc:universal a7a0f8db-cf36-4b3d-8f9c-72c602101384 ENSRNOG00000002863:6578-3	specific	337190	1729	1803	3.09731e-30	114.952	pfam08763	Ca_chan_IQ	 - 	cl26695
Q#109 - >a7a0f8db-cf36-4b3d-8f9c-72c602101384 ENSRNOG00000002863.p1 type:3prime partial len:2193 gc:universal a7a0f8db-cf36-4b3d-8f9c-72c602101384 ENSRNOG00000002863:6578-3	superfamily	293674	1917	2011	0.000286802	45.1515	cl26279	RSRP superfamily	C	 - 
Q#109 - >a7a0f8db-cf36-4b3d-8f9c-72c602101384 ENSRNOG00000002863.p1 type:3prime partial len:2193 gc:universal a7a0f8db-cf36-4b3d-8f9c-72c602101384 ENSRNOG00000002863:6578-3	superfamily	317802	1948	2103	0.00831331	41.3203	cl37892	Retinal superfamily	N	 - 
Q#110 - >18d016ad-41ed-4c31-8699-3be589095103-1 ENSRNOG00000002863.p1 type:internal len:2228 gc:universal 18d016ad-41ed-4c31-8699-3be589095103-1 ENSRNOG00000002863:6683-3	specific	334124	1391	1648	4.68927e-71	238.331	pfam00520	Ion_trans	 - 	cl37996
Q#110 - >18d016ad-41ed-4c31-8699-3be589095103-1 ENSRNOG00000002863.p1 type:internal len:2228 gc:universal 18d016ad-41ed-4c31-8699-3be589095103-1 ENSRNOG00000002863:6683-3	specific	334124	24	298	2.60006e-63	215.99	pfam00520	Ion_trans	 - 	cl37996
Q#110 - >18d016ad-41ed-4c31-8699-3be589095103-1 ENSRNOG00000002863.p1 type:internal len:2228 gc:universal 18d016ad-41ed-4c31-8699-3be589095103-1 ENSRNOG00000002863:6683-3	specific	334124	411	650	3.07316e-51	181.322	pfam00520	Ion_trans	 - 	cl37996
Q#110 - >18d016ad-41ed-4c31-8699-3be589095103-1 ENSRNOG00000002863.p1 type:internal len:2228 gc:universal 18d016ad-41ed-4c31-8699-3be589095103-1 ENSRNOG00000002863:6683-3	specific	334124	1071	1301	6.65495e-45	163.217	pfam00520	Ion_trans	 - 	cl37996
Q#110 - >18d016ad-41ed-4c31-8699-3be589095103-1 ENSRNOG00000002863.p1 type:internal len:2228 gc:universal 18d016ad-41ed-4c31-8699-3be589095103-1 ENSRNOG00000002863:6683-3	specific	339854	1649	1719	9.78964e-41	144.676	pfam16905	GPHH	 - 	cl25190
Q#110 - >18d016ad-41ed-4c31-8699-3be589095103-1 ENSRNOG00000002863.p1 type:internal len:2228 gc:universal 18d016ad-41ed-4c31-8699-3be589095103-1 ENSRNOG00000002863:6683-3	specific	337190	1721	1795	3.3039e-30	114.567	pfam08763	Ca_chan_IQ	 - 	cl26695
Q#110 - >18d016ad-41ed-4c31-8699-3be589095103-1 ENSRNOG00000002863.p1 type:internal len:2228 gc:universal 18d016ad-41ed-4c31-8699-3be589095103-1 ENSRNOG00000002863:6683-3	superfamily	293674	1922	2046	0.000127187	46.3071	cl26279	RSRP superfamily	C	 - 
Q#110 - >18d016ad-41ed-4c31-8699-3be589095103-1 ENSRNOG00000002863.p1 type:internal len:2228 gc:universal 18d016ad-41ed-4c31-8699-3be589095103-1 ENSRNOG00000002863:6683-3	superfamily	317802	1983	2138	0.00867253	41.3203	cl37892	Retinal superfamily	N	 - 
Q#111 - >3b577148-5f78-4929-a69a-5564e5c8b1ec ENSRNOG00000002863.p1 type:3prime partial len:2157 gc:universal 3b577148-5f78-4929-a69a-5564e5c8b1ec ENSRNOG00000002863:6469-2	specific	334124	1445	1702	1.2367e-70	236.791	pfam00520	Ion_trans	 - 	cl37996
Q#111 - >3b577148-5f78-4929-a69a-5564e5c8b1ec ENSRNOG00000002863.p1 type:3prime partial len:2157 gc:universal 3b577148-5f78-4929-a69a-5564e5c8b1ec ENSRNOG00000002863:6469-2	specific	334124	89	363	6.78804e-63	214.834	pfam00520	Ion_trans	 - 	cl37996
Q#111 - >3b577148-5f78-4929-a69a-5564e5c8b1ec ENSRNOG00000002863.p1 type:3prime partial len:2157 gc:universal 3b577148-5f78-4929-a69a-5564e5c8b1ec ENSRNOG00000002863:6469-2	specific	334124	446	685	7.2071e-51	180.166	pfam00520	Ion_trans	 - 	cl37996
Q#111 - >3b577148-5f78-4929-a69a-5564e5c8b1ec ENSRNOG00000002863.p1 type:3prime partial len:2157 gc:universal 3b577148-5f78-4929-a69a-5564e5c8b1ec ENSRNOG00000002863:6469-2	specific	334124	1125	1355	1.38906e-44	162.062	pfam00520	Ion_trans	 - 	cl37996
Q#111 - >3b577148-5f78-4929-a69a-5564e5c8b1ec ENSRNOG00000002863.p1 type:3prime partial len:2157 gc:universal 3b577148-5f78-4929-a69a-5564e5c8b1ec ENSRNOG00000002863:6469-2	specific	339854	1703	1773	1.09616e-40	144.676	pfam16905	GPHH	 - 	cl25190
Q#111 - >3b577148-5f78-4929-a69a-5564e5c8b1ec ENSRNOG00000002863.p1 type:3prime partial len:2157 gc:universal 3b577148-5f78-4929-a69a-5564e5c8b1ec ENSRNOG00000002863:6469-2	specific	337190	1775	1849	3.73577e-30	114.567	pfam08763	Ca_chan_IQ	 - 	cl26695
Q#111 - >3b577148-5f78-4929-a69a-5564e5c8b1ec ENSRNOG00000002863.p1 type:3prime partial len:2157 gc:universal 3b577148-5f78-4929-a69a-5564e5c8b1ec ENSRNOG00000002863:6469-2	superfamily	293674	1963	2057	0.000291879	45.1515	cl26279	RSRP superfamily	C	 - 
Q#111 - >3b577148-5f78-4929-a69a-5564e5c8b1ec ENSRNOG00000002863.p1 type:3prime partial len:2157 gc:universal 3b577148-5f78-4929-a69a-5564e5c8b1ec ENSRNOG00000002863:6469-2	superfamily	335243	1943	2149	0.0042409	41.9286	cl38111	Atrophin-1 superfamily	C	 - 
Q#112 - >0ec5c7d4-0adc-4d93-b564-3f66fd6f4380 ENSRNOG00000002863.p1 type:3prime partial len:2213 gc:universal 0ec5c7d4-0adc-4d93-b564-3f66fd6f4380 ENSRNOG00000002863:6638-3	specific	334124	89	363	5.61243e-64	217.916	pfam00520	Ion_trans	 - 	cl37996
Q#112 - >0ec5c7d4-0adc-4d93-b564-3f66fd6f4380 ENSRNOG00000002863.p1 type:3prime partial len:2213 gc:universal 0ec5c7d4-0adc-4d93-b564-3f66fd6f4380 ENSRNOG00000002863:6638-3	specific	334124	1456	1676	1.62909e-54	190.567	pfam00520	Ion_trans	 - 	cl37996
Q#112 - >0ec5c7d4-0adc-4d93-b564-3f66fd6f4380 ENSRNOG00000002863.p1 type:3prime partial len:2213 gc:universal 0ec5c7d4-0adc-4d93-b564-3f66fd6f4380 ENSRNOG00000002863:6638-3	specific	334124	476	715	1.17398e-51	182.477	pfam00520	Ion_trans	 - 	cl37996
Q#112 - >0ec5c7d4-0adc-4d93-b564-3f66fd6f4380 ENSRNOG00000002863.p1 type:3prime partial len:2213 gc:universal 0ec5c7d4-0adc-4d93-b564-3f66fd6f4380 ENSRNOG00000002863:6638-3	specific	334124	1136	1366	2.2449e-45	164.373	pfam00520	Ion_trans	 - 	cl37996
Q#112 - >0ec5c7d4-0adc-4d93-b564-3f66fd6f4380 ENSRNOG00000002863.p1 type:3prime partial len:2213 gc:universal 0ec5c7d4-0adc-4d93-b564-3f66fd6f4380 ENSRNOG00000002863:6638-3	specific	339854	1677	1747	8.40558e-41	144.676	pfam16905	GPHH	 - 	cl25190
Q#112 - >0ec5c7d4-0adc-4d93-b564-3f66fd6f4380 ENSRNOG00000002863.p1 type:3prime partial len:2213 gc:universal 0ec5c7d4-0adc-4d93-b564-3f66fd6f4380 ENSRNOG00000002863:6638-3	specific	337190	1749	1823	2.86399e-30	114.952	pfam08763	Ca_chan_IQ	 - 	cl26695
Q#112 - >0ec5c7d4-0adc-4d93-b564-3f66fd6f4380 ENSRNOG00000002863.p1 type:3prime partial len:2213 gc:universal 0ec5c7d4-0adc-4d93-b564-3f66fd6f4380 ENSRNOG00000002863:6638-3	superfamily	293674	1937	2031	0.000374022	44.7663	cl26279	RSRP superfamily	C	 - 
Q#112 - >0ec5c7d4-0adc-4d93-b564-3f66fd6f4380 ENSRNOG00000002863.p1 type:3prime partial len:2213 gc:universal 0ec5c7d4-0adc-4d93-b564-3f66fd6f4380 ENSRNOG00000002863:6638-3	superfamily	317802	1968	2123	0.00832448	41.3203	cl37892	Retinal superfamily	N	 - 
Q#113 - >d8f095d7-d646-4ef4-9eef-7ffa5bd50484 ENSRNOG00000002863.p1 type:3prime partial len:2047 gc:universal d8f095d7-d646-4ef4-9eef-7ffa5bd50484 ENSRNOG00000002863:6140-3	specific	334124	1426	1683	1.7532e-70	236.405	pfam00520	Ion_trans	 - 	cl37996
Q#113 - >d8f095d7-d646-4ef4-9eef-7ffa5bd50484 ENSRNOG00000002863.p1 type:3prime partial len:2047 gc:universal d8f095d7-d646-4ef4-9eef-7ffa5bd50484 ENSRNOG00000002863:6140-3	specific	334124	89	363	9.5283e-63	214.064	pfam00520	Ion_trans	 - 	cl37996
Q#113 - >d8f095d7-d646-4ef4-9eef-7ffa5bd50484 ENSRNOG00000002863.p1 type:3prime partial len:2047 gc:universal d8f095d7-d646-4ef4-9eef-7ffa5bd50484 ENSRNOG00000002863:6140-3	specific	334124	446	685	7.86848e-51	180.166	pfam00520	Ion_trans	 - 	cl37996
Q#113 - >d8f095d7-d646-4ef4-9eef-7ffa5bd50484 ENSRNOG00000002863.p1 type:3prime partial len:2047 gc:universal d8f095d7-d646-4ef4-9eef-7ffa5bd50484 ENSRNOG00000002863:6140-3	specific	334124	1106	1336	1.76905e-44	161.677	pfam00520	Ion_trans	 - 	cl37996
Q#113 - >d8f095d7-d646-4ef4-9eef-7ffa5bd50484 ENSRNOG00000002863.p1 type:3prime partial len:2047 gc:universal d8f095d7-d646-4ef4-9eef-7ffa5bd50484 ENSRNOG00000002863:6140-3	superfamily	339854	1684	1708	1.76832e-08	52.6137	cl25190	GPHH superfamily	C	 - 
Q#113 - >d8f095d7-d646-4ef4-9eef-7ffa5bd50484 ENSRNOG00000002863.p1 type:3prime partial len:2047 gc:universal d8f095d7-d646-4ef4-9eef-7ffa5bd50484 ENSRNOG00000002863:6140-3	superfamily	293674	1771	1865	0.000231266	45.1515	cl26279	RSRP superfamily	C	 - 
Q#113 - >d8f095d7-d646-4ef4-9eef-7ffa5bd50484 ENSRNOG00000002863.p1 type:3prime partial len:2047 gc:universal d8f095d7-d646-4ef4-9eef-7ffa5bd50484 ENSRNOG00000002863:6140-3	superfamily	317802	1802	1957	0.00825586	41.3203	cl37892	Retinal superfamily	N	 - 
Q#114 - >282f6617-2e36-4ee8-8a04-3ae33d4b5ec4 ENSRNOG00000002863.p1 type:3prime partial len:2254 gc:universal 282f6617-2e36-4ee8-8a04-3ae33d4b5ec4 ENSRNOG00000002863:6761-3	specific	334124	1460	1717	3.58808e-71	238.331	pfam00520	Ion_trans	 - 	cl37996
Q#114 - >282f6617-2e36-4ee8-8a04-3ae33d4b5ec4 ENSRNOG00000002863.p1 type:3prime partial len:2254 gc:universal 282f6617-2e36-4ee8-8a04-3ae33d4b5ec4 ENSRNOG00000002863:6761-3	specific	334124	89	363	2.02855e-63	216.375	pfam00520	Ion_trans	 - 	cl37996
Q#114 - >282f6617-2e36-4ee8-8a04-3ae33d4b5ec4 ENSRNOG00000002863.p1 type:3prime partial len:2254 gc:universal 282f6617-2e36-4ee8-8a04-3ae33d4b5ec4 ENSRNOG00000002863:6761-3	specific	334124	476	715	2.66688e-51	181.322	pfam00520	Ion_trans	 - 	cl37996
Q#114 - >282f6617-2e36-4ee8-8a04-3ae33d4b5ec4 ENSRNOG00000002863.p1 type:3prime partial len:2254 gc:universal 282f6617-2e36-4ee8-8a04-3ae33d4b5ec4 ENSRNOG00000002863:6761-3	specific	334124	1136	1370	3.1492e-44	161.291	pfam00520	Ion_trans	 - 	cl37996
Q#114 - >282f6617-2e36-4ee8-8a04-3ae33d4b5ec4 ENSRNOG00000002863.p1 type:3prime partial len:2254 gc:universal 282f6617-2e36-4ee8-8a04-3ae33d4b5ec4 ENSRNOG00000002863:6761-3	specific	339854	1718	1788	8.39751e-41	145.062	pfam16905	GPHH	 - 	cl25190
Q#114 - >282f6617-2e36-4ee8-8a04-3ae33d4b5ec4 ENSRNOG00000002863.p1 type:3prime partial len:2254 gc:universal 282f6617-2e36-4ee8-8a04-3ae33d4b5ec4 ENSRNOG00000002863:6761-3	specific	337190	1790	1864	3.03316e-30	114.952	pfam08763	Ca_chan_IQ	 - 	cl26695
Q#114 - >282f6617-2e36-4ee8-8a04-3ae33d4b5ec4 ENSRNOG00000002863.p1 type:3prime partial len:2254 gc:universal 282f6617-2e36-4ee8-8a04-3ae33d4b5ec4 ENSRNOG00000002863:6761-3	superfamily	293674	1978	2072	0.00030867	45.1515	cl26279	RSRP superfamily	C	 - 
Q#114 - >282f6617-2e36-4ee8-8a04-3ae33d4b5ec4 ENSRNOG00000002863.p1 type:3prime partial len:2254 gc:universal 282f6617-2e36-4ee8-8a04-3ae33d4b5ec4 ENSRNOG00000002863:6761-3	superfamily	317802	2009	2164	0.00870766	41.3203	cl37892	Retinal superfamily	N	 - 
Q#115 - >65693cd8-d605-4475-a508-4c173ee421f3 ENSRNOG00000002863.p1 type:3prime partial len:2113 gc:universal 65693cd8-d605-4475-a508-4c173ee421f3 ENSRNOG00000002863:6338-3	specific	334124	89	363	3.03176e-65	221.383	pfam00520	Ion_trans	 - 	cl37996
Q#115 - >65693cd8-d605-4475-a508-4c173ee421f3 ENSRNOG00000002863.p1 type:3prime partial len:2113 gc:universal 65693cd8-d605-4475-a508-4c173ee421f3 ENSRNOG00000002863:6338-3	specific	334124	446	685	1.48676e-52	185.174	pfam00520	Ion_trans	 - 	cl37996
Q#115 - >65693cd8-d605-4475-a508-4c173ee421f3 ENSRNOG00000002863.p1 type:3prime partial len:2113 gc:universal 65693cd8-d605-4475-a508-4c173ee421f3 ENSRNOG00000002863:6338-3	specific	334124	1106	1336	2.15352e-46	167.455	pfam00520	Ion_trans	 - 	cl37996
Q#115 - >65693cd8-d605-4475-a508-4c173ee421f3 ENSRNOG00000002863.p1 type:3prime partial len:2113 gc:universal 65693cd8-d605-4475-a508-4c173ee421f3 ENSRNOG00000002863:6338-3	specific	339854	1534	1604	8.26079e-41	144.676	pfam16905	GPHH	 - 	cl25190
Q#115 - >65693cd8-d605-4475-a508-4c173ee421f3 ENSRNOG00000002863.p1 type:3prime partial len:2113 gc:universal 65693cd8-d605-4475-a508-4c173ee421f3 ENSRNOG00000002863:6338-3	specific	337190	1606	1680	2.62923e-30	114.952	pfam08763	Ca_chan_IQ	 - 	cl26695
Q#115 - >65693cd8-d605-4475-a508-4c173ee421f3 ENSRNOG00000002863.p1 type:3prime partial len:2113 gc:universal 65693cd8-d605-4475-a508-4c173ee421f3 ENSRNOG00000002863:6338-3	specific	334124	1426	1517	3.19404e-22	97.3484	pfam00520	Ion_trans	C	cl37996
Q#115 - >65693cd8-d605-4475-a508-4c173ee421f3 ENSRNOG00000002863.p1 type:3prime partial len:2113 gc:universal 65693cd8-d605-4475-a508-4c173ee421f3 ENSRNOG00000002863:6338-3	superfamily	293674	1807	1931	0.000158014	45.9219	cl26279	RSRP superfamily	C	 - 
Q#115 - >65693cd8-d605-4475-a508-4c173ee421f3 ENSRNOG00000002863.p1 type:3prime partial len:2113 gc:universal 65693cd8-d605-4475-a508-4c173ee421f3 ENSRNOG00000002863:6338-3	superfamily	317802	1868	2023	0.00759318	41.3203	cl37892	Retinal superfamily	N	 - 
Q#116 - >abe6037d-fd2f-4f26-8180-cc3630988e57 ENSRNOG00000002863.p1 type:3prime partial len:2077 gc:universal abe6037d-fd2f-4f26-8180-cc3630988e57 ENSRNOG00000002863:6230-3	specific	334124	1456	1713	1.09878e-70	237.176	pfam00520	Ion_trans	 - 	cl37996
Q#116 - >abe6037d-fd2f-4f26-8180-cc3630988e57 ENSRNOG00000002863.p1 type:3prime partial len:2077 gc:universal abe6037d-fd2f-4f26-8180-cc3630988e57 ENSRNOG00000002863:6230-3	specific	334124	89	363	6.03098e-63	214.834	pfam00520	Ion_trans	 - 	cl37996
Q#116 - >abe6037d-fd2f-4f26-8180-cc3630988e57 ENSRNOG00000002863.p1 type:3prime partial len:2077 gc:universal abe6037d-fd2f-4f26-8180-cc3630988e57 ENSRNOG00000002863:6230-3	specific	334124	476	715	6.2209e-51	180.166	pfam00520	Ion_trans	 - 	cl37996
Q#116 - >abe6037d-fd2f-4f26-8180-cc3630988e57 ENSRNOG00000002863.p1 type:3prime partial len:2077 gc:universal abe6037d-fd2f-4f26-8180-cc3630988e57 ENSRNOG00000002863:6230-3	specific	334124	1136	1366	1.1762e-44	162.447	pfam00520	Ion_trans	 - 	cl37996
Q#116 - >abe6037d-fd2f-4f26-8180-cc3630988e57 ENSRNOG00000002863.p1 type:3prime partial len:2077 gc:universal abe6037d-fd2f-4f26-8180-cc3630988e57 ENSRNOG00000002863:6230-3	superfamily	339854	1714	1738	1.72567e-08	52.6137	cl25190	GPHH superfamily	C	 - 
Q#116 - >abe6037d-fd2f-4f26-8180-cc3630988e57 ENSRNOG00000002863.p1 type:3prime partial len:2077 gc:universal abe6037d-fd2f-4f26-8180-cc3630988e57 ENSRNOG00000002863:6230-3	superfamily	293674	1801	1895	0.000358791	44.7663	cl26279	RSRP superfamily	C	 - 
Q#116 - >abe6037d-fd2f-4f26-8180-cc3630988e57 ENSRNOG00000002863.p1 type:3prime partial len:2077 gc:universal abe6037d-fd2f-4f26-8180-cc3630988e57 ENSRNOG00000002863:6230-3	superfamily	317802	1832	1987	0.0082466	41.3203	cl37892	Retinal superfamily	N	 - 
Q#117 - >abb7b8e4-466a-402b-8e60-48da622c4a6b ENSRNOG00000002863.p1 type:3prime partial len:2164 gc:universal abb7b8e4-466a-402b-8e60-48da622c4a6b ENSRNOG00000002863:6491-3	specific	334124	1370	1627	7.46104e-72	240.257	pfam00520	Ion_trans	 - 	cl37996
Q#117 - >abb7b8e4-466a-402b-8e60-48da622c4a6b ENSRNOG00000002863.p1 type:3prime partial len:2164 gc:universal abb7b8e4-466a-402b-8e60-48da622c4a6b ENSRNOG00000002863:6491-3	specific	334124	89	363	4.92603e-64	217.916	pfam00520	Ion_trans	 - 	cl37996
Q#117 - >abb7b8e4-466a-402b-8e60-48da622c4a6b ENSRNOG00000002863.p1 type:3prime partial len:2164 gc:universal abb7b8e4-466a-402b-8e60-48da622c4a6b ENSRNOG00000002863:6491-3	specific	334124	476	715	1.0919e-51	182.477	pfam00520	Ion_trans	 - 	cl37996
Q#117 - >abb7b8e4-466a-402b-8e60-48da622c4a6b ENSRNOG00000002863.p1 type:3prime partial len:2164 gc:universal abb7b8e4-466a-402b-8e60-48da622c4a6b ENSRNOG00000002863:6491-3	specific	339854	1628	1698	8.46133e-41	144.676	pfam16905	GPHH	 - 	cl25190
Q#117 - >abb7b8e4-466a-402b-8e60-48da622c4a6b ENSRNOG00000002863.p1 type:3prime partial len:2164 gc:universal abb7b8e4-466a-402b-8e60-48da622c4a6b ENSRNOG00000002863:6491-3	specific	337190	1700	1774	2.09184e-30	115.337	pfam08763	Ca_chan_IQ	 - 	cl26695
Q#117 - >abb7b8e4-466a-402b-8e60-48da622c4a6b ENSRNOG00000002863.p1 type:3prime partial len:2164 gc:universal abb7b8e4-466a-402b-8e60-48da622c4a6b ENSRNOG00000002863:6491-3	specific	334124	1136	1280	5.10138e-18	85.4072	pfam00520	Ion_trans	 - 	cl37996
Q#117 - >abb7b8e4-466a-402b-8e60-48da622c4a6b ENSRNOG00000002863.p1 type:3prime partial len:2164 gc:universal abb7b8e4-466a-402b-8e60-48da622c4a6b ENSRNOG00000002863:6491-3	superfamily	293674	1888	1982	0.000361953	44.7663	cl26279	RSRP superfamily	C	 - 
Q#117 - >abb7b8e4-466a-402b-8e60-48da622c4a6b ENSRNOG00000002863.p1 type:3prime partial len:2164 gc:universal abb7b8e4-466a-402b-8e60-48da622c4a6b ENSRNOG00000002863:6491-3	superfamily	317802	1919	2074	0.00819499	41.3203	cl37892	Retinal superfamily	N	 - 
Q#118 - >a4e1b6e5-ecbd-472d-b0c7-a6bd7a9fbca8 ENSRNOG00000002863.p1 type:3prime partial len:2211 gc:universal a4e1b6e5-ecbd-472d-b0c7-a6bd7a9fbca8 ENSRNOG00000002863:6632-3	specific	334124	89	363	6.80158e-64	217.531	pfam00520	Ion_trans	 - 	cl37996
Q#118 - >a4e1b6e5-ecbd-472d-b0c7-a6bd7a9fbca8 ENSRNOG00000002863.p1 type:3prime partial len:2211 gc:universal a4e1b6e5-ecbd-472d-b0c7-a6bd7a9fbca8 ENSRNOG00000002863:6632-3	specific	334124	1445	1674	7.28559e-58	200.197	pfam00520	Ion_trans	 - 	cl37996
Q#118 - >a4e1b6e5-ecbd-472d-b0c7-a6bd7a9fbca8 ENSRNOG00000002863.p1 type:3prime partial len:2211 gc:universal a4e1b6e5-ecbd-472d-b0c7-a6bd7a9fbca8 ENSRNOG00000002863:6632-3	specific	334124	446	685	1.45012e-51	182.092	pfam00520	Ion_trans	 - 	cl37996
Q#118 - >a4e1b6e5-ecbd-472d-b0c7-a6bd7a9fbca8 ENSRNOG00000002863.p1 type:3prime partial len:2211 gc:universal a4e1b6e5-ecbd-472d-b0c7-a6bd7a9fbca8 ENSRNOG00000002863:6632-3	specific	334124	1125	1355	2.61663e-45	164.373	pfam00520	Ion_trans	 - 	cl37996
Q#118 - >a4e1b6e5-ecbd-472d-b0c7-a6bd7a9fbca8 ENSRNOG00000002863.p1 type:3prime partial len:2211 gc:universal a4e1b6e5-ecbd-472d-b0c7-a6bd7a9fbca8 ENSRNOG00000002863:6632-3	specific	339854	1675	1745	1.13472e-40	144.676	pfam16905	GPHH	 - 	cl25190
Q#118 - >a4e1b6e5-ecbd-472d-b0c7-a6bd7a9fbca8 ENSRNOG00000002863.p1 type:3prime partial len:2211 gc:universal a4e1b6e5-ecbd-472d-b0c7-a6bd7a9fbca8 ENSRNOG00000002863:6632-3	specific	337190	1747	1821	2.86137e-30	114.952	pfam08763	Ca_chan_IQ	 - 	cl26695
Q#118 - >a4e1b6e5-ecbd-472d-b0c7-a6bd7a9fbca8 ENSRNOG00000002863.p1 type:3prime partial len:2211 gc:universal a4e1b6e5-ecbd-472d-b0c7-a6bd7a9fbca8 ENSRNOG00000002863:6632-3	superfamily	293674	1935	2029	0.000305053	45.1515	cl26279	RSRP superfamily	C	 - 
Q#118 - >a4e1b6e5-ecbd-472d-b0c7-a6bd7a9fbca8 ENSRNOG00000002863.p1 type:3prime partial len:2211 gc:universal a4e1b6e5-ecbd-472d-b0c7-a6bd7a9fbca8 ENSRNOG00000002863:6632-3	superfamily	317802	1966	2121	0.0084577	41.3203	cl37892	Retinal superfamily	N	 - 
Q#119 - >3fd36911-f7be-4cec-bef4-04ac0f80e264 ENSRNOG00000002863.p1 type:3prime partial len:2217 gc:universal 3fd36911-f7be-4cec-bef4-04ac0f80e264 ENSRNOG00000002863:6650-3	specific	334124	89	363	6.19356e-64	217.916	pfam00520	Ion_trans	 - 	cl37996
Q#119 - >3fd36911-f7be-4cec-bef4-04ac0f80e264 ENSRNOG00000002863.p1 type:3prime partial len:2217 gc:universal 3fd36911-f7be-4cec-bef4-04ac0f80e264 ENSRNOG00000002863:6650-3	specific	334124	1445	1680	4.5733e-57	197.885	pfam00520	Ion_trans	 - 	cl37996
Q#119 - >3fd36911-f7be-4cec-bef4-04ac0f80e264 ENSRNOG00000002863.p1 type:3prime partial len:2217 gc:universal 3fd36911-f7be-4cec-bef4-04ac0f80e264 ENSRNOG00000002863:6650-3	specific	334124	446	685	1.4129e-51	182.092	pfam00520	Ion_trans	 - 	cl37996
Q#119 - >3fd36911-f7be-4cec-bef4-04ac0f80e264 ENSRNOG00000002863.p1 type:3prime partial len:2217 gc:universal 3fd36911-f7be-4cec-bef4-04ac0f80e264 ENSRNOG00000002863:6650-3	specific	334124	1125	1355	2.52507e-45	164.373	pfam00520	Ion_trans	 - 	cl37996
Q#119 - >3fd36911-f7be-4cec-bef4-04ac0f80e264 ENSRNOG00000002863.p1 type:3prime partial len:2217 gc:universal 3fd36911-f7be-4cec-bef4-04ac0f80e264 ENSRNOG00000002863:6650-3	specific	339854	1681	1751	9.74104e-41	144.676	pfam16905	GPHH	 - 	cl25190
Q#119 - >3fd36911-f7be-4cec-bef4-04ac0f80e264 ENSRNOG00000002863.p1 type:3prime partial len:2217 gc:universal 3fd36911-f7be-4cec-bef4-04ac0f80e264 ENSRNOG00000002863:6650-3	specific	337190	1753	1827	2.98295e-30	114.952	pfam08763	Ca_chan_IQ	 - 	cl26695
Q#119 - >3fd36911-f7be-4cec-bef4-04ac0f80e264 ENSRNOG00000002863.p1 type:3prime partial len:2217 gc:universal 3fd36911-f7be-4cec-bef4-04ac0f80e264 ENSRNOG00000002863:6650-3	superfamily	293674	1941	2035	0.000374746	44.7663	cl26279	RSRP superfamily	C	 - 
Q#119 - >3fd36911-f7be-4cec-bef4-04ac0f80e264 ENSRNOG00000002863.p1 type:3prime partial len:2217 gc:universal 3fd36911-f7be-4cec-bef4-04ac0f80e264 ENSRNOG00000002863:6650-3	superfamily	317802	1972	2127	0.00855414	41.3203	cl37892	Retinal superfamily	N	 - 
Q#120 - >9deb9823-b782-4ad4-934f-b3112bf816f3 ENSRNOG00000002863.p1 type:3prime partial len:2056 gc:universal 9deb9823-b782-4ad4-934f-b3112bf816f3 ENSRNOG00000002863:6167-3	specific	334124	89	363	1.44835e-64	219.457	pfam00520	Ion_trans	 - 	cl37996
Q#120 - >9deb9823-b782-4ad4-934f-b3112bf816f3 ENSRNOG00000002863.p1 type:3prime partial len:2056 gc:universal 9deb9823-b782-4ad4-934f-b3112bf816f3 ENSRNOG00000002863:6167-3	specific	334124	446	685	4.72794e-52	183.633	pfam00520	Ion_trans	 - 	cl37996
Q#120 - >9deb9823-b782-4ad4-934f-b3112bf816f3 ENSRNOG00000002863.p1 type:3prime partial len:2056 gc:universal 9deb9823-b782-4ad4-934f-b3112bf816f3 ENSRNOG00000002863:6167-3	specific	334124	1125	1355	7.46108e-46	165.529	pfam00520	Ion_trans	 - 	cl37996
Q#120 - >9deb9823-b782-4ad4-934f-b3112bf816f3 ENSRNOG00000002863.p1 type:3prime partial len:2056 gc:universal 9deb9823-b782-4ad4-934f-b3112bf816f3 ENSRNOG00000002863:6167-3	specific	334124	1445	1578	1.1693e-32	127.779	pfam00520	Ion_trans	C	cl37996
Q#120 - >9deb9823-b782-4ad4-934f-b3112bf816f3 ENSRNOG00000002863.p1 type:3prime partial len:2056 gc:universal 9deb9823-b782-4ad4-934f-b3112bf816f3 ENSRNOG00000002863:6167-3	specific	337190	1592	1666	3.39047e-30	114.567	pfam08763	Ca_chan_IQ	 - 	cl26695
Q#120 - >9deb9823-b782-4ad4-934f-b3112bf816f3 ENSRNOG00000002863.p1 type:3prime partial len:2056 gc:universal 9deb9823-b782-4ad4-934f-b3112bf816f3 ENSRNOG00000002863:6167-3	superfamily	293674	1780	1874	0.000430864	44.3811	cl26279	RSRP superfamily	C	 - 
Q#120 - >9deb9823-b782-4ad4-934f-b3112bf816f3 ENSRNOG00000002863.p1 type:3prime partial len:2056 gc:universal 9deb9823-b782-4ad4-934f-b3112bf816f3 ENSRNOG00000002863:6167-3	superfamily	339854	1572	1590	0.000469449	40.2873	cl25190	GPHH superfamily	N	 - 
Q#120 - >9deb9823-b782-4ad4-934f-b3112bf816f3 ENSRNOG00000002863.p1 type:3prime partial len:2056 gc:universal 9deb9823-b782-4ad4-934f-b3112bf816f3 ENSRNOG00000002863:6167-3	superfamily	317802	1811	1966	0.00762477	41.3203	cl37892	Retinal superfamily	N	 - 
Q#121 - >b4560afb-3e98-44d3-a15c-ad5610111cd7 ENSRNOG00000002863.p1 type:3prime partial len:2226 gc:universal b4560afb-3e98-44d3-a15c-ad5610111cd7 ENSRNOG00000002863:6677-3	specific	334124	89	363	2.98595e-64	218.686	pfam00520	Ion_trans	 - 	cl37996
Q#121 - >b4560afb-3e98-44d3-a15c-ad5610111cd7 ENSRNOG00000002863.p1 type:3prime partial len:2226 gc:universal b4560afb-3e98-44d3-a15c-ad5610111cd7 ENSRNOG00000002863:6677-3	specific	334124	1426	1646	7.79818e-55	191.722	pfam00520	Ion_trans	 - 	cl37996
Q#121 - >b4560afb-3e98-44d3-a15c-ad5610111cd7 ENSRNOG00000002863.p1 type:3prime partial len:2226 gc:universal b4560afb-3e98-44d3-a15c-ad5610111cd7 ENSRNOG00000002863:6677-3	specific	334124	446	685	7.22346e-52	183.248	pfam00520	Ion_trans	 - 	cl37996
Q#121 - >b4560afb-3e98-44d3-a15c-ad5610111cd7 ENSRNOG00000002863.p1 type:3prime partial len:2226 gc:universal b4560afb-3e98-44d3-a15c-ad5610111cd7 ENSRNOG00000002863:6677-3	specific	334124	1106	1336	1.20747e-45	165.143	pfam00520	Ion_trans	 - 	cl37996
Q#121 - >b4560afb-3e98-44d3-a15c-ad5610111cd7 ENSRNOG00000002863.p1 type:3prime partial len:2226 gc:universal b4560afb-3e98-44d3-a15c-ad5610111cd7 ENSRNOG00000002863:6677-3	specific	339854	1647	1717	9.04985e-41	144.676	pfam16905	GPHH	 - 	cl25190
Q#121 - >b4560afb-3e98-44d3-a15c-ad5610111cd7 ENSRNOG00000002863.p1 type:3prime partial len:2226 gc:universal b4560afb-3e98-44d3-a15c-ad5610111cd7 ENSRNOG00000002863:6677-3	specific	337190	1719	1793	2.51443e-30	114.952	pfam08763	Ca_chan_IQ	 - 	cl26695
Q#121 - >b4560afb-3e98-44d3-a15c-ad5610111cd7 ENSRNOG00000002863.p1 type:3prime partial len:2226 gc:universal b4560afb-3e98-44d3-a15c-ad5610111cd7 ENSRNOG00000002863:6677-3	superfamily	293674	1920	2044	0.0001438	45.9219	cl26279	RSRP superfamily	C	 - 
Q#121 - >b4560afb-3e98-44d3-a15c-ad5610111cd7 ENSRNOG00000002863.p1 type:3prime partial len:2226 gc:universal b4560afb-3e98-44d3-a15c-ad5610111cd7 ENSRNOG00000002863:6677-3	superfamily	317802	1981	2136	0.00837708	41.3203	cl37892	Retinal superfamily	N	 - 
Q#122 - >febb8bae-cc94-4a74-9dd7-db0ec0069348 ENSRNOG00000002863.p1 type:3prime partial len:2029 gc:universal febb8bae-cc94-4a74-9dd7-db0ec0069348 ENSRNOG00000002863:6086-3	specific	334124	89	363	1.56594e-63	216.375	pfam00520	Ion_trans	 - 	cl37996
Q#122 - >febb8bae-cc94-4a74-9dd7-db0ec0069348 ENSRNOG00000002863.p1 type:3prime partial len:2029 gc:universal febb8bae-cc94-4a74-9dd7-db0ec0069348 ENSRNOG00000002863:6086-3	specific	334124	1445	1681	2.96444e-61	209.827	pfam00520	Ion_trans	 - 	cl37996
Q#122 - >febb8bae-cc94-4a74-9dd7-db0ec0069348 ENSRNOG00000002863.p1 type:3prime partial len:2029 gc:universal febb8bae-cc94-4a74-9dd7-db0ec0069348 ENSRNOG00000002863:6086-3	specific	334124	446	685	2.62021e-51	181.322	pfam00520	Ion_trans	 - 	cl37996
Q#122 - >febb8bae-cc94-4a74-9dd7-db0ec0069348 ENSRNOG00000002863.p1 type:3prime partial len:2029 gc:universal febb8bae-cc94-4a74-9dd7-db0ec0069348 ENSRNOG00000002863:6086-3	specific	334124	1125	1355	4.50247e-45	163.603	pfam00520	Ion_trans	 - 	cl37996
Q#122 - >febb8bae-cc94-4a74-9dd7-db0ec0069348 ENSRNOG00000002863.p1 type:3prime partial len:2029 gc:universal febb8bae-cc94-4a74-9dd7-db0ec0069348 ENSRNOG00000002863:6086-3	superfamily	293674	1723	1847	0.00017422	45.5367	cl26279	RSRP superfamily	C	 - 
Q#122 - >febb8bae-cc94-4a74-9dd7-db0ec0069348 ENSRNOG00000002863.p1 type:3prime partial len:2029 gc:universal febb8bae-cc94-4a74-9dd7-db0ec0069348 ENSRNOG00000002863:6086-3	superfamily	317802	1784	1939	0.00797318	41.3203	cl37892	Retinal superfamily	N	 - 
Q#123 - >d3bbb6ab-51e3-4797-991e-5c4d509fb434 ENSRNOG00000002863.p1 type:3prime partial len:2290 gc:universal d3bbb6ab-51e3-4797-991e-5c4d509fb434 ENSRNOG00000002863:6869-3	specific	334124	89	363	1.52118e-64	219.457	pfam00520	Ion_trans	 - 	cl37996
Q#123 - >d3bbb6ab-51e3-4797-991e-5c4d509fb434 ENSRNOG00000002863.p1 type:3prime partial len:2290 gc:universal d3bbb6ab-51e3-4797-991e-5c4d509fb434 ENSRNOG00000002863:6869-3	specific	334124	1475	1710	1.1797e-57	199.811	pfam00520	Ion_trans	 - 	cl37996
Q#123 - >d3bbb6ab-51e3-4797-991e-5c4d509fb434 ENSRNOG00000002863.p1 type:3prime partial len:2290 gc:universal d3bbb6ab-51e3-4797-991e-5c4d509fb434 ENSRNOG00000002863:6869-3	specific	334124	476	715	5.21225e-52	183.633	pfam00520	Ion_trans	 - 	cl37996
Q#123 - >d3bbb6ab-51e3-4797-991e-5c4d509fb434 ENSRNOG00000002863.p1 type:3prime partial len:2290 gc:universal d3bbb6ab-51e3-4797-991e-5c4d509fb434 ENSRNOG00000002863:6869-3	specific	334124	1155	1385	7.8389e-46	165.914	pfam00520	Ion_trans	 - 	cl37996
Q#123 - >d3bbb6ab-51e3-4797-991e-5c4d509fb434 ENSRNOG00000002863.p1 type:3prime partial len:2290 gc:universal d3bbb6ab-51e3-4797-991e-5c4d509fb434 ENSRNOG00000002863:6869-3	specific	339854	1711	1781	9.58669e-41	144.676	pfam16905	GPHH	 - 	cl25190
Q#123 - >d3bbb6ab-51e3-4797-991e-5c4d509fb434 ENSRNOG00000002863.p1 type:3prime partial len:2290 gc:universal d3bbb6ab-51e3-4797-991e-5c4d509fb434 ENSRNOG00000002863:6869-3	specific	337190	1783	1857	2.68991e-30	114.952	pfam08763	Ca_chan_IQ	 - 	cl26695
Q#123 - >d3bbb6ab-51e3-4797-991e-5c4d509fb434 ENSRNOG00000002863.p1 type:3prime partial len:2290 gc:universal d3bbb6ab-51e3-4797-991e-5c4d509fb434 ENSRNOG00000002863:6869-3	superfamily	293674	1984	2108	0.000260843	45.1515	cl26279	RSRP superfamily	C	 - 
Q#123 - >d3bbb6ab-51e3-4797-991e-5c4d509fb434 ENSRNOG00000002863.p1 type:3prime partial len:2290 gc:universal d3bbb6ab-51e3-4797-991e-5c4d509fb434 ENSRNOG00000002863:6869-3	superfamily	317802	2045	2200	0.00870906	41.3203	cl37892	Retinal superfamily	N	 - 
Q#124 - >0beb288e-ed42-4b25-9d02-9e114b2a889f ENSRNOG00000002863.p1 type:3prime partial len:2213 gc:universal 0beb288e-ed42-4b25-9d02-9e114b2a889f ENSRNOG00000002863:6638-3	specific	334124	1376	1633	5.4674e-73	243.724	pfam00520	Ion_trans	 - 	cl37996
Q#124 - >0beb288e-ed42-4b25-9d02-9e114b2a889f ENSRNOG00000002863.p1 type:3prime partial len:2213 gc:universal 0beb288e-ed42-4b25-9d02-9e114b2a889f ENSRNOG00000002863:6638-3	specific	334124	89	363	4.38383e-65	220.997	pfam00520	Ion_trans	 - 	cl37996
Q#124 - >0beb288e-ed42-4b25-9d02-9e114b2a889f ENSRNOG00000002863.p1 type:3prime partial len:2213 gc:universal 0beb288e-ed42-4b25-9d02-9e114b2a889f ENSRNOG00000002863:6638-3	specific	334124	476	715	2.02832e-52	184.789	pfam00520	Ion_trans	 - 	cl37996
Q#124 - >0beb288e-ed42-4b25-9d02-9e114b2a889f ENSRNOG00000002863.p1 type:3prime partial len:2213 gc:universal 0beb288e-ed42-4b25-9d02-9e114b2a889f ENSRNOG00000002863:6638-3	specific	339854	1634	1704	9.26261e-41	144.676	pfam16905	GPHH	 - 	cl25190
Q#124 - >0beb288e-ed42-4b25-9d02-9e114b2a889f ENSRNOG00000002863.p1 type:3prime partial len:2213 gc:universal 0beb288e-ed42-4b25-9d02-9e114b2a889f ENSRNOG00000002863:6638-3	specific	337190	1706	1780	2.49962e-30	114.952	pfam08763	Ca_chan_IQ	 - 	cl26695
Q#124 - >0beb288e-ed42-4b25-9d02-9e114b2a889f ENSRNOG00000002863.p1 type:3prime partial len:2213 gc:universal 0beb288e-ed42-4b25-9d02-9e114b2a889f ENSRNOG00000002863:6638-3	specific	334124	1153	1286	2.21045e-23	100.815	pfam00520	Ion_trans	N	cl37996
Q#124 - >0beb288e-ed42-4b25-9d02-9e114b2a889f ENSRNOG00000002863.p1 type:3prime partial len:2213 gc:universal 0beb288e-ed42-4b25-9d02-9e114b2a889f ENSRNOG00000002863:6638-3	superfamily	293674	1907	2031	0.000319118	44.7663	cl26279	RSRP superfamily	C	 - 
Q#124 - >0beb288e-ed42-4b25-9d02-9e114b2a889f ENSRNOG00000002863.p1 type:3prime partial len:2213 gc:universal 0beb288e-ed42-4b25-9d02-9e114b2a889f ENSRNOG00000002863:6638-3	superfamily	317802	1968	2123	0.00921002	40.9351	cl37892	Retinal superfamily	N	 - 
Q#125 - >6d33e404-9f3b-48f3-8952-361e653f1d51 ENSRNOG00000002863.p1 type:3prime partial len:2065 gc:universal 6d33e404-9f3b-48f3-8952-361e653f1d51 ENSRNOG00000002863:6194-3	specific	334124	1271	1528	5.12192e-73	243.724	pfam00520	Ion_trans	 - 	cl37996
Q#125 - >6d33e404-9f3b-48f3-8952-361e653f1d51 ENSRNOG00000002863.p1 type:3prime partial len:2065 gc:universal 6d33e404-9f3b-48f3-8952-361e653f1d51 ENSRNOG00000002863:6194-3	specific	334124	89	363	4.1065e-65	220.997	pfam00520	Ion_trans	 - 	cl37996
Q#125 - >6d33e404-9f3b-48f3-8952-361e653f1d51 ENSRNOG00000002863.p1 type:3prime partial len:2065 gc:universal 6d33e404-9f3b-48f3-8952-361e653f1d51 ENSRNOG00000002863:6194-3	specific	334124	476	715	1.82789e-52	184.789	pfam00520	Ion_trans	 - 	cl37996
Q#125 - >6d33e404-9f3b-48f3-8952-361e653f1d51 ENSRNOG00000002863.p1 type:3prime partial len:2065 gc:universal 6d33e404-9f3b-48f3-8952-361e653f1d51 ENSRNOG00000002863:6194-3	specific	339854	1529	1599	7.54167e-41	145.062	pfam16905	GPHH	 - 	cl25190
Q#125 - >6d33e404-9f3b-48f3-8952-361e653f1d51 ENSRNOG00000002863.p1 type:3prime partial len:2065 gc:universal 6d33e404-9f3b-48f3-8952-361e653f1d51 ENSRNOG00000002863:6194-3	specific	337190	1601	1675	1.88228e-30	115.337	pfam08763	Ca_chan_IQ	 - 	cl26695
Q#125 - >6d33e404-9f3b-48f3-8952-361e653f1d51 ENSRNOG00000002863.p1 type:3prime partial len:2065 gc:universal 6d33e404-9f3b-48f3-8952-361e653f1d51 ENSRNOG00000002863:6194-3	superfamily	293674	1789	1883	0.000549193	43.9959	cl26279	RSRP superfamily	C	 - 
Q#125 - >6d33e404-9f3b-48f3-8952-361e653f1d51 ENSRNOG00000002863.p1 type:3prime partial len:2065 gc:universal 6d33e404-9f3b-48f3-8952-361e653f1d51 ENSRNOG00000002863:6194-3	specific	334124	1147	1181	0.00131358	42.2648	pfam00520	Ion_trans	N	cl37996
Q#125 - >6d33e404-9f3b-48f3-8952-361e653f1d51 ENSRNOG00000002863.p1 type:3prime partial len:2065 gc:universal 6d33e404-9f3b-48f3-8952-361e653f1d51 ENSRNOG00000002863:6194-3	superfamily	317802	1820	1975	0.00876661	40.9351	cl37892	Retinal superfamily	N	 - 
Q#126 - >8f3e7462-6de5-4a4f-9fd0-5133c0315f35 ENSRNOG00000002863.p1 type:3prime partial len:2088 gc:universal 8f3e7462-6de5-4a4f-9fd0-5133c0315f35 ENSRNOG00000002863:6263-3	specific	334124	89	363	1.72583e-65	222.153	pfam00520	Ion_trans	 - 	cl37996
Q#126 - >8f3e7462-6de5-4a4f-9fd0-5133c0315f35 ENSRNOG00000002863.p1 type:3prime partial len:2088 gc:universal 8f3e7462-6de5-4a4f-9fd0-5133c0315f35 ENSRNOG00000002863:6263-3	specific	334124	476	715	9.97757e-53	185.559	pfam00520	Ion_trans	 - 	cl37996
Q#126 - >8f3e7462-6de5-4a4f-9fd0-5133c0315f35 ENSRNOG00000002863.p1 type:3prime partial len:2088 gc:universal 8f3e7462-6de5-4a4f-9fd0-5133c0315f35 ENSRNOG00000002863:6263-3	specific	334124	1136	1366	1.391e-46	167.84	pfam00520	Ion_trans	 - 	cl37996
Q#126 - >8f3e7462-6de5-4a4f-9fd0-5133c0315f35 ENSRNOG00000002863.p1 type:3prime partial len:2088 gc:universal 8f3e7462-6de5-4a4f-9fd0-5133c0315f35 ENSRNOG00000002863:6263-3	specific	339854	1552	1622	7.2648e-41	145.062	pfam16905	GPHH	 - 	cl25190
Q#126 - >8f3e7462-6de5-4a4f-9fd0-5133c0315f35 ENSRNOG00000002863.p1 type:3prime partial len:2088 gc:universal 8f3e7462-6de5-4a4f-9fd0-5133c0315f35 ENSRNOG00000002863:6263-3	specific	337190	1624	1698	1.79561e-30	115.337	pfam08763	Ca_chan_IQ	 - 	cl26695
Q#126 - >8f3e7462-6de5-4a4f-9fd0-5133c0315f35 ENSRNOG00000002863.p1 type:3prime partial len:2088 gc:universal 8f3e7462-6de5-4a4f-9fd0-5133c0315f35 ENSRNOG00000002863:6263-3	superfamily	285288	1423	1544	2.42698e-06	51.9643	cl37568	PKD_channel superfamily	N	 - 
Q#126 - >8f3e7462-6de5-4a4f-9fd0-5133c0315f35 ENSRNOG00000002863.p1 type:3prime partial len:2088 gc:universal 8f3e7462-6de5-4a4f-9fd0-5133c0315f35 ENSRNOG00000002863:6263-3	superfamily	293674	1812	1906	0.000434232	44.3811	cl26279	RSRP superfamily	C	 - 
Q#126 - >8f3e7462-6de5-4a4f-9fd0-5133c0315f35 ENSRNOG00000002863.p1 type:3prime partial len:2088 gc:universal 8f3e7462-6de5-4a4f-9fd0-5133c0315f35 ENSRNOG00000002863:6263-3	superfamily	317802	1843	1998	0.00775315	41.3203	cl37892	Retinal superfamily	N	 - 
Q#127 - >c789b977-3c85-46b1-8e23-9dd249ec0167 ENSRNOG00000002863.p1 type:3prime partial len:2110 gc:universal c789b977-3c85-46b1-8e23-9dd249ec0167 ENSRNOG00000002863:6328-2	specific	334124	1456	1702	3.67744e-63	215.605	pfam00520	Ion_trans	 - 	cl37996
Q#127 - >c789b977-3c85-46b1-8e23-9dd249ec0167 ENSRNOG00000002863.p1 type:3prime partial len:2110 gc:universal c789b977-3c85-46b1-8e23-9dd249ec0167 ENSRNOG00000002863:6328-2	specific	334124	89	363	3.89681e-63	215.219	pfam00520	Ion_trans	 - 	cl37996
Q#127 - >c789b977-3c85-46b1-8e23-9dd249ec0167 ENSRNOG00000002863.p1 type:3prime partial len:2110 gc:universal c789b977-3c85-46b1-8e23-9dd249ec0167 ENSRNOG00000002863:6328-2	specific	334124	476	715	4.17987e-51	180.937	pfam00520	Ion_trans	 - 	cl37996
Q#127 - >c789b977-3c85-46b1-8e23-9dd249ec0167 ENSRNOG00000002863.p1 type:3prime partial len:2110 gc:universal c789b977-3c85-46b1-8e23-9dd249ec0167 ENSRNOG00000002863:6328-2	specific	334124	1136	1366	8.53978e-45	162.832	pfam00520	Ion_trans	 - 	cl37996
Q#127 - >c789b977-3c85-46b1-8e23-9dd249ec0167 ENSRNOG00000002863.p1 type:3prime partial len:2110 gc:universal c789b977-3c85-46b1-8e23-9dd249ec0167 ENSRNOG00000002863:6328-2	specific	337190	1711	1785	3.51433e-30	114.567	pfam08763	Ca_chan_IQ	 - 	cl26695
Q#127 - >c789b977-3c85-46b1-8e23-9dd249ec0167 ENSRNOG00000002863.p1 type:3prime partial len:2110 gc:universal c789b977-3c85-46b1-8e23-9dd249ec0167 ENSRNOG00000002863:6328-2	superfamily	223039	1890	2104	0.000155447	46.7029	cl33723	PHA03307 superfamily	C	 - 
Q#128 - >c93a5bfc-b8f1-4bb5-8b54-08dc745414ca ENSRNOG00000002863.p1 type:3prime partial len:2150 gc:universal c93a5bfc-b8f1-4bb5-8b54-08dc745414ca ENSRNOG00000002863:6449-3	specific	334124	1356	1613	3.50984e-71	238.331	pfam00520	Ion_trans	 - 	cl37996
Q#128 - >c93a5bfc-b8f1-4bb5-8b54-08dc745414ca ENSRNOG00000002863.p1 type:3prime partial len:2150 gc:universal c93a5bfc-b8f1-4bb5-8b54-08dc745414ca ENSRNOG00000002863:6449-3	specific	334124	89	363	1.98421e-63	216.375	pfam00520	Ion_trans	 - 	cl37996
Q#128 - >c93a5bfc-b8f1-4bb5-8b54-08dc745414ca ENSRNOG00000002863.p1 type:3prime partial len:2150 gc:universal c93a5bfc-b8f1-4bb5-8b54-08dc745414ca ENSRNOG00000002863:6449-3	specific	334124	1036	1266	5.43533e-45	163.217	pfam00520	Ion_trans	 - 	cl37996
Q#128 - >c93a5bfc-b8f1-4bb5-8b54-08dc745414ca ENSRNOG00000002863.p1 type:3prime partial len:2150 gc:universal c93a5bfc-b8f1-4bb5-8b54-08dc745414ca ENSRNOG00000002863:6449-3	specific	334124	423	615	2.87861e-42	155.513	pfam00520	Ion_trans	 - 	cl37996
Q#128 - >c93a5bfc-b8f1-4bb5-8b54-08dc745414ca ENSRNOG00000002863.p1 type:3prime partial len:2150 gc:universal c93a5bfc-b8f1-4bb5-8b54-08dc745414ca ENSRNOG00000002863:6449-3	specific	339854	1614	1684	8.00794e-41	145.062	pfam16905	GPHH	 - 	cl25190
Q#128 - >c93a5bfc-b8f1-4bb5-8b54-08dc745414ca ENSRNOG00000002863.p1 type:3prime partial len:2150 gc:universal c93a5bfc-b8f1-4bb5-8b54-08dc745414ca ENSRNOG00000002863:6449-3	specific	337190	1686	1760	3.03606e-30	114.952	pfam08763	Ca_chan_IQ	 - 	cl26695
Q#128 - >c93a5bfc-b8f1-4bb5-8b54-08dc745414ca ENSRNOG00000002863.p1 type:3prime partial len:2150 gc:universal c93a5bfc-b8f1-4bb5-8b54-08dc745414ca ENSRNOG00000002863:6449-3	superfamily	293674	1874	1968	0.000227181	45.1515	cl26279	RSRP superfamily	C	 - 
Q#128 - >c93a5bfc-b8f1-4bb5-8b54-08dc745414ca ENSRNOG00000002863.p1 type:3prime partial len:2150 gc:universal c93a5bfc-b8f1-4bb5-8b54-08dc745414ca ENSRNOG00000002863:6449-3	superfamily	317802	1905	2060	0.00827616	41.3203	cl37892	Retinal superfamily	N	 - 
Q#129 - >53f89eb4-8540-4800-8881-6fc8c6a4a71b ENSRNOG00000002863.p1 type:3prime partial len:2169 gc:universal 53f89eb4-8540-4800-8881-6fc8c6a4a71b ENSRNOG00000002863:6504-1	specific	334124	1408	1665	1.30572e-70	236.791	pfam00520	Ion_trans	 - 	cl37996
Q#129 - >53f89eb4-8540-4800-8881-6fc8c6a4a71b ENSRNOG00000002863.p1 type:3prime partial len:2169 gc:universal 53f89eb4-8540-4800-8881-6fc8c6a4a71b ENSRNOG00000002863:6504-1	specific	334124	89	363	7.16675e-63	214.834	pfam00520	Ion_trans	 - 	cl37996
Q#129 - >53f89eb4-8540-4800-8881-6fc8c6a4a71b ENSRNOG00000002863.p1 type:3prime partial len:2169 gc:universal 53f89eb4-8540-4800-8881-6fc8c6a4a71b ENSRNOG00000002863:6504-1	specific	334124	428	667	6.58387e-51	180.166	pfam00520	Ion_trans	 - 	cl37996
Q#129 - >53f89eb4-8540-4800-8881-6fc8c6a4a71b ENSRNOG00000002863.p1 type:3prime partial len:2169 gc:universal 53f89eb4-8540-4800-8881-6fc8c6a4a71b ENSRNOG00000002863:6504-1	specific	334124	1088	1318	1.37077e-44	162.062	pfam00520	Ion_trans	 - 	cl37996
Q#129 - >53f89eb4-8540-4800-8881-6fc8c6a4a71b ENSRNOG00000002863.p1 type:3prime partial len:2169 gc:universal 53f89eb4-8540-4800-8881-6fc8c6a4a71b ENSRNOG00000002863:6504-1	specific	339854	1666	1736	9.8106e-41	144.676	pfam16905	GPHH	 - 	cl25190
Q#129 - >53f89eb4-8540-4800-8881-6fc8c6a4a71b ENSRNOG00000002863.p1 type:3prime partial len:2169 gc:universal 53f89eb4-8540-4800-8881-6fc8c6a4a71b ENSRNOG00000002863:6504-1	specific	337190	1738	1812	3.12325e-30	114.952	pfam08763	Ca_chan_IQ	 - 	cl26695
Q#129 - >53f89eb4-8540-4800-8881-6fc8c6a4a71b ENSRNOG00000002863.p1 type:3prime partial len:2169 gc:universal 53f89eb4-8540-4800-8881-6fc8c6a4a71b ENSRNOG00000002863:6504-1	superfamily	293674	1926	2020	0.000243953	45.1515	cl26279	RSRP superfamily	C	 - 
Q#129 - >53f89eb4-8540-4800-8881-6fc8c6a4a71b ENSRNOG00000002863.p1 type:3prime partial len:2169 gc:universal 53f89eb4-8540-4800-8881-6fc8c6a4a71b ENSRNOG00000002863:6504-1	superfamily	317802	1957	2112	0.00835499	41.3203	cl37892	Retinal superfamily	N	 - 
Q#130 - >3686662a-f564-4dae-8bb3-568e56aacaaf ENSRNOG00000002863.p1 type:3prime partial len:2257 gc:universal 3686662a-f564-4dae-8bb3-568e56aacaaf ENSRNOG00000002863:6770-3	specific	334124	1456	1713	1.8628e-71	239.487	pfam00520	Ion_trans	 - 	cl37996
Q#130 - >3686662a-f564-4dae-8bb3-568e56aacaaf ENSRNOG00000002863.p1 type:3prime partial len:2257 gc:universal 3686662a-f564-4dae-8bb3-568e56aacaaf ENSRNOG00000002863:6770-3	specific	334124	89	363	1.22947e-63	216.76	pfam00520	Ion_trans	 - 	cl37996
Q#130 - >3686662a-f564-4dae-8bb3-568e56aacaaf ENSRNOG00000002863.p1 type:3prime partial len:2257 gc:universal 3686662a-f564-4dae-8bb3-568e56aacaaf ENSRNOG00000002863:6770-3	specific	334124	476	715	1.88716e-51	182.092	pfam00520	Ion_trans	 - 	cl37996
Q#130 - >3686662a-f564-4dae-8bb3-568e56aacaaf ENSRNOG00000002863.p1 type:3prime partial len:2257 gc:universal 3686662a-f564-4dae-8bb3-568e56aacaaf ENSRNOG00000002863:6770-3	specific	334124	1136	1366	3.30748e-45	163.988	pfam00520	Ion_trans	 - 	cl37996
Q#130 - >3686662a-f564-4dae-8bb3-568e56aacaaf ENSRNOG00000002863.p1 type:3prime partial len:2257 gc:universal 3686662a-f564-4dae-8bb3-568e56aacaaf ENSRNOG00000002863:6770-3	specific	339854	1714	1784	8.24704e-41	145.062	pfam16905	GPHH	 - 	cl25190
Q#130 - >3686662a-f564-4dae-8bb3-568e56aacaaf ENSRNOG00000002863.p1 type:3prime partial len:2257 gc:universal 3686662a-f564-4dae-8bb3-568e56aacaaf ENSRNOG00000002863:6770-3	specific	198130	1804	1834	1.1082e-10	58.002	smart01062	Ca_chan_IQ	 - 	cl26695
Q#130 - >3686662a-f564-4dae-8bb3-568e56aacaaf ENSRNOG00000002863.p1 type:3prime partial len:2257 gc:universal 3686662a-f564-4dae-8bb3-568e56aacaaf ENSRNOG00000002863:6770-3	superfamily	293674	1951	2075	0.000175696	45.9219	cl26279	RSRP superfamily	C	 - 
Q#130 - >3686662a-f564-4dae-8bb3-568e56aacaaf ENSRNOG00000002863.p1 type:3prime partial len:2257 gc:universal 3686662a-f564-4dae-8bb3-568e56aacaaf ENSRNOG00000002863:6770-3	superfamily	317802	2012	2167	0.00857442	41.3203	cl37892	Retinal superfamily	N	 - 
Q#131 - >c9859818-b2a1-4f64-873a-2a7d12b76042 ENSRNOG00000002863.p1 type:3prime partial len:2260 gc:universal c9859818-b2a1-4f64-873a-2a7d12b76042 ENSRNOG00000002863:6779-3	specific	334124	89	363	2.16466e-64	219.071	pfam00520	Ion_trans	 - 	cl37996
Q#131 - >c9859818-b2a1-4f64-873a-2a7d12b76042 ENSRNOG00000002863.p1 type:3prime partial len:2260 gc:universal c9859818-b2a1-4f64-873a-2a7d12b76042 ENSRNOG00000002863:6779-3	specific	334124	1445	1680	1.5993e-57	199.426	pfam00520	Ion_trans	 - 	cl37996
Q#131 - >c9859818-b2a1-4f64-873a-2a7d12b76042 ENSRNOG00000002863.p1 type:3prime partial len:2260 gc:universal c9859818-b2a1-4f64-873a-2a7d12b76042 ENSRNOG00000002863:6779-3	specific	334124	446	685	6.47732e-52	183.248	pfam00520	Ion_trans	 - 	cl37996
Q#131 - >c9859818-b2a1-4f64-873a-2a7d12b76042 ENSRNOG00000002863.p1 type:3prime partial len:2260 gc:universal c9859818-b2a1-4f64-873a-2a7d12b76042 ENSRNOG00000002863:6779-3	specific	334124	1125	1355	1.08287e-45	165.529	pfam00520	Ion_trans	 - 	cl37996
Q#131 - >c9859818-b2a1-4f64-873a-2a7d12b76042 ENSRNOG00000002863.p1 type:3prime partial len:2260 gc:universal c9859818-b2a1-4f64-873a-2a7d12b76042 ENSRNOG00000002863:6779-3	specific	339854	1681	1751	1.02245e-40	144.676	pfam16905	GPHH	 - 	cl25190
Q#131 - >c9859818-b2a1-4f64-873a-2a7d12b76042 ENSRNOG00000002863.p1 type:3prime partial len:2260 gc:universal c9859818-b2a1-4f64-873a-2a7d12b76042 ENSRNOG00000002863:6779-3	specific	337190	1753	1827	2.70648e-30	114.952	pfam08763	Ca_chan_IQ	 - 	cl26695
Q#131 - >c9859818-b2a1-4f64-873a-2a7d12b76042 ENSRNOG00000002863.p1 type:3prime partial len:2260 gc:universal c9859818-b2a1-4f64-873a-2a7d12b76042 ENSRNOG00000002863:6779-3	superfamily	293674	1954	2078	0.000195617	45.5367	cl26279	RSRP superfamily	C	 - 
Q#131 - >c9859818-b2a1-4f64-873a-2a7d12b76042 ENSRNOG00000002863.p1 type:3prime partial len:2260 gc:universal c9859818-b2a1-4f64-873a-2a7d12b76042 ENSRNOG00000002863:6779-3	superfamily	317802	2015	2170	0.0086593	41.3203	cl37892	Retinal superfamily	N	 - 
Q#132 - >d93c4616-5cab-475e-bfaa-b50c5b9320b0 ENSRNOG00000002863.p1 type:3prime partial len:2224 gc:universal d93c4616-5cab-475e-bfaa-b50c5b9320b0 ENSRNOG00000002863:6671-3	specific	334124	1430	1687	5.30651e-71	237.946	pfam00520	Ion_trans	 - 	cl37996
Q#132 - >d93c4616-5cab-475e-bfaa-b50c5b9320b0 ENSRNOG00000002863.p1 type:3prime partial len:2224 gc:universal d93c4616-5cab-475e-bfaa-b50c5b9320b0 ENSRNOG00000002863:6671-3	specific	334124	89	363	3.05801e-63	215.605	pfam00520	Ion_trans	 - 	cl37996
Q#132 - >d93c4616-5cab-475e-bfaa-b50c5b9320b0 ENSRNOG00000002863.p1 type:3prime partial len:2224 gc:universal d93c4616-5cab-475e-bfaa-b50c5b9320b0 ENSRNOG00000002863:6671-3	specific	334124	446	685	3.3778e-51	181.322	pfam00520	Ion_trans	 - 	cl37996
Q#132 - >d93c4616-5cab-475e-bfaa-b50c5b9320b0 ENSRNOG00000002863.p1 type:3prime partial len:2224 gc:universal d93c4616-5cab-475e-bfaa-b50c5b9320b0 ENSRNOG00000002863:6671-3	specific	334124	1106	1340	4.1844e-44	160.906	pfam00520	Ion_trans	 - 	cl37996
Q#132 - >d93c4616-5cab-475e-bfaa-b50c5b9320b0 ENSRNOG00000002863.p1 type:3prime partial len:2224 gc:universal d93c4616-5cab-475e-bfaa-b50c5b9320b0 ENSRNOG00000002863:6671-3	specific	339854	1688	1758	8.69726e-41	144.676	pfam16905	GPHH	 - 	cl25190
Q#132 - >d93c4616-5cab-475e-bfaa-b50c5b9320b0 ENSRNOG00000002863.p1 type:3prime partial len:2224 gc:universal d93c4616-5cab-475e-bfaa-b50c5b9320b0 ENSRNOG00000002863:6671-3	specific	337190	1760	1834	3.02168e-30	114.952	pfam08763	Ca_chan_IQ	 - 	cl26695
Q#132 - >d93c4616-5cab-475e-bfaa-b50c5b9320b0 ENSRNOG00000002863.p1 type:3prime partial len:2224 gc:universal d93c4616-5cab-475e-bfaa-b50c5b9320b0 ENSRNOG00000002863:6671-3	superfamily	293674	1948	2042	0.000233504	45.1515	cl26279	RSRP superfamily	C	 - 
Q#132 - >d93c4616-5cab-475e-bfaa-b50c5b9320b0 ENSRNOG00000002863.p1 type:3prime partial len:2224 gc:universal d93c4616-5cab-475e-bfaa-b50c5b9320b0 ENSRNOG00000002863:6671-3	superfamily	317802	1979	2134	0.00858319	41.3203	cl37892	Retinal superfamily	N	 - 
Q#133 - >421a567d-cc4c-454b-9e8c-643eb5891e8e ENSRNOG00000002863.p1 type:3prime partial len:2201 gc:universal 421a567d-cc4c-454b-9e8c-643eb5891e8e ENSRNOG00000002863:6602-3	specific	334124	89	363	2.1326e-65	221.768	pfam00520	Ion_trans	 - 	cl37996
Q#133 - >421a567d-cc4c-454b-9e8c-643eb5891e8e ENSRNOG00000002863.p1 type:3prime partial len:2201 gc:universal 421a567d-cc4c-454b-9e8c-643eb5891e8e ENSRNOG00000002863:6602-3	specific	334124	476	715	1.16347e-52	185.174	pfam00520	Ion_trans	 - 	cl37996
Q#133 - >421a567d-cc4c-454b-9e8c-643eb5891e8e ENSRNOG00000002863.p1 type:3prime partial len:2201 gc:universal 421a567d-cc4c-454b-9e8c-643eb5891e8e ENSRNOG00000002863:6602-3	specific	334124	1136	1366	1.60638e-46	167.84	pfam00520	Ion_trans	 - 	cl37996
Q#133 - >421a567d-cc4c-454b-9e8c-643eb5891e8e ENSRNOG00000002863.p1 type:3prime partial len:2201 gc:universal 421a567d-cc4c-454b-9e8c-643eb5891e8e ENSRNOG00000002863:6602-3	specific	339854	1622	1692	8.35975e-41	144.676	pfam16905	GPHH	 - 	cl25190
Q#133 - >421a567d-cc4c-454b-9e8c-643eb5891e8e ENSRNOG00000002863.p1 type:3prime partial len:2201 gc:universal 421a567d-cc4c-454b-9e8c-643eb5891e8e ENSRNOG00000002863:6602-3	specific	337190	1694	1768	1.8572e-30	115.337	pfam08763	Ca_chan_IQ	 - 	cl26695
Q#133 - >421a567d-cc4c-454b-9e8c-643eb5891e8e ENSRNOG00000002863.p1 type:3prime partial len:2201 gc:universal 421a567d-cc4c-454b-9e8c-643eb5891e8e ENSRNOG00000002863:6602-3	specific	334124	1456	1621	1.5239e-27	113.142	pfam00520	Ion_trans	 - 	cl37996
Q#133 - >421a567d-cc4c-454b-9e8c-643eb5891e8e ENSRNOG00000002863.p1 type:3prime partial len:2201 gc:universal 421a567d-cc4c-454b-9e8c-643eb5891e8e ENSRNOG00000002863:6602-3	superfamily	293674	1895	2019	0.000239217	45.1515	cl26279	RSRP superfamily	C	 - 
Q#133 - >421a567d-cc4c-454b-9e8c-643eb5891e8e ENSRNOG00000002863.p1 type:3prime partial len:2201 gc:universal 421a567d-cc4c-454b-9e8c-643eb5891e8e ENSRNOG00000002863:6602-3	superfamily	317802	1956	2111	0.0080017	41.3203	cl37892	Retinal superfamily	N	 - 
Q#134 - >33b296f5-9b6b-4dbc-a619-57c62285f205 ENSRNOG00000002863.p1 type:3prime partial len:2037 gc:universal 33b296f5-9b6b-4dbc-a619-57c62285f205 ENSRNOG00000002863:6110-3	specific	334124	1243	1500	8.18085e-73	242.954	pfam00520	Ion_trans	 - 	cl37996
Q#134 - >33b296f5-9b6b-4dbc-a619-57c62285f205 ENSRNOG00000002863.p1 type:3prime partial len:2037 gc:universal 33b296f5-9b6b-4dbc-a619-57c62285f205 ENSRNOG00000002863:6110-3	specific	334124	89	363	6.37033e-65	220.612	pfam00520	Ion_trans	 - 	cl37996
Q#134 - >33b296f5-9b6b-4dbc-a619-57c62285f205 ENSRNOG00000002863.p1 type:3prime partial len:2037 gc:universal 33b296f5-9b6b-4dbc-a619-57c62285f205 ENSRNOG00000002863:6110-3	specific	334124	923	1153	3.72561e-46	166.684	pfam00520	Ion_trans	 - 	cl37996
Q#134 - >33b296f5-9b6b-4dbc-a619-57c62285f205 ENSRNOG00000002863.p1 type:3prime partial len:2037 gc:universal 33b296f5-9b6b-4dbc-a619-57c62285f205 ENSRNOG00000002863:6110-3	specific	339854	1501	1571	7.96195e-41	144.676	pfam16905	GPHH	 - 	cl25190
Q#134 - >33b296f5-9b6b-4dbc-a619-57c62285f205 ENSRNOG00000002863.p1 type:3prime partial len:2037 gc:universal 33b296f5-9b6b-4dbc-a619-57c62285f205 ENSRNOG00000002863:6110-3	specific	337190	1573	1647	3.04774e-30	114.567	pfam08763	Ca_chan_IQ	 - 	cl26695
Q#134 - >33b296f5-9b6b-4dbc-a619-57c62285f205 ENSRNOG00000002863.p1 type:3prime partial len:2037 gc:universal 33b296f5-9b6b-4dbc-a619-57c62285f205 ENSRNOG00000002863:6110-3	superfamily	293674	1761	1855	0.000272049	45.1515	cl26279	RSRP superfamily	C	 - 
Q#134 - >33b296f5-9b6b-4dbc-a619-57c62285f205 ENSRNOG00000002863.p1 type:3prime partial len:2037 gc:universal 33b296f5-9b6b-4dbc-a619-57c62285f205 ENSRNOG00000002863:6110-3	specific	334124	446	489	0.00230648	41.4944	pfam00520	Ion_trans	C	cl37996
Q#134 - >33b296f5-9b6b-4dbc-a619-57c62285f205 ENSRNOG00000002863.p1 type:3prime partial len:2037 gc:universal 33b296f5-9b6b-4dbc-a619-57c62285f205 ENSRNOG00000002863:6110-3	superfamily	317802	1792	1947	0.0074852	41.3203	cl37892	Retinal superfamily	N	 - 
Q#135 - >2c168a05-14c9-49c4-a965-2d578e99ae0c ENSRNOG00000002863.p1 type:3prime partial len:2035 gc:universal 2c168a05-14c9-49c4-a965-2d578e99ae0c ENSRNOG00000002863:6104-3	specific	334124	1241	1498	7.06956e-73	243.339	pfam00520	Ion_trans	 - 	cl37996
Q#135 - >2c168a05-14c9-49c4-a965-2d578e99ae0c ENSRNOG00000002863.p1 type:3prime partial len:2035 gc:universal 2c168a05-14c9-49c4-a965-2d578e99ae0c ENSRNOG00000002863:6104-3	specific	334124	89	363	5.83376e-65	220.612	pfam00520	Ion_trans	 - 	cl37996
Q#135 - >2c168a05-14c9-49c4-a965-2d578e99ae0c ENSRNOG00000002863.p1 type:3prime partial len:2035 gc:universal 2c168a05-14c9-49c4-a965-2d578e99ae0c ENSRNOG00000002863:6104-3	specific	334124	446	685	2.33428e-52	184.403	pfam00520	Ion_trans	 - 	cl37996
Q#135 - >2c168a05-14c9-49c4-a965-2d578e99ae0c ENSRNOG00000002863.p1 type:3prime partial len:2035 gc:universal 2c168a05-14c9-49c4-a965-2d578e99ae0c ENSRNOG00000002863:6104-3	specific	339854	1499	1569	7.72574e-41	144.676	pfam16905	GPHH	 - 	cl25190
Q#135 - >2c168a05-14c9-49c4-a965-2d578e99ae0c ENSRNOG00000002863.p1 type:3prime partial len:2035 gc:universal 2c168a05-14c9-49c4-a965-2d578e99ae0c ENSRNOG00000002863:6104-3	specific	337190	1571	1645	1.85468e-30	115.337	pfam08763	Ca_chan_IQ	 - 	cl26695
Q#135 - >2c168a05-14c9-49c4-a965-2d578e99ae0c ENSRNOG00000002863.p1 type:3prime partial len:2035 gc:universal 2c168a05-14c9-49c4-a965-2d578e99ae0c ENSRNOG00000002863:6104-3	superfamily	293674	1759	1853	0.000422391	44.3811	cl26279	RSRP superfamily	C	 - 
Q#135 - >2c168a05-14c9-49c4-a965-2d578e99ae0c ENSRNOG00000002863.p1 type:3prime partial len:2035 gc:universal 2c168a05-14c9-49c4-a965-2d578e99ae0c ENSRNOG00000002863:6104-3	specific	334124	1117	1151	0.00135301	42.2648	pfam00520	Ion_trans	N	cl37996
Q#135 - >2c168a05-14c9-49c4-a965-2d578e99ae0c ENSRNOG00000002863.p1 type:3prime partial len:2035 gc:universal 2c168a05-14c9-49c4-a965-2d578e99ae0c ENSRNOG00000002863:6104-3	superfamily	317802	1790	1945	0.00862894	40.9351	cl37892	Retinal superfamily	N	 - 
Q#136 - >2215d8a3-ef3b-4d41-be43-78a2afe73bd0 ENSRNOG00000002863.p1 type:3prime partial len:2151 gc:universal 2215d8a3-ef3b-4d41-be43-78a2afe73bd0 ENSRNOG00000002863:6452-3	specific	334124	1357	1614	4.11162e-72	241.028	pfam00520	Ion_trans	 - 	cl37996
Q#136 - >2215d8a3-ef3b-4d41-be43-78a2afe73bd0 ENSRNOG00000002863.p1 type:3prime partial len:2151 gc:universal 2215d8a3-ef3b-4d41-be43-78a2afe73bd0 ENSRNOG00000002863:6452-3	specific	334124	89	363	3.26218e-64	218.301	pfam00520	Ion_trans	 - 	cl37996
Q#136 - >2215d8a3-ef3b-4d41-be43-78a2afe73bd0 ENSRNOG00000002863.p1 type:3prime partial len:2151 gc:universal 2215d8a3-ef3b-4d41-be43-78a2afe73bd0 ENSRNOG00000002863:6452-3	specific	334124	446	685	7.5187e-52	182.863	pfam00520	Ion_trans	 - 	cl37996
Q#136 - >2215d8a3-ef3b-4d41-be43-78a2afe73bd0 ENSRNOG00000002863.p1 type:3prime partial len:2151 gc:universal 2215d8a3-ef3b-4d41-be43-78a2afe73bd0 ENSRNOG00000002863:6452-3	specific	339854	1615	1685	9.72873e-41	144.676	pfam16905	GPHH	 - 	cl25190
Q#136 - >2215d8a3-ef3b-4d41-be43-78a2afe73bd0 ENSRNOG00000002863.p1 type:3prime partial len:2151 gc:universal 2215d8a3-ef3b-4d41-be43-78a2afe73bd0 ENSRNOG00000002863:6452-3	specific	337190	1687	1761	2.07916e-30	115.337	pfam08763	Ca_chan_IQ	 - 	cl26695
Q#136 - >2215d8a3-ef3b-4d41-be43-78a2afe73bd0 ENSRNOG00000002863.p1 type:3prime partial len:2151 gc:universal 2215d8a3-ef3b-4d41-be43-78a2afe73bd0 ENSRNOG00000002863:6452-3	specific	334124	1156	1267	1.42745e-12	69.2288	pfam00520	Ion_trans	N	cl37996
Q#136 - >2215d8a3-ef3b-4d41-be43-78a2afe73bd0 ENSRNOG00000002863.p1 type:3prime partial len:2151 gc:universal 2215d8a3-ef3b-4d41-be43-78a2afe73bd0 ENSRNOG00000002863:6452-3	superfamily	293674	1875	1969	0.000362808	44.7663	cl26279	RSRP superfamily	C	 - 
Q#136 - >2215d8a3-ef3b-4d41-be43-78a2afe73bd0 ENSRNOG00000002863.p1 type:3prime partial len:2151 gc:universal 2215d8a3-ef3b-4d41-be43-78a2afe73bd0 ENSRNOG00000002863:6452-3	superfamily	317802	1906	2061	0.00835037	41.3203	cl37892	Retinal superfamily	N	 - 
Q#137 - >282e656d-96a4-4d5a-8996-f6608ef33fc6 ENSRNOG00000002863.p1 type:internal len:2204 gc:universal 282e656d-96a4-4d5a-8996-f6608ef33fc6 ENSRNOG00000002863:6611-3	specific	334124	1410	1667	9.2923e-71	237.176	pfam00520	Ion_trans	 - 	cl37996
Q#137 - >282e656d-96a4-4d5a-8996-f6608ef33fc6 ENSRNOG00000002863.p1 type:internal len:2204 gc:universal 282e656d-96a4-4d5a-8996-f6608ef33fc6 ENSRNOG00000002863:6611-3	specific	334124	24	298	5.15068e-63	215.219	pfam00520	Ion_trans	 - 	cl37996
Q#137 - >282e656d-96a4-4d5a-8996-f6608ef33fc6 ENSRNOG00000002863.p1 type:internal len:2204 gc:universal 282e656d-96a4-4d5a-8996-f6608ef33fc6 ENSRNOG00000002863:6611-3	specific	334124	411	650	5.41814e-51	180.551	pfam00520	Ion_trans	 - 	cl37996
Q#137 - >282e656d-96a4-4d5a-8996-f6608ef33fc6 ENSRNOG00000002863.p1 type:internal len:2204 gc:universal 282e656d-96a4-4d5a-8996-f6608ef33fc6 ENSRNOG00000002863:6611-3	specific	334124	1090	1320	1.09615e-44	162.447	pfam00520	Ion_trans	 - 	cl37996
Q#137 - >282e656d-96a4-4d5a-8996-f6608ef33fc6 ENSRNOG00000002863.p1 type:internal len:2204 gc:universal 282e656d-96a4-4d5a-8996-f6608ef33fc6 ENSRNOG00000002863:6611-3	specific	339854	1668	1738	1.21065e-40	144.291	pfam16905	GPHH	 - 	cl25190
Q#137 - >282e656d-96a4-4d5a-8996-f6608ef33fc6 ENSRNOG00000002863.p1 type:internal len:2204 gc:universal 282e656d-96a4-4d5a-8996-f6608ef33fc6 ENSRNOG00000002863:6611-3	specific	337190	1740	1814	3.89283e-30	114.567	pfam08763	Ca_chan_IQ	 - 	cl26695
Q#137 - >282e656d-96a4-4d5a-8996-f6608ef33fc6 ENSRNOG00000002863.p1 type:internal len:2204 gc:universal 282e656d-96a4-4d5a-8996-f6608ef33fc6 ENSRNOG00000002863:6611-3	superfamily	293674	1928	2022	0.000298701	45.1515	cl26279	RSRP superfamily	C	 - 
Q#137 - >282e656d-96a4-4d5a-8996-f6608ef33fc6 ENSRNOG00000002863.p1 type:internal len:2204 gc:universal 282e656d-96a4-4d5a-8996-f6608ef33fc6 ENSRNOG00000002863:6611-3	superfamily	317802	1959	2114	0.0088659	41.3203	cl37892	Retinal superfamily	N	 - 
Q#138 - >b43ea986-1f3c-4af5-a4cb-7ace84b176fd ENSRNOG00000002863.p1 type:3prime partial len:2164 gc:universal b43ea986-1f3c-4af5-a4cb-7ace84b176fd ENSRNOG00000002863:6491-3	specific	334124	1445	1691	1.17481e-63	216.76	pfam00520	Ion_trans	 - 	cl37996
Q#138 - >b43ea986-1f3c-4af5-a4cb-7ace84b176fd ENSRNOG00000002863.p1 type:3prime partial len:2164 gc:universal b43ea986-1f3c-4af5-a4cb-7ace84b176fd ENSRNOG00000002863:6491-3	specific	334124	89	363	1.33196e-63	216.76	pfam00520	Ion_trans	 - 	cl37996
Q#138 - >b43ea986-1f3c-4af5-a4cb-7ace84b176fd ENSRNOG00000002863.p1 type:3prime partial len:2164 gc:universal b43ea986-1f3c-4af5-a4cb-7ace84b176fd ENSRNOG00000002863:6491-3	specific	334124	446	685	2.16587e-51	181.707	pfam00520	Ion_trans	 - 	cl37996
Q#138 - >b43ea986-1f3c-4af5-a4cb-7ace84b176fd ENSRNOG00000002863.p1 type:3prime partial len:2164 gc:universal b43ea986-1f3c-4af5-a4cb-7ace84b176fd ENSRNOG00000002863:6491-3	specific	334124	1125	1355	3.61668e-45	163.603	pfam00520	Ion_trans	 - 	cl37996
Q#138 - >b43ea986-1f3c-4af5-a4cb-7ace84b176fd ENSRNOG00000002863.p1 type:3prime partial len:2164 gc:universal b43ea986-1f3c-4af5-a4cb-7ace84b176fd ENSRNOG00000002863:6491-3	specific	337190	1700	1774	3.056e-30	114.952	pfam08763	Ca_chan_IQ	 - 	cl26695
Q#138 - >b43ea986-1f3c-4af5-a4cb-7ace84b176fd ENSRNOG00000002863.p1 type:3prime partial len:2164 gc:universal b43ea986-1f3c-4af5-a4cb-7ace84b176fd ENSRNOG00000002863:6491-3	superfamily	293674	1888	1982	0.000282738	45.1515	cl26279	RSRP superfamily	C	 - 
Q#138 - >b43ea986-1f3c-4af5-a4cb-7ace84b176fd ENSRNOG00000002863.p1 type:3prime partial len:2164 gc:universal b43ea986-1f3c-4af5-a4cb-7ace84b176fd ENSRNOG00000002863:6491-3	superfamily	317802	1919	2074	0.00819499	41.3203	cl37892	Retinal superfamily	N	 - 
Q#139 - >f84be5da-b88d-48ef-bead-63fde374e6f3 ENSRNOG00000002863.p1 type:3prime partial len:2197 gc:universal f84be5da-b88d-48ef-bead-63fde374e6f3 ENSRNOG00000002863:6590-3	specific	334124	89	363	5.05595e-64	217.916	pfam00520	Ion_trans	 - 	cl37996
Q#139 - >f84be5da-b88d-48ef-bead-63fde374e6f3 ENSRNOG00000002863.p1 type:3prime partial len:2197 gc:universal f84be5da-b88d-48ef-bead-63fde374e6f3 ENSRNOG00000002863:6590-3	specific	334124	1445	1660	3.62184e-55	192.493	pfam00520	Ion_trans	 - 	cl37996
Q#139 - >f84be5da-b88d-48ef-bead-63fde374e6f3 ENSRNOG00000002863.p1 type:3prime partial len:2197 gc:universal f84be5da-b88d-48ef-bead-63fde374e6f3 ENSRNOG00000002863:6590-3	specific	334124	446	685	1.25825e-51	182.477	pfam00520	Ion_trans	 - 	cl37996
Q#139 - >f84be5da-b88d-48ef-bead-63fde374e6f3 ENSRNOG00000002863.p1 type:3prime partial len:2197 gc:universal f84be5da-b88d-48ef-bead-63fde374e6f3 ENSRNOG00000002863:6590-3	specific	334124	1125	1355	2.10218e-45	164.373	pfam00520	Ion_trans	 - 	cl37996
Q#139 - >f84be5da-b88d-48ef-bead-63fde374e6f3 ENSRNOG00000002863.p1 type:3prime partial len:2197 gc:universal f84be5da-b88d-48ef-bead-63fde374e6f3 ENSRNOG00000002863:6590-3	specific	339854	1661	1731	1.09513e-40	144.676	pfam16905	GPHH	 - 	cl25190
Q#139 - >f84be5da-b88d-48ef-bead-63fde374e6f3 ENSRNOG00000002863.p1 type:3prime partial len:2197 gc:universal f84be5da-b88d-48ef-bead-63fde374e6f3 ENSRNOG00000002863:6590-3	specific	337190	1733	1807	2.63041e-30	114.952	pfam08763	Ca_chan_IQ	 - 	cl26695
Q#139 - >f84be5da-b88d-48ef-bead-63fde374e6f3 ENSRNOG00000002863.p1 type:3prime partial len:2197 gc:universal f84be5da-b88d-48ef-bead-63fde374e6f3 ENSRNOG00000002863:6590-3	superfamily	293674	1921	2015	0.000297685	45.1515	cl26279	RSRP superfamily	C	 - 
Q#139 - >f84be5da-b88d-48ef-bead-63fde374e6f3 ENSRNOG00000002863.p1 type:3prime partial len:2197 gc:universal f84be5da-b88d-48ef-bead-63fde374e6f3 ENSRNOG00000002863:6590-3	superfamily	317802	1952	2107	0.0086151	41.3203	cl37892	Retinal superfamily	N	 - 
Q#140 - >f333fe2e-0b20-4eba-9711-5141ac81ecf0 ENSRNOG00000002863.p1 type:3prime partial len:2043 gc:universal f333fe2e-0b20-4eba-9711-5141ac81ecf0 ENSRNOG00000002863:6128-3	specific	334124	1249	1506	2.14995e-71	239.102	pfam00520	Ion_trans	 - 	cl37996
Q#140 - >f333fe2e-0b20-4eba-9711-5141ac81ecf0 ENSRNOG00000002863.p1 type:3prime partial len:2043 gc:universal f333fe2e-0b20-4eba-9711-5141ac81ecf0 ENSRNOG00000002863:6128-3	specific	334124	250	489	2.09434e-51	181.707	pfam00520	Ion_trans	 - 	cl37996
Q#140 - >f333fe2e-0b20-4eba-9711-5141ac81ecf0 ENSRNOG00000002863.p1 type:3prime partial len:2043 gc:universal f333fe2e-0b20-4eba-9711-5141ac81ecf0 ENSRNOG00000002863:6128-3	specific	334124	929	1159	3.92577e-45	163.603	pfam00520	Ion_trans	 - 	cl37996
Q#140 - >f333fe2e-0b20-4eba-9711-5141ac81ecf0 ENSRNOG00000002863.p1 type:3prime partial len:2043 gc:universal f333fe2e-0b20-4eba-9711-5141ac81ecf0 ENSRNOG00000002863:6128-3	specific	339854	1507	1577	8.79974e-41	144.676	pfam16905	GPHH	 - 	cl25190
Q#140 - >f333fe2e-0b20-4eba-9711-5141ac81ecf0 ENSRNOG00000002863.p1 type:3prime partial len:2043 gc:universal f333fe2e-0b20-4eba-9711-5141ac81ecf0 ENSRNOG00000002863:6128-3	specific	337190	1579	1653	2.96896e-30	114.952	pfam08763	Ca_chan_IQ	 - 	cl26695
Q#140 - >f333fe2e-0b20-4eba-9711-5141ac81ecf0 ENSRNOG00000002863.p1 type:3prime partial len:2043 gc:universal f333fe2e-0b20-4eba-9711-5141ac81ecf0 ENSRNOG00000002863:6128-3	specific	334124	8	167	4.50273e-29	117.379	pfam00520	Ion_trans	N	cl37996
Q#140 - >f333fe2e-0b20-4eba-9711-5141ac81ecf0 ENSRNOG00000002863.p1 type:3prime partial len:2043 gc:universal f333fe2e-0b20-4eba-9711-5141ac81ecf0 ENSRNOG00000002863:6128-3	superfamily	293674	1767	1861	0.000352476	44.7663	cl26279	RSRP superfamily	C	 - 
Q#140 - >f333fe2e-0b20-4eba-9711-5141ac81ecf0 ENSRNOG00000002863.p1 type:3prime partial len:2043 gc:universal f333fe2e-0b20-4eba-9711-5141ac81ecf0 ENSRNOG00000002863:6128-3	superfamily	317802	1798	1953	0.00803274	41.3203	cl37892	Retinal superfamily	N	 - 
Q#141 - >996652f9-602c-435c-aa30-602f72e62f69 ENSRNOG00000002863.p1 type:3prime partial len:2251 gc:universal 996652f9-602c-435c-aa30-602f72e62f69 ENSRNOG00000002863:6752-3	specific	334124	89	363	1.97593e-64	219.071	pfam00520	Ion_trans	 - 	cl37996
Q#141 - >996652f9-602c-435c-aa30-602f72e62f69 ENSRNOG00000002863.p1 type:3prime partial len:2251 gc:universal 996652f9-602c-435c-aa30-602f72e62f69 ENSRNOG00000002863:6752-3	specific	334124	1456	1671	1.43021e-55	193.648	pfam00520	Ion_trans	 - 	cl37996
Q#141 - >996652f9-602c-435c-aa30-602f72e62f69 ENSRNOG00000002863.p1 type:3prime partial len:2251 gc:universal 996652f9-602c-435c-aa30-602f72e62f69 ENSRNOG00000002863:6752-3	specific	334124	476	715	5.36932e-52	183.633	pfam00520	Ion_trans	 - 	cl37996
Q#141 - >996652f9-602c-435c-aa30-602f72e62f69 ENSRNOG00000002863.p1 type:3prime partial len:2251 gc:universal 996652f9-602c-435c-aa30-602f72e62f69 ENSRNOG00000002863:6752-3	specific	334124	1136	1366	9.1526e-46	165.529	pfam00520	Ion_trans	 - 	cl37996
Q#141 - >996652f9-602c-435c-aa30-602f72e62f69 ENSRNOG00000002863.p1 type:3prime partial len:2251 gc:universal 996652f9-602c-435c-aa30-602f72e62f69 ENSRNOG00000002863:6752-3	specific	339854	1672	1742	8.55071e-41	144.676	pfam16905	GPHH	 - 	cl25190
Q#141 - >996652f9-602c-435c-aa30-602f72e62f69 ENSRNOG00000002863.p1 type:3prime partial len:2251 gc:universal 996652f9-602c-435c-aa30-602f72e62f69 ENSRNOG00000002863:6752-3	specific	337190	1744	1818	2.17667e-30	115.337	pfam08763	Ca_chan_IQ	 - 	cl26695
Q#141 - >996652f9-602c-435c-aa30-602f72e62f69 ENSRNOG00000002863.p1 type:3prime partial len:2251 gc:universal 996652f9-602c-435c-aa30-602f72e62f69 ENSRNOG00000002863:6752-3	superfamily	293674	1945	2069	0.000170615	45.9219	cl26279	RSRP superfamily	C	 - 
Q#141 - >996652f9-602c-435c-aa30-602f72e62f69 ENSRNOG00000002863.p1 type:3prime partial len:2251 gc:universal 996652f9-602c-435c-aa30-602f72e62f69 ENSRNOG00000002863:6752-3	superfamily	317802	2006	2161	0.00840711	41.3203	cl37892	Retinal superfamily	N	 - 
Q#142 - >b87885ec-fc8a-4b29-a5bc-95136e4a081a ENSRNOG00000002863.p1 type:3prime partial len:2089 gc:universal b87885ec-fc8a-4b29-a5bc-95136e4a081a ENSRNOG00000002863:6266-3	specific	334124	89	363	5.66429e-65	220.612	pfam00520	Ion_trans	 - 	cl37996
Q#142 - >b87885ec-fc8a-4b29-a5bc-95136e4a081a ENSRNOG00000002863.p1 type:3prime partial len:2089 gc:universal b87885ec-fc8a-4b29-a5bc-95136e4a081a ENSRNOG00000002863:6266-3	specific	334124	446	685	2.52048e-52	184.403	pfam00520	Ion_trans	 - 	cl37996
Q#142 - >b87885ec-fc8a-4b29-a5bc-95136e4a081a ENSRNOG00000002863.p1 type:3prime partial len:2089 gc:universal b87885ec-fc8a-4b29-a5bc-95136e4a081a ENSRNOG00000002863:6266-3	specific	334124	1125	1355	3.34589e-46	166.684	pfam00520	Ion_trans	 - 	cl37996
Q#142 - >b87885ec-fc8a-4b29-a5bc-95136e4a081a ENSRNOG00000002863.p1 type:3prime partial len:2089 gc:universal b87885ec-fc8a-4b29-a5bc-95136e4a081a ENSRNOG00000002863:6266-3	specific	339854	1553	1623	9.63194e-41	144.676	pfam16905	GPHH	 - 	cl25190
Q#142 - >b87885ec-fc8a-4b29-a5bc-95136e4a081a ENSRNOG00000002863.p1 type:3prime partial len:2089 gc:universal b87885ec-fc8a-4b29-a5bc-95136e4a081a ENSRNOG00000002863:6266-3	specific	337190	1625	1699	3.03642e-30	114.952	pfam08763	Ca_chan_IQ	 - 	cl26695
Q#142 - >b87885ec-fc8a-4b29-a5bc-95136e4a081a ENSRNOG00000002863.p1 type:3prime partial len:2089 gc:universal b87885ec-fc8a-4b29-a5bc-95136e4a081a ENSRNOG00000002863:6266-3	specific	334124	1445	1536	4.24036e-22	96.9632	pfam00520	Ion_trans	C	cl37996
Q#142 - >b87885ec-fc8a-4b29-a5bc-95136e4a081a ENSRNOG00000002863.p1 type:3prime partial len:2089 gc:universal b87885ec-fc8a-4b29-a5bc-95136e4a081a ENSRNOG00000002863:6266-3	superfamily	293674	1813	1907	0.000373981	44.7663	cl26279	RSRP superfamily	C	 - 
Q#142 - >b87885ec-fc8a-4b29-a5bc-95136e4a081a ENSRNOG00000002863.p1 type:3prime partial len:2089 gc:universal b87885ec-fc8a-4b29-a5bc-95136e4a081a ENSRNOG00000002863:6266-3	superfamily	317802	1844	1999	0.00769208	41.3203	cl37892	Retinal superfamily	N	 - 
Q#143 - >e54a5383-f871-430d-a518-f1808f94f1db ENSRNOG00000002863.p1 type:3prime partial len:2140 gc:universal e54a5383-f871-430d-a518-f1808f94f1db ENSRNOG00000002863:6419-3	specific	334124	89	363	1.01228e-65	222.923	pfam00520	Ion_trans	 - 	cl37996
Q#143 - >e54a5383-f871-430d-a518-f1808f94f1db ENSRNOG00000002863.p1 type:3prime partial len:2140 gc:universal e54a5383-f871-430d-a518-f1808f94f1db ENSRNOG00000002863:6419-3	specific	334124	476	715	8.28793e-53	185.559	pfam00520	Ion_trans	 - 	cl37996
Q#143 - >e54a5383-f871-430d-a518-f1808f94f1db ENSRNOG00000002863.p1 type:3prime partial len:2140 gc:universal e54a5383-f871-430d-a518-f1808f94f1db ENSRNOG00000002863:6419-3	specific	334124	1155	1385	9.90485e-47	168.225	pfam00520	Ion_trans	 - 	cl37996
Q#143 - >e54a5383-f871-430d-a518-f1808f94f1db ENSRNOG00000002863.p1 type:3prime partial len:2140 gc:universal e54a5383-f871-430d-a518-f1808f94f1db ENSRNOG00000002863:6419-3	specific	339854	1604	1674	9.31001e-41	144.676	pfam16905	GPHH	 - 	cl25190
Q#143 - >e54a5383-f871-430d-a518-f1808f94f1db ENSRNOG00000002863.p1 type:3prime partial len:2140 gc:universal e54a5383-f871-430d-a518-f1808f94f1db ENSRNOG00000002863:6419-3	specific	337190	1676	1750	1.97032e-30	115.337	pfam08763	Ca_chan_IQ	 - 	cl26695
Q#143 - >e54a5383-f871-430d-a518-f1808f94f1db ENSRNOG00000002863.p1 type:3prime partial len:2140 gc:universal e54a5383-f871-430d-a518-f1808f94f1db ENSRNOG00000002863:6419-3	superfamily	293674	1864	1958	0.000596325	43.9959	cl26279	RSRP superfamily	C	 - 
Q#143 - >e54a5383-f871-430d-a518-f1808f94f1db ENSRNOG00000002863.p1 type:3prime partial len:2140 gc:universal e54a5383-f871-430d-a518-f1808f94f1db ENSRNOG00000002863:6419-3	superfamily	285288	1558	1596	0.0049811	41.5639	cl37568	PKD_channel superfamily	N	 - 
Q#143 - >e54a5383-f871-430d-a518-f1808f94f1db ENSRNOG00000002863.p1 type:3prime partial len:2140 gc:universal e54a5383-f871-430d-a518-f1808f94f1db ENSRNOG00000002863:6419-3	superfamily	317802	1895	2050	0.00789498	41.3203	cl37892	Retinal superfamily	N	 - 
Q#144 - >655ee4e8-657f-436f-807f-c8adae14f264 ENSRNOG00000002863.p1 type:3prime partial len:2143 gc:universal 655ee4e8-657f-436f-807f-c8adae14f264 ENSRNOG00000002863:6428-3	specific	334124	89	363	1.97417e-65	222.153	pfam00520	Ion_trans	 - 	cl37996
Q#144 - >655ee4e8-657f-436f-807f-c8adae14f264 ENSRNOG00000002863.p1 type:3prime partial len:2143 gc:universal 655ee4e8-657f-436f-807f-c8adae14f264 ENSRNOG00000002863:6428-3	specific	334124	476	715	1.09804e-52	185.559	pfam00520	Ion_trans	 - 	cl37996
Q#144 - >655ee4e8-657f-436f-807f-c8adae14f264 ENSRNOG00000002863.p1 type:3prime partial len:2143 gc:universal 655ee4e8-657f-436f-807f-c8adae14f264 ENSRNOG00000002863:6428-3	specific	334124	1136	1366	1.53074e-46	167.84	pfam00520	Ion_trans	 - 	cl37996
Q#144 - >655ee4e8-657f-436f-807f-c8adae14f264 ENSRNOG00000002863.p1 type:3prime partial len:2143 gc:universal 655ee4e8-657f-436f-807f-c8adae14f264 ENSRNOG00000002863:6428-3	specific	339854	1564	1634	7.98172e-41	145.062	pfam16905	GPHH	 - 	cl25190
Q#144 - >655ee4e8-657f-436f-807f-c8adae14f264 ENSRNOG00000002863.p1 type:3prime partial len:2143 gc:universal 655ee4e8-657f-436f-807f-c8adae14f264 ENSRNOG00000002863:6428-3	specific	337190	1636	1710	2.61555e-30	114.952	pfam08763	Ca_chan_IQ	 - 	cl26695
Q#144 - >655ee4e8-657f-436f-807f-c8adae14f264 ENSRNOG00000002863.p1 type:3prime partial len:2143 gc:universal 655ee4e8-657f-436f-807f-c8adae14f264 ENSRNOG00000002863:6428-3	specific	334124	1456	1547	2.81076e-22	97.7336	pfam00520	Ion_trans	C	cl37996
Q#144 - >655ee4e8-657f-436f-807f-c8adae14f264 ENSRNOG00000002863.p1 type:3prime partial len:2143 gc:universal 655ee4e8-657f-436f-807f-c8adae14f264 ENSRNOG00000002863:6428-3	superfamily	293674	1837	1961	0.0002387	45.1515	cl26279	RSRP superfamily	C	 - 
Q#144 - >655ee4e8-657f-436f-807f-c8adae14f264 ENSRNOG00000002863.p1 type:3prime partial len:2143 gc:universal 655ee4e8-657f-436f-807f-c8adae14f264 ENSRNOG00000002863:6428-3	superfamily	317802	1898	2053	0.00777479	41.3203	cl37892	Retinal superfamily	N	 - 
Q#145 - >7ae7a596-c4b6-40c1-9d5d-b8d370b00329 ENSRNOG00000002863.p1 type:3prime partial len:2245 gc:universal 7ae7a596-c4b6-40c1-9d5d-b8d370b00329 ENSRNOG00000002863:6734-3	specific	334124	1426	1683	2.69966e-71	238.717	pfam00520	Ion_trans	 - 	cl37996
Q#145 - >7ae7a596-c4b6-40c1-9d5d-b8d370b00329 ENSRNOG00000002863.p1 type:3prime partial len:2245 gc:universal 7ae7a596-c4b6-40c1-9d5d-b8d370b00329 ENSRNOG00000002863:6734-3	specific	334124	89	363	1.68122e-63	216.375	pfam00520	Ion_trans	 - 	cl37996
Q#145 - >7ae7a596-c4b6-40c1-9d5d-b8d370b00329 ENSRNOG00000002863.p1 type:3prime partial len:2245 gc:universal 7ae7a596-c4b6-40c1-9d5d-b8d370b00329 ENSRNOG00000002863:6734-3	specific	334124	446	685	2.41119e-51	181.707	pfam00520	Ion_trans	 - 	cl37996
Q#145 - >7ae7a596-c4b6-40c1-9d5d-b8d370b00329 ENSRNOG00000002863.p1 type:3prime partial len:2245 gc:universal 7ae7a596-c4b6-40c1-9d5d-b8d370b00329 ENSRNOG00000002863:6734-3	specific	334124	1106	1336	4.65234e-45	163.603	pfam00520	Ion_trans	 - 	cl37996
Q#145 - >7ae7a596-c4b6-40c1-9d5d-b8d370b00329 ENSRNOG00000002863.p1 type:3prime partial len:2245 gc:universal 7ae7a596-c4b6-40c1-9d5d-b8d370b00329 ENSRNOG00000002863:6734-3	specific	339854	1684	1754	9.86474e-41	144.676	pfam16905	GPHH	 - 	cl25190
Q#145 - >7ae7a596-c4b6-40c1-9d5d-b8d370b00329 ENSRNOG00000002863.p1 type:3prime partial len:2245 gc:universal 7ae7a596-c4b6-40c1-9d5d-b8d370b00329 ENSRNOG00000002863:6734-3	specific	337190	1756	1830	2.84981e-30	114.952	pfam08763	Ca_chan_IQ	 - 	cl26695
Q#145 - >7ae7a596-c4b6-40c1-9d5d-b8d370b00329 ENSRNOG00000002863.p1 type:3prime partial len:2245 gc:universal 7ae7a596-c4b6-40c1-9d5d-b8d370b00329 ENSRNOG00000002863:6734-3	superfamily	293674	1957	2081	0.000137622	45.9219	cl26279	RSRP superfamily	C	 - 
Q#145 - >7ae7a596-c4b6-40c1-9d5d-b8d370b00329 ENSRNOG00000002863.p1 type:3prime partial len:2245 gc:universal 7ae7a596-c4b6-40c1-9d5d-b8d370b00329 ENSRNOG00000002863:6734-3	superfamily	317802	2018	2173	0.00852546	41.3203	cl37892	Retinal superfamily	N	 - 
Q#146 - >c9d95fe7-abad-435d-b1d4-f52f7da00daa ENSRNOG00000002863.p1 type:complete len:2055 gc:universal c9d95fe7-abad-435d-b1d4-f52f7da00daa ENSRNOG00000002863:6687-523	specific	334124	1456	1713	1.16612e-68	231.013	pfam00520	Ion_trans	 - 	cl37996
Q#146 - >c9d95fe7-abad-435d-b1d4-f52f7da00daa ENSRNOG00000002863.p1 type:complete len:2055 gc:universal c9d95fe7-abad-435d-b1d4-f52f7da00daa ENSRNOG00000002863:6687-523	specific	334124	89	363	4.96869e-61	209.441	pfam00520	Ion_trans	 - 	cl37996
Q#146 - >c9d95fe7-abad-435d-b1d4-f52f7da00daa ENSRNOG00000002863.p1 type:complete len:2055 gc:universal c9d95fe7-abad-435d-b1d4-f52f7da00daa ENSRNOG00000002863:6687-523	specific	334124	476	715	1.22338e-49	176.699	pfam00520	Ion_trans	 - 	cl37996
Q#146 - >c9d95fe7-abad-435d-b1d4-f52f7da00daa ENSRNOG00000002863.p1 type:complete len:2055 gc:universal c9d95fe7-abad-435d-b1d4-f52f7da00daa ENSRNOG00000002863:6687-523	specific	334124	1136	1366	3.59214e-43	157.825	pfam00520	Ion_trans	 - 	cl37996
Q#146 - >c9d95fe7-abad-435d-b1d4-f52f7da00daa ENSRNOG00000002863.p1 type:complete len:2055 gc:universal c9d95fe7-abad-435d-b1d4-f52f7da00daa ENSRNOG00000002863:6687-523	specific	339854	1714	1784	1.05473e-40	144.676	pfam16905	GPHH	 - 	cl25190
Q#146 - >c9d95fe7-abad-435d-b1d4-f52f7da00daa ENSRNOG00000002863.p1 type:complete len:2055 gc:universal c9d95fe7-abad-435d-b1d4-f52f7da00daa ENSRNOG00000002863:6687-523	specific	337190	1786	1860	5.9003e-30	113.797	pfam08763	Ca_chan_IQ	 - 	cl26695
Q#147 - >41194060-0d31-42bc-bb29-0f3b59b351e2 ENSRNOG00000002863.p1 type:3prime partial len:2217 gc:universal 41194060-0d31-42bc-bb29-0f3b59b351e2 ENSRNOG00000002863:6650-3	specific	334124	89	363	6.91574e-65	220.612	pfam00520	Ion_trans	 - 	cl37996
Q#147 - >41194060-0d31-42bc-bb29-0f3b59b351e2 ENSRNOG00000002863.p1 type:3prime partial len:2217 gc:universal 41194060-0d31-42bc-bb29-0f3b59b351e2 ENSRNOG00000002863:6650-3	specific	334124	446	685	2.82124e-52	184.403	pfam00520	Ion_trans	 - 	cl37996
Q#147 - >41194060-0d31-42bc-bb29-0f3b59b351e2 ENSRNOG00000002863.p1 type:3prime partial len:2217 gc:universal 41194060-0d31-42bc-bb29-0f3b59b351e2 ENSRNOG00000002863:6650-3	specific	334124	1125	1355	4.16401e-46	166.684	pfam00520	Ion_trans	 - 	cl37996
Q#147 - >41194060-0d31-42bc-bb29-0f3b59b351e2 ENSRNOG00000002863.p1 type:3prime partial len:2217 gc:universal 41194060-0d31-42bc-bb29-0f3b59b351e2 ENSRNOG00000002863:6650-3	specific	334124	1437	1637	6.75121e-44	160.136	pfam00520	Ion_trans	N	cl37996
Q#147 - >41194060-0d31-42bc-bb29-0f3b59b351e2 ENSRNOG00000002863.p1 type:3prime partial len:2217 gc:universal 41194060-0d31-42bc-bb29-0f3b59b351e2 ENSRNOG00000002863:6650-3	specific	339854	1638	1708	1.13781e-40	144.676	pfam16905	GPHH	 - 	cl25190
Q#147 - >41194060-0d31-42bc-bb29-0f3b59b351e2 ENSRNOG00000002863.p1 type:3prime partial len:2217 gc:universal 41194060-0d31-42bc-bb29-0f3b59b351e2 ENSRNOG00000002863:6650-3	specific	337190	1710	1784	2.27224e-30	115.337	pfam08763	Ca_chan_IQ	 - 	cl26695
Q#147 - >41194060-0d31-42bc-bb29-0f3b59b351e2 ENSRNOG00000002863.p1 type:3prime partial len:2217 gc:universal 41194060-0d31-42bc-bb29-0f3b59b351e2 ENSRNOG00000002863:6650-3	superfamily	293674	1911	2035	0.000220712	45.5367	cl26279	RSRP superfamily	C	 - 
Q#147 - >41194060-0d31-42bc-bb29-0f3b59b351e2 ENSRNOG00000002863.p1 type:3prime partial len:2217 gc:universal 41194060-0d31-42bc-bb29-0f3b59b351e2 ENSRNOG00000002863:6650-3	superfamily	317802	1972	2127	0.00834067	41.3203	cl37892	Retinal superfamily	N	 - 
Q#148 - >45718378-3f1a-4391-82dc-f64d3eb6c563 ENSRNOG00000002863.p1 type:3prime partial len:2205 gc:universal 45718378-3f1a-4391-82dc-f64d3eb6c563 ENSRNOG00000002863:6614-3	specific	334124	1368	1625	1.51661e-72	242.569	pfam00520	Ion_trans	 - 	cl37996
Q#148 - >45718378-3f1a-4391-82dc-f64d3eb6c563 ENSRNOG00000002863.p1 type:3prime partial len:2205 gc:universal 45718378-3f1a-4391-82dc-f64d3eb6c563 ENSRNOG00000002863:6614-3	specific	334124	89	363	1.16945e-64	219.842	pfam00520	Ion_trans	 - 	cl37996
Q#148 - >45718378-3f1a-4391-82dc-f64d3eb6c563 ENSRNOG00000002863.p1 type:3prime partial len:2205 gc:universal 45718378-3f1a-4391-82dc-f64d3eb6c563 ENSRNOG00000002863:6614-3	specific	334124	476	715	3.60433e-52	184.018	pfam00520	Ion_trans	 - 	cl37996
Q#148 - >45718378-3f1a-4391-82dc-f64d3eb6c563 ENSRNOG00000002863.p1 type:3prime partial len:2205 gc:universal 45718378-3f1a-4391-82dc-f64d3eb6c563 ENSRNOG00000002863:6614-3	specific	339854	1626	1696	8.1346e-41	145.062	pfam16905	GPHH	 - 	cl25190
Q#148 - >45718378-3f1a-4391-82dc-f64d3eb6c563 ENSRNOG00000002863.p1 type:3prime partial len:2205 gc:universal 45718378-3f1a-4391-82dc-f64d3eb6c563 ENSRNOG00000002863:6614-3	specific	337190	1698	1772	1.87878e-30	115.337	pfam08763	Ca_chan_IQ	 - 	cl26695
Q#148 - >45718378-3f1a-4391-82dc-f64d3eb6c563 ENSRNOG00000002863.p1 type:3prime partial len:2205 gc:universal 45718378-3f1a-4391-82dc-f64d3eb6c563 ENSRNOG00000002863:6614-3	specific	334124	1167	1278	1.05522e-12	69.614	pfam00520	Ion_trans	N	cl37996
Q#148 - >45718378-3f1a-4391-82dc-f64d3eb6c563 ENSRNOG00000002863.p1 type:3prime partial len:2205 gc:universal 45718378-3f1a-4391-82dc-f64d3eb6c563 ENSRNOG00000002863:6614-3	superfamily	293674	1899	2023	0.000219432	45.5367	cl26279	RSRP superfamily	C	 - 
Q#148 - >45718378-3f1a-4391-82dc-f64d3eb6c563 ENSRNOG00000002863.p1 type:3prime partial len:2205 gc:universal 45718378-3f1a-4391-82dc-f64d3eb6c563 ENSRNOG00000002863:6614-3	superfamily	317802	1960	2115	0.00822255	41.3203	cl37892	Retinal superfamily	N	 - 
Q#149 - >e88dd5f8-1c8e-41fd-83f7-5e3e3c2e9d85 ENSRNOG00000002863.p1 type:3prime partial len:2205 gc:universal e88dd5f8-1c8e-41fd-83f7-5e3e3c2e9d85 ENSRNOG00000002863:6612-1	specific	334124	1401	1658	8.88678e-72	240.257	pfam00520	Ion_trans	 - 	cl37996
Q#149 - >e88dd5f8-1c8e-41fd-83f7-5e3e3c2e9d85 ENSRNOG00000002863.p1 type:3prime partial len:2205 gc:universal e88dd5f8-1c8e-41fd-83f7-5e3e3c2e9d85 ENSRNOG00000002863:6612-1	specific	334124	89	363	5.64476e-64	217.916	pfam00520	Ion_trans	 - 	cl37996
Q#149 - >e88dd5f8-1c8e-41fd-83f7-5e3e3c2e9d85 ENSRNOG00000002863.p1 type:3prime partial len:2205 gc:universal e88dd5f8-1c8e-41fd-83f7-5e3e3c2e9d85 ENSRNOG00000002863:6612-1	specific	334124	1081	1311	2.36923e-45	164.373	pfam00520	Ion_trans	 - 	cl37996
Q#149 - >e88dd5f8-1c8e-41fd-83f7-5e3e3c2e9d85 ENSRNOG00000002863.p1 type:3prime partial len:2205 gc:universal e88dd5f8-1c8e-41fd-83f7-5e3e3c2e9d85 ENSRNOG00000002863:6612-1	specific	339854	1659	1729	1.12069e-40	144.676	pfam16905	GPHH	 - 	cl25190
Q#149 - >e88dd5f8-1c8e-41fd-83f7-5e3e3c2e9d85 ENSRNOG00000002863.p1 type:3prime partial len:2205 gc:universal e88dd5f8-1c8e-41fd-83f7-5e3e3c2e9d85 ENSRNOG00000002863:6612-1	specific	334124	446	641	3.43752e-39	146.654	pfam00520	Ion_trans	 - 	cl37996
Q#149 - >e88dd5f8-1c8e-41fd-83f7-5e3e3c2e9d85 ENSRNOG00000002863.p1 type:3prime partial len:2205 gc:universal e88dd5f8-1c8e-41fd-83f7-5e3e3c2e9d85 ENSRNOG00000002863:6612-1	specific	337190	1731	1805	2.96667e-30	114.952	pfam08763	Ca_chan_IQ	 - 	cl26695
Q#149 - >e88dd5f8-1c8e-41fd-83f7-5e3e3c2e9d85 ENSRNOG00000002863.p1 type:3prime partial len:2205 gc:universal e88dd5f8-1c8e-41fd-83f7-5e3e3c2e9d85 ENSRNOG00000002863:6612-1	superfamily	223039	1910	2124	0.000161742	46.7029	cl33723	PHA03307 superfamily	C	 - 
Q#150 - >a3957fd1-0000-4974-9ec3-bd5f66d98fd4 ENSRNOG00000002863.p1 type:3prime partial len:2106 gc:universal a3957fd1-0000-4974-9ec3-bd5f66d98fd4 ENSRNOG00000002863:6315-1	specific	334124	1346	1603	4.01854e-72	241.028	pfam00520	Ion_trans	 - 	cl37996
Q#150 - >a3957fd1-0000-4974-9ec3-bd5f66d98fd4 ENSRNOG00000002863.p1 type:3prime partial len:2106 gc:universal a3957fd1-0000-4974-9ec3-bd5f66d98fd4 ENSRNOG00000002863:6315-1	specific	334124	89	363	3.18825e-64	218.301	pfam00520	Ion_trans	 - 	cl37996
Q#150 - >a3957fd1-0000-4974-9ec3-bd5f66d98fd4 ENSRNOG00000002863.p1 type:3prime partial len:2106 gc:universal a3957fd1-0000-4974-9ec3-bd5f66d98fd4 ENSRNOG00000002863:6315-1	specific	334124	446	685	7.41934e-52	182.863	pfam00520	Ion_trans	 - 	cl37996
Q#150 - >a3957fd1-0000-4974-9ec3-bd5f66d98fd4 ENSRNOG00000002863.p1 type:3prime partial len:2106 gc:universal a3957fd1-0000-4974-9ec3-bd5f66d98fd4 ENSRNOG00000002863:6315-1	specific	339854	1604	1674	9.43201e-41	144.676	pfam16905	GPHH	 - 	cl25190
Q#150 - >a3957fd1-0000-4974-9ec3-bd5f66d98fd4 ENSRNOG00000002863.p1 type:3prime partial len:2106 gc:universal a3957fd1-0000-4974-9ec3-bd5f66d98fd4 ENSRNOG00000002863:6315-1	specific	337190	1676	1750	2.97338e-30	114.952	pfam08763	Ca_chan_IQ	 - 	cl26695
Q#150 - >a3957fd1-0000-4974-9ec3-bd5f66d98fd4 ENSRNOG00000002863.p1 type:3prime partial len:2106 gc:universal a3957fd1-0000-4974-9ec3-bd5f66d98fd4 ENSRNOG00000002863:6315-1	specific	334124	1123	1256	5.34083e-23	99.6595	pfam00520	Ion_trans	N	cl37996
Q#150 - >a3957fd1-0000-4974-9ec3-bd5f66d98fd4 ENSRNOG00000002863.p1 type:3prime partial len:2106 gc:universal a3957fd1-0000-4974-9ec3-bd5f66d98fd4 ENSRNOG00000002863:6315-1	superfamily	293674	1864	1958	0.000442133	44.3811	cl26279	RSRP superfamily	C	 - 
Q#150 - >a3957fd1-0000-4974-9ec3-bd5f66d98fd4 ENSRNOG00000002863.p1 type:3prime partial len:2106 gc:universal a3957fd1-0000-4974-9ec3-bd5f66d98fd4 ENSRNOG00000002863:6315-1	superfamily	317802	1895	2050	0.00775971	41.3203	cl37892	Retinal superfamily	N	 - 
Q#151 - >c9859818-b2a1-4f64-873a-2a7d12b76042-1 ENSRNOG00000002863.p1 type:3prime partial len:2192 gc:universal c9859818-b2a1-4f64-873a-2a7d12b76042-1 ENSRNOG00000002863:6573-1	specific	334124	89	363	4.99504e-64	217.916	pfam00520	Ion_trans	 - 	cl37996
Q#151 - >c9859818-b2a1-4f64-873a-2a7d12b76042-1 ENSRNOG00000002863.p1 type:3prime partial len:2192 gc:universal c9859818-b2a1-4f64-873a-2a7d12b76042-1 ENSRNOG00000002863:6573-1	specific	334124	1445	1680	3.68868e-57	198.271	pfam00520	Ion_trans	 - 	cl37996
Q#151 - >c9859818-b2a1-4f64-873a-2a7d12b76042-1 ENSRNOG00000002863.p1 type:3prime partial len:2192 gc:universal c9859818-b2a1-4f64-873a-2a7d12b76042-1 ENSRNOG00000002863:6573-1	specific	334124	446	685	1.292e-51	182.477	pfam00520	Ion_trans	 - 	cl37996
Q#151 - >c9859818-b2a1-4f64-873a-2a7d12b76042-1 ENSRNOG00000002863.p1 type:3prime partial len:2192 gc:universal c9859818-b2a1-4f64-873a-2a7d12b76042-1 ENSRNOG00000002863:6573-1	specific	334124	1125	1355	2.13782e-45	164.373	pfam00520	Ion_trans	 - 	cl37996
Q#151 - >c9859818-b2a1-4f64-873a-2a7d12b76042-1 ENSRNOG00000002863.p1 type:3prime partial len:2192 gc:universal c9859818-b2a1-4f64-873a-2a7d12b76042-1 ENSRNOG00000002863:6573-1	specific	339854	1681	1751	1.09262e-40	144.676	pfam16905	GPHH	 - 	cl25190
Q#151 - >c9859818-b2a1-4f64-873a-2a7d12b76042-1 ENSRNOG00000002863.p1 type:3prime partial len:2192 gc:universal c9859818-b2a1-4f64-873a-2a7d12b76042-1 ENSRNOG00000002863:6573-1	specific	337190	1753	1827	2.92051e-30	114.952	pfam08763	Ca_chan_IQ	 - 	cl26695
Q#151 - >c9859818-b2a1-4f64-873a-2a7d12b76042-1 ENSRNOG00000002863.p1 type:3prime partial len:2192 gc:universal c9859818-b2a1-4f64-873a-2a7d12b76042-1 ENSRNOG00000002863:6573-1	superfamily	223039	1932	2146	0.000159354	47.0881	cl33723	PHA03307 superfamily	C	 - 
Q#152 - >f4d39a78-7720-4234-8a7c-02ce1f459c08 ENSRNOG00000002863.p1 type:3prime partial len:2207 gc:universal f4d39a78-7720-4234-8a7c-02ce1f459c08 ENSRNOG00000002863:6620-3	specific	334124	1445	1691	4.10831e-64	218.301	pfam00520	Ion_trans	 - 	cl37996
Q#152 - >f4d39a78-7720-4234-8a7c-02ce1f459c08 ENSRNOG00000002863.p1 type:3prime partial len:2207 gc:universal f4d39a78-7720-4234-8a7c-02ce1f459c08 ENSRNOG00000002863:6620-3	specific	334124	89	363	4.61311e-64	217.916	pfam00520	Ion_trans	 - 	cl37996
Q#152 - >f4d39a78-7720-4234-8a7c-02ce1f459c08 ENSRNOG00000002863.p1 type:3prime partial len:2207 gc:universal f4d39a78-7720-4234-8a7c-02ce1f459c08 ENSRNOG00000002863:6620-3	specific	334124	446	685	1.12623e-51	182.477	pfam00520	Ion_trans	 - 	cl37996
Q#152 - >f4d39a78-7720-4234-8a7c-02ce1f459c08 ENSRNOG00000002863.p1 type:3prime partial len:2207 gc:universal f4d39a78-7720-4234-8a7c-02ce1f459c08 ENSRNOG00000002863:6620-3	specific	334124	1125	1355	1.79329e-45	164.758	pfam00520	Ion_trans	 - 	cl37996
Q#152 - >f4d39a78-7720-4234-8a7c-02ce1f459c08 ENSRNOG00000002863.p1 type:3prime partial len:2207 gc:universal f4d39a78-7720-4234-8a7c-02ce1f459c08 ENSRNOG00000002863:6620-3	specific	337190	1700	1774	2.74724e-30	114.952	pfam08763	Ca_chan_IQ	 - 	cl26695
Q#152 - >f4d39a78-7720-4234-8a7c-02ce1f459c08 ENSRNOG00000002863.p1 type:3prime partial len:2207 gc:universal f4d39a78-7720-4234-8a7c-02ce1f459c08 ENSRNOG00000002863:6620-3	superfamily	293674	1901	2025	0.00017153	45.9219	cl26279	RSRP superfamily	C	 - 
Q#152 - >f4d39a78-7720-4234-8a7c-02ce1f459c08 ENSRNOG00000002863.p1 type:3prime partial len:2207 gc:universal f4d39a78-7720-4234-8a7c-02ce1f459c08 ENSRNOG00000002863:6620-3	superfamily	317802	1962	2117	0.00837043	41.3203	cl37892	Retinal superfamily	N	 - 
Q#153 - >18d016ad-41ed-4c31-8699-3be589095103-2 ENSRNOG00000002863.p1 type:3prime partial len:2293 gc:universal 18d016ad-41ed-4c31-8699-3be589095103-2 ENSRNOG00000002863:6878-3	specific	334124	1456	1713	1.11377e-71	239.872	pfam00520	Ion_trans	 - 	cl37996
Q#153 - >18d016ad-41ed-4c31-8699-3be589095103-2 ENSRNOG00000002863.p1 type:3prime partial len:2293 gc:universal 18d016ad-41ed-4c31-8699-3be589095103-2 ENSRNOG00000002863:6878-3	specific	334124	89	363	6.67594e-64	217.531	pfam00520	Ion_trans	 - 	cl37996
Q#153 - >18d016ad-41ed-4c31-8699-3be589095103-2 ENSRNOG00000002863.p1 type:3prime partial len:2293 gc:universal 18d016ad-41ed-4c31-8699-3be589095103-2 ENSRNOG00000002863:6878-3	specific	334124	476	715	1.26789e-51	182.477	pfam00520	Ion_trans	 - 	cl37996
Q#153 - >18d016ad-41ed-4c31-8699-3be589095103-2 ENSRNOG00000002863.p1 type:3prime partial len:2293 gc:universal 18d016ad-41ed-4c31-8699-3be589095103-2 ENSRNOG00000002863:6878-3	specific	334124	1136	1366	2.44791e-45	164.373	pfam00520	Ion_trans	 - 	cl37996
Q#153 - >18d016ad-41ed-4c31-8699-3be589095103-2 ENSRNOG00000002863.p1 type:3prime partial len:2293 gc:universal 18d016ad-41ed-4c31-8699-3be589095103-2 ENSRNOG00000002863:6878-3	specific	339854	1714	1784	8.71112e-41	144.676	pfam16905	GPHH	 - 	cl25190
Q#153 - >18d016ad-41ed-4c31-8699-3be589095103-2 ENSRNOG00000002863.p1 type:3prime partial len:2293 gc:universal 18d016ad-41ed-4c31-8699-3be589095103-2 ENSRNOG00000002863:6878-3	specific	337190	1786	1860	2.74633e-30	114.952	pfam08763	Ca_chan_IQ	 - 	cl26695
Q#153 - >18d016ad-41ed-4c31-8699-3be589095103-2 ENSRNOG00000002863.p1 type:3prime partial len:2293 gc:universal 18d016ad-41ed-4c31-8699-3be589095103-2 ENSRNOG00000002863:6878-3	superfamily	293674	1987	2111	0.000178696	45.9219	cl26279	RSRP superfamily	C	 - 
Q#153 - >18d016ad-41ed-4c31-8699-3be589095103-2 ENSRNOG00000002863.p1 type:3prime partial len:2293 gc:universal 18d016ad-41ed-4c31-8699-3be589095103-2 ENSRNOG00000002863:6878-3	superfamily	317802	2048	2203	0.00879507	41.3203	cl37892	Retinal superfamily	N	 - 
Q#154 - >9e4a58ec-389d-48e1-84e8-9146f20cedc8 ENSRNOG00000002863.p1 type:3prime partial len:2178 gc:universal 9e4a58ec-389d-48e1-84e8-9146f20cedc8 ENSRNOG00000002863:6533-3	specific	334124	89	363	7.81004e-64	217.531	pfam00520	Ion_trans	 - 	cl37996
Q#154 - >9e4a58ec-389d-48e1-84e8-9146f20cedc8 ENSRNOG00000002863.p1 type:3prime partial len:2178 gc:universal 9e4a58ec-389d-48e1-84e8-9146f20cedc8 ENSRNOG00000002863:6533-3	specific	334124	1426	1641	5.92627e-55	192.107	pfam00520	Ion_trans	 - 	cl37996
Q#154 - >9e4a58ec-389d-48e1-84e8-9146f20cedc8 ENSRNOG00000002863.p1 type:3prime partial len:2178 gc:universal 9e4a58ec-389d-48e1-84e8-9146f20cedc8 ENSRNOG00000002863:6533-3	specific	334124	446	685	1.4545e-51	182.092	pfam00520	Ion_trans	 - 	cl37996
Q#154 - >9e4a58ec-389d-48e1-84e8-9146f20cedc8 ENSRNOG00000002863.p1 type:3prime partial len:2178 gc:universal 9e4a58ec-389d-48e1-84e8-9146f20cedc8 ENSRNOG00000002863:6533-3	specific	334124	1106	1336	2.67553e-45	163.988	pfam00520	Ion_trans	 - 	cl37996
Q#154 - >9e4a58ec-389d-48e1-84e8-9146f20cedc8 ENSRNOG00000002863.p1 type:3prime partial len:2178 gc:universal 9e4a58ec-389d-48e1-84e8-9146f20cedc8 ENSRNOG00000002863:6533-3	specific	339854	1642	1712	8.85363e-41	144.676	pfam16905	GPHH	 - 	cl25190
Q#154 - >9e4a58ec-389d-48e1-84e8-9146f20cedc8 ENSRNOG00000002863.p1 type:3prime partial len:2178 gc:universal 9e4a58ec-389d-48e1-84e8-9146f20cedc8 ENSRNOG00000002863:6533-3	specific	337190	1714	1788	2.45975e-30	114.952	pfam08763	Ca_chan_IQ	 - 	cl26695
Q#154 - >9e4a58ec-389d-48e1-84e8-9146f20cedc8 ENSRNOG00000002863.p1 type:3prime partial len:2178 gc:universal 9e4a58ec-389d-48e1-84e8-9146f20cedc8 ENSRNOG00000002863:6533-3	superfamily	293674	1902	1996	0.000238635	45.1515	cl26279	RSRP superfamily	C	 - 
Q#154 - >9e4a58ec-389d-48e1-84e8-9146f20cedc8 ENSRNOG00000002863.p1 type:3prime partial len:2178 gc:universal 9e4a58ec-389d-48e1-84e8-9146f20cedc8 ENSRNOG00000002863:6533-3	superfamily	317802	1933	2088	0.00832193	41.3203	cl37892	Retinal superfamily	N	 - 
Q#155 - >9aef2ba4-da8a-4570-b220-406a21489cee ENSRNOG00000002863.p1 type:3prime partial len:2249 gc:universal 9aef2ba4-da8a-4570-b220-406a21489cee ENSRNOG00000002863:6746-3	specific	334124	1412	1669	5.7095e-72	240.643	pfam00520	Ion_trans	 - 	cl37996
Q#155 - >9aef2ba4-da8a-4570-b220-406a21489cee ENSRNOG00000002863.p1 type:3prime partial len:2249 gc:universal 9aef2ba4-da8a-4570-b220-406a21489cee ENSRNOG00000002863:6746-3	specific	334124	89	363	4.27459e-64	218.301	pfam00520	Ion_trans	 - 	cl37996
Q#155 - >9aef2ba4-da8a-4570-b220-406a21489cee ENSRNOG00000002863.p1 type:3prime partial len:2249 gc:universal 9aef2ba4-da8a-4570-b220-406a21489cee ENSRNOG00000002863:6746-3	specific	334124	1092	1322	1.59921e-45	164.758	pfam00520	Ion_trans	 - 	cl37996
Q#155 - >9aef2ba4-da8a-4570-b220-406a21489cee ENSRNOG00000002863.p1 type:3prime partial len:2249 gc:universal 9aef2ba4-da8a-4570-b220-406a21489cee ENSRNOG00000002863:6746-3	specific	339854	1670	1740	8.54307e-41	144.676	pfam16905	GPHH	 - 	cl25190
Q#155 - >9aef2ba4-da8a-4570-b220-406a21489cee ENSRNOG00000002863.p1 type:3prime partial len:2249 gc:universal 9aef2ba4-da8a-4570-b220-406a21489cee ENSRNOG00000002863:6746-3	specific	334124	476	671	2.58086e-39	147.039	pfam00520	Ion_trans	 - 	cl37996
Q#155 - >9aef2ba4-da8a-4570-b220-406a21489cee ENSRNOG00000002863.p1 type:3prime partial len:2249 gc:universal 9aef2ba4-da8a-4570-b220-406a21489cee ENSRNOG00000002863:6746-3	specific	337190	1742	1816	2.56544e-30	114.952	pfam08763	Ca_chan_IQ	 - 	cl26695
Q#155 - >9aef2ba4-da8a-4570-b220-406a21489cee ENSRNOG00000002863.p1 type:3prime partial len:2249 gc:universal 9aef2ba4-da8a-4570-b220-406a21489cee ENSRNOG00000002863:6746-3	superfamily	293674	1943	2067	0.00017503	45.9219	cl26279	RSRP superfamily	C	 - 
Q#155 - >9aef2ba4-da8a-4570-b220-406a21489cee ENSRNOG00000002863.p1 type:3prime partial len:2249 gc:universal 9aef2ba4-da8a-4570-b220-406a21489cee ENSRNOG00000002863:6746-3	superfamily	317802	2004	2159	0.00861404	41.3203	cl37892	Retinal superfamily	N	 - 
Q#156 - >31e451ab-79bc-493a-89ab-23ce8fcbb715 ENSRNOG00000002863.p1 type:3prime partial len:2155 gc:universal 31e451ab-79bc-493a-89ab-23ce8fcbb715 ENSRNOG00000002863:6464-3	specific	334124	89	363	1.28096e-64	219.842	pfam00520	Ion_trans	 - 	cl37996
Q#156 - >31e451ab-79bc-493a-89ab-23ce8fcbb715 ENSRNOG00000002863.p1 type:3prime partial len:2155 gc:universal 31e451ab-79bc-493a-89ab-23ce8fcbb715 ENSRNOG00000002863:6464-3	specific	334124	446	685	4.18262e-52	183.633	pfam00520	Ion_trans	 - 	cl37996
Q#156 - >31e451ab-79bc-493a-89ab-23ce8fcbb715 ENSRNOG00000002863.p1 type:3prime partial len:2155 gc:universal 31e451ab-79bc-493a-89ab-23ce8fcbb715 ENSRNOG00000002863:6464-3	specific	334124	1106	1336	6.66563e-46	165.914	pfam00520	Ion_trans	 - 	cl37996
Q#156 - >31e451ab-79bc-493a-89ab-23ce8fcbb715 ENSRNOG00000002863.p1 type:3prime partial len:2155 gc:universal 31e451ab-79bc-493a-89ab-23ce8fcbb715 ENSRNOG00000002863:6464-3	specific	339854	1576	1646	8.42594e-41	144.676	pfam16905	GPHH	 - 	cl25190
Q#156 - >31e451ab-79bc-493a-89ab-23ce8fcbb715 ENSRNOG00000002863.p1 type:3prime partial len:2155 gc:universal 31e451ab-79bc-493a-89ab-23ce8fcbb715 ENSRNOG00000002863:6464-3	specific	334124	1426	1564	1.56013e-33	130.09	pfam00520	Ion_trans	C	cl37996
Q#156 - >31e451ab-79bc-493a-89ab-23ce8fcbb715 ENSRNOG00000002863.p1 type:3prime partial len:2155 gc:universal 31e451ab-79bc-493a-89ab-23ce8fcbb715 ENSRNOG00000002863:6464-3	specific	337190	1648	1722	3.13322e-30	114.952	pfam08763	Ca_chan_IQ	 - 	cl26695
Q#156 - >31e451ab-79bc-493a-89ab-23ce8fcbb715 ENSRNOG00000002863.p1 type:3prime partial len:2155 gc:universal 31e451ab-79bc-493a-89ab-23ce8fcbb715 ENSRNOG00000002863:6464-3	superfamily	293674	1849	1973	0.00016868	45.9219	cl26279	RSRP superfamily	C	 - 
Q#156 - >31e451ab-79bc-493a-89ab-23ce8fcbb715 ENSRNOG00000002863.p1 type:3prime partial len:2155 gc:universal 31e451ab-79bc-493a-89ab-23ce8fcbb715 ENSRNOG00000002863:6464-3	superfamily	317802	1910	2065	0.00782174	41.3203	cl37892	Retinal superfamily	N	 - 
Q#157 - >5b3ee67e-1823-4607-a8e6-93c768c71e49 ENSRNOG00000002863.p1 type:3prime partial len:2242 gc:universal 5b3ee67e-1823-4607-a8e6-93c768c71e49 ENSRNOG00000002863:6725-3	specific	334124	1405	1662	1.76774e-72	242.183	pfam00520	Ion_trans	 - 	cl37996
Q#157 - >5b3ee67e-1823-4607-a8e6-93c768c71e49 ENSRNOG00000002863.p1 type:3prime partial len:2242 gc:universal 5b3ee67e-1823-4607-a8e6-93c768c71e49 ENSRNOG00000002863:6725-3	specific	334124	425	664	4.12019e-52	183.633	pfam00520	Ion_trans	 - 	cl37996
Q#157 - >5b3ee67e-1823-4607-a8e6-93c768c71e49 ENSRNOG00000002863.p1 type:3prime partial len:2242 gc:universal 5b3ee67e-1823-4607-a8e6-93c768c71e49 ENSRNOG00000002863:6725-3	specific	334124	89	312	3.43185e-48	172.462	pfam00520	Ion_trans	 - 	cl37996
Q#157 - >5b3ee67e-1823-4607-a8e6-93c768c71e49 ENSRNOG00000002863.p1 type:3prime partial len:2242 gc:universal 5b3ee67e-1823-4607-a8e6-93c768c71e49 ENSRNOG00000002863:6725-3	specific	334124	1085	1315	6.63019e-46	165.914	pfam00520	Ion_trans	 - 	cl37996
Q#157 - >5b3ee67e-1823-4607-a8e6-93c768c71e49 ENSRNOG00000002863.p1 type:3prime partial len:2242 gc:universal 5b3ee67e-1823-4607-a8e6-93c768c71e49 ENSRNOG00000002863:6725-3	specific	339854	1663	1733	8.0344e-41	145.062	pfam16905	GPHH	 - 	cl25190
Q#157 - >5b3ee67e-1823-4607-a8e6-93c768c71e49 ENSRNOG00000002863.p1 type:3prime partial len:2242 gc:universal 5b3ee67e-1823-4607-a8e6-93c768c71e49 ENSRNOG00000002863:6725-3	specific	337190	1735	1809	2.27585e-30	115.337	pfam08763	Ca_chan_IQ	 - 	cl26695
Q#157 - >5b3ee67e-1823-4607-a8e6-93c768c71e49 ENSRNOG00000002863.p1 type:3prime partial len:2242 gc:universal 5b3ee67e-1823-4607-a8e6-93c768c71e49 ENSRNOG00000002863:6725-3	superfamily	293674	1936	2060	0.000223378	45.5367	cl26279	RSRP superfamily	C	 - 
Q#157 - >5b3ee67e-1823-4607-a8e6-93c768c71e49 ENSRNOG00000002863.p1 type:3prime partial len:2242 gc:universal 5b3ee67e-1823-4607-a8e6-93c768c71e49 ENSRNOG00000002863:6725-3	superfamily	317802	1997	2152	0.00823115	41.3203	cl37892	Retinal superfamily	N	 - 
Q#158 - >aa12224e-cde6-4cbf-83b4-4cf46f550934 ENSRNOG00000002863.p1 type:3prime partial len:2183 gc:universal aa12224e-cde6-4cbf-83b4-4cf46f550934 ENSRNOG00000002863:6548-3	specific	334124	89	363	8.54039e-64	217.145	pfam00520	Ion_trans	 - 	cl37996
Q#158 - >aa12224e-cde6-4cbf-83b4-4cf46f550934 ENSRNOG00000002863.p1 type:3prime partial len:2183 gc:universal aa12224e-cde6-4cbf-83b4-4cf46f550934 ENSRNOG00000002863:6548-3	specific	334124	1426	1646	2.38425e-54	190.181	pfam00520	Ion_trans	 - 	cl37996
Q#158 - >aa12224e-cde6-4cbf-83b4-4cf46f550934 ENSRNOG00000002863.p1 type:3prime partial len:2183 gc:universal aa12224e-cde6-4cbf-83b4-4cf46f550934 ENSRNOG00000002863:6548-3	specific	334124	446	685	1.63706e-51	182.092	pfam00520	Ion_trans	 - 	cl37996
Q#158 - >aa12224e-cde6-4cbf-83b4-4cf46f550934 ENSRNOG00000002863.p1 type:3prime partial len:2183 gc:universal aa12224e-cde6-4cbf-83b4-4cf46f550934 ENSRNOG00000002863:6548-3	specific	334124	1106	1336	2.8146e-45	163.988	pfam00520	Ion_trans	 - 	cl37996
Q#158 - >aa12224e-cde6-4cbf-83b4-4cf46f550934 ENSRNOG00000002863.p1 type:3prime partial len:2183 gc:universal aa12224e-cde6-4cbf-83b4-4cf46f550934 ENSRNOG00000002863:6548-3	specific	339854	1647	1717	8.87407e-41	144.676	pfam16905	GPHH	 - 	cl25190
Q#158 - >aa12224e-cde6-4cbf-83b4-4cf46f550934 ENSRNOG00000002863.p1 type:3prime partial len:2183 gc:universal aa12224e-cde6-4cbf-83b4-4cf46f550934 ENSRNOG00000002863:6548-3	specific	337190	1719	1793	2.88028e-30	114.952	pfam08763	Ca_chan_IQ	 - 	cl26695
Q#158 - >aa12224e-cde6-4cbf-83b4-4cf46f550934 ENSRNOG00000002863.p1 type:3prime partial len:2183 gc:universal aa12224e-cde6-4cbf-83b4-4cf46f550934 ENSRNOG00000002863:6548-3	superfamily	293674	1907	2001	0.000298273	45.1515	cl26279	RSRP superfamily	C	 - 
Q#158 - >aa12224e-cde6-4cbf-83b4-4cf46f550934 ENSRNOG00000002863.p1 type:3prime partial len:2183 gc:universal aa12224e-cde6-4cbf-83b4-4cf46f550934 ENSRNOG00000002863:6548-3	superfamily	317802	1938	2093	0.0083425	41.3203	cl37892	Retinal superfamily	N	 - 
Q#159 - >3ff823ec-e31c-4dfb-ab31-fea0c5e90b4b ENSRNOG00000002863.p1 type:3prime partial len:2016 gc:universal 3ff823ec-e31c-4dfb-ab31-fea0c5e90b4b ENSRNOG00000002863:6047-3	specific	334124	1222	1479	1.69092e-73	244.88	pfam00520	Ion_trans	 - 	cl37996
Q#159 - >3ff823ec-e31c-4dfb-ab31-fea0c5e90b4b ENSRNOG00000002863.p1 type:3prime partial len:2016 gc:universal 3ff823ec-e31c-4dfb-ab31-fea0c5e90b4b ENSRNOG00000002863:6047-3	specific	334124	89	363	1.52292e-65	222.153	pfam00520	Ion_trans	 - 	cl37996
Q#159 - >3ff823ec-e31c-4dfb-ab31-fea0c5e90b4b ENSRNOG00000002863.p1 type:3prime partial len:2016 gc:universal 3ff823ec-e31c-4dfb-ab31-fea0c5e90b4b ENSRNOG00000002863:6047-3	specific	334124	902	1132	1.30067e-46	167.84	pfam00520	Ion_trans	 - 	cl37996
Q#159 - >3ff823ec-e31c-4dfb-ab31-fea0c5e90b4b ENSRNOG00000002863.p1 type:3prime partial len:2016 gc:universal 3ff823ec-e31c-4dfb-ab31-fea0c5e90b4b ENSRNOG00000002863:6047-3	specific	339854	1480	1550	7.87937e-41	144.676	pfam16905	GPHH	 - 	cl25190
Q#159 - >3ff823ec-e31c-4dfb-ab31-fea0c5e90b4b ENSRNOG00000002863.p1 type:3prime partial len:2016 gc:universal 3ff823ec-e31c-4dfb-ab31-fea0c5e90b4b ENSRNOG00000002863:6047-3	specific	337190	1552	1626	3.04549e-30	114.567	pfam08763	Ca_chan_IQ	 - 	cl26695
Q#159 - >3ff823ec-e31c-4dfb-ab31-fea0c5e90b4b ENSRNOG00000002863.p1 type:3prime partial len:2016 gc:universal 3ff823ec-e31c-4dfb-ab31-fea0c5e90b4b ENSRNOG00000002863:6047-3	superfamily	293674	1740	1834	0.000460724	44.3811	cl26279	RSRP superfamily	C	 - 
Q#159 - >3ff823ec-e31c-4dfb-ab31-fea0c5e90b4b ENSRNOG00000002863.p1 type:3prime partial len:2016 gc:universal 3ff823ec-e31c-4dfb-ab31-fea0c5e90b4b ENSRNOG00000002863:6047-3	superfamily	317802	1771	1926	0.00740165	41.3203	cl37892	Retinal superfamily	N	 - 
Q#160 - >8e1bcc3e-0750-44cc-96c4-42f8b819bb3e ENSRNOG00000002863.p1 type:3prime partial len:2097 gc:universal 8e1bcc3e-0750-44cc-96c4-42f8b819bb3e ENSRNOG00000002863:6290-3	specific	334124	1260	1517	2.26197e-72	241.798	pfam00520	Ion_trans	 - 	cl37996
Q#160 - >8e1bcc3e-0750-44cc-96c4-42f8b819bb3e ENSRNOG00000002863.p1 type:3prime partial len:2097 gc:universal 8e1bcc3e-0750-44cc-96c4-42f8b819bb3e ENSRNOG00000002863:6290-3	specific	334124	261	500	5.02064e-52	183.633	pfam00520	Ion_trans	 - 	cl37996
Q#160 - >8e1bcc3e-0750-44cc-96c4-42f8b819bb3e ENSRNOG00000002863.p1 type:3prime partial len:2097 gc:universal 8e1bcc3e-0750-44cc-96c4-42f8b819bb3e ENSRNOG00000002863:6290-3	specific	334124	940	1170	8.15522e-46	165.529	pfam00520	Ion_trans	 - 	cl37996
Q#160 - >8e1bcc3e-0750-44cc-96c4-42f8b819bb3e ENSRNOG00000002863.p1 type:3prime partial len:2097 gc:universal 8e1bcc3e-0750-44cc-96c4-42f8b819bb3e ENSRNOG00000002863:6290-3	specific	339854	1518	1588	8.94645e-41	144.676	pfam16905	GPHH	 - 	cl25190
Q#160 - >8e1bcc3e-0750-44cc-96c4-42f8b819bb3e ENSRNOG00000002863.p1 type:3prime partial len:2097 gc:universal 8e1bcc3e-0750-44cc-96c4-42f8b819bb3e ENSRNOG00000002863:6290-3	specific	337190	1590	1664	2.50965e-30	114.952	pfam08763	Ca_chan_IQ	 - 	cl26695
Q#160 - >8e1bcc3e-0750-44cc-96c4-42f8b819bb3e ENSRNOG00000002863.p1 type:3prime partial len:2097 gc:universal 8e1bcc3e-0750-44cc-96c4-42f8b819bb3e ENSRNOG00000002863:6290-3	specific	334124	1	148	5.93857e-26	108.519	pfam00520	Ion_trans	N	cl37996
Q#160 - >8e1bcc3e-0750-44cc-96c4-42f8b819bb3e ENSRNOG00000002863.p1 type:3prime partial len:2097 gc:universal 8e1bcc3e-0750-44cc-96c4-42f8b819bb3e ENSRNOG00000002863:6290-3	superfamily	293674	1791	1915	0.000237352	45.1515	cl26279	RSRP superfamily	C	 - 
Q#160 - >8e1bcc3e-0750-44cc-96c4-42f8b819bb3e ENSRNOG00000002863.p1 type:3prime partial len:2097 gc:universal 8e1bcc3e-0750-44cc-96c4-42f8b819bb3e ENSRNOG00000002863:6290-3	superfamily	317802	1852	2007	0.00805626	41.3203	cl37892	Retinal superfamily	N	 - 
Q#161 - >770322e9-baf5-4f3e-9854-776b1764b3ef ENSRNOG00000002863.p1 type:3prime partial len:2249 gc:universal 770322e9-baf5-4f3e-9854-776b1764b3ef ENSRNOG00000002863:6746-3	specific	334124	1455	1712	7.55582e-72	240.643	pfam00520	Ion_trans	 - 	cl37996
Q#161 - >770322e9-baf5-4f3e-9854-776b1764b3ef ENSRNOG00000002863.p1 type:3prime partial len:2249 gc:universal 770322e9-baf5-4f3e-9854-776b1764b3ef ENSRNOG00000002863:6746-3	specific	334124	89	363	5.08616e-64	217.916	pfam00520	Ion_trans	 - 	cl37996
Q#161 - >770322e9-baf5-4f3e-9854-776b1764b3ef ENSRNOG00000002863.p1 type:3prime partial len:2249 gc:universal 770322e9-baf5-4f3e-9854-776b1764b3ef ENSRNOG00000002863:6746-3	specific	334124	476	715	1.21792e-51	182.477	pfam00520	Ion_trans	 - 	cl37996
Q#161 - >770322e9-baf5-4f3e-9854-776b1764b3ef ENSRNOG00000002863.p1 type:3prime partial len:2249 gc:universal 770322e9-baf5-4f3e-9854-776b1764b3ef ENSRNOG00000002863:6746-3	specific	339854	1713	1783	9.59872e-41	144.676	pfam16905	GPHH	 - 	cl25190
Q#161 - >770322e9-baf5-4f3e-9854-776b1764b3ef ENSRNOG00000002863.p1 type:3prime partial len:2249 gc:universal 770322e9-baf5-4f3e-9854-776b1764b3ef ENSRNOG00000002863:6746-3	specific	334124	1186	1365	4.35335e-33	128.935	pfam00520	Ion_trans	N	cl37996
Q#161 - >770322e9-baf5-4f3e-9854-776b1764b3ef ENSRNOG00000002863.p1 type:3prime partial len:2249 gc:universal 770322e9-baf5-4f3e-9854-776b1764b3ef ENSRNOG00000002863:6746-3	specific	337190	1785	1859	3.17709e-30	114.952	pfam08763	Ca_chan_IQ	 - 	cl26695
Q#161 - >770322e9-baf5-4f3e-9854-776b1764b3ef ENSRNOG00000002863.p1 type:3prime partial len:2249 gc:universal 770322e9-baf5-4f3e-9854-776b1764b3ef ENSRNOG00000002863:6746-3	superfamily	293674	1973	2067	0.000397686	44.7663	cl26279	RSRP superfamily	C	 - 
Q#161 - >770322e9-baf5-4f3e-9854-776b1764b3ef ENSRNOG00000002863.p1 type:3prime partial len:2249 gc:universal 770322e9-baf5-4f3e-9854-776b1764b3ef ENSRNOG00000002863:6746-3	superfamily	317802	2004	2159	0.00854178	41.3203	cl37892	Retinal superfamily	N	 - 
Q#162 - >4283457c-1e45-4235-af47-5c7df5477e9d ENSRNOG00000002863.p1 type:3prime partial len:2195 gc:universal 4283457c-1e45-4235-af47-5c7df5477e9d ENSRNOG00000002863:6584-3	specific	334124	1358	1615	7.21933e-72	240.643	pfam00520	Ion_trans	 - 	cl37996
Q#162 - >4283457c-1e45-4235-af47-5c7df5477e9d ENSRNOG00000002863.p1 type:3prime partial len:2195 gc:universal 4283457c-1e45-4235-af47-5c7df5477e9d ENSRNOG00000002863:6584-3	specific	334124	89	363	4.85958e-64	217.916	pfam00520	Ion_trans	 - 	cl37996
Q#162 - >4283457c-1e45-4235-af47-5c7df5477e9d ENSRNOG00000002863.p1 type:3prime partial len:2195 gc:universal 4283457c-1e45-4235-af47-5c7df5477e9d ENSRNOG00000002863:6584-3	specific	334124	446	685	1.14142e-51	182.477	pfam00520	Ion_trans	 - 	cl37996
Q#162 - >4283457c-1e45-4235-af47-5c7df5477e9d ENSRNOG00000002863.p1 type:3prime partial len:2195 gc:universal 4283457c-1e45-4235-af47-5c7df5477e9d ENSRNOG00000002863:6584-3	specific	339854	1616	1686	8.92313e-41	144.676	pfam16905	GPHH	 - 	cl25190
Q#162 - >4283457c-1e45-4235-af47-5c7df5477e9d ENSRNOG00000002863.p1 type:3prime partial len:2195 gc:universal 4283457c-1e45-4235-af47-5c7df5477e9d ENSRNOG00000002863:6584-3	specific	337190	1688	1762	1.88845e-30	115.337	pfam08763	Ca_chan_IQ	 - 	cl26695
Q#162 - >4283457c-1e45-4235-af47-5c7df5477e9d ENSRNOG00000002863.p1 type:3prime partial len:2195 gc:universal 4283457c-1e45-4235-af47-5c7df5477e9d ENSRNOG00000002863:6584-3	specific	334124	1106	1268	2.014e-16	80.7848	pfam00520	Ion_trans	 - 	cl37996
Q#162 - >4283457c-1e45-4235-af47-5c7df5477e9d ENSRNOG00000002863.p1 type:3prime partial len:2195 gc:universal 4283457c-1e45-4235-af47-5c7df5477e9d ENSRNOG00000002863:6584-3	superfamily	293674	1889	2013	0.00013553	45.9219	cl26279	RSRP superfamily	C	 - 
Q#162 - >4283457c-1e45-4235-af47-5c7df5477e9d ENSRNOG00000002863.p1 type:3prime partial len:2195 gc:universal 4283457c-1e45-4235-af47-5c7df5477e9d ENSRNOG00000002863:6584-3	superfamily	317802	1950	2105	0.00825166	41.3203	cl37892	Retinal superfamily	N	 - 
Q#163 - >e1e805ab-6dc1-4bc2-9e1c-d2389264d6f0 ENSRNOG00000002863.p1 type:3prime partial len:2055 gc:universal e1e805ab-6dc1-4bc2-9e1c-d2389264d6f0 ENSRNOG00000002863:6164-3	specific	334124	1218	1475	3.16376e-72	241.413	pfam00520	Ion_trans	 - 	cl37996
Q#163 - >e1e805ab-6dc1-4bc2-9e1c-d2389264d6f0 ENSRNOG00000002863.p1 type:3prime partial len:2055 gc:universal e1e805ab-6dc1-4bc2-9e1c-d2389264d6f0 ENSRNOG00000002863:6164-3	specific	334124	89	363	2.34615e-64	218.686	pfam00520	Ion_trans	 - 	cl37996
Q#163 - >e1e805ab-6dc1-4bc2-9e1c-d2389264d6f0 ENSRNOG00000002863.p1 type:3prime partial len:2055 gc:universal e1e805ab-6dc1-4bc2-9e1c-d2389264d6f0 ENSRNOG00000002863:6164-3	specific	334124	476	715	7.58113e-52	182.863	pfam00520	Ion_trans	 - 	cl37996
Q#163 - >e1e805ab-6dc1-4bc2-9e1c-d2389264d6f0 ENSRNOG00000002863.p1 type:3prime partial len:2055 gc:universal e1e805ab-6dc1-4bc2-9e1c-d2389264d6f0 ENSRNOG00000002863:6164-3	specific	339854	1476	1546	1.28015e-40	144.291	pfam16905	GPHH	 - 	cl25190
Q#163 - >e1e805ab-6dc1-4bc2-9e1c-d2389264d6f0 ENSRNOG00000002863.p1 type:3prime partial len:2055 gc:universal e1e805ab-6dc1-4bc2-9e1c-d2389264d6f0 ENSRNOG00000002863:6164-3	specific	337190	1548	1622	2.90073e-30	114.952	pfam08763	Ca_chan_IQ	 - 	cl26695
Q#163 - >e1e805ab-6dc1-4bc2-9e1c-d2389264d6f0 ENSRNOG00000002863.p1 type:3prime partial len:2055 gc:universal e1e805ab-6dc1-4bc2-9e1c-d2389264d6f0 ENSRNOG00000002863:6164-3	specific	334124	995	1128	4.72679e-23	100.045	pfam00520	Ion_trans	N	cl37996
Q#163 - >e1e805ab-6dc1-4bc2-9e1c-d2389264d6f0 ENSRNOG00000002863.p1 type:3prime partial len:2055 gc:universal e1e805ab-6dc1-4bc2-9e1c-d2389264d6f0 ENSRNOG00000002863:6164-3	superfamily	293674	1749	1873	0.000387405	44.3811	cl26279	RSRP superfamily	C	 - 
Q#163 - >e1e805ab-6dc1-4bc2-9e1c-d2389264d6f0 ENSRNOG00000002863.p1 type:3prime partial len:2055 gc:universal e1e805ab-6dc1-4bc2-9e1c-d2389264d6f0 ENSRNOG00000002863:6164-3	superfamily	317802	1810	1965	0.00788201	41.3203	cl37892	Retinal superfamily	N	 - 
Q#164 - >7fdad155-8c48-4ddc-9c6c-d02b9808dc8a ENSRNOG00000002863.p1 type:3prime partial len:2072 gc:universal 7fdad155-8c48-4ddc-9c6c-d02b9808dc8a ENSRNOG00000002863:6215-3	specific	334124	1475	1732	2.89783e-69	232.939	pfam00520	Ion_trans	 - 	cl37996
Q#164 - >7fdad155-8c48-4ddc-9c6c-d02b9808dc8a ENSRNOG00000002863.p1 type:3prime partial len:2072 gc:universal 7fdad155-8c48-4ddc-9c6c-d02b9808dc8a ENSRNOG00000002863:6215-3	specific	334124	89	363	1.29668e-61	210.982	pfam00520	Ion_trans	 - 	cl37996
Q#164 - >7fdad155-8c48-4ddc-9c6c-d02b9808dc8a ENSRNOG00000002863.p1 type:3prime partial len:2072 gc:universal 7fdad155-8c48-4ddc-9c6c-d02b9808dc8a ENSRNOG00000002863:6215-3	specific	334124	476	715	4.27061e-50	177.855	pfam00520	Ion_trans	 - 	cl37996
Q#164 - >7fdad155-8c48-4ddc-9c6c-d02b9808dc8a ENSRNOG00000002863.p1 type:3prime partial len:2072 gc:universal 7fdad155-8c48-4ddc-9c6c-d02b9808dc8a ENSRNOG00000002863:6215-3	specific	334124	1155	1385	1.19633e-43	159.365	pfam00520	Ion_trans	 - 	cl37996
Q#164 - >7fdad155-8c48-4ddc-9c6c-d02b9808dc8a ENSRNOG00000002863.p1 type:3prime partial len:2072 gc:universal 7fdad155-8c48-4ddc-9c6c-d02b9808dc8a ENSRNOG00000002863:6215-3	specific	339854	1733	1803	1.2908e-40	144.291	pfam16905	GPHH	 - 	cl25190
Q#164 - >7fdad155-8c48-4ddc-9c6c-d02b9808dc8a ENSRNOG00000002863.p1 type:3prime partial len:2072 gc:universal 7fdad155-8c48-4ddc-9c6c-d02b9808dc8a ENSRNOG00000002863:6215-3	specific	337190	1805	1879	4.07043e-30	114.567	pfam08763	Ca_chan_IQ	 - 	cl26695
Q#165 - >c2229f28-d449-4f55-b815-2372cf6b8b42 ENSRNOG00000002863.p1 type:3prime partial len:2036 gc:universal c2229f28-d449-4f55-b815-2372cf6b8b42 ENSRNOG00000002863:6107-3	specific	334124	1199	1456	5.53837e-72	240.643	pfam00520	Ion_trans	 - 	cl37996
Q#165 - >c2229f28-d449-4f55-b815-2372cf6b8b42 ENSRNOG00000002863.p1 type:3prime partial len:2036 gc:universal c2229f28-d449-4f55-b815-2372cf6b8b42 ENSRNOG00000002863:6107-3	specific	334124	89	363	3.95047e-64	218.301	pfam00520	Ion_trans	 - 	cl37996
Q#165 - >c2229f28-d449-4f55-b815-2372cf6b8b42 ENSRNOG00000002863.p1 type:3prime partial len:2036 gc:universal c2229f28-d449-4f55-b815-2372cf6b8b42 ENSRNOG00000002863:6107-3	specific	334124	476	715	1.0318e-51	182.477	pfam00520	Ion_trans	 - 	cl37996
Q#165 - >c2229f28-d449-4f55-b815-2372cf6b8b42 ENSRNOG00000002863.p1 type:3prime partial len:2036 gc:universal c2229f28-d449-4f55-b815-2372cf6b8b42 ENSRNOG00000002863:6107-3	specific	339854	1457	1527	1.03431e-40	144.676	pfam16905	GPHH	 - 	cl25190
Q#165 - >c2229f28-d449-4f55-b815-2372cf6b8b42 ENSRNOG00000002863.p1 type:3prime partial len:2036 gc:universal c2229f28-d449-4f55-b815-2372cf6b8b42 ENSRNOG00000002863:6107-3	specific	337190	1529	1603	2.65868e-30	114.952	pfam08763	Ca_chan_IQ	 - 	cl26695
Q#165 - >c2229f28-d449-4f55-b815-2372cf6b8b42 ENSRNOG00000002863.p1 type:3prime partial len:2036 gc:universal c2229f28-d449-4f55-b815-2372cf6b8b42 ENSRNOG00000002863:6107-3	specific	334124	976	1109	6.0553e-23	99.6595	pfam00520	Ion_trans	N	cl37996
Q#165 - >c2229f28-d449-4f55-b815-2372cf6b8b42 ENSRNOG00000002863.p1 type:3prime partial len:2036 gc:universal c2229f28-d449-4f55-b815-2372cf6b8b42 ENSRNOG00000002863:6107-3	superfamily	293674	1730	1854	0.000299619	44.7663	cl26279	RSRP superfamily	C	 - 
Q#165 - >c2229f28-d449-4f55-b815-2372cf6b8b42 ENSRNOG00000002863.p1 type:3prime partial len:2036 gc:universal c2229f28-d449-4f55-b815-2372cf6b8b42 ENSRNOG00000002863:6107-3	superfamily	317802	1791	1946	0.00780317	41.3203	cl37892	Retinal superfamily	N	 - 
Q#166 - >d884a3da-2f95-433f-8d67-9f6a42f66838 ENSRNOG00000002863.p1 type:3prime partial len:2175 gc:universal d884a3da-2f95-433f-8d67-9f6a42f66838 ENSRNOG00000002863:6524-3	specific	334124	1456	1702	1.25174e-63	216.76	pfam00520	Ion_trans	 - 	cl37996
Q#166 - >d884a3da-2f95-433f-8d67-9f6a42f66838 ENSRNOG00000002863.p1 type:3prime partial len:2175 gc:universal d884a3da-2f95-433f-8d67-9f6a42f66838 ENSRNOG00000002863:6524-3	specific	334124	89	363	1.37866e-63	216.76	pfam00520	Ion_trans	 - 	cl37996
Q#166 - >d884a3da-2f95-433f-8d67-9f6a42f66838 ENSRNOG00000002863.p1 type:3prime partial len:2175 gc:universal d884a3da-2f95-433f-8d67-9f6a42f66838 ENSRNOG00000002863:6524-3	specific	334124	476	715	2.09538e-51	181.707	pfam00520	Ion_trans	 - 	cl37996
Q#166 - >d884a3da-2f95-433f-8d67-9f6a42f66838 ENSRNOG00000002863.p1 type:3prime partial len:2175 gc:universal d884a3da-2f95-433f-8d67-9f6a42f66838 ENSRNOG00000002863:6524-3	specific	334124	1136	1366	3.77955e-45	163.603	pfam00520	Ion_trans	 - 	cl37996
Q#166 - >d884a3da-2f95-433f-8d67-9f6a42f66838 ENSRNOG00000002863.p1 type:3prime partial len:2175 gc:universal d884a3da-2f95-433f-8d67-9f6a42f66838 ENSRNOG00000002863:6524-3	specific	337190	1711	1785	2.89766e-30	114.952	pfam08763	Ca_chan_IQ	 - 	cl26695
Q#166 - >d884a3da-2f95-433f-8d67-9f6a42f66838 ENSRNOG00000002863.p1 type:3prime partial len:2175 gc:universal d884a3da-2f95-433f-8d67-9f6a42f66838 ENSRNOG00000002863:6524-3	superfamily	293674	1899	1993	0.000297102	45.1515	cl26279	RSRP superfamily	C	 - 
Q#166 - >d884a3da-2f95-433f-8d67-9f6a42f66838 ENSRNOG00000002863.p1 type:3prime partial len:2175 gc:universal d884a3da-2f95-433f-8d67-9f6a42f66838 ENSRNOG00000002863:6524-3	superfamily	317802	1930	2085	0.00823987	41.3203	cl37892	Retinal superfamily	N	 - 
Q#167 - >282e656d-96a4-4d5a-8996-f6608ef33fc6-1 ENSRNOG00000002863.p1 type:3prime partial len:2269 gc:universal 282e656d-96a4-4d5a-8996-f6608ef33fc6-1 ENSRNOG00000002863:6806-3	specific	334124	1475	1732	2.06351e-71	239.102	pfam00520	Ion_trans	 - 	cl37996
Q#167 - >282e656d-96a4-4d5a-8996-f6608ef33fc6-1 ENSRNOG00000002863.p1 type:3prime partial len:2269 gc:universal 282e656d-96a4-4d5a-8996-f6608ef33fc6-1 ENSRNOG00000002863:6806-3	specific	334124	89	363	1.3619e-63	216.76	pfam00520	Ion_trans	 - 	cl37996
Q#167 - >282e656d-96a4-4d5a-8996-f6608ef33fc6-1 ENSRNOG00000002863.p1 type:3prime partial len:2269 gc:universal 282e656d-96a4-4d5a-8996-f6608ef33fc6-1 ENSRNOG00000002863:6806-3	specific	334124	476	715	2.27979e-51	181.707	pfam00520	Ion_trans	 - 	cl37996
Q#167 - >282e656d-96a4-4d5a-8996-f6608ef33fc6-1 ENSRNOG00000002863.p1 type:3prime partial len:2269 gc:universal 282e656d-96a4-4d5a-8996-f6608ef33fc6-1 ENSRNOG00000002863:6806-3	specific	334124	1155	1385	3.73432e-45	163.988	pfam00520	Ion_trans	 - 	cl37996
Q#167 - >282e656d-96a4-4d5a-8996-f6608ef33fc6-1 ENSRNOG00000002863.p1 type:3prime partial len:2269 gc:universal 282e656d-96a4-4d5a-8996-f6608ef33fc6-1 ENSRNOG00000002863:6806-3	specific	339854	1733	1803	9.97078e-41	144.676	pfam16905	GPHH	 - 	cl25190
Q#167 - >282e656d-96a4-4d5a-8996-f6608ef33fc6-1 ENSRNOG00000002863.p1 type:3prime partial len:2269 gc:universal 282e656d-96a4-4d5a-8996-f6608ef33fc6-1 ENSRNOG00000002863:6806-3	specific	337190	1805	1879	3.20558e-30	114.952	pfam08763	Ca_chan_IQ	 - 	cl26695
Q#167 - >282e656d-96a4-4d5a-8996-f6608ef33fc6-1 ENSRNOG00000002863.p1 type:3prime partial len:2269 gc:universal 282e656d-96a4-4d5a-8996-f6608ef33fc6-1 ENSRNOG00000002863:6806-3	superfamily	293674	1993	2087	0.000380779	44.7663	cl26279	RSRP superfamily	C	 - 
Q#167 - >282e656d-96a4-4d5a-8996-f6608ef33fc6-1 ENSRNOG00000002863.p1 type:3prime partial len:2269 gc:universal 282e656d-96a4-4d5a-8996-f6608ef33fc6-1 ENSRNOG00000002863:6806-3	superfamily	317802	2024	2179	0.00884408	41.3203	cl37892	Retinal superfamily	N	 - 
Q#168 - >ba6873f8-d690-4ffe-aede-8d4bb269b9de ENSRNOG00000002863.p1 type:3prime partial len:2248 gc:universal ba6873f8-d690-4ffe-aede-8d4bb269b9de ENSRNOG00000002863:6743-3	specific	334124	89	363	3.97081e-65	220.997	pfam00520	Ion_trans	 - 	cl37996
Q#168 - >ba6873f8-d690-4ffe-aede-8d4bb269b9de ENSRNOG00000002863.p1 type:3prime partial len:2248 gc:universal ba6873f8-d690-4ffe-aede-8d4bb269b9de ENSRNOG00000002863:6743-3	specific	334124	476	715	2.0236e-52	184.789	pfam00520	Ion_trans	 - 	cl37996
Q#168 - >ba6873f8-d690-4ffe-aede-8d4bb269b9de ENSRNOG00000002863.p1 type:3prime partial len:2248 gc:universal ba6873f8-d690-4ffe-aede-8d4bb269b9de ENSRNOG00000002863:6743-3	specific	334124	1155	1385	2.68708e-46	167.069	pfam00520	Ion_trans	 - 	cl37996
Q#168 - >ba6873f8-d690-4ffe-aede-8d4bb269b9de ENSRNOG00000002863.p1 type:3prime partial len:2248 gc:universal ba6873f8-d690-4ffe-aede-8d4bb269b9de ENSRNOG00000002863:6743-3	specific	334124	1475	1668	2.87896e-42	155.513	pfam00520	Ion_trans	 - 	cl37996
Q#168 - >ba6873f8-d690-4ffe-aede-8d4bb269b9de ENSRNOG00000002863.p1 type:3prime partial len:2248 gc:universal ba6873f8-d690-4ffe-aede-8d4bb269b9de ENSRNOG00000002863:6743-3	specific	339854	1669	1739	9.59443e-41	144.676	pfam16905	GPHH	 - 	cl25190
Q#168 - >ba6873f8-d690-4ffe-aede-8d4bb269b9de ENSRNOG00000002863.p1 type:3prime partial len:2248 gc:universal ba6873f8-d690-4ffe-aede-8d4bb269b9de ENSRNOG00000002863:6743-3	specific	337190	1741	1815	2.15272e-30	115.337	pfam08763	Ca_chan_IQ	 - 	cl26695
Q#168 - >ba6873f8-d690-4ffe-aede-8d4bb269b9de ENSRNOG00000002863.p1 type:3prime partial len:2248 gc:universal ba6873f8-d690-4ffe-aede-8d4bb269b9de ENSRNOG00000002863:6743-3	superfamily	293674	1942	2066	0.000289358	45.1515	cl26279	RSRP superfamily	C	 - 
Q#168 - >ba6873f8-d690-4ffe-aede-8d4bb269b9de ENSRNOG00000002863.p1 type:3prime partial len:2248 gc:universal ba6873f8-d690-4ffe-aede-8d4bb269b9de ENSRNOG00000002863:6743-3	superfamily	317802	2003	2158	0.00839507	41.3203	cl37892	Retinal superfamily	N	 - 
Q#169 - >c4836f15-557d-4810-9723-9bf8121859a2 ENSRNOG00000002863.p1 type:3prime partial len:2170 gc:universal c4836f15-557d-4810-9723-9bf8121859a2 ENSRNOG00000002863:6509-3	specific	334124	1376	1633	1.7567e-72	242.183	pfam00520	Ion_trans	 - 	cl37996
Q#169 - >c4836f15-557d-4810-9723-9bf8121859a2 ENSRNOG00000002863.p1 type:3prime partial len:2170 gc:universal c4836f15-557d-4810-9723-9bf8121859a2 ENSRNOG00000002863:6509-3	specific	334124	89	363	1.25376e-64	219.842	pfam00520	Ion_trans	 - 	cl37996
Q#169 - >c4836f15-557d-4810-9723-9bf8121859a2 ENSRNOG00000002863.p1 type:3prime partial len:2170 gc:universal c4836f15-557d-4810-9723-9bf8121859a2 ENSRNOG00000002863:6509-3	specific	334124	476	715	4.29629e-52	183.633	pfam00520	Ion_trans	 - 	cl37996
Q#169 - >c4836f15-557d-4810-9723-9bf8121859a2 ENSRNOG00000002863.p1 type:3prime partial len:2170 gc:universal c4836f15-557d-4810-9723-9bf8121859a2 ENSRNOG00000002863:6509-3	specific	339854	1634	1704	8.82093e-41	144.676	pfam16905	GPHH	 - 	cl25190
Q#169 - >c4836f15-557d-4810-9723-9bf8121859a2 ENSRNOG00000002863.p1 type:3prime partial len:2170 gc:universal c4836f15-557d-4810-9723-9bf8121859a2 ENSRNOG00000002863:6509-3	specific	337190	1706	1780	2.83529e-30	114.952	pfam08763	Ca_chan_IQ	 - 	cl26695
Q#169 - >c4836f15-557d-4810-9723-9bf8121859a2 ENSRNOG00000002863.p1 type:3prime partial len:2170 gc:universal c4836f15-557d-4810-9723-9bf8121859a2 ENSRNOG00000002863:6509-3	specific	334124	1153	1286	3.62442e-23	100.43	pfam00520	Ion_trans	N	cl37996
Q#169 - >c4836f15-557d-4810-9723-9bf8121859a2 ENSRNOG00000002863.p1 type:3prime partial len:2170 gc:universal c4836f15-557d-4810-9723-9bf8121859a2 ENSRNOG00000002863:6509-3	superfamily	293674	1894	1988	0.000554239	43.9959	cl26279	RSRP superfamily	C	 - 
Q#169 - >c4836f15-557d-4810-9723-9bf8121859a2 ENSRNOG00000002863.p1 type:3prime partial len:2170 gc:universal c4836f15-557d-4810-9723-9bf8121859a2 ENSRNOG00000002863:6509-3	superfamily	317802	1925	2080	0.00808214	41.3203	cl37892	Retinal superfamily	N	 - 
Q#170 - >a6ac8e53-43e3-4632-a78c-36cc80853b97 ENSRNOG00000002863.p1 type:3prime partial len:2119 gc:universal a6ac8e53-43e3-4632-a78c-36cc80853b97 ENSRNOG00000002863:6356-3	specific	334124	89	363	3.87162e-65	220.997	pfam00520	Ion_trans	 - 	cl37996
Q#170 - >a6ac8e53-43e3-4632-a78c-36cc80853b97 ENSRNOG00000002863.p1 type:3prime partial len:2119 gc:universal a6ac8e53-43e3-4632-a78c-36cc80853b97 ENSRNOG00000002863:6356-3	specific	334124	476	715	1.93511e-52	184.789	pfam00520	Ion_trans	 - 	cl37996
Q#170 - >a6ac8e53-43e3-4632-a78c-36cc80853b97 ENSRNOG00000002863.p1 type:3prime partial len:2119 gc:universal a6ac8e53-43e3-4632-a78c-36cc80853b97 ENSRNOG00000002863:6356-3	specific	334124	1155	1385	2.61947e-46	167.069	pfam00520	Ion_trans	 - 	cl37996
Q#170 - >a6ac8e53-43e3-4632-a78c-36cc80853b97 ENSRNOG00000002863.p1 type:3prime partial len:2119 gc:universal a6ac8e53-43e3-4632-a78c-36cc80853b97 ENSRNOG00000002863:6356-3	specific	339854	1583	1653	9.12906e-41	144.676	pfam16905	GPHH	 - 	cl25190
Q#170 - >a6ac8e53-43e3-4632-a78c-36cc80853b97 ENSRNOG00000002863.p1 type:3prime partial len:2119 gc:universal a6ac8e53-43e3-4632-a78c-36cc80853b97 ENSRNOG00000002863:6356-3	specific	337190	1655	1729	3.05063e-30	114.952	pfam08763	Ca_chan_IQ	 - 	cl26695
Q#170 - >a6ac8e53-43e3-4632-a78c-36cc80853b97 ENSRNOG00000002863.p1 type:3prime partial len:2119 gc:universal a6ac8e53-43e3-4632-a78c-36cc80853b97 ENSRNOG00000002863:6356-3	specific	334124	1475	1566	3.45802e-22	97.3484	pfam00520	Ion_trans	C	cl37996
Q#170 - >a6ac8e53-43e3-4632-a78c-36cc80853b97 ENSRNOG00000002863.p1 type:3prime partial len:2119 gc:universal a6ac8e53-43e3-4632-a78c-36cc80853b97 ENSRNOG00000002863:6356-3	superfamily	293674	1843	1937	0.000490376	44.3811	cl26279	RSRP superfamily	C	 - 
Q#170 - >a6ac8e53-43e3-4632-a78c-36cc80853b97 ENSRNOG00000002863.p1 type:3prime partial len:2119 gc:universal a6ac8e53-43e3-4632-a78c-36cc80853b97 ENSRNOG00000002863:6356-3	superfamily	317802	1874	2029	0.00787752	41.3203	cl37892	Retinal superfamily	N	 - 
Q#171 - >d74932f6-4091-48ab-a251-3b0f8e1ed9a2 ENSRNOG00000002863.p1 type:3prime partial len:2264 gc:universal d74932f6-4091-48ab-a251-3b0f8e1ed9a2 ENSRNOG00000002863:6791-3	specific	334124	1427	1684	1.49661e-71	239.487	pfam00520	Ion_trans	 - 	cl37996
Q#171 - >d74932f6-4091-48ab-a251-3b0f8e1ed9a2 ENSRNOG00000002863.p1 type:3prime partial len:2264 gc:universal d74932f6-4091-48ab-a251-3b0f8e1ed9a2 ENSRNOG00000002863:6791-3	specific	334124	89	363	9.3227e-64	217.145	pfam00520	Ion_trans	 - 	cl37996
Q#171 - >d74932f6-4091-48ab-a251-3b0f8e1ed9a2 ENSRNOG00000002863.p1 type:3prime partial len:2264 gc:universal d74932f6-4091-48ab-a251-3b0f8e1ed9a2 ENSRNOG00000002863:6791-3	specific	334124	428	667	1.75286e-51	182.092	pfam00520	Ion_trans	 - 	cl37996
Q#171 - >d74932f6-4091-48ab-a251-3b0f8e1ed9a2 ENSRNOG00000002863.p1 type:3prime partial len:2264 gc:universal d74932f6-4091-48ab-a251-3b0f8e1ed9a2 ENSRNOG00000002863:6791-3	specific	334124	1107	1337	3.13211e-45	163.988	pfam00520	Ion_trans	 - 	cl37996
Q#171 - >d74932f6-4091-48ab-a251-3b0f8e1ed9a2 ENSRNOG00000002863.p1 type:3prime partial len:2264 gc:universal d74932f6-4091-48ab-a251-3b0f8e1ed9a2 ENSRNOG00000002863:6791-3	specific	339854	1685	1755	1.29305e-40	144.291	pfam16905	GPHH	 - 	cl25190
Q#171 - >d74932f6-4091-48ab-a251-3b0f8e1ed9a2 ENSRNOG00000002863.p1 type:3prime partial len:2264 gc:universal d74932f6-4091-48ab-a251-3b0f8e1ed9a2 ENSRNOG00000002863:6791-3	specific	337190	1757	1831	2.93055e-30	114.952	pfam08763	Ca_chan_IQ	 - 	cl26695
Q#171 - >d74932f6-4091-48ab-a251-3b0f8e1ed9a2 ENSRNOG00000002863.p1 type:3prime partial len:2264 gc:universal d74932f6-4091-48ab-a251-3b0f8e1ed9a2 ENSRNOG00000002863:6791-3	superfamily	293674	1958	2082	0.000177844	45.9219	cl26279	RSRP superfamily	C	 - 
Q#171 - >d74932f6-4091-48ab-a251-3b0f8e1ed9a2 ENSRNOG00000002863.p1 type:3prime partial len:2264 gc:universal d74932f6-4091-48ab-a251-3b0f8e1ed9a2 ENSRNOG00000002863:6791-3	superfamily	317802	2019	2174	0.00874915	41.3203	cl37892	Retinal superfamily	N	 - 
Q#172 - >91cbf392-e162-4c58-a4e2-67d35a453cd9 ENSRNOG00000002863.p1 type:3prime partial len:2232 gc:universal 91cbf392-e162-4c58-a4e2-67d35a453cd9 ENSRNOG00000002863:6695-3	specific	334124	1438	1695	5.32711e-71	237.946	pfam00520	Ion_trans	 - 	cl37996
Q#172 - >91cbf392-e162-4c58-a4e2-67d35a453cd9 ENSRNOG00000002863.p1 type:3prime partial len:2232 gc:universal 91cbf392-e162-4c58-a4e2-67d35a453cd9 ENSRNOG00000002863:6695-3	specific	334124	89	363	3.06989e-63	215.605	pfam00520	Ion_trans	 - 	cl37996
Q#172 - >91cbf392-e162-4c58-a4e2-67d35a453cd9 ENSRNOG00000002863.p1 type:3prime partial len:2232 gc:universal 91cbf392-e162-4c58-a4e2-67d35a453cd9 ENSRNOG00000002863:6695-3	specific	334124	458	697	3.42381e-51	181.322	pfam00520	Ion_trans	 - 	cl37996
Q#172 - >91cbf392-e162-4c58-a4e2-67d35a453cd9 ENSRNOG00000002863.p1 type:3prime partial len:2232 gc:universal 91cbf392-e162-4c58-a4e2-67d35a453cd9 ENSRNOG00000002863:6695-3	specific	334124	1118	1348	7.27202e-45	162.832	pfam00520	Ion_trans	 - 	cl37996
Q#172 - >91cbf392-e162-4c58-a4e2-67d35a453cd9 ENSRNOG00000002863.p1 type:3prime partial len:2232 gc:universal 91cbf392-e162-4c58-a4e2-67d35a453cd9 ENSRNOG00000002863:6695-3	specific	339854	1696	1766	9.34258e-41	144.676	pfam16905	GPHH	 - 	cl25190
Q#172 - >91cbf392-e162-4c58-a4e2-67d35a453cd9 ENSRNOG00000002863.p1 type:3prime partial len:2232 gc:universal 91cbf392-e162-4c58-a4e2-67d35a453cd9 ENSRNOG00000002863:6695-3	specific	337190	1768	1842	3.12237e-30	114.952	pfam08763	Ca_chan_IQ	 - 	cl26695
Q#172 - >91cbf392-e162-4c58-a4e2-67d35a453cd9 ENSRNOG00000002863.p1 type:3prime partial len:2232 gc:universal 91cbf392-e162-4c58-a4e2-67d35a453cd9 ENSRNOG00000002863:6695-3	superfamily	293674	1956	2050	0.000308155	45.1515	cl26279	RSRP superfamily	C	 - 
Q#172 - >91cbf392-e162-4c58-a4e2-67d35a453cd9 ENSRNOG00000002863.p1 type:3prime partial len:2232 gc:universal 91cbf392-e162-4c58-a4e2-67d35a453cd9 ENSRNOG00000002863:6695-3	superfamily	317802	1987	2142	0.0085441	41.3203	cl37892	Retinal superfamily	N	 - 
Q#173 - >2b5de5f7-d68f-4cf6-a523-ccebfee2482f ENSRNOG00000002863.p1 type:3prime partial len:2121 gc:universal 2b5de5f7-d68f-4cf6-a523-ccebfee2482f ENSRNOG00000002863:6362-3	specific	334124	1327	1584	3.85859e-72	241.028	pfam00520	Ion_trans	 - 	cl37996
Q#173 - >2b5de5f7-d68f-4cf6-a523-ccebfee2482f ENSRNOG00000002863.p1 type:3prime partial len:2121 gc:universal 2b5de5f7-d68f-4cf6-a523-ccebfee2482f ENSRNOG00000002863:6362-3	specific	334124	89	363	3.03201e-64	218.686	pfam00520	Ion_trans	 - 	cl37996
Q#173 - >2b5de5f7-d68f-4cf6-a523-ccebfee2482f ENSRNOG00000002863.p1 type:3prime partial len:2121 gc:universal 2b5de5f7-d68f-4cf6-a523-ccebfee2482f ENSRNOG00000002863:6362-3	specific	334124	446	685	6.53219e-52	183.248	pfam00520	Ion_trans	 - 	cl37996
Q#173 - >2b5de5f7-d68f-4cf6-a523-ccebfee2482f ENSRNOG00000002863.p1 type:3prime partial len:2121 gc:universal 2b5de5f7-d68f-4cf6-a523-ccebfee2482f ENSRNOG00000002863:6362-3	specific	339854	1585	1655	7.89932e-41	145.062	pfam16905	GPHH	 - 	cl25190
Q#173 - >2b5de5f7-d68f-4cf6-a523-ccebfee2482f ENSRNOG00000002863.p1 type:3prime partial len:2121 gc:universal 2b5de5f7-d68f-4cf6-a523-ccebfee2482f ENSRNOG00000002863:6362-3	specific	337190	1657	1731	2.63928e-30	114.952	pfam08763	Ca_chan_IQ	 - 	cl26695
Q#173 - >2b5de5f7-d68f-4cf6-a523-ccebfee2482f ENSRNOG00000002863.p1 type:3prime partial len:2121 gc:universal 2b5de5f7-d68f-4cf6-a523-ccebfee2482f ENSRNOG00000002863:6362-3	specific	334124	1104	1237	5.28034e-23	99.6595	pfam00520	Ion_trans	N	cl37996
Q#173 - >2b5de5f7-d68f-4cf6-a523-ccebfee2482f ENSRNOG00000002863.p1 type:3prime partial len:2121 gc:universal 2b5de5f7-d68f-4cf6-a523-ccebfee2482f ENSRNOG00000002863:6362-3	superfamily	293674	1845	1939	0.000354243	44.7663	cl26279	RSRP superfamily	C	 - 
Q#173 - >2b5de5f7-d68f-4cf6-a523-ccebfee2482f ENSRNOG00000002863.p1 type:3prime partial len:2121 gc:universal 2b5de5f7-d68f-4cf6-a523-ccebfee2482f ENSRNOG00000002863:6362-3	superfamily	317802	1876	2031	0.00775378	41.3203	cl37892	Retinal superfamily	N	 - 
Q#174 - >c668c1bd-3fd2-4bae-9355-aa30350bb99e ENSRNOG00000002863.p1 type:3prime partial len:2266 gc:universal c668c1bd-3fd2-4bae-9355-aa30350bb99e ENSRNOG00000002863:6797-3	specific	334124	1429	1686	7.84142e-72	240.257	pfam00520	Ion_trans	 - 	cl37996
Q#174 - >c668c1bd-3fd2-4bae-9355-aa30350bb99e ENSRNOG00000002863.p1 type:3prime partial len:2266 gc:universal c668c1bd-3fd2-4bae-9355-aa30350bb99e ENSRNOG00000002863:6797-3	specific	334124	89	363	5.17741e-64	217.916	pfam00520	Ion_trans	 - 	cl37996
Q#174 - >c668c1bd-3fd2-4bae-9355-aa30350bb99e ENSRNOG00000002863.p1 type:3prime partial len:2266 gc:universal c668c1bd-3fd2-4bae-9355-aa30350bb99e ENSRNOG00000002863:6797-3	specific	334124	476	715	1.19284e-51	182.477	pfam00520	Ion_trans	 - 	cl37996
Q#174 - >c668c1bd-3fd2-4bae-9355-aa30350bb99e ENSRNOG00000002863.p1 type:3prime partial len:2266 gc:universal c668c1bd-3fd2-4bae-9355-aa30350bb99e ENSRNOG00000002863:6797-3	specific	339854	1687	1757	9.48568e-41	144.676	pfam16905	GPHH	 - 	cl25190
Q#174 - >c668c1bd-3fd2-4bae-9355-aa30350bb99e ENSRNOG00000002863.p1 type:3prime partial len:2266 gc:universal c668c1bd-3fd2-4bae-9355-aa30350bb99e ENSRNOG00000002863:6797-3	specific	334124	1155	1313	1.59968e-37	142.032	pfam00520	Ion_trans	C	cl37996
Q#174 - >c668c1bd-3fd2-4bae-9355-aa30350bb99e ENSRNOG00000002863.p1 type:3prime partial len:2266 gc:universal c668c1bd-3fd2-4bae-9355-aa30350bb99e ENSRNOG00000002863:6797-3	specific	337190	1759	1833	2.71373e-30	114.952	pfam08763	Ca_chan_IQ	 - 	cl26695
Q#174 - >c668c1bd-3fd2-4bae-9355-aa30350bb99e ENSRNOG00000002863.p1 type:3prime partial len:2266 gc:universal c668c1bd-3fd2-4bae-9355-aa30350bb99e ENSRNOG00000002863:6797-3	superfamily	293674	1960	2084	0.000225938	45.5367	cl26279	RSRP superfamily	C	 - 
Q#174 - >c668c1bd-3fd2-4bae-9355-aa30350bb99e ENSRNOG00000002863.p1 type:3prime partial len:2266 gc:universal c668c1bd-3fd2-4bae-9355-aa30350bb99e ENSRNOG00000002863:6797-3	superfamily	317802	2021	2176	0.00846728	41.3203	cl37892	Retinal superfamily	N	 - 
Q#175 - >d931b153-fc0a-4ebb-a757-bd14931f97f2 ENSRNOG00000002863.p1 type:3prime partial len:2158 gc:universal d931b153-fc0a-4ebb-a757-bd14931f97f2 ENSRNOG00000002863:6473-3	specific	334124	1426	1683	2.17391e-71	239.102	pfam00520	Ion_trans	 - 	cl37996
Q#175 - >d931b153-fc0a-4ebb-a757-bd14931f97f2 ENSRNOG00000002863.p1 type:3prime partial len:2158 gc:universal d931b153-fc0a-4ebb-a757-bd14931f97f2 ENSRNOG00000002863:6473-3	specific	334124	89	363	1.40718e-63	216.76	pfam00520	Ion_trans	 - 	cl37996
Q#175 - >d931b153-fc0a-4ebb-a757-bd14931f97f2 ENSRNOG00000002863.p1 type:3prime partial len:2158 gc:universal d931b153-fc0a-4ebb-a757-bd14931f97f2 ENSRNOG00000002863:6473-3	specific	334124	446	685	2.22277e-51	181.707	pfam00520	Ion_trans	 - 	cl37996
Q#175 - >d931b153-fc0a-4ebb-a757-bd14931f97f2 ENSRNOG00000002863.p1 type:3prime partial len:2158 gc:universal d931b153-fc0a-4ebb-a757-bd14931f97f2 ENSRNOG00000002863:6473-3	specific	334124	1106	1336	3.85746e-45	163.603	pfam00520	Ion_trans	 - 	cl37996
Q#175 - >d931b153-fc0a-4ebb-a757-bd14931f97f2 ENSRNOG00000002863.p1 type:3prime partial len:2158 gc:universal d931b153-fc0a-4ebb-a757-bd14931f97f2 ENSRNOG00000002863:6473-3	specific	339854	1684	1738	1.72735e-29	112.705	pfam16905	GPHH	C	cl25190
Q#175 - >d931b153-fc0a-4ebb-a757-bd14931f97f2 ENSRNOG00000002863.p1 type:3prime partial len:2158 gc:universal d931b153-fc0a-4ebb-a757-bd14931f97f2 ENSRNOG00000002863:6473-3	superfamily	293674	1852	1976	0.000139091	45.9219	cl26279	RSRP superfamily	C	 - 
Q#175 - >d931b153-fc0a-4ebb-a757-bd14931f97f2 ENSRNOG00000002863.p1 type:3prime partial len:2158 gc:universal d931b153-fc0a-4ebb-a757-bd14931f97f2 ENSRNOG00000002863:6473-3	superfamily	317802	1913	2068	0.00823964	41.3203	cl37892	Retinal superfamily	N	 - 
Q#176 - >89d7e44d-8c98-4d16-9c9d-fd242f5ff666 ENSRNOG00000002863.p1 type:3prime partial len:2195 gc:universal 89d7e44d-8c98-4d16-9c9d-fd242f5ff666 ENSRNOG00000002863:6584-3	specific	334124	1401	1658	1.82518e-71	239.487	pfam00520	Ion_trans	 - 	cl37996
Q#176 - >89d7e44d-8c98-4d16-9c9d-fd242f5ff666 ENSRNOG00000002863.p1 type:3prime partial len:2195 gc:universal 89d7e44d-8c98-4d16-9c9d-fd242f5ff666 ENSRNOG00000002863:6584-3	specific	334124	89	363	1.20461e-63	216.76	pfam00520	Ion_trans	 - 	cl37996
Q#176 - >89d7e44d-8c98-4d16-9c9d-fd242f5ff666 ENSRNOG00000002863.p1 type:3prime partial len:2195 gc:universal 89d7e44d-8c98-4d16-9c9d-fd242f5ff666 ENSRNOG00000002863:6584-3	specific	334124	1081	1311	3.43326e-45	163.988	pfam00520	Ion_trans	 - 	cl37996
Q#176 - >89d7e44d-8c98-4d16-9c9d-fd242f5ff666 ENSRNOG00000002863.p1 type:3prime partial len:2195 gc:universal 89d7e44d-8c98-4d16-9c9d-fd242f5ff666 ENSRNOG00000002863:6584-3	specific	339854	1659	1729	1.06271e-40	144.676	pfam16905	GPHH	 - 	cl25190
Q#176 - >89d7e44d-8c98-4d16-9c9d-fd242f5ff666 ENSRNOG00000002863.p1 type:3prime partial len:2195 gc:universal 89d7e44d-8c98-4d16-9c9d-fd242f5ff666 ENSRNOG00000002863:6584-3	specific	334124	446	641	5.58841e-39	145.883	pfam00520	Ion_trans	 - 	cl37996
Q#176 - >89d7e44d-8c98-4d16-9c9d-fd242f5ff666 ENSRNOG00000002863.p1 type:3prime partial len:2195 gc:universal 89d7e44d-8c98-4d16-9c9d-fd242f5ff666 ENSRNOG00000002863:6584-3	specific	337190	1731	1805	3.10016e-30	114.952	pfam08763	Ca_chan_IQ	 - 	cl26695
Q#176 - >89d7e44d-8c98-4d16-9c9d-fd242f5ff666 ENSRNOG00000002863.p1 type:3prime partial len:2195 gc:universal 89d7e44d-8c98-4d16-9c9d-fd242f5ff666 ENSRNOG00000002863:6584-3	superfamily	293674	1919	2013	0.000302689	45.1515	cl26279	RSRP superfamily	C	 - 
Q#176 - >89d7e44d-8c98-4d16-9c9d-fd242f5ff666 ENSRNOG00000002863.p1 type:3prime partial len:2195 gc:universal 89d7e44d-8c98-4d16-9c9d-fd242f5ff666 ENSRNOG00000002863:6584-3	superfamily	317802	1950	2105	0.00867948	41.3203	cl37892	Retinal superfamily	N	 - 
Q#177 - >0a25c05b-5c97-46ed-a5b8-097269436709 ENSRNOG00000002863.p1 type:3prime partial len:2265 gc:universal 0a25c05b-5c97-46ed-a5b8-097269436709 ENSRNOG00000002863:6794-3	specific	334124	89	363	2.84357e-64	218.686	pfam00520	Ion_trans	 - 	cl37996
Q#177 - >0a25c05b-5c97-46ed-a5b8-097269436709 ENSRNOG00000002863.p1 type:3prime partial len:2265 gc:universal 0a25c05b-5c97-46ed-a5b8-097269436709 ENSRNOG00000002863:6794-3	specific	334124	1456	1685	2.68784e-58	201.737	pfam00520	Ion_trans	 - 	cl37996
Q#177 - >0a25c05b-5c97-46ed-a5b8-097269436709 ENSRNOG00000002863.p1 type:3prime partial len:2265 gc:universal 0a25c05b-5c97-46ed-a5b8-097269436709 ENSRNOG00000002863:6794-3	specific	334124	476	715	6.43046e-52	183.248	pfam00520	Ion_trans	 - 	cl37996
Q#177 - >0a25c05b-5c97-46ed-a5b8-097269436709 ENSRNOG00000002863.p1 type:3prime partial len:2265 gc:universal 0a25c05b-5c97-46ed-a5b8-097269436709 ENSRNOG00000002863:6794-3	specific	334124	1136	1366	1.13905e-45	165.143	pfam00520	Ion_trans	 - 	cl37996
Q#177 - >0a25c05b-5c97-46ed-a5b8-097269436709 ENSRNOG00000002863.p1 type:3prime partial len:2265 gc:universal 0a25c05b-5c97-46ed-a5b8-097269436709 ENSRNOG00000002863:6794-3	specific	339854	1686	1756	9.20928e-41	144.676	pfam16905	GPHH	 - 	cl25190
Q#177 - >0a25c05b-5c97-46ed-a5b8-097269436709 ENSRNOG00000002863.p1 type:3prime partial len:2265 gc:universal 0a25c05b-5c97-46ed-a5b8-097269436709 ENSRNOG00000002863:6794-3	specific	337190	1758	1832	2.32185e-30	115.337	pfam08763	Ca_chan_IQ	 - 	cl26695
Q#177 - >0a25c05b-5c97-46ed-a5b8-097269436709 ENSRNOG00000002863.p1 type:3prime partial len:2265 gc:universal 0a25c05b-5c97-46ed-a5b8-097269436709 ENSRNOG00000002863:6794-3	superfamily	293674	1959	2083	0.000177928	45.9219	cl26279	RSRP superfamily	C	 - 
Q#177 - >0a25c05b-5c97-46ed-a5b8-097269436709 ENSRNOG00000002863.p1 type:3prime partial len:2265 gc:universal 0a25c05b-5c97-46ed-a5b8-097269436709 ENSRNOG00000002863:6794-3	superfamily	317802	2020	2175	0.00846327	41.3203	cl37892	Retinal superfamily	N	 - 
Q#178 - >6302dcf8-de9b-4a81-ab2f-29a35e0fa4c1 ENSRNOG00000002863.p1 type:3prime partial len:2181 gc:universal 6302dcf8-de9b-4a81-ab2f-29a35e0fa4c1 ENSRNOG00000002863:6542-3	specific	334124	1387	1644	2.91921e-72	241.413	pfam00520	Ion_trans	 - 	cl37996
Q#178 - >6302dcf8-de9b-4a81-ab2f-29a35e0fa4c1 ENSRNOG00000002863.p1 type:3prime partial len:2181 gc:universal 6302dcf8-de9b-4a81-ab2f-29a35e0fa4c1 ENSRNOG00000002863:6542-3	specific	334124	89	363	2.10324e-64	219.071	pfam00520	Ion_trans	 - 	cl37996
Q#178 - >6302dcf8-de9b-4a81-ab2f-29a35e0fa4c1 ENSRNOG00000002863.p1 type:3prime partial len:2181 gc:universal 6302dcf8-de9b-4a81-ab2f-29a35e0fa4c1 ENSRNOG00000002863:6542-3	specific	334124	476	715	6.05497e-52	183.248	pfam00520	Ion_trans	 - 	cl37996
Q#178 - >6302dcf8-de9b-4a81-ab2f-29a35e0fa4c1 ENSRNOG00000002863.p1 type:3prime partial len:2181 gc:universal 6302dcf8-de9b-4a81-ab2f-29a35e0fa4c1 ENSRNOG00000002863:6542-3	specific	339854	1645	1715	9.12793e-41	144.676	pfam16905	GPHH	 - 	cl25190
Q#178 - >6302dcf8-de9b-4a81-ab2f-29a35e0fa4c1 ENSRNOG00000002863.p1 type:3prime partial len:2181 gc:universal 6302dcf8-de9b-4a81-ab2f-29a35e0fa4c1 ENSRNOG00000002863:6542-3	specific	337190	1717	1791	2.08802e-30	115.337	pfam08763	Ca_chan_IQ	 - 	cl26695
Q#178 - >6302dcf8-de9b-4a81-ab2f-29a35e0fa4c1 ENSRNOG00000002863.p1 type:3prime partial len:2181 gc:universal 6302dcf8-de9b-4a81-ab2f-29a35e0fa4c1 ENSRNOG00000002863:6542-3	specific	334124	1186	1297	1.30667e-12	69.614	pfam00520	Ion_trans	N	cl37996
Q#178 - >6302dcf8-de9b-4a81-ab2f-29a35e0fa4c1 ENSRNOG00000002863.p1 type:3prime partial len:2181 gc:universal 6302dcf8-de9b-4a81-ab2f-29a35e0fa4c1 ENSRNOG00000002863:6542-3	superfamily	293674	1905	1999	0.000443134	44.3811	cl26279	RSRP superfamily	C	 - 
Q#178 - >6302dcf8-de9b-4a81-ab2f-29a35e0fa4c1 ENSRNOG00000002863.p1 type:3prime partial len:2181 gc:universal 6302dcf8-de9b-4a81-ab2f-29a35e0fa4c1 ENSRNOG00000002863:6542-3	superfamily	317802	1936	2091	0.00833427	41.3203	cl37892	Retinal superfamily	N	 - 
Q#179 - >fd2f3432-8399-4198-b73b-46828157b47c ENSRNOG00000002863.p1 type:3prime partial len:2078 gc:universal fd2f3432-8399-4198-b73b-46828157b47c ENSRNOG00000002863:6231-1	specific	334124	89	363	6.00138e-64	217.531	pfam00520	Ion_trans	 - 	cl37996
Q#179 - >fd2f3432-8399-4198-b73b-46828157b47c ENSRNOG00000002863.p1 type:3prime partial len:2078 gc:universal fd2f3432-8399-4198-b73b-46828157b47c ENSRNOG00000002863:6231-1	specific	334124	446	685	1.19595e-51	182.477	pfam00520	Ion_trans	 - 	cl37996
Q#179 - >fd2f3432-8399-4198-b73b-46828157b47c ENSRNOG00000002863.p1 type:3prime partial len:2078 gc:universal fd2f3432-8399-4198-b73b-46828157b47c ENSRNOG00000002863:6231-1	specific	334124	1106	1336	2.26472e-45	164.373	pfam00520	Ion_trans	 - 	cl37996
Q#179 - >fd2f3432-8399-4198-b73b-46828157b47c ENSRNOG00000002863.p1 type:3prime partial len:2078 gc:universal fd2f3432-8399-4198-b73b-46828157b47c ENSRNOG00000002863:6231-1	specific	339854	1576	1646	8.12316e-41	144.676	pfam16905	GPHH	 - 	cl25190
Q#179 - >fd2f3432-8399-4198-b73b-46828157b47c ENSRNOG00000002863.p1 type:3prime partial len:2078 gc:universal fd2f3432-8399-4198-b73b-46828157b47c ENSRNOG00000002863:6231-1	specific	334124	1426	1564	3.66453e-33	129.32	pfam00520	Ion_trans	C	cl37996
Q#179 - >fd2f3432-8399-4198-b73b-46828157b47c ENSRNOG00000002863.p1 type:3prime partial len:2078 gc:universal fd2f3432-8399-4198-b73b-46828157b47c ENSRNOG00000002863:6231-1	specific	337190	1648	1722	3.66837e-30	114.567	pfam08763	Ca_chan_IQ	 - 	cl26695
Q#179 - >fd2f3432-8399-4198-b73b-46828157b47c ENSRNOG00000002863.p1 type:3prime partial len:2078 gc:universal fd2f3432-8399-4198-b73b-46828157b47c ENSRNOG00000002863:6231-1	superfamily	293674	1836	1930	0.000358976	44.7663	cl26279	RSRP superfamily	C	 - 
Q#179 - >fd2f3432-8399-4198-b73b-46828157b47c ENSRNOG00000002863.p1 type:3prime partial len:2078 gc:universal fd2f3432-8399-4198-b73b-46828157b47c ENSRNOG00000002863:6231-1	superfamily	317802	1867	2022	0.00764832	41.3203	cl37892	Retinal superfamily	N	 - 
Q#180 - >e41bc77d-658b-4a94-bdac-0b299d745407 ENSRNOG00000002863.p1 type:3prime partial len:2101 gc:universal e41bc77d-658b-4a94-bdac-0b299d745407 ENSRNOG00000002863:6302-3	specific	334124	1307	1564	2.03173e-71	239.102	pfam00520	Ion_trans	 - 	cl37996
Q#180 - >e41bc77d-658b-4a94-bdac-0b299d745407 ENSRNOG00000002863.p1 type:3prime partial len:2101 gc:universal e41bc77d-658b-4a94-bdac-0b299d745407 ENSRNOG00000002863:6302-3	specific	334124	89	363	1.32789e-63	216.76	pfam00520	Ion_trans	 - 	cl37996
Q#180 - >e41bc77d-658b-4a94-bdac-0b299d745407 ENSRNOG00000002863.p1 type:3prime partial len:2101 gc:universal e41bc77d-658b-4a94-bdac-0b299d745407 ENSRNOG00000002863:6302-3	specific	334124	987	1217	3.64016e-45	163.603	pfam00520	Ion_trans	 - 	cl37996
Q#180 - >e41bc77d-658b-4a94-bdac-0b299d745407 ENSRNOG00000002863.p1 type:3prime partial len:2101 gc:universal e41bc77d-658b-4a94-bdac-0b299d745407 ENSRNOG00000002863:6302-3	specific	339854	1565	1635	1.2349e-40	144.291	pfam16905	GPHH	 - 	cl25190
Q#180 - >e41bc77d-658b-4a94-bdac-0b299d745407 ENSRNOG00000002863.p1 type:3prime partial len:2101 gc:universal e41bc77d-658b-4a94-bdac-0b299d745407 ENSRNOG00000002863:6302-3	specific	337190	1637	1711	2.93757e-30	114.952	pfam08763	Ca_chan_IQ	 - 	cl26695
Q#180 - >e41bc77d-658b-4a94-bdac-0b299d745407 ENSRNOG00000002863.p1 type:3prime partial len:2101 gc:universal e41bc77d-658b-4a94-bdac-0b299d745407 ENSRNOG00000002863:6302-3	specific	334124	446	598	4.83654e-25	105.823	pfam00520	Ion_trans	C	cl37996
Q#180 - >e41bc77d-658b-4a94-bdac-0b299d745407 ENSRNOG00000002863.p1 type:3prime partial len:2101 gc:universal e41bc77d-658b-4a94-bdac-0b299d745407 ENSRNOG00000002863:6302-3	superfamily	293674	1825	1919	0.000286265	45.1515	cl26279	RSRP superfamily	C	 - 
Q#180 - >e41bc77d-658b-4a94-bdac-0b299d745407 ENSRNOG00000002863.p1 type:3prime partial len:2101 gc:universal e41bc77d-658b-4a94-bdac-0b299d745407 ENSRNOG00000002863:6302-3	superfamily	317802	1856	2011	0.00807286	41.3203	cl37892	Retinal superfamily	N	 - 
Q#181 - >3b577148-5f78-4929-a69a-5564e5c8b1ec-1 ENSRNOG00000002863.p1 type:3prime partial len:2239 gc:universal 3b577148-5f78-4929-a69a-5564e5c8b1ec-1 ENSRNOG00000002863:6716-3	specific	334124	1445	1702	3.42729e-71	238.717	pfam00520	Ion_trans	 - 	cl37996
Q#181 - >3b577148-5f78-4929-a69a-5564e5c8b1ec-1 ENSRNOG00000002863.p1 type:3prime partial len:2239 gc:universal 3b577148-5f78-4929-a69a-5564e5c8b1ec-1 ENSRNOG00000002863:6716-3	specific	334124	89	363	1.97546e-63	216.375	pfam00520	Ion_trans	 - 	cl37996
Q#181 - >3b577148-5f78-4929-a69a-5564e5c8b1ec-1 ENSRNOG00000002863.p1 type:3prime partial len:2239 gc:universal 3b577148-5f78-4929-a69a-5564e5c8b1ec-1 ENSRNOG00000002863:6716-3	specific	334124	446	685	2.86012e-51	181.322	pfam00520	Ion_trans	 - 	cl37996
Q#181 - >3b577148-5f78-4929-a69a-5564e5c8b1ec-1 ENSRNOG00000002863.p1 type:3prime partial len:2239 gc:universal 3b577148-5f78-4929-a69a-5564e5c8b1ec-1 ENSRNOG00000002863:6716-3	specific	334124	1125	1355	5.57105e-45	163.217	pfam00520	Ion_trans	 - 	cl37996
Q#181 - >3b577148-5f78-4929-a69a-5564e5c8b1ec-1 ENSRNOG00000002863.p1 type:3prime partial len:2239 gc:universal 3b577148-5f78-4929-a69a-5564e5c8b1ec-1 ENSRNOG00000002863:6716-3	specific	339854	1703	1773	1.08414e-40	144.676	pfam16905	GPHH	 - 	cl25190
Q#181 - >3b577148-5f78-4929-a69a-5564e5c8b1ec-1 ENSRNOG00000002863.p1 type:3prime partial len:2239 gc:universal 3b577148-5f78-4929-a69a-5564e5c8b1ec-1 ENSRNOG00000002863:6716-3	specific	337190	1775	1849	3.19373e-30	114.952	pfam08763	Ca_chan_IQ	 - 	cl26695
Q#181 - >3b577148-5f78-4929-a69a-5564e5c8b1ec-1 ENSRNOG00000002863.p1 type:3prime partial len:2239 gc:universal 3b577148-5f78-4929-a69a-5564e5c8b1ec-1 ENSRNOG00000002863:6716-3	superfamily	293674	1963	2057	0.000309189	45.1515	cl26279	RSRP superfamily	C	 - 
Q#181 - >3b577148-5f78-4929-a69a-5564e5c8b1ec-1 ENSRNOG00000002863.p1 type:3prime partial len:2239 gc:universal 3b577148-5f78-4929-a69a-5564e5c8b1ec-1 ENSRNOG00000002863:6716-3	superfamily	317802	1994	2149	0.00886669	41.3203	cl37892	Retinal superfamily	N	 - 
Q#182 - >9bb418ea-4208-48d3-82cc-4831edac5009 ENSRNOG00000002863.p1 type:3prime partial len:2228 gc:universal 9bb418ea-4208-48d3-82cc-4831edac5009 ENSRNOG00000002863:6683-3	specific	334124	89	363	6.4098e-64	217.531	pfam00520	Ion_trans	 - 	cl37996
Q#182 - >9bb418ea-4208-48d3-82cc-4831edac5009 ENSRNOG00000002863.p1 type:3prime partial len:2228 gc:universal 9bb418ea-4208-48d3-82cc-4831edac5009 ENSRNOG00000002863:6683-3	specific	334124	1456	1691	4.96694e-57	197.885	pfam00520	Ion_trans	 - 	cl37996
Q#182 - >9bb418ea-4208-48d3-82cc-4831edac5009 ENSRNOG00000002863.p1 type:3prime partial len:2228 gc:universal 9bb418ea-4208-48d3-82cc-4831edac5009 ENSRNOG00000002863:6683-3	specific	334124	476	715	1.30236e-51	182.477	pfam00520	Ion_trans	 - 	cl37996
Q#182 - >9bb418ea-4208-48d3-82cc-4831edac5009 ENSRNOG00000002863.p1 type:3prime partial len:2228 gc:universal 9bb418ea-4208-48d3-82cc-4831edac5009 ENSRNOG00000002863:6683-3	specific	334124	1136	1366	2.44262e-45	164.373	pfam00520	Ion_trans	 - 	cl37996
Q#182 - >9bb418ea-4208-48d3-82cc-4831edac5009 ENSRNOG00000002863.p1 type:3prime partial len:2228 gc:universal 9bb418ea-4208-48d3-82cc-4831edac5009 ENSRNOG00000002863:6683-3	specific	339854	1692	1762	8.1405e-41	145.062	pfam16905	GPHH	 - 	cl25190
Q#182 - >9bb418ea-4208-48d3-82cc-4831edac5009 ENSRNOG00000002863.p1 type:3prime partial len:2228 gc:universal 9bb418ea-4208-48d3-82cc-4831edac5009 ENSRNOG00000002863:6683-3	specific	337190	1764	1838	2.82805e-30	114.952	pfam08763	Ca_chan_IQ	 - 	cl26695
Q#182 - >9bb418ea-4208-48d3-82cc-4831edac5009 ENSRNOG00000002863.p1 type:3prime partial len:2228 gc:universal 9bb418ea-4208-48d3-82cc-4831edac5009 ENSRNOG00000002863:6683-3	superfamily	293674	1952	2046	0.000373428	44.7663	cl26279	RSRP superfamily	C	 - 
Q#182 - >9bb418ea-4208-48d3-82cc-4831edac5009 ENSRNOG00000002863.p1 type:3prime partial len:2228 gc:universal 9bb418ea-4208-48d3-82cc-4831edac5009 ENSRNOG00000002863:6683-3	superfamily	317802	1983	2138	0.00838517	41.3203	cl37892	Retinal superfamily	N	 - 
Q#183 - >68e0bb3e-1e65-4f58-8a82-4558bdde1715 ENSRNOG00000002863.p1 type:3prime partial len:2088 gc:universal 68e0bb3e-1e65-4f58-8a82-4558bdde1715 ENSRNOG00000002863:6263-3	specific	334124	1456	1713	1.06997e-69	234.094	pfam00520	Ion_trans	 - 	cl37996
Q#183 - >68e0bb3e-1e65-4f58-8a82-4558bdde1715 ENSRNOG00000002863.p1 type:3prime partial len:2088 gc:universal 68e0bb3e-1e65-4f58-8a82-4558bdde1715 ENSRNOG00000002863:6263-3	specific	334124	89	363	5.48335e-62	212.138	pfam00520	Ion_trans	 - 	cl37996
Q#183 - >68e0bb3e-1e65-4f58-8a82-4558bdde1715 ENSRNOG00000002863.p1 type:3prime partial len:2088 gc:universal 68e0bb3e-1e65-4f58-8a82-4558bdde1715 ENSRNOG00000002863:6263-3	specific	334124	476	715	2.7634e-50	178.625	pfam00520	Ion_trans	 - 	cl37996
Q#183 - >68e0bb3e-1e65-4f58-8a82-4558bdde1715 ENSRNOG00000002863.p1 type:3prime partial len:2088 gc:universal 68e0bb3e-1e65-4f58-8a82-4558bdde1715 ENSRNOG00000002863:6263-3	specific	334124	1136	1366	6.32603e-44	160.136	pfam00520	Ion_trans	 - 	cl37996
Q#183 - >68e0bb3e-1e65-4f58-8a82-4558bdde1715 ENSRNOG00000002863.p1 type:3prime partial len:2088 gc:universal 68e0bb3e-1e65-4f58-8a82-4558bdde1715 ENSRNOG00000002863:6263-3	specific	339854	1714	1784	8.99473e-41	144.676	pfam16905	GPHH	 - 	cl25190
Q#183 - >68e0bb3e-1e65-4f58-8a82-4558bdde1715 ENSRNOG00000002863.p1 type:3prime partial len:2088 gc:universal 68e0bb3e-1e65-4f58-8a82-4558bdde1715 ENSRNOG00000002863:6263-3	specific	337190	1786	1860	4.93419e-30	114.182	pfam08763	Ca_chan_IQ	 - 	cl26695
Q#183 - >68e0bb3e-1e65-4f58-8a82-4558bdde1715 ENSRNOG00000002863.p1 type:3prime partial len:2088 gc:universal 68e0bb3e-1e65-4f58-8a82-4558bdde1715 ENSRNOG00000002863:6263-3	superfamily	293674	1974	2068	0.000147948	45.9219	cl26279	RSRP superfamily	C	 - 
Q#184 - >3b577148-5f78-4929-a69a-5564e5c8b1ec-2 ENSRNOG00000002863.p1 type:internal len:2174 gc:universal 3b577148-5f78-4929-a69a-5564e5c8b1ec-2 ENSRNOG00000002863:6521-3	specific	334124	1380	1637	1.41416e-70	236.791	pfam00520	Ion_trans	 - 	cl37996
Q#184 - >3b577148-5f78-4929-a69a-5564e5c8b1ec-2 ENSRNOG00000002863.p1 type:internal len:2174 gc:universal 3b577148-5f78-4929-a69a-5564e5c8b1ec-2 ENSRNOG00000002863:6521-3	specific	334124	24	298	7.46759e-63	214.449	pfam00520	Ion_trans	 - 	cl37996
Q#184 - >3b577148-5f78-4929-a69a-5564e5c8b1ec-2 ENSRNOG00000002863.p1 type:internal len:2174 gc:universal 3b577148-5f78-4929-a69a-5564e5c8b1ec-2 ENSRNOG00000002863:6521-3	specific	334124	381	620	7.19891e-51	180.166	pfam00520	Ion_trans	 - 	cl37996
Q#184 - >3b577148-5f78-4929-a69a-5564e5c8b1ec-2 ENSRNOG00000002863.p1 type:internal len:2174 gc:universal 3b577148-5f78-4929-a69a-5564e5c8b1ec-2 ENSRNOG00000002863:6521-3	specific	334124	1060	1290	1.52786e-44	162.062	pfam00520	Ion_trans	 - 	cl37996
Q#184 - >3b577148-5f78-4929-a69a-5564e5c8b1ec-2 ENSRNOG00000002863.p1 type:internal len:2174 gc:universal 3b577148-5f78-4929-a69a-5564e5c8b1ec-2 ENSRNOG00000002863:6521-3	specific	339854	1638	1708	1.31583e-40	144.291	pfam16905	GPHH	 - 	cl25190
Q#184 - >3b577148-5f78-4929-a69a-5564e5c8b1ec-2 ENSRNOG00000002863.p1 type:internal len:2174 gc:universal 3b577148-5f78-4929-a69a-5564e5c8b1ec-2 ENSRNOG00000002863:6521-3	specific	337190	1710	1784	3.83939e-30	114.567	pfam08763	Ca_chan_IQ	 - 	cl26695
Q#184 - >3b577148-5f78-4929-a69a-5564e5c8b1ec-2 ENSRNOG00000002863.p1 type:internal len:2174 gc:universal 3b577148-5f78-4929-a69a-5564e5c8b1ec-2 ENSRNOG00000002863:6521-3	superfamily	293674	1898	1992	0.000227883	45.1515	cl26279	RSRP superfamily	C	 - 
Q#184 - >3b577148-5f78-4929-a69a-5564e5c8b1ec-2 ENSRNOG00000002863.p1 type:internal len:2174 gc:universal 3b577148-5f78-4929-a69a-5564e5c8b1ec-2 ENSRNOG00000002863:6521-3	superfamily	317802	1929	2084	0.00873609	41.3203	cl37892	Retinal superfamily	N	 - 
Q#185 - >f69a7068-228f-4c09-b15c-89444749ca5f ENSRNOG00000002863.p1 type:3prime partial len:2100 gc:universal f69a7068-228f-4c09-b15c-89444749ca5f ENSRNOG00000002863:6299-3	specific	334124	89	363	5.97851e-65	220.612	pfam00520	Ion_trans	 - 	cl37996
Q#185 - >f69a7068-228f-4c09-b15c-89444749ca5f ENSRNOG00000002863.p1 type:3prime partial len:2100 gc:universal f69a7068-228f-4c09-b15c-89444749ca5f ENSRNOG00000002863:6299-3	specific	334124	476	715	2.34662e-52	184.403	pfam00520	Ion_trans	 - 	cl37996
Q#185 - >f69a7068-228f-4c09-b15c-89444749ca5f ENSRNOG00000002863.p1 type:3prime partial len:2100 gc:universal f69a7068-228f-4c09-b15c-89444749ca5f ENSRNOG00000002863:6299-3	specific	334124	1136	1366	3.23778e-46	166.684	pfam00520	Ion_trans	 - 	cl37996
Q#185 - >f69a7068-228f-4c09-b15c-89444749ca5f ENSRNOG00000002863.p1 type:3prime partial len:2100 gc:universal f69a7068-228f-4c09-b15c-89444749ca5f ENSRNOG00000002863:6299-3	specific	339854	1564	1634	7.82065e-41	145.062	pfam16905	GPHH	 - 	cl25190
Q#185 - >f69a7068-228f-4c09-b15c-89444749ca5f ENSRNOG00000002863.p1 type:3prime partial len:2100 gc:universal f69a7068-228f-4c09-b15c-89444749ca5f ENSRNOG00000002863:6299-3	specific	337190	1636	1710	2.96483e-30	114.952	pfam08763	Ca_chan_IQ	 - 	cl26695
Q#185 - >f69a7068-228f-4c09-b15c-89444749ca5f ENSRNOG00000002863.p1 type:3prime partial len:2100 gc:universal f69a7068-228f-4c09-b15c-89444749ca5f ENSRNOG00000002863:6299-3	specific	334124	1456	1547	4.34677e-22	96.9632	pfam00520	Ion_trans	C	cl37996
Q#185 - >f69a7068-228f-4c09-b15c-89444749ca5f ENSRNOG00000002863.p1 type:3prime partial len:2100 gc:universal f69a7068-228f-4c09-b15c-89444749ca5f ENSRNOG00000002863:6299-3	superfamily	293674	1824	1918	0.000421774	44.3811	cl26279	RSRP superfamily	C	 - 
Q#185 - >f69a7068-228f-4c09-b15c-89444749ca5f ENSRNOG00000002863.p1 type:3prime partial len:2100 gc:universal f69a7068-228f-4c09-b15c-89444749ca5f ENSRNOG00000002863:6299-3	superfamily	317802	1855	2010	0.00773584	41.3203	cl37892	Retinal superfamily	N	 - 
Q#186 - >380125d6-ab8a-49da-b194-6d4f27789599 ENSRNOG00000002863.p1 type:3prime partial len:2232 gc:universal 380125d6-ab8a-49da-b194-6d4f27789599 ENSRNOG00000002863:6695-3	specific	334124	89	363	3.96257e-64	218.301	pfam00520	Ion_trans	 - 	cl37996
Q#186 - >380125d6-ab8a-49da-b194-6d4f27789599 ENSRNOG00000002863.p1 type:3prime partial len:2232 gc:universal 380125d6-ab8a-49da-b194-6d4f27789599 ENSRNOG00000002863:6695-3	specific	334124	1475	1695	9.76449e-55	191.337	pfam00520	Ion_trans	 - 	cl37996
Q#186 - >380125d6-ab8a-49da-b194-6d4f27789599 ENSRNOG00000002863.p1 type:3prime partial len:2232 gc:universal 380125d6-ab8a-49da-b194-6d4f27789599 ENSRNOG00000002863:6695-3	specific	334124	476	715	9.13187e-52	182.863	pfam00520	Ion_trans	 - 	cl37996
Q#186 - >380125d6-ab8a-49da-b194-6d4f27789599 ENSRNOG00000002863.p1 type:3prime partial len:2232 gc:universal 380125d6-ab8a-49da-b194-6d4f27789599 ENSRNOG00000002863:6695-3	specific	334124	1155	1385	1.45436e-45	165.143	pfam00520	Ion_trans	 - 	cl37996
Q#186 - >380125d6-ab8a-49da-b194-6d4f27789599 ENSRNOG00000002863.p1 type:3prime partial len:2232 gc:universal 380125d6-ab8a-49da-b194-6d4f27789599 ENSRNOG00000002863:6695-3	specific	339854	1696	1766	9.80731e-41	144.676	pfam16905	GPHH	 - 	cl25190
Q#186 - >380125d6-ab8a-49da-b194-6d4f27789599 ENSRNOG00000002863.p1 type:3prime partial len:2232 gc:universal 380125d6-ab8a-49da-b194-6d4f27789599 ENSRNOG00000002863:6695-3	specific	337190	1768	1842	3.06226e-30	114.952	pfam08763	Ca_chan_IQ	 - 	cl26695
Q#186 - >380125d6-ab8a-49da-b194-6d4f27789599 ENSRNOG00000002863.p1 type:3prime partial len:2232 gc:universal 380125d6-ab8a-49da-b194-6d4f27789599 ENSRNOG00000002863:6695-3	superfamily	293674	1956	2050	0.00046231	44.3811	cl26279	RSRP superfamily	C	 - 
Q#186 - >380125d6-ab8a-49da-b194-6d4f27789599 ENSRNOG00000002863.p1 type:3prime partial len:2232 gc:universal 380125d6-ab8a-49da-b194-6d4f27789599 ENSRNOG00000002863:6695-3	superfamily	317802	1987	2142	0.0085441	41.3203	cl37892	Retinal superfamily	N	 - 
Q#187 - >d512622c-818f-495b-b05e-340cb534db78 ENSRNOG00000002863.p1 type:3prime partial len:2219 gc:universal d512622c-818f-495b-b05e-340cb534db78 ENSRNOG00000002863:6656-3	specific	334124	1425	1682	1.16146e-71	239.872	pfam00520	Ion_trans	 - 	cl37996
Q#187 - >d512622c-818f-495b-b05e-340cb534db78 ENSRNOG00000002863.p1 type:3prime partial len:2219 gc:universal d512622c-818f-495b-b05e-340cb534db78 ENSRNOG00000002863:6656-3	specific	334124	89	363	6.82818e-64	217.531	pfam00520	Ion_trans	 - 	cl37996
Q#187 - >d512622c-818f-495b-b05e-340cb534db78 ENSRNOG00000002863.p1 type:3prime partial len:2219 gc:universal d512622c-818f-495b-b05e-340cb534db78 ENSRNOG00000002863:6656-3	specific	334124	446	685	1.4558e-51	182.092	pfam00520	Ion_trans	 - 	cl37996
Q#187 - >d512622c-818f-495b-b05e-340cb534db78 ENSRNOG00000002863.p1 type:3prime partial len:2219 gc:universal d512622c-818f-495b-b05e-340cb534db78 ENSRNOG00000002863:6656-3	specific	339854	1683	1753	1.0136e-40	144.676	pfam16905	GPHH	 - 	cl25190
Q#187 - >d512622c-818f-495b-b05e-340cb534db78 ENSRNOG00000002863.p1 type:3prime partial len:2219 gc:universal d512622c-818f-495b-b05e-340cb534db78 ENSRNOG00000002863:6656-3	specific	334124	1156	1335	5.0517e-33	128.935	pfam00520	Ion_trans	N	cl37996
Q#187 - >d512622c-818f-495b-b05e-340cb534db78 ENSRNOG00000002863.p1 type:3prime partial len:2219 gc:universal d512622c-818f-495b-b05e-340cb534db78 ENSRNOG00000002863:6656-3	specific	337190	1755	1829	3.16496e-30	114.952	pfam08763	Ca_chan_IQ	 - 	cl26695
Q#187 - >d512622c-818f-495b-b05e-340cb534db78 ENSRNOG00000002863.p1 type:3prime partial len:2219 gc:universal d512622c-818f-495b-b05e-340cb534db78 ENSRNOG00000002863:6656-3	superfamily	293674	1943	2037	0.000303545	45.1515	cl26279	RSRP superfamily	C	 - 
Q#187 - >d512622c-818f-495b-b05e-340cb534db78 ENSRNOG00000002863.p1 type:3prime partial len:2219 gc:universal d512622c-818f-495b-b05e-340cb534db78 ENSRNOG00000002863:6656-3	superfamily	317802	1974	2129	0.00863488	41.3203	cl37892	Retinal superfamily	N	 - 
Q#188 - >1e04d267-02d5-4750-a0d3-ff7fa2b49c4b ENSRNOG00000002863.p1 type:3prime partial len:2203 gc:universal 1e04d267-02d5-4750-a0d3-ff7fa2b49c4b ENSRNOG00000002863:6608-3	specific	334124	1445	1702	5.72957e-71	237.946	pfam00520	Ion_trans	 - 	cl37996
Q#188 - >1e04d267-02d5-4750-a0d3-ff7fa2b49c4b ENSRNOG00000002863.p1 type:3prime partial len:2203 gc:universal 1e04d267-02d5-4750-a0d3-ff7fa2b49c4b ENSRNOG00000002863:6608-3	specific	334124	89	363	3.26992e-63	215.605	pfam00520	Ion_trans	 - 	cl37996
Q#188 - >1e04d267-02d5-4750-a0d3-ff7fa2b49c4b ENSRNOG00000002863.p1 type:3prime partial len:2203 gc:universal 1e04d267-02d5-4750-a0d3-ff7fa2b49c4b ENSRNOG00000002863:6608-3	specific	334124	446	685	3.75359e-51	180.937	pfam00520	Ion_trans	 - 	cl37996
Q#188 - >1e04d267-02d5-4750-a0d3-ff7fa2b49c4b ENSRNOG00000002863.p1 type:3prime partial len:2203 gc:universal 1e04d267-02d5-4750-a0d3-ff7fa2b49c4b ENSRNOG00000002863:6608-3	specific	334124	1125	1355	7.5966e-45	162.832	pfam00520	Ion_trans	 - 	cl37996
Q#188 - >1e04d267-02d5-4750-a0d3-ff7fa2b49c4b ENSRNOG00000002863.p1 type:3prime partial len:2203 gc:universal 1e04d267-02d5-4750-a0d3-ff7fa2b49c4b ENSRNOG00000002863:6608-3	specific	339854	1703	1773	9.67918e-41	144.676	pfam16905	GPHH	 - 	cl25190
Q#188 - >1e04d267-02d5-4750-a0d3-ff7fa2b49c4b ENSRNOG00000002863.p1 type:3prime partial len:2203 gc:universal 1e04d267-02d5-4750-a0d3-ff7fa2b49c4b ENSRNOG00000002863:6608-3	specific	198130	1793	1823	1.08183e-10	58.002	smart01062	Ca_chan_IQ	 - 	cl26695
Q#188 - >1e04d267-02d5-4750-a0d3-ff7fa2b49c4b ENSRNOG00000002863.p1 type:3prime partial len:2203 gc:universal 1e04d267-02d5-4750-a0d3-ff7fa2b49c4b ENSRNOG00000002863:6608-3	superfamily	293674	1927	2021	0.000290758	45.1515	cl26279	RSRP superfamily	C	 - 
Q#188 - >1e04d267-02d5-4750-a0d3-ff7fa2b49c4b ENSRNOG00000002863.p1 type:3prime partial len:2203 gc:universal 1e04d267-02d5-4750-a0d3-ff7fa2b49c4b ENSRNOG00000002863:6608-3	superfamily	317802	1958	2113	0.00871352	41.3203	cl37892	Retinal superfamily	N	 - 
Q#189 - >76d7eb45-b15c-422c-b805-bd1c95639e63 ENSRNOG00000002863.p1 type:3prime partial len:2045 gc:universal 76d7eb45-b15c-422c-b805-bd1c95639e63 ENSRNOG00000002863:6134-3	specific	334124	1208	1465	3.08636e-69	232.939	pfam00520	Ion_trans	 - 	cl37996
Q#189 - >76d7eb45-b15c-422c-b805-bd1c95639e63 ENSRNOG00000002863.p1 type:3prime partial len:2045 gc:universal 76d7eb45-b15c-422c-b805-bd1c95639e63 ENSRNOG00000002863:6134-3	specific	334124	89	363	1.38097e-61	210.982	pfam00520	Ion_trans	 - 	cl37996
Q#189 - >76d7eb45-b15c-422c-b805-bd1c95639e63 ENSRNOG00000002863.p1 type:3prime partial len:2045 gc:universal 76d7eb45-b15c-422c-b805-bd1c95639e63 ENSRNOG00000002863:6134-3	specific	334124	446	685	4.37564e-50	177.855	pfam00520	Ion_trans	 - 	cl37996
Q#189 - >76d7eb45-b15c-422c-b805-bd1c95639e63 ENSRNOG00000002863.p1 type:3prime partial len:2045 gc:universal 76d7eb45-b15c-422c-b805-bd1c95639e63 ENSRNOG00000002863:6134-3	specific	334124	888	1118	1.22569e-43	159.365	pfam00520	Ion_trans	 - 	cl37996
Q#189 - >76d7eb45-b15c-422c-b805-bd1c95639e63 ENSRNOG00000002863.p1 type:3prime partial len:2045 gc:universal 76d7eb45-b15c-422c-b805-bd1c95639e63 ENSRNOG00000002863:6134-3	specific	339854	1466	1536	7.83968e-41	144.676	pfam16905	GPHH	 - 	cl25190
Q#189 - >76d7eb45-b15c-422c-b805-bd1c95639e63 ENSRNOG00000002863.p1 type:3prime partial len:2045 gc:universal 76d7eb45-b15c-422c-b805-bd1c95639e63 ENSRNOG00000002863:6134-3	specific	337190	1538	1612	2.74956e-30	114.952	pfam08763	Ca_chan_IQ	 - 	cl26695
Q#189 - >76d7eb45-b15c-422c-b805-bd1c95639e63 ENSRNOG00000002863.p1 type:3prime partial len:2045 gc:universal 76d7eb45-b15c-422c-b805-bd1c95639e63 ENSRNOG00000002863:6134-3	superfamily	293674	1739	1863	5.71515e-05	47.0775	cl26279	RSRP superfamily	C	 - 
Q#189 - >76d7eb45-b15c-422c-b805-bd1c95639e63 ENSRNOG00000002863.p1 type:3prime partial len:2045 gc:universal 76d7eb45-b15c-422c-b805-bd1c95639e63 ENSRNOG00000002863:6134-3	superfamily	317802	1800	1955	0.00817793	41.3203	cl37892	Retinal superfamily	N	 - 
Q#190 - >fd3da4ca-aa77-4de3-ab15-fc9b1c10d9c5 ENSRNOG00000002863.p1 type:3prime partial len:2176 gc:universal fd3da4ca-aa77-4de3-ab15-fc9b1c10d9c5 ENSRNOG00000002863:6527-3	specific	334124	1382	1639	3.01721e-71	238.717	pfam00520	Ion_trans	 - 	cl37996
Q#190 - >fd3da4ca-aa77-4de3-ab15-fc9b1c10d9c5 ENSRNOG00000002863.p1 type:3prime partial len:2176 gc:universal fd3da4ca-aa77-4de3-ab15-fc9b1c10d9c5 ENSRNOG00000002863:6527-3	specific	334124	89	363	1.79024e-63	216.375	pfam00520	Ion_trans	 - 	cl37996
Q#190 - >fd3da4ca-aa77-4de3-ab15-fc9b1c10d9c5 ENSRNOG00000002863.p1 type:3prime partial len:2176 gc:universal fd3da4ca-aa77-4de3-ab15-fc9b1c10d9c5 ENSRNOG00000002863:6527-3	specific	334124	1062	1292	5.09805e-45	163.217	pfam00520	Ion_trans	 - 	cl37996
Q#190 - >fd3da4ca-aa77-4de3-ab15-fc9b1c10d9c5 ENSRNOG00000002863.p1 type:3prime partial len:2176 gc:universal fd3da4ca-aa77-4de3-ab15-fc9b1c10d9c5 ENSRNOG00000002863:6527-3	specific	339854	1640	1710	8.84546e-41	144.676	pfam16905	GPHH	 - 	cl25190
Q#190 - >fd3da4ca-aa77-4de3-ab15-fc9b1c10d9c5 ENSRNOG00000002863.p1 type:3prime partial len:2176 gc:universal fd3da4ca-aa77-4de3-ab15-fc9b1c10d9c5 ENSRNOG00000002863:6527-3	specific	334124	446	641	7.53269e-39	145.498	pfam00520	Ion_trans	 - 	cl37996
Q#190 - >fd3da4ca-aa77-4de3-ab15-fc9b1c10d9c5 ENSRNOG00000002863.p1 type:3prime partial len:2176 gc:universal fd3da4ca-aa77-4de3-ab15-fc9b1c10d9c5 ENSRNOG00000002863:6527-3	specific	337190	1712	1786	2.92732e-30	114.952	pfam08763	Ca_chan_IQ	 - 	cl26695
Q#190 - >fd3da4ca-aa77-4de3-ab15-fc9b1c10d9c5 ENSRNOG00000002863.p1 type:3prime partial len:2176 gc:universal fd3da4ca-aa77-4de3-ab15-fc9b1c10d9c5 ENSRNOG00000002863:6527-3	superfamily	293674	1900	1994	0.000220193	45.5367	cl26279	RSRP superfamily	C	 - 
Q#190 - >fd3da4ca-aa77-4de3-ab15-fc9b1c10d9c5 ENSRNOG00000002863.p1 type:3prime partial len:2176 gc:universal fd3da4ca-aa77-4de3-ab15-fc9b1c10d9c5 ENSRNOG00000002863:6527-3	superfamily	317802	1931	2086	0.00845497	41.3203	cl37892	Retinal superfamily	N	 - 
Q#191 - >461f77f3-22d3-4880-87d6-fd0784b36cab ENSRNOG00000002863.p1 type:3prime partial len:2006 gc:universal 461f77f3-22d3-4880-87d6-fd0784b36cab ENSRNOG00000002863:6017-3	specific	334124	1169	1426	8.6651e-72	240.257	pfam00520	Ion_trans	 - 	cl37996
Q#191 - >461f77f3-22d3-4880-87d6-fd0784b36cab ENSRNOG00000002863.p1 type:3prime partial len:2006 gc:universal 461f77f3-22d3-4880-87d6-fd0784b36cab ENSRNOG00000002863:6017-3	specific	334124	89	363	5.50323e-64	217.916	pfam00520	Ion_trans	 - 	cl37996
Q#191 - >461f77f3-22d3-4880-87d6-fd0784b36cab ENSRNOG00000002863.p1 type:3prime partial len:2006 gc:universal 461f77f3-22d3-4880-87d6-fd0784b36cab ENSRNOG00000002863:6017-3	specific	334124	446	685	1.33005e-51	182.092	pfam00520	Ion_trans	 - 	cl37996
Q#191 - >461f77f3-22d3-4880-87d6-fd0784b36cab ENSRNOG00000002863.p1 type:3prime partial len:2006 gc:universal 461f77f3-22d3-4880-87d6-fd0784b36cab ENSRNOG00000002863:6017-3	specific	339854	1427	1497	1.13383e-40	144.291	pfam16905	GPHH	 - 	cl25190
Q#191 - >461f77f3-22d3-4880-87d6-fd0784b36cab ENSRNOG00000002863.p1 type:3prime partial len:2006 gc:universal 461f77f3-22d3-4880-87d6-fd0784b36cab ENSRNOG00000002863:6017-3	specific	337190	1499	1573	2.67056e-30	114.952	pfam08763	Ca_chan_IQ	 - 	cl26695
Q#191 - >461f77f3-22d3-4880-87d6-fd0784b36cab ENSRNOG00000002863.p1 type:3prime partial len:2006 gc:universal 461f77f3-22d3-4880-87d6-fd0784b36cab ENSRNOG00000002863:6017-3	specific	334124	946	1079	7.28086e-23	99.2743	pfam00520	Ion_trans	N	cl37996
Q#191 - >461f77f3-22d3-4880-87d6-fd0784b36cab ENSRNOG00000002863.p1 type:3prime partial len:2006 gc:universal 461f77f3-22d3-4880-87d6-fd0784b36cab ENSRNOG00000002863:6017-3	superfamily	293674	1700	1824	0.000216505	45.1515	cl26279	RSRP superfamily	C	 - 
Q#191 - >461f77f3-22d3-4880-87d6-fd0784b36cab ENSRNOG00000002863.p1 type:3prime partial len:2006 gc:universal 461f77f3-22d3-4880-87d6-fd0784b36cab ENSRNOG00000002863:6017-3	superfamily	317802	1761	1916	0.00774369	41.3203	cl37892	Retinal superfamily	N	 - 
Q#192 - >bfcd5f33-93d5-4eb3-8a2a-221a8de113fd ENSRNOG00000002863.p1 type:3prime partial len:2096 gc:universal bfcd5f33-93d5-4eb3-8a2a-221a8de113fd ENSRNOG00000002863:6287-3	specific	334124	1426	1683	2.28255e-69	233.324	pfam00520	Ion_trans	 - 	cl37996
Q#192 - >bfcd5f33-93d5-4eb3-8a2a-221a8de113fd ENSRNOG00000002863.p1 type:3prime partial len:2096 gc:universal bfcd5f33-93d5-4eb3-8a2a-221a8de113fd ENSRNOG00000002863:6287-3	specific	334124	89	363	1.04141e-61	211.367	pfam00520	Ion_trans	 - 	cl37996
Q#192 - >bfcd5f33-93d5-4eb3-8a2a-221a8de113fd ENSRNOG00000002863.p1 type:3prime partial len:2096 gc:universal bfcd5f33-93d5-4eb3-8a2a-221a8de113fd ENSRNOG00000002863:6287-3	specific	334124	446	685	3.56579e-50	178.24	pfam00520	Ion_trans	 - 	cl37996
Q#192 - >bfcd5f33-93d5-4eb3-8a2a-221a8de113fd ENSRNOG00000002863.p1 type:3prime partial len:2096 gc:universal bfcd5f33-93d5-4eb3-8a2a-221a8de113fd ENSRNOG00000002863:6287-3	specific	334124	1106	1336	9.70628e-44	159.751	pfam00520	Ion_trans	 - 	cl37996
Q#192 - >bfcd5f33-93d5-4eb3-8a2a-221a8de113fd ENSRNOG00000002863.p1 type:3prime partial len:2096 gc:universal bfcd5f33-93d5-4eb3-8a2a-221a8de113fd ENSRNOG00000002863:6287-3	specific	339854	1684	1754	1.07537e-40	144.676	pfam16905	GPHH	 - 	cl25190
Q#192 - >bfcd5f33-93d5-4eb3-8a2a-221a8de113fd ENSRNOG00000002863.p1 type:3prime partial len:2096 gc:universal bfcd5f33-93d5-4eb3-8a2a-221a8de113fd ENSRNOG00000002863:6287-3	specific	337190	1756	1830	3.66464e-30	114.567	pfam08763	Ca_chan_IQ	 - 	cl26695
Q#193 - >aa7da0bb-53a2-42b2-876a-38a317917f1d ENSRNOG00000002863.p1 type:3prime partial len:2150 gc:universal aa7da0bb-53a2-42b2-876a-38a317917f1d ENSRNOG00000002863:6449-3	specific	334124	1356	1613	1.41539e-71	239.487	pfam00520	Ion_trans	 - 	cl37996
Q#193 - >aa7da0bb-53a2-42b2-876a-38a317917f1d ENSRNOG00000002863.p1 type:3prime partial len:2150 gc:universal aa7da0bb-53a2-42b2-876a-38a317917f1d ENSRNOG00000002863:6449-3	specific	334124	89	363	8.81631e-64	217.145	pfam00520	Ion_trans	 - 	cl37996
Q#193 - >aa7da0bb-53a2-42b2-876a-38a317917f1d ENSRNOG00000002863.p1 type:3prime partial len:2150 gc:universal aa7da0bb-53a2-42b2-876a-38a317917f1d ENSRNOG00000002863:6449-3	specific	334124	1036	1266	2.84971e-45	163.988	pfam00520	Ion_trans	 - 	cl37996
Q#193 - >aa7da0bb-53a2-42b2-876a-38a317917f1d ENSRNOG00000002863.p1 type:3prime partial len:2150 gc:universal aa7da0bb-53a2-42b2-876a-38a317917f1d ENSRNOG00000002863:6449-3	specific	339854	1614	1684	1.22759e-40	144.291	pfam16905	GPHH	 - 	cl25190
Q#193 - >aa7da0bb-53a2-42b2-876a-38a317917f1d ENSRNOG00000002863.p1 type:3prime partial len:2150 gc:universal aa7da0bb-53a2-42b2-876a-38a317917f1d ENSRNOG00000002863:6449-3	specific	337190	1686	1760	3.03606e-30	114.952	pfam08763	Ca_chan_IQ	 - 	cl26695
Q#193 - >aa7da0bb-53a2-42b2-876a-38a317917f1d ENSRNOG00000002863.p1 type:3prime partial len:2150 gc:universal aa7da0bb-53a2-42b2-876a-38a317917f1d ENSRNOG00000002863:6449-3	specific	334124	476	628	4.0957e-25	105.823	pfam00520	Ion_trans	C	cl37996
Q#193 - >aa7da0bb-53a2-42b2-876a-38a317917f1d ENSRNOG00000002863.p1 type:3prime partial len:2150 gc:universal aa7da0bb-53a2-42b2-876a-38a317917f1d ENSRNOG00000002863:6449-3	superfamily	293674	1874	1968	0.000375646	44.7663	cl26279	RSRP superfamily	C	 - 
Q#193 - >aa7da0bb-53a2-42b2-876a-38a317917f1d ENSRNOG00000002863.p1 type:3prime partial len:2150 gc:universal aa7da0bb-53a2-42b2-876a-38a317917f1d ENSRNOG00000002863:6449-3	superfamily	317802	1905	2060	0.00813787	41.3203	cl37892	Retinal superfamily	N	 - 
Q#194 - >512950c9-4ad1-41a7-b937-8c3e4a0c2774 ENSRNOG00000002863.p1 type:3prime partial len:2180 gc:universal 512950c9-4ad1-41a7-b937-8c3e4a0c2774 ENSRNOG00000002863:6538-2	specific	334124	1460	1717	1.25097e-70	236.791	pfam00520	Ion_trans	 - 	cl37996
Q#194 - >512950c9-4ad1-41a7-b937-8c3e4a0c2774 ENSRNOG00000002863.p1 type:3prime partial len:2180 gc:universal 512950c9-4ad1-41a7-b937-8c3e4a0c2774 ENSRNOG00000002863:6538-2	specific	334124	89	363	6.86643e-63	214.834	pfam00520	Ion_trans	 - 	cl37996
Q#194 - >512950c9-4ad1-41a7-b937-8c3e4a0c2774 ENSRNOG00000002863.p1 type:3prime partial len:2180 gc:universal 512950c9-4ad1-41a7-b937-8c3e4a0c2774 ENSRNOG00000002863:6538-2	specific	334124	476	715	6.81443e-51	180.166	pfam00520	Ion_trans	 - 	cl37996
Q#194 - >512950c9-4ad1-41a7-b937-8c3e4a0c2774 ENSRNOG00000002863.p1 type:3prime partial len:2180 gc:universal 512950c9-4ad1-41a7-b937-8c3e4a0c2774 ENSRNOG00000002863:6538-2	specific	334124	1136	1370	7.88471e-44	160.136	pfam00520	Ion_trans	 - 	cl37996
Q#194 - >512950c9-4ad1-41a7-b937-8c3e4a0c2774 ENSRNOG00000002863.p1 type:3prime partial len:2180 gc:universal 512950c9-4ad1-41a7-b937-8c3e4a0c2774 ENSRNOG00000002863:6538-2	specific	339854	1718	1788	8.52425e-41	144.676	pfam16905	GPHH	 - 	cl25190
Q#194 - >512950c9-4ad1-41a7-b937-8c3e4a0c2774 ENSRNOG00000002863.p1 type:3prime partial len:2180 gc:universal 512950c9-4ad1-41a7-b937-8c3e4a0c2774 ENSRNOG00000002863:6538-2	specific	337190	1790	1864	3.85007e-30	114.567	pfam08763	Ca_chan_IQ	 - 	cl26695
Q#194 - >512950c9-4ad1-41a7-b937-8c3e4a0c2774 ENSRNOG00000002863.p1 type:3prime partial len:2180 gc:universal 512950c9-4ad1-41a7-b937-8c3e4a0c2774 ENSRNOG00000002863:6538-2	superfamily	293674	1991	2115	0.000134536	45.9219	cl26279	RSRP superfamily	C	 - 
Q#195 - >c05d5ae6-e07c-4d33-b2b5-51876bf9bd82 ENSRNOG00000002863.p1 type:3prime partial len:2035 gc:universal c05d5ae6-e07c-4d33-b2b5-51876bf9bd82 ENSRNOG00000002863:6104-3	specific	334124	89	363	4.73554e-66	223.694	pfam00520	Ion_trans	 - 	cl37996
Q#195 - >c05d5ae6-e07c-4d33-b2b5-51876bf9bd82 ENSRNOG00000002863.p1 type:3prime partial len:2035 gc:universal c05d5ae6-e07c-4d33-b2b5-51876bf9bd82 ENSRNOG00000002863:6104-3	specific	334124	476	715	4.07157e-53	186.715	pfam00520	Ion_trans	 - 	cl37996
Q#195 - >c05d5ae6-e07c-4d33-b2b5-51876bf9bd82 ENSRNOG00000002863.p1 type:3prime partial len:2035 gc:universal c05d5ae6-e07c-4d33-b2b5-51876bf9bd82 ENSRNOG00000002863:6104-3	specific	334124	1136	1366	4.96319e-47	168.995	pfam00520	Ion_trans	 - 	cl37996
Q#195 - >c05d5ae6-e07c-4d33-b2b5-51876bf9bd82 ENSRNOG00000002863.p1 type:3prime partial len:2035 gc:universal c05d5ae6-e07c-4d33-b2b5-51876bf9bd82 ENSRNOG00000002863:6104-3	specific	339854	1499	1569	7.6511e-41	145.062	pfam16905	GPHH	 - 	cl25190
Q#195 - >c05d5ae6-e07c-4d33-b2b5-51876bf9bd82 ENSRNOG00000002863.p1 type:3prime partial len:2035 gc:universal c05d5ae6-e07c-4d33-b2b5-51876bf9bd82 ENSRNOG00000002863:6104-3	specific	337190	1571	1645	2.29686e-30	114.952	pfam08763	Ca_chan_IQ	 - 	cl26695
Q#195 - >c05d5ae6-e07c-4d33-b2b5-51876bf9bd82 ENSRNOG00000002863.p1 type:3prime partial len:2035 gc:universal c05d5ae6-e07c-4d33-b2b5-51876bf9bd82 ENSRNOG00000002863:6104-3	superfamily	293674	1759	1853	0.000531176	43.9959	cl26279	RSRP superfamily	C	 - 
Q#195 - >c05d5ae6-e07c-4d33-b2b5-51876bf9bd82 ENSRNOG00000002863.p1 type:3prime partial len:2035 gc:universal c05d5ae6-e07c-4d33-b2b5-51876bf9bd82 ENSRNOG00000002863:6104-3	superfamily	317802	1790	1945	0.00806639	41.3203	cl37892	Retinal superfamily	N	 - 
Q#196 - >3895549c-eb48-4475-8e49-b01caf4b3465 ENSRNOG00000002863.p1 type:3prime partial len:2214 gc:universal 3895549c-eb48-4475-8e49-b01caf4b3465 ENSRNOG00000002863:6641-3	specific	334124	1456	1713	5.92987e-71	237.946	pfam00520	Ion_trans	 - 	cl37996
Q#196 - >3895549c-eb48-4475-8e49-b01caf4b3465 ENSRNOG00000002863.p1 type:3prime partial len:2214 gc:universal 3895549c-eb48-4475-8e49-b01caf4b3465 ENSRNOG00000002863:6641-3	specific	334124	89	363	3.38421e-63	215.605	pfam00520	Ion_trans	 - 	cl37996
Q#196 - >3895549c-eb48-4475-8e49-b01caf4b3465 ENSRNOG00000002863.p1 type:3prime partial len:2214 gc:universal 3895549c-eb48-4475-8e49-b01caf4b3465 ENSRNOG00000002863:6641-3	specific	334124	476	715	3.59618e-51	180.937	pfam00520	Ion_trans	 - 	cl37996
Q#196 - >3895549c-eb48-4475-8e49-b01caf4b3465 ENSRNOG00000002863.p1 type:3prime partial len:2214 gc:universal 3895549c-eb48-4475-8e49-b01caf4b3465 ENSRNOG00000002863:6641-3	specific	334124	1136	1366	7.78631e-45	162.832	pfam00520	Ion_trans	 - 	cl37996
Q#196 - >3895549c-eb48-4475-8e49-b01caf4b3465 ENSRNOG00000002863.p1 type:3prime partial len:2214 gc:universal 3895549c-eb48-4475-8e49-b01caf4b3465 ENSRNOG00000002863:6641-3	specific	339854	1714	1784	8.01091e-41	145.062	pfam16905	GPHH	 - 	cl25190
Q#196 - >3895549c-eb48-4475-8e49-b01caf4b3465 ENSRNOG00000002863.p1 type:3prime partial len:2214 gc:universal 3895549c-eb48-4475-8e49-b01caf4b3465 ENSRNOG00000002863:6641-3	specific	198130	1804	1834	1.08721e-10	58.002	smart01062	Ca_chan_IQ	 - 	cl26695
Q#196 - >3895549c-eb48-4475-8e49-b01caf4b3465 ENSRNOG00000002863.p1 type:3prime partial len:2214 gc:universal 3895549c-eb48-4475-8e49-b01caf4b3465 ENSRNOG00000002863:6641-3	superfamily	293674	1938	2032	0.000289745	45.1515	cl26279	RSRP superfamily	C	 - 
Q#196 - >3895549c-eb48-4475-8e49-b01caf4b3465 ENSRNOG00000002863.p1 type:3prime partial len:2214 gc:universal 3895549c-eb48-4475-8e49-b01caf4b3465 ENSRNOG00000002863:6641-3	superfamily	317802	1969	2124	0.00861396	41.3203	cl37892	Retinal superfamily	N	 - 
Q#197 - >fc9914a3-9c01-41d8-8603-94f989126adb ENSRNOG00000002863.p1 type:3prime partial len:2276 gc:universal fc9914a3-9c01-41d8-8603-94f989126adb ENSRNOG00000002863:6827-3	specific	334124	1475	1732	1.15956e-71	239.872	pfam00520	Ion_trans	 - 	cl37996
Q#197 - >fc9914a3-9c01-41d8-8603-94f989126adb ENSRNOG00000002863.p1 type:3prime partial len:2276 gc:universal fc9914a3-9c01-41d8-8603-94f989126adb ENSRNOG00000002863:6827-3	specific	334124	89	363	6.95024e-64	217.531	pfam00520	Ion_trans	 - 	cl37996
Q#197 - >fc9914a3-9c01-41d8-8603-94f989126adb ENSRNOG00000002863.p1 type:3prime partial len:2276 gc:universal fc9914a3-9c01-41d8-8603-94f989126adb ENSRNOG00000002863:6827-3	specific	334124	476	715	1.45357e-51	182.092	pfam00520	Ion_trans	 - 	cl37996
Q#197 - >fc9914a3-9c01-41d8-8603-94f989126adb ENSRNOG00000002863.p1 type:3prime partial len:2276 gc:universal fc9914a3-9c01-41d8-8603-94f989126adb ENSRNOG00000002863:6827-3	specific	334124	1155	1385	2.5978e-45	164.373	pfam00520	Ion_trans	 - 	cl37996
Q#197 - >fc9914a3-9c01-41d8-8603-94f989126adb ENSRNOG00000002863.p1 type:3prime partial len:2276 gc:universal fc9914a3-9c01-41d8-8603-94f989126adb ENSRNOG00000002863:6827-3	specific	339854	1733	1803	9.52776e-41	144.676	pfam16905	GPHH	 - 	cl25190
Q#197 - >fc9914a3-9c01-41d8-8603-94f989126adb ENSRNOG00000002863.p1 type:3prime partial len:2276 gc:universal fc9914a3-9c01-41d8-8603-94f989126adb ENSRNOG00000002863:6827-3	specific	198130	1823	1853	1.11748e-10	58.002	smart01062	Ca_chan_IQ	 - 	cl26695
Q#197 - >fc9914a3-9c01-41d8-8603-94f989126adb ENSRNOG00000002863.p1 type:3prime partial len:2276 gc:universal fc9914a3-9c01-41d8-8603-94f989126adb ENSRNOG00000002863:6827-3	superfamily	293674	1970	2094	0.000227004	45.5367	cl26279	RSRP superfamily	C	 - 
Q#197 - >fc9914a3-9c01-41d8-8603-94f989126adb ENSRNOG00000002863.p1 type:3prime partial len:2276 gc:universal fc9914a3-9c01-41d8-8603-94f989126adb ENSRNOG00000002863:6827-3	superfamily	317802	2031	2186	0.00872513	41.3203	cl37892	Retinal superfamily	N	 - 
Q#198 - >1cab5792-4163-4dff-9417-8f836597aa3a ENSRNOG00000002863.p1 type:3prime partial len:2204 gc:universal 1cab5792-4163-4dff-9417-8f836597aa3a ENSRNOG00000002863:6611-3	specific	334124	1410	1667	4.24879e-71	238.331	pfam00520	Ion_trans	 - 	cl37996
Q#198 - >1cab5792-4163-4dff-9417-8f836597aa3a ENSRNOG00000002863.p1 type:3prime partial len:2204 gc:universal 1cab5792-4163-4dff-9417-8f836597aa3a ENSRNOG00000002863:6611-3	specific	334124	89	363	2.47244e-63	215.99	pfam00520	Ion_trans	 - 	cl37996
Q#198 - >1cab5792-4163-4dff-9417-8f836597aa3a ENSRNOG00000002863.p1 type:3prime partial len:2204 gc:universal 1cab5792-4163-4dff-9417-8f836597aa3a ENSRNOG00000002863:6611-3	specific	334124	476	715	2.81179e-51	181.322	pfam00520	Ion_trans	 - 	cl37996
Q#198 - >1cab5792-4163-4dff-9417-8f836597aa3a ENSRNOG00000002863.p1 type:3prime partial len:2204 gc:universal 1cab5792-4163-4dff-9417-8f836597aa3a ENSRNOG00000002863:6611-3	specific	339854	1668	1738	7.97453e-41	145.062	pfam16905	GPHH	 - 	cl25190
Q#198 - >1cab5792-4163-4dff-9417-8f836597aa3a ENSRNOG00000002863.p1 type:3prime partial len:2204 gc:universal 1cab5792-4163-4dff-9417-8f836597aa3a ENSRNOG00000002863:6611-3	specific	334124	1136	1294	3.65461e-37	140.876	pfam00520	Ion_trans	C	cl37996
Q#198 - >1cab5792-4163-4dff-9417-8f836597aa3a ENSRNOG00000002863.p1 type:3prime partial len:2204 gc:universal 1cab5792-4163-4dff-9417-8f836597aa3a ENSRNOG00000002863:6611-3	specific	337190	1740	1814	2.85224e-30	114.952	pfam08763	Ca_chan_IQ	 - 	cl26695
Q#198 - >1cab5792-4163-4dff-9417-8f836597aa3a ENSRNOG00000002863.p1 type:3prime partial len:2204 gc:universal 1cab5792-4163-4dff-9417-8f836597aa3a ENSRNOG00000002863:6611-3	superfamily	293674	1928	2022	0.000304019	45.1515	cl26279	RSRP superfamily	C	 - 
Q#198 - >1cab5792-4163-4dff-9417-8f836597aa3a ENSRNOG00000002863.p1 type:3prime partial len:2204 gc:universal 1cab5792-4163-4dff-9417-8f836597aa3a ENSRNOG00000002863:6611-3	superfamily	317802	1959	2114	0.00835819	41.3203	cl37892	Retinal superfamily	N	 - 
Q#199 - >fc9914a3-9c01-41d8-8603-94f989126adb-1 ENSRNOG00000002863.p1 type:3prime partial len:2243 gc:universal fc9914a3-9c01-41d8-8603-94f989126adb-1 ENSRNOG00000002863:6726-1	specific	334124	1475	1732	1.85034e-71	239.487	pfam00520	Ion_trans	 - 	cl37996
Q#199 - >fc9914a3-9c01-41d8-8603-94f989126adb-1 ENSRNOG00000002863.p1 type:3prime partial len:2243 gc:universal fc9914a3-9c01-41d8-8603-94f989126adb-1 ENSRNOG00000002863:6726-1	specific	334124	89	363	1.22124e-63	216.76	pfam00520	Ion_trans	 - 	cl37996
Q#199 - >fc9914a3-9c01-41d8-8603-94f989126adb-1 ENSRNOG00000002863.p1 type:3prime partial len:2243 gc:universal fc9914a3-9c01-41d8-8603-94f989126adb-1 ENSRNOG00000002863:6726-1	specific	334124	476	715	2.04453e-51	181.707	pfam00520	Ion_trans	 - 	cl37996
Q#199 - >fc9914a3-9c01-41d8-8603-94f989126adb-1 ENSRNOG00000002863.p1 type:3prime partial len:2243 gc:universal fc9914a3-9c01-41d8-8603-94f989126adb-1 ENSRNOG00000002863:6726-1	specific	334124	1155	1385	3.31712e-45	163.988	pfam00520	Ion_trans	 - 	cl37996
Q#199 - >fc9914a3-9c01-41d8-8603-94f989126adb-1 ENSRNOG00000002863.p1 type:3prime partial len:2243 gc:universal fc9914a3-9c01-41d8-8603-94f989126adb-1 ENSRNOG00000002863:6726-1	specific	339854	1733	1803	9.38888e-41	144.676	pfam16905	GPHH	 - 	cl25190
Q#199 - >fc9914a3-9c01-41d8-8603-94f989126adb-1 ENSRNOG00000002863.p1 type:3prime partial len:2243 gc:universal fc9914a3-9c01-41d8-8603-94f989126adb-1 ENSRNOG00000002863:6726-1	specific	198130	1823	1853	1.10137e-10	58.002	smart01062	Ca_chan_IQ	 - 	cl26695
Q#199 - >fc9914a3-9c01-41d8-8603-94f989126adb-1 ENSRNOG00000002863.p1 type:3prime partial len:2243 gc:universal fc9914a3-9c01-41d8-8603-94f989126adb-1 ENSRNOG00000002863:6726-1	superfamily	223039	1948	2162	0.000164781	46.7029	cl33723	PHA03307 superfamily	C	 - 
Q#200 - >82fdadc8-1df8-48bc-9f50-4062ecd54cd7 ENSRNOG00000002863.p1 type:complete len:2014 gc:universal 82fdadc8-1df8-48bc-9f50-4062ecd54cd7 ENSRNOG00000002863:6568-527	specific	334124	1456	1713	1.10826e-68	231.398	pfam00520	Ion_trans	 - 	cl37996
Q#200 - >82fdadc8-1df8-48bc-9f50-4062ecd54cd7 ENSRNOG00000002863.p1 type:complete len:2014 gc:universal 82fdadc8-1df8-48bc-9f50-4062ecd54cd7 ENSRNOG00000002863:6568-527	specific	334124	89	363	4.72213e-61	209.441	pfam00520	Ion_trans	 - 	cl37996
Q#200 - >82fdadc8-1df8-48bc-9f50-4062ecd54cd7 ENSRNOG00000002863.p1 type:complete len:2014 gc:universal 82fdadc8-1df8-48bc-9f50-4062ecd54cd7 ENSRNOG00000002863:6568-527	specific	334124	476	715	1.05579e-49	176.699	pfam00520	Ion_trans	 - 	cl37996
Q#200 - >82fdadc8-1df8-48bc-9f50-4062ecd54cd7 ENSRNOG00000002863.p1 type:complete len:2014 gc:universal 82fdadc8-1df8-48bc-9f50-4062ecd54cd7 ENSRNOG00000002863:6568-527	specific	334124	1136	1366	3.31673e-43	158.21	pfam00520	Ion_trans	 - 	cl37996
Q#200 - >82fdadc8-1df8-48bc-9f50-4062ecd54cd7 ENSRNOG00000002863.p1 type:complete len:2014 gc:universal 82fdadc8-1df8-48bc-9f50-4062ecd54cd7 ENSRNOG00000002863:6568-527	specific	339854	1714	1784	1.23094e-40	144.291	pfam16905	GPHH	 - 	cl25190
Q#200 - >82fdadc8-1df8-48bc-9f50-4062ecd54cd7 ENSRNOG00000002863.p1 type:complete len:2014 gc:universal 82fdadc8-1df8-48bc-9f50-4062ecd54cd7 ENSRNOG00000002863:6568-527	specific	337190	1786	1860	6.24907e-30	113.797	pfam08763	Ca_chan_IQ	 - 	cl26695
Q#201 - >4ad39bf2-3266-4827-85de-9196671d94d5 ENSRNOG00000002863.p1 type:3prime partial len:2175 gc:universal 4ad39bf2-3266-4827-85de-9196671d94d5 ENSRNOG00000002863:6524-3	specific	334124	1338	1595	2.30817e-72	241.798	pfam00520	Ion_trans	 - 	cl37996
Q#201 - >4ad39bf2-3266-4827-85de-9196671d94d5 ENSRNOG00000002863.p1 type:3prime partial len:2175 gc:universal 4ad39bf2-3266-4827-85de-9196671d94d5 ENSRNOG00000002863:6524-3	specific	334124	89	363	1.69559e-64	219.457	pfam00520	Ion_trans	 - 	cl37996
Q#201 - >4ad39bf2-3266-4827-85de-9196671d94d5 ENSRNOG00000002863.p1 type:3prime partial len:2175 gc:universal 4ad39bf2-3266-4827-85de-9196671d94d5 ENSRNOG00000002863:6524-3	specific	334124	446	685	4.97763e-52	183.633	pfam00520	Ion_trans	 - 	cl37996
Q#201 - >4ad39bf2-3266-4827-85de-9196671d94d5 ENSRNOG00000002863.p1 type:3prime partial len:2175 gc:universal 4ad39bf2-3266-4827-85de-9196671d94d5 ENSRNOG00000002863:6524-3	specific	339854	1596	1666	8.26044e-41	144.676	pfam16905	GPHH	 - 	cl25190
Q#201 - >4ad39bf2-3266-4827-85de-9196671d94d5 ENSRNOG00000002863.p1 type:3prime partial len:2175 gc:universal 4ad39bf2-3266-4827-85de-9196671d94d5 ENSRNOG00000002863:6524-3	specific	337190	1668	1742	1.853e-30	115.337	pfam08763	Ca_chan_IQ	 - 	cl26695
Q#201 - >4ad39bf2-3266-4827-85de-9196671d94d5 ENSRNOG00000002863.p1 type:3prime partial len:2175 gc:universal 4ad39bf2-3266-4827-85de-9196671d94d5 ENSRNOG00000002863:6524-3	specific	334124	1137	1248	1.15299e-12	69.614	pfam00520	Ion_trans	N	cl37996
Q#201 - >4ad39bf2-3266-4827-85de-9196671d94d5 ENSRNOG00000002863.p1 type:3prime partial len:2175 gc:universal 4ad39bf2-3266-4827-85de-9196671d94d5 ENSRNOG00000002863:6524-3	superfamily	293674	1869	1993	0.000165906	45.9219	cl26279	RSRP superfamily	C	 - 
Q#201 - >4ad39bf2-3266-4827-85de-9196671d94d5 ENSRNOG00000002863.p1 type:3prime partial len:2175 gc:universal 4ad39bf2-3266-4827-85de-9196671d94d5 ENSRNOG00000002863:6524-3	superfamily	317802	1930	2085	0.00817074	41.3203	cl37892	Retinal superfamily	N	 - 
Q#202 - >101c20cb-178d-4b12-b477-2ed0d2a23065 ENSRNOG00000002863.p1 type:3prime partial len:2055 gc:universal 101c20cb-178d-4b12-b477-2ed0d2a23065 ENSRNOG00000002863:6164-3	specific	334124	89	363	4.3877e-66	223.694	pfam00520	Ion_trans	 - 	cl37996
Q#202 - >101c20cb-178d-4b12-b477-2ed0d2a23065 ENSRNOG00000002863.p1 type:3prime partial len:2055 gc:universal 101c20cb-178d-4b12-b477-2ed0d2a23065 ENSRNOG00000002863:6164-3	specific	334124	446	685	4.07566e-53	186.715	pfam00520	Ion_trans	 - 	cl37996
Q#202 - >101c20cb-178d-4b12-b477-2ed0d2a23065 ENSRNOG00000002863.p1 type:3prime partial len:2055 gc:universal 101c20cb-178d-4b12-b477-2ed0d2a23065 ENSRNOG00000002863:6164-3	specific	334124	1125	1518	1.17905e-48	173.618	pfam00520	Ion_trans	 - 	cl37996
Q#202 - >101c20cb-178d-4b12-b477-2ed0d2a23065 ENSRNOG00000002863.p1 type:3prime partial len:2055 gc:universal 101c20cb-178d-4b12-b477-2ed0d2a23065 ENSRNOG00000002863:6164-3	specific	339854	1519	1589	8.19023e-41	144.676	pfam16905	GPHH	 - 	cl25190
Q#202 - >101c20cb-178d-4b12-b477-2ed0d2a23065 ENSRNOG00000002863.p1 type:3prime partial len:2055 gc:universal 101c20cb-178d-4b12-b477-2ed0d2a23065 ENSRNOG00000002863:6164-3	specific	337190	1591	1665	1.74988e-30	115.337	pfam08763	Ca_chan_IQ	 - 	cl26695
Q#202 - >101c20cb-178d-4b12-b477-2ed0d2a23065 ENSRNOG00000002863.p1 type:3prime partial len:2055 gc:universal 101c20cb-178d-4b12-b477-2ed0d2a23065 ENSRNOG00000002863:6164-3	superfamily	293674	1779	1873	0.000527415	43.9959	cl26279	RSRP superfamily	C	 - 
Q#202 - >101c20cb-178d-4b12-b477-2ed0d2a23065 ENSRNOG00000002863.p1 type:3prime partial len:2055 gc:universal 101c20cb-178d-4b12-b477-2ed0d2a23065 ENSRNOG00000002863:6164-3	superfamily	317802	1810	1965	0.00879451	40.9351	cl37892	Retinal superfamily	N	 - 
Q#203 - >ba1ca968-4bbd-418f-beef-2b5319a1a36b ENSRNOG00000002863.p1 type:internal len:2185 gc:universal ba1ca968-4bbd-418f-beef-2b5319a1a36b ENSRNOG00000002863:6554-3	specific	334124	1391	1648	1.50675e-70	236.791	pfam00520	Ion_trans	 - 	cl37996
Q#203 - >ba1ca968-4bbd-418f-beef-2b5319a1a36b ENSRNOG00000002863.p1 type:internal len:2185 gc:universal ba1ca968-4bbd-418f-beef-2b5319a1a36b ENSRNOG00000002863:6554-3	specific	334124	24	298	7.80419e-63	214.449	pfam00520	Ion_trans	 - 	cl37996
Q#203 - >ba1ca968-4bbd-418f-beef-2b5319a1a36b ENSRNOG00000002863.p1 type:internal len:2185 gc:universal ba1ca968-4bbd-418f-beef-2b5319a1a36b ENSRNOG00000002863:6554-3	specific	334124	411	650	6.96442e-51	180.166	pfam00520	Ion_trans	 - 	cl37996
Q#203 - >ba1ca968-4bbd-418f-beef-2b5319a1a36b ENSRNOG00000002863.p1 type:internal len:2185 gc:universal ba1ca968-4bbd-418f-beef-2b5319a1a36b ENSRNOG00000002863:6554-3	specific	334124	1071	1301	1.52151e-44	162.062	pfam00520	Ion_trans	 - 	cl37996
Q#203 - >ba1ca968-4bbd-418f-beef-2b5319a1a36b ENSRNOG00000002863.p1 type:internal len:2185 gc:universal ba1ca968-4bbd-418f-beef-2b5319a1a36b ENSRNOG00000002863:6554-3	specific	339854	1649	1719	9.5069e-41	144.676	pfam16905	GPHH	 - 	cl25190
Q#203 - >ba1ca968-4bbd-418f-beef-2b5319a1a36b ENSRNOG00000002863.p1 type:internal len:2185 gc:universal ba1ca968-4bbd-418f-beef-2b5319a1a36b ENSRNOG00000002863:6554-3	specific	337190	1721	1795	3.71183e-30	114.567	pfam08763	Ca_chan_IQ	 - 	cl26695
Q#203 - >ba1ca968-4bbd-418f-beef-2b5319a1a36b ENSRNOG00000002863.p1 type:internal len:2185 gc:universal ba1ca968-4bbd-418f-beef-2b5319a1a36b ENSRNOG00000002863:6554-3	superfamily	293674	1909	2003	0.000229119	45.1515	cl26279	RSRP superfamily	C	 - 
Q#203 - >ba1ca968-4bbd-418f-beef-2b5319a1a36b ENSRNOG00000002863.p1 type:internal len:2185 gc:universal ba1ca968-4bbd-418f-beef-2b5319a1a36b ENSRNOG00000002863:6554-3	superfamily	317802	1940	2095	0.00863693	41.3203	cl37892	Retinal superfamily	N	 - 
Q#204 - >bfd55461-f20c-4534-a4b6-b70453d84309 ENSRNOG00000002863.p1 type:internal len:2123 gc:universal bfd55461-f20c-4534-a4b6-b70453d84309 ENSRNOG00000002863:6368-3	specific	334124	24	298	2.66591e-63	215.99	pfam00520	Ion_trans	 - 	cl37996
Q#204 - >bfd55461-f20c-4534-a4b6-b70453d84309 ENSRNOG00000002863.p1 type:internal len:2123 gc:universal bfd55461-f20c-4534-a4b6-b70453d84309 ENSRNOG00000002863:6368-3	specific	334124	1361	1607	2.69178e-63	215.99	pfam00520	Ion_trans	 - 	cl37996
Q#204 - >bfd55461-f20c-4534-a4b6-b70453d84309 ENSRNOG00000002863.p1 type:internal len:2123 gc:universal bfd55461-f20c-4534-a4b6-b70453d84309 ENSRNOG00000002863:6368-3	specific	334124	381	620	3.24303e-51	181.322	pfam00520	Ion_trans	 - 	cl37996
Q#204 - >bfd55461-f20c-4534-a4b6-b70453d84309 ENSRNOG00000002863.p1 type:internal len:2123 gc:universal bfd55461-f20c-4534-a4b6-b70453d84309 ENSRNOG00000002863:6368-3	specific	334124	1041	1271	6.69159e-45	162.832	pfam00520	Ion_trans	 - 	cl37996
Q#204 - >bfd55461-f20c-4534-a4b6-b70453d84309 ENSRNOG00000002863.p1 type:internal len:2123 gc:universal bfd55461-f20c-4534-a4b6-b70453d84309 ENSRNOG00000002863:6368-3	specific	337190	1616	1690	3.17761e-30	114.567	pfam08763	Ca_chan_IQ	 - 	cl26695
Q#204 - >bfd55461-f20c-4534-a4b6-b70453d84309 ENSRNOG00000002863.p1 type:internal len:2123 gc:universal bfd55461-f20c-4534-a4b6-b70453d84309 ENSRNOG00000002863:6368-3	superfamily	293674	1817	1941	9.26239e-05	46.6923	cl26279	RSRP superfamily	C	 - 
Q#204 - >bfd55461-f20c-4534-a4b6-b70453d84309 ENSRNOG00000002863.p1 type:internal len:2123 gc:universal bfd55461-f20c-4534-a4b6-b70453d84309 ENSRNOG00000002863:6368-3	superfamily	317802	1878	2033	0.00809564	41.3203	cl37892	Retinal superfamily	N	 - 
Q#205 - >145d30da-d348-4596-9420-2f19ed7653a0 ENSRNOG00000002863.p1 type:3prime partial len:2196 gc:universal 145d30da-d348-4596-9420-2f19ed7653a0 ENSRNOG00000002863:6587-3	specific	334124	1475	1732	6.16872e-71	237.946	pfam00520	Ion_trans	 - 	cl37996
Q#205 - >145d30da-d348-4596-9420-2f19ed7653a0 ENSRNOG00000002863.p1 type:3prime partial len:2196 gc:universal 145d30da-d348-4596-9420-2f19ed7653a0 ENSRNOG00000002863:6587-3	specific	334124	89	363	3.52042e-63	215.605	pfam00520	Ion_trans	 - 	cl37996
Q#205 - >145d30da-d348-4596-9420-2f19ed7653a0 ENSRNOG00000002863.p1 type:3prime partial len:2196 gc:universal 145d30da-d348-4596-9420-2f19ed7653a0 ENSRNOG00000002863:6587-3	specific	334124	476	715	3.92552e-51	180.937	pfam00520	Ion_trans	 - 	cl37996
Q#205 - >145d30da-d348-4596-9420-2f19ed7653a0 ENSRNOG00000002863.p1 type:3prime partial len:2196 gc:universal 145d30da-d348-4596-9420-2f19ed7653a0 ENSRNOG00000002863:6587-3	specific	334124	1155	1385	7.94417e-45	162.832	pfam00520	Ion_trans	 - 	cl37996
Q#205 - >145d30da-d348-4596-9420-2f19ed7653a0 ENSRNOG00000002863.p1 type:3prime partial len:2196 gc:universal 145d30da-d348-4596-9420-2f19ed7653a0 ENSRNOG00000002863:6587-3	specific	339854	1733	1803	1.00303e-40	144.676	pfam16905	GPHH	 - 	cl25190
Q#205 - >145d30da-d348-4596-9420-2f19ed7653a0 ENSRNOG00000002863.p1 type:3prime partial len:2196 gc:universal 145d30da-d348-4596-9420-2f19ed7653a0 ENSRNOG00000002863:6587-3	specific	337190	1805	1879	3.31996e-30	114.567	pfam08763	Ca_chan_IQ	 - 	cl26695
Q#205 - >145d30da-d348-4596-9420-2f19ed7653a0 ENSRNOG00000002863.p1 type:3prime partial len:2196 gc:universal 145d30da-d348-4596-9420-2f19ed7653a0 ENSRNOG00000002863:6587-3	superfamily	293674	1920	2014	0.000313714	44.7663	cl26279	RSRP superfamily	C	 - 
Q#205 - >145d30da-d348-4596-9420-2f19ed7653a0 ENSRNOG00000002863.p1 type:3prime partial len:2196 gc:universal 145d30da-d348-4596-9420-2f19ed7653a0 ENSRNOG00000002863:6587-3	superfamily	317802	1951	2106	0.00868373	41.3203	cl37892	Retinal superfamily	N	 - 
Q#206 - >85d76d8d-5e2a-44cb-9304-f88facd9e5e7 ENSRNOG00000002863.p1 type:3prime partial len:2243 gc:universal 85d76d8d-5e2a-44cb-9304-f88facd9e5e7 ENSRNOG00000002863:6728-3	specific	334124	1449	1706	3.17849e-71	238.717	pfam00520	Ion_trans	 - 	cl37996
Q#206 - >85d76d8d-5e2a-44cb-9304-f88facd9e5e7 ENSRNOG00000002863.p1 type:3prime partial len:2243 gc:universal 85d76d8d-5e2a-44cb-9304-f88facd9e5e7 ENSRNOG00000002863:6728-3	specific	334124	89	363	1.88597e-63	216.375	pfam00520	Ion_trans	 - 	cl37996
Q#206 - >85d76d8d-5e2a-44cb-9304-f88facd9e5e7 ENSRNOG00000002863.p1 type:3prime partial len:2243 gc:universal 85d76d8d-5e2a-44cb-9304-f88facd9e5e7 ENSRNOG00000002863:6728-3	specific	334124	446	685	2.7839e-51	181.322	pfam00520	Ion_trans	 - 	cl37996
Q#206 - >85d76d8d-5e2a-44cb-9304-f88facd9e5e7 ENSRNOG00000002863.p1 type:3prime partial len:2243 gc:universal 85d76d8d-5e2a-44cb-9304-f88facd9e5e7 ENSRNOG00000002863:6728-3	specific	334124	1125	1359	3.0728e-44	161.291	pfam00520	Ion_trans	 - 	cl37996
Q#206 - >85d76d8d-5e2a-44cb-9304-f88facd9e5e7 ENSRNOG00000002863.p1 type:3prime partial len:2243 gc:universal 85d76d8d-5e2a-44cb-9304-f88facd9e5e7 ENSRNOG00000002863:6728-3	specific	339854	1707	1777	1.04471e-40	144.676	pfam16905	GPHH	 - 	cl25190
Q#206 - >85d76d8d-5e2a-44cb-9304-f88facd9e5e7 ENSRNOG00000002863.p1 type:3prime partial len:2243 gc:universal 85d76d8d-5e2a-44cb-9304-f88facd9e5e7 ENSRNOG00000002863:6728-3	specific	337190	1779	1853	3.16854e-30	114.952	pfam08763	Ca_chan_IQ	 - 	cl26695
Q#206 - >85d76d8d-5e2a-44cb-9304-f88facd9e5e7 ENSRNOG00000002863.p1 type:3prime partial len:2243 gc:universal 85d76d8d-5e2a-44cb-9304-f88facd9e5e7 ENSRNOG00000002863:6728-3	superfamily	293674	1967	2061	0.000283621	45.1515	cl26279	RSRP superfamily	C	 - 
Q#206 - >85d76d8d-5e2a-44cb-9304-f88facd9e5e7 ENSRNOG00000002863.p1 type:3prime partial len:2243 gc:universal 85d76d8d-5e2a-44cb-9304-f88facd9e5e7 ENSRNOG00000002863:6728-3	superfamily	317802	1998	2153	0.00888371	41.3203	cl37892	Retinal superfamily	N	 - 
Q#207 - >4454df4e-ee42-4851-8c04-a159b10e4062 ENSRNOG00000002863.p1 type:3prime partial len:2241 gc:universal 4454df4e-ee42-4851-8c04-a159b10e4062 ENSRNOG00000002863:6722-3	specific	334124	89	363	5.1158e-64	217.916	pfam00520	Ion_trans	 - 	cl37996
Q#207 - >4454df4e-ee42-4851-8c04-a159b10e4062 ENSRNOG00000002863.p1 type:3prime partial len:2241 gc:universal 4454df4e-ee42-4851-8c04-a159b10e4062 ENSRNOG00000002863:6722-3	specific	334124	1475	1704	4.92852e-58	200.967	pfam00520	Ion_trans	 - 	cl37996
Q#207 - >4454df4e-ee42-4851-8c04-a159b10e4062 ENSRNOG00000002863.p1 type:3prime partial len:2241 gc:universal 4454df4e-ee42-4851-8c04-a159b10e4062 ENSRNOG00000002863:6722-3	specific	334124	476	715	1.19005e-51	182.477	pfam00520	Ion_trans	 - 	cl37996
Q#207 - >4454df4e-ee42-4851-8c04-a159b10e4062 ENSRNOG00000002863.p1 type:3prime partial len:2241 gc:universal 4454df4e-ee42-4851-8c04-a159b10e4062 ENSRNOG00000002863:6722-3	specific	334124	1155	1385	2.06656e-45	164.373	pfam00520	Ion_trans	 - 	cl37996
Q#207 - >4454df4e-ee42-4851-8c04-a159b10e4062 ENSRNOG00000002863.p1 type:3prime partial len:2241 gc:universal 4454df4e-ee42-4851-8c04-a159b10e4062 ENSRNOG00000002863:6722-3	specific	339854	1705	1775	1.05396e-40	144.676	pfam16905	GPHH	 - 	cl25190
Q#207 - >4454df4e-ee42-4851-8c04-a159b10e4062 ENSRNOG00000002863.p1 type:3prime partial len:2241 gc:universal 4454df4e-ee42-4851-8c04-a159b10e4062 ENSRNOG00000002863:6722-3	specific	337190	1777	1851	2.87247e-30	114.952	pfam08763	Ca_chan_IQ	 - 	cl26695
Q#207 - >4454df4e-ee42-4851-8c04-a159b10e4062 ENSRNOG00000002863.p1 type:3prime partial len:2241 gc:universal 4454df4e-ee42-4851-8c04-a159b10e4062 ENSRNOG00000002863:6722-3	superfamily	293674	1965	2059	0.000403222	44.7663	cl26279	RSRP superfamily	C	 - 
Q#207 - >4454df4e-ee42-4851-8c04-a159b10e4062 ENSRNOG00000002863.p1 type:3prime partial len:2241 gc:universal 4454df4e-ee42-4851-8c04-a159b10e4062 ENSRNOG00000002863:6722-3	superfamily	317802	1996	2151	0.00858113	41.3203	cl37892	Retinal superfamily	N	 - 
Q#208 - >ecc838a7-d916-4dd2-8853-89ae87121ec8 ENSRNOG00000002863.p1 type:3prime partial len:2200 gc:universal ecc838a7-d916-4dd2-8853-89ae87121ec8 ENSRNOG00000002863:6598-2	specific	334124	1445	1702	3.81293e-71	238.331	pfam00520	Ion_trans	 - 	cl37996
Q#208 - >ecc838a7-d916-4dd2-8853-89ae87121ec8 ENSRNOG00000002863.p1 type:3prime partial len:2200 gc:universal ecc838a7-d916-4dd2-8853-89ae87121ec8 ENSRNOG00000002863:6598-2	specific	334124	89	363	2.17646e-63	215.99	pfam00520	Ion_trans	 - 	cl37996
Q#208 - >ecc838a7-d916-4dd2-8853-89ae87121ec8 ENSRNOG00000002863.p1 type:3prime partial len:2200 gc:universal ecc838a7-d916-4dd2-8853-89ae87121ec8 ENSRNOG00000002863:6598-2	specific	334124	446	685	3.18119e-51	181.322	pfam00520	Ion_trans	 - 	cl37996
Q#208 - >ecc838a7-d916-4dd2-8853-89ae87121ec8 ENSRNOG00000002863.p1 type:3prime partial len:2200 gc:universal ecc838a7-d916-4dd2-8853-89ae87121ec8 ENSRNOG00000002863:6598-2	specific	334124	1125	1355	5.84757e-45	163.217	pfam00520	Ion_trans	 - 	cl37996
Q#208 - >ecc838a7-d916-4dd2-8853-89ae87121ec8 ENSRNOG00000002863.p1 type:3prime partial len:2200 gc:universal ecc838a7-d916-4dd2-8853-89ae87121ec8 ENSRNOG00000002863:6598-2	specific	339854	1703	1773	1.12904e-40	144.676	pfam16905	GPHH	 - 	cl25190
Q#208 - >ecc838a7-d916-4dd2-8853-89ae87121ec8 ENSRNOG00000002863.p1 type:3prime partial len:2200 gc:universal ecc838a7-d916-4dd2-8853-89ae87121ec8 ENSRNOG00000002863:6598-2	specific	337190	1775	1849	3.32606e-30	114.567	pfam08763	Ca_chan_IQ	 - 	cl26695
Q#208 - >ecc838a7-d916-4dd2-8853-89ae87121ec8 ENSRNOG00000002863.p1 type:3prime partial len:2200 gc:universal ecc838a7-d916-4dd2-8853-89ae87121ec8 ENSRNOG00000002863:6598-2	superfamily	293674	1976	2100	0.000141999	45.9219	cl26279	RSRP superfamily	C	 - 
Q#208 - >ecc838a7-d916-4dd2-8853-89ae87121ec8 ENSRNOG00000002863.p1 type:3prime partial len:2200 gc:universal ecc838a7-d916-4dd2-8853-89ae87121ec8 ENSRNOG00000002863:6598-2	superfamily	317802	2037	2192	0.00841244	41.3203	cl37892	Retinal superfamily	N	 - 
Q#209 - >c83302e7-500d-4e2a-8c82-30b85cddfa75 ENSRNOG00000002863.p1 type:3prime partial len:2251 gc:universal c83302e7-500d-4e2a-8c82-30b85cddfa75 ENSRNOG00000002863:6752-3	specific	334124	1457	1714	3.16004e-71	238.717	pfam00520	Ion_trans	 - 	cl37996
Q#209 - >c83302e7-500d-4e2a-8c82-30b85cddfa75 ENSRNOG00000002863.p1 type:3prime partial len:2251 gc:universal c83302e7-500d-4e2a-8c82-30b85cddfa75 ENSRNOG00000002863:6752-3	specific	334124	89	363	1.87504e-63	216.375	pfam00520	Ion_trans	 - 	cl37996
Q#209 - >c83302e7-500d-4e2a-8c82-30b85cddfa75 ENSRNOG00000002863.p1 type:3prime partial len:2251 gc:universal c83302e7-500d-4e2a-8c82-30b85cddfa75 ENSRNOG00000002863:6752-3	specific	334124	458	697	2.7678e-51	181.322	pfam00520	Ion_trans	 - 	cl37996
Q#209 - >c83302e7-500d-4e2a-8c82-30b85cddfa75 ENSRNOG00000002863.p1 type:3prime partial len:2251 gc:universal c83302e7-500d-4e2a-8c82-30b85cddfa75 ENSRNOG00000002863:6752-3	specific	334124	1137	1367	5.28852e-45	163.217	pfam00520	Ion_trans	 - 	cl37996
Q#209 - >c83302e7-500d-4e2a-8c82-30b85cddfa75 ENSRNOG00000002863.p1 type:3prime partial len:2251 gc:universal c83302e7-500d-4e2a-8c82-30b85cddfa75 ENSRNOG00000002863:6752-3	specific	339854	1715	1785	1.15536e-40	144.676	pfam16905	GPHH	 - 	cl25190
Q#209 - >c83302e7-500d-4e2a-8c82-30b85cddfa75 ENSRNOG00000002863.p1 type:3prime partial len:2251 gc:universal c83302e7-500d-4e2a-8c82-30b85cddfa75 ENSRNOG00000002863:6752-3	specific	337190	1787	1861	3.17993e-30	114.952	pfam08763	Ca_chan_IQ	 - 	cl26695
Q#209 - >c83302e7-500d-4e2a-8c82-30b85cddfa75 ENSRNOG00000002863.p1 type:3prime partial len:2251 gc:universal c83302e7-500d-4e2a-8c82-30b85cddfa75 ENSRNOG00000002863:6752-3	superfamily	293674	1975	2069	0.000377552	44.7663	cl26279	RSRP superfamily	C	 - 
Q#209 - >c83302e7-500d-4e2a-8c82-30b85cddfa75 ENSRNOG00000002863.p1 type:3prime partial len:2251 gc:universal c83302e7-500d-4e2a-8c82-30b85cddfa75 ENSRNOG00000002863:6752-3	superfamily	317802	2006	2161	0.00876877	41.3203	cl37892	Retinal superfamily	N	 - 
Q#210 - >efd6b30d-4817-4fb2-82da-d8be2187ba43 ENSRNOG00000002863.p1 type:3prime partial len:2203 gc:universal efd6b30d-4817-4fb2-82da-d8be2187ba43 ENSRNOG00000002863:6608-3	specific	334124	1366	1623	2.16622e-72	241.798	pfam00520	Ion_trans	 - 	cl37996
Q#210 - >efd6b30d-4817-4fb2-82da-d8be2187ba43 ENSRNOG00000002863.p1 type:3prime partial len:2203 gc:universal efd6b30d-4817-4fb2-82da-d8be2187ba43 ENSRNOG00000002863:6608-3	specific	334124	89	363	1.57609e-64	219.457	pfam00520	Ion_trans	 - 	cl37996
Q#210 - >efd6b30d-4817-4fb2-82da-d8be2187ba43 ENSRNOG00000002863.p1 type:3prime partial len:2203 gc:universal efd6b30d-4817-4fb2-82da-d8be2187ba43 ENSRNOG00000002863:6608-3	specific	334124	453	645	5.91583e-43	157.439	pfam00520	Ion_trans	 - 	cl37996
Q#210 - >efd6b30d-4817-4fb2-82da-d8be2187ba43 ENSRNOG00000002863.p1 type:3prime partial len:2203 gc:universal efd6b30d-4817-4fb2-82da-d8be2187ba43 ENSRNOG00000002863:6608-3	specific	339854	1624	1694	7.37521e-41	145.062	pfam16905	GPHH	 - 	cl25190
Q#210 - >efd6b30d-4817-4fb2-82da-d8be2187ba43 ENSRNOG00000002863.p1 type:3prime partial len:2203 gc:universal efd6b30d-4817-4fb2-82da-d8be2187ba43 ENSRNOG00000002863:6608-3	specific	334124	1097	1276	1.95505e-33	130.09	pfam00520	Ion_trans	N	cl37996
Q#210 - >efd6b30d-4817-4fb2-82da-d8be2187ba43 ENSRNOG00000002863.p1 type:3prime partial len:2203 gc:universal efd6b30d-4817-4fb2-82da-d8be2187ba43 ENSRNOG00000002863:6608-3	specific	337190	1696	1770	2.63765e-30	114.952	pfam08763	Ca_chan_IQ	 - 	cl26695
Q#210 - >efd6b30d-4817-4fb2-82da-d8be2187ba43 ENSRNOG00000002863.p1 type:3prime partial len:2203 gc:universal efd6b30d-4817-4fb2-82da-d8be2187ba43 ENSRNOG00000002863:6608-3	superfamily	293674	1897	2021	0.000172716	45.9219	cl26279	RSRP superfamily	C	 - 
Q#210 - >efd6b30d-4817-4fb2-82da-d8be2187ba43 ENSRNOG00000002863.p1 type:3prime partial len:2203 gc:universal efd6b30d-4817-4fb2-82da-d8be2187ba43 ENSRNOG00000002863:6608-3	superfamily	317802	1958	2113	0.00821453	41.3203	cl37892	Retinal superfamily	N	 - 
Q#211 - >5d5c0ae6-63c1-46a4-8eab-e80381f765b5 ENSRNOG00000002863.p1 type:3prime partial len:2258 gc:universal 5d5c0ae6-63c1-46a4-8eab-e80381f765b5 ENSRNOG00000002863:6773-3	specific	334124	1421	1678	3.33804e-72	241.413	pfam00520	Ion_trans	 - 	cl37996
Q#211 - >5d5c0ae6-63c1-46a4-8eab-e80381f765b5 ENSRNOG00000002863.p1 type:3prime partial len:2258 gc:universal 5d5c0ae6-63c1-46a4-8eab-e80381f765b5 ENSRNOG00000002863:6773-3	specific	334124	89	363	2.38187e-64	219.071	pfam00520	Ion_trans	 - 	cl37996
Q#211 - >5d5c0ae6-63c1-46a4-8eab-e80381f765b5 ENSRNOG00000002863.p1 type:3prime partial len:2258 gc:universal 5d5c0ae6-63c1-46a4-8eab-e80381f765b5 ENSRNOG00000002863:6773-3	specific	334124	476	715	6.22618e-52	183.248	pfam00520	Ion_trans	 - 	cl37996
Q#211 - >5d5c0ae6-63c1-46a4-8eab-e80381f765b5 ENSRNOG00000002863.p1 type:3prime partial len:2258 gc:universal 5d5c0ae6-63c1-46a4-8eab-e80381f765b5 ENSRNOG00000002863:6773-3	specific	339854	1679	1749	8.57745e-41	144.676	pfam16905	GPHH	 - 	cl25190
Q#211 - >5d5c0ae6-63c1-46a4-8eab-e80381f765b5 ENSRNOG00000002863.p1 type:3prime partial len:2258 gc:universal 5d5c0ae6-63c1-46a4-8eab-e80381f765b5 ENSRNOG00000002863:6773-3	specific	337190	1751	1825	2.65201e-30	114.952	pfam08763	Ca_chan_IQ	 - 	cl26695
Q#211 - >5d5c0ae6-63c1-46a4-8eab-e80381f765b5 ENSRNOG00000002863.p1 type:3prime partial len:2258 gc:universal 5d5c0ae6-63c1-46a4-8eab-e80381f765b5 ENSRNOG00000002863:6773-3	specific	334124	1136	1331	7.09484e-30	119.69	pfam00520	Ion_trans	 - 	cl37996
Q#211 - >5d5c0ae6-63c1-46a4-8eab-e80381f765b5 ENSRNOG00000002863.p1 type:3prime partial len:2258 gc:universal 5d5c0ae6-63c1-46a4-8eab-e80381f765b5 ENSRNOG00000002863:6773-3	superfamily	293674	1952	2076	0.00022708	45.5367	cl26279	RSRP superfamily	C	 - 
Q#211 - >5d5c0ae6-63c1-46a4-8eab-e80381f765b5 ENSRNOG00000002863.p1 type:3prime partial len:2258 gc:universal 5d5c0ae6-63c1-46a4-8eab-e80381f765b5 ENSRNOG00000002863:6773-3	superfamily	317802	2013	2168	0.00829427	41.3203	cl37892	Retinal superfamily	N	 - 
Q#212 - >3fd36911-f7be-4cec-bef4-04ac0f80e264-1 ENSRNOG00000002863.p1 type:internal len:2152 gc:universal 3fd36911-f7be-4cec-bef4-04ac0f80e264-1 ENSRNOG00000002863:6455-3	specific	334124	24	298	2.45636e-63	215.99	pfam00520	Ion_trans	 - 	cl37996
Q#212 - >3fd36911-f7be-4cec-bef4-04ac0f80e264-1 ENSRNOG00000002863.p1 type:internal len:2152 gc:universal 3fd36911-f7be-4cec-bef4-04ac0f80e264-1 ENSRNOG00000002863:6455-3	specific	334124	1380	1615	1.76062e-56	196.345	pfam00520	Ion_trans	 - 	cl37996
Q#212 - >3fd36911-f7be-4cec-bef4-04ac0f80e264-1 ENSRNOG00000002863.p1 type:internal len:2152 gc:universal 3fd36911-f7be-4cec-bef4-04ac0f80e264-1 ENSRNOG00000002863:6455-3	specific	334124	381	620	3.45375e-51	180.937	pfam00520	Ion_trans	 - 	cl37996
Q#212 - >3fd36911-f7be-4cec-bef4-04ac0f80e264-1 ENSRNOG00000002863.p1 type:internal len:2152 gc:universal 3fd36911-f7be-4cec-bef4-04ac0f80e264-1 ENSRNOG00000002863:6455-3	specific	334124	1060	1290	6.79088e-45	162.832	pfam00520	Ion_trans	 - 	cl37996
Q#212 - >3fd36911-f7be-4cec-bef4-04ac0f80e264-1 ENSRNOG00000002863.p1 type:internal len:2152 gc:universal 3fd36911-f7be-4cec-bef4-04ac0f80e264-1 ENSRNOG00000002863:6455-3	specific	339854	1616	1686	1.18193e-40	144.291	pfam16905	GPHH	 - 	cl25190
Q#212 - >3fd36911-f7be-4cec-bef4-04ac0f80e264-1 ENSRNOG00000002863.p1 type:internal len:2152 gc:universal 3fd36911-f7be-4cec-bef4-04ac0f80e264-1 ENSRNOG00000002863:6455-3	specific	337190	1688	1762	3.58491e-30	114.567	pfam08763	Ca_chan_IQ	 - 	cl26695
Q#212 - >3fd36911-f7be-4cec-bef4-04ac0f80e264-1 ENSRNOG00000002863.p1 type:internal len:2152 gc:universal 3fd36911-f7be-4cec-bef4-04ac0f80e264-1 ENSRNOG00000002863:6455-3	superfamily	293674	1876	1970	0.000273715	45.1515	cl26279	RSRP superfamily	C	 - 
Q#212 - >3fd36911-f7be-4cec-bef4-04ac0f80e264-1 ENSRNOG00000002863.p1 type:internal len:2152 gc:universal 3fd36911-f7be-4cec-bef4-04ac0f80e264-1 ENSRNOG00000002863:6455-3	superfamily	317802	1907	2062	0.0086409	41.3203	cl37892	Retinal superfamily	N	 - 
Q#213 - >ebf953eb-2d50-4b3c-b4c3-b956219742dc ENSRNOG00000002863.p1 type:3prime partial len:2242 gc:universal ebf953eb-2d50-4b3c-b4c3-b956219742dc ENSRNOG00000002863:6725-3	specific	334124	1405	1662	3.79233e-72	241.413	pfam00520	Ion_trans	 - 	cl37996
Q#213 - >ebf953eb-2d50-4b3c-b4c3-b956219742dc ENSRNOG00000002863.p1 type:3prime partial len:2242 gc:universal ebf953eb-2d50-4b3c-b4c3-b956219742dc ENSRNOG00000002863:6725-3	specific	334124	89	363	2.7854e-64	218.686	pfam00520	Ion_trans	 - 	cl37996
Q#213 - >ebf953eb-2d50-4b3c-b4c3-b956219742dc ENSRNOG00000002863.p1 type:3prime partial len:2242 gc:universal ebf953eb-2d50-4b3c-b4c3-b956219742dc ENSRNOG00000002863:6725-3	specific	334124	1085	1315	1.20519e-45	165.143	pfam00520	Ion_trans	 - 	cl37996
Q#213 - >ebf953eb-2d50-4b3c-b4c3-b956219742dc ENSRNOG00000002863.p1 type:3prime partial len:2242 gc:universal ebf953eb-2d50-4b3c-b4c3-b956219742dc ENSRNOG00000002863:6725-3	specific	334124	453	645	8.36582e-43	157.054	pfam00520	Ion_trans	 - 	cl37996
Q#213 - >ebf953eb-2d50-4b3c-b4c3-b956219742dc ENSRNOG00000002863.p1 type:3prime partial len:2242 gc:universal ebf953eb-2d50-4b3c-b4c3-b956219742dc ENSRNOG00000002863:6725-3	specific	339854	1663	1733	9.11526e-41	144.676	pfam16905	GPHH	 - 	cl25190
Q#213 - >ebf953eb-2d50-4b3c-b4c3-b956219742dc ENSRNOG00000002863.p1 type:3prime partial len:2242 gc:universal ebf953eb-2d50-4b3c-b4c3-b956219742dc ENSRNOG00000002863:6725-3	specific	337190	1735	1809	2.87377e-30	114.952	pfam08763	Ca_chan_IQ	 - 	cl26695
Q#213 - >ebf953eb-2d50-4b3c-b4c3-b956219742dc ENSRNOG00000002863.p1 type:3prime partial len:2242 gc:universal ebf953eb-2d50-4b3c-b4c3-b956219742dc ENSRNOG00000002863:6725-3	superfamily	293674	1936	2060	0.000193949	45.5367	cl26279	RSRP superfamily	C	 - 
Q#213 - >ebf953eb-2d50-4b3c-b4c3-b956219742dc ENSRNOG00000002863.p1 type:3prime partial len:2242 gc:universal ebf953eb-2d50-4b3c-b4c3-b956219742dc ENSRNOG00000002863:6725-3	superfamily	317802	1997	2152	0.00858524	41.3203	cl37892	Retinal superfamily	N	 - 
Q#214 - >512950c9-4ad1-41a7-b937-8c3e4a0c2774-1 ENSRNOG00000002863.p1 type:3prime partial len:2297 gc:universal 512950c9-4ad1-41a7-b937-8c3e4a0c2774-1 ENSRNOG00000002863:6890-3	specific	334124	1460	1717	1.07356e-71	239.872	pfam00520	Ion_trans	 - 	cl37996
Q#214 - >512950c9-4ad1-41a7-b937-8c3e4a0c2774-1 ENSRNOG00000002863.p1 type:3prime partial len:2297 gc:universal 512950c9-4ad1-41a7-b937-8c3e4a0c2774-1 ENSRNOG00000002863:6890-3	specific	334124	89	363	6.49749e-64	217.531	pfam00520	Ion_trans	 - 	cl37996
Q#214 - >512950c9-4ad1-41a7-b937-8c3e4a0c2774-1 ENSRNOG00000002863.p1 type:3prime partial len:2297 gc:universal 512950c9-4ad1-41a7-b937-8c3e4a0c2774-1 ENSRNOG00000002863:6890-3	specific	334124	476	715	1.25808e-51	182.477	pfam00520	Ion_trans	 - 	cl37996
Q#214 - >512950c9-4ad1-41a7-b937-8c3e4a0c2774-1 ENSRNOG00000002863.p1 type:3prime partial len:2297 gc:universal 512950c9-4ad1-41a7-b937-8c3e4a0c2774-1 ENSRNOG00000002863:6890-3	specific	334124	1136	1370	1.40333e-44	162.062	pfam00520	Ion_trans	 - 	cl37996
Q#214 - >512950c9-4ad1-41a7-b937-8c3e4a0c2774-1 ENSRNOG00000002863.p1 type:3prime partial len:2297 gc:universal 512950c9-4ad1-41a7-b937-8c3e4a0c2774-1 ENSRNOG00000002863:6890-3	specific	339854	1718	1788	8.7264e-41	144.676	pfam16905	GPHH	 - 	cl25190
Q#214 - >512950c9-4ad1-41a7-b937-8c3e4a0c2774-1 ENSRNOG00000002863.p1 type:3prime partial len:2297 gc:universal 512950c9-4ad1-41a7-b937-8c3e4a0c2774-1 ENSRNOG00000002863:6890-3	specific	337190	1790	1864	2.75116e-30	114.952	pfam08763	Ca_chan_IQ	 - 	cl26695
Q#214 - >512950c9-4ad1-41a7-b937-8c3e4a0c2774-1 ENSRNOG00000002863.p1 type:3prime partial len:2297 gc:universal 512950c9-4ad1-41a7-b937-8c3e4a0c2774-1 ENSRNOG00000002863:6890-3	superfamily	293674	1991	2115	0.000148716	45.9219	cl26279	RSRP superfamily	C	 - 
Q#214 - >512950c9-4ad1-41a7-b937-8c3e4a0c2774-1 ENSRNOG00000002863.p1 type:3prime partial len:2297 gc:universal 512950c9-4ad1-41a7-b937-8c3e4a0c2774-1 ENSRNOG00000002863:6890-3	superfamily	317802	2052	2207	0.00881153	41.3203	cl37892	Retinal superfamily	N	 - 
Q#215 - >4d944e99-771f-4337-a807-238f886c8bf3 ENSRNOG00000002863.p1 type:3prime partial len:2243 gc:universal 4d944e99-771f-4337-a807-238f886c8bf3 ENSRNOG00000002863:6728-3	specific	334124	1406	1663	5.42459e-72	241.028	pfam00520	Ion_trans	 - 	cl37996
Q#215 - >4d944e99-771f-4337-a807-238f886c8bf3 ENSRNOG00000002863.p1 type:3prime partial len:2243 gc:universal 4d944e99-771f-4337-a807-238f886c8bf3 ENSRNOG00000002863:6728-3	specific	334124	89	363	4.18074e-64	218.301	pfam00520	Ion_trans	 - 	cl37996
Q#215 - >4d944e99-771f-4337-a807-238f886c8bf3 ENSRNOG00000002863.p1 type:3prime partial len:2243 gc:universal 4d944e99-771f-4337-a807-238f886c8bf3 ENSRNOG00000002863:6728-3	specific	334124	446	685	8.33627e-52	182.863	pfam00520	Ion_trans	 - 	cl37996
Q#215 - >4d944e99-771f-4337-a807-238f886c8bf3 ENSRNOG00000002863.p1 type:3prime partial len:2243 gc:universal 4d944e99-771f-4337-a807-238f886c8bf3 ENSRNOG00000002863:6728-3	specific	339854	1664	1734	8.77197e-41	144.676	pfam16905	GPHH	 - 	cl25190
Q#215 - >4d944e99-771f-4337-a807-238f886c8bf3 ENSRNOG00000002863.p1 type:3prime partial len:2243 gc:universal 4d944e99-771f-4337-a807-238f886c8bf3 ENSRNOG00000002863:6728-3	specific	334124	1137	1316	3.41403e-33	129.32	pfam00520	Ion_trans	N	cl37996
Q#215 - >4d944e99-771f-4337-a807-238f886c8bf3 ENSRNOG00000002863.p1 type:3prime partial len:2243 gc:universal 4d944e99-771f-4337-a807-238f886c8bf3 ENSRNOG00000002863:6728-3	specific	337190	1736	1810	2.68595e-30	114.952	pfam08763	Ca_chan_IQ	 - 	cl26695
Q#215 - >4d944e99-771f-4337-a807-238f886c8bf3 ENSRNOG00000002863.p1 type:3prime partial len:2243 gc:universal 4d944e99-771f-4337-a807-238f886c8bf3 ENSRNOG00000002863:6728-3	superfamily	293674	1937	2061	0.000135081	45.9219	cl26279	RSRP superfamily	C	 - 
Q#215 - >4d944e99-771f-4337-a807-238f886c8bf3 ENSRNOG00000002863.p1 type:3prime partial len:2243 gc:universal 4d944e99-771f-4337-a807-238f886c8bf3 ENSRNOG00000002863:6728-3	superfamily	317802	1998	2153	0.00837501	41.3203	cl37892	Retinal superfamily	N	 - 
Q#216 - >5ff31b8e-05c3-4944-b230-b7576475e80e ENSRNOG00000002863.p1 type:3prime partial len:2267 gc:universal 5ff31b8e-05c3-4944-b230-b7576475e80e ENSRNOG00000002863:6800-3	specific	334124	1430	1687	1.61919e-71	239.487	pfam00520	Ion_trans	 - 	cl37996
Q#216 - >5ff31b8e-05c3-4944-b230-b7576475e80e ENSRNOG00000002863.p1 type:3prime partial len:2267 gc:universal 5ff31b8e-05c3-4944-b230-b7576475e80e ENSRNOG00000002863:6800-3	specific	334124	89	363	9.89297e-64	217.145	pfam00520	Ion_trans	 - 	cl37996
Q#216 - >5ff31b8e-05c3-4944-b230-b7576475e80e ENSRNOG00000002863.p1 type:3prime partial len:2267 gc:universal 5ff31b8e-05c3-4944-b230-b7576475e80e ENSRNOG00000002863:6800-3	specific	334124	446	685	1.67271e-51	182.092	pfam00520	Ion_trans	 - 	cl37996
Q#216 - >5ff31b8e-05c3-4944-b230-b7576475e80e ENSRNOG00000002863.p1 type:3prime partial len:2267 gc:universal 5ff31b8e-05c3-4944-b230-b7576475e80e ENSRNOG00000002863:6800-3	specific	334124	1106	1340	1.76044e-44	162.062	pfam00520	Ion_trans	 - 	cl37996
Q#216 - >5ff31b8e-05c3-4944-b230-b7576475e80e ENSRNOG00000002863.p1 type:3prime partial len:2267 gc:universal 5ff31b8e-05c3-4944-b230-b7576475e80e ENSRNOG00000002863:6800-3	specific	339854	1688	1758	9.21746e-41	144.676	pfam16905	GPHH	 - 	cl25190
Q#216 - >5ff31b8e-05c3-4944-b230-b7576475e80e ENSRNOG00000002863.p1 type:3prime partial len:2267 gc:universal 5ff31b8e-05c3-4944-b230-b7576475e80e ENSRNOG00000002863:6800-3	specific	337190	1760	1834	2.71494e-30	114.952	pfam08763	Ca_chan_IQ	 - 	cl26695
Q#216 - >5ff31b8e-05c3-4944-b230-b7576475e80e ENSRNOG00000002863.p1 type:3prime partial len:2267 gc:universal 5ff31b8e-05c3-4944-b230-b7576475e80e ENSRNOG00000002863:6800-3	superfamily	293674	1961	2085	0.000130724	46.3071	cl26279	RSRP superfamily	C	 - 
Q#216 - >5ff31b8e-05c3-4944-b230-b7576475e80e ENSRNOG00000002863.p1 type:3prime partial len:2267 gc:universal 5ff31b8e-05c3-4944-b230-b7576475e80e ENSRNOG00000002863:6800-3	superfamily	317802	2022	2177	0.0086881	41.3203	cl37892	Retinal superfamily	N	 - 
Q#217 - >ecc838a7-d916-4dd2-8853-89ae87121ec8-1 ENSRNOG00000002863.p1 type:3prime partial len:2282 gc:universal ecc838a7-d916-4dd2-8853-89ae87121ec8-1 ENSRNOG00000002863:6845-3	specific	334124	1445	1702	1.01574e-71	240.257	pfam00520	Ion_trans	 - 	cl37996
Q#217 - >ecc838a7-d916-4dd2-8853-89ae87121ec8-1 ENSRNOG00000002863.p1 type:3prime partial len:2282 gc:universal ecc838a7-d916-4dd2-8853-89ae87121ec8-1 ENSRNOG00000002863:6845-3	specific	334124	89	363	6.38977e-64	217.916	pfam00520	Ion_trans	 - 	cl37996
Q#217 - >ecc838a7-d916-4dd2-8853-89ae87121ec8-1 ENSRNOG00000002863.p1 type:3prime partial len:2282 gc:universal ecc838a7-d916-4dd2-8853-89ae87121ec8-1 ENSRNOG00000002863:6845-3	specific	334124	446	685	1.34945e-51	182.477	pfam00520	Ion_trans	 - 	cl37996
Q#217 - >ecc838a7-d916-4dd2-8853-89ae87121ec8-1 ENSRNOG00000002863.p1 type:3prime partial len:2282 gc:universal ecc838a7-d916-4dd2-8853-89ae87121ec8-1 ENSRNOG00000002863:6845-3	specific	334124	1125	1355	2.50667e-45	164.373	pfam00520	Ion_trans	 - 	cl37996
Q#217 - >ecc838a7-d916-4dd2-8853-89ae87121ec8-1 ENSRNOG00000002863.p1 type:3prime partial len:2282 gc:universal ecc838a7-d916-4dd2-8853-89ae87121ec8-1 ENSRNOG00000002863:6845-3	specific	339854	1703	1773	1.13773e-40	144.676	pfam16905	GPHH	 - 	cl25190
Q#217 - >ecc838a7-d916-4dd2-8853-89ae87121ec8-1 ENSRNOG00000002863.p1 type:3prime partial len:2282 gc:universal ecc838a7-d916-4dd2-8853-89ae87121ec8-1 ENSRNOG00000002863:6845-3	specific	337190	1775	1849	2.95404e-30	114.952	pfam08763	Ca_chan_IQ	 - 	cl26695
Q#217 - >ecc838a7-d916-4dd2-8853-89ae87121ec8-1 ENSRNOG00000002863.p1 type:3prime partial len:2282 gc:universal ecc838a7-d916-4dd2-8853-89ae87121ec8-1 ENSRNOG00000002863:6845-3	superfamily	293674	1976	2100	0.000179357	45.9219	cl26279	RSRP superfamily	C	 - 
Q#217 - >ecc838a7-d916-4dd2-8853-89ae87121ec8-1 ENSRNOG00000002863.p1 type:3prime partial len:2282 gc:universal ecc838a7-d916-4dd2-8853-89ae87121ec8-1 ENSRNOG00000002863:6845-3	superfamily	317802	2037	2192	0.00889847	41.3203	cl37892	Retinal superfamily	N	 - 
Q#218 - >9c160689-85cf-483d-bd5a-2b26b351d32f ENSRNOG00000002863.p1 type:internal len:2213 gc:universal 9c160689-85cf-483d-bd5a-2b26b351d32f ENSRNOG00000002863:6636-1	specific	334124	1410	1667	4.74603e-71	238.331	pfam00520	Ion_trans	 - 	cl37996
Q#218 - >9c160689-85cf-483d-bd5a-2b26b351d32f ENSRNOG00000002863.p1 type:internal len:2213 gc:universal 9c160689-85cf-483d-bd5a-2b26b351d32f ENSRNOG00000002863:6636-1	specific	334124	24	298	2.63149e-63	215.99	pfam00520	Ion_trans	 - 	cl37996
Q#218 - >9c160689-85cf-483d-bd5a-2b26b351d32f ENSRNOG00000002863.p1 type:internal len:2213 gc:universal 9c160689-85cf-483d-bd5a-2b26b351d32f ENSRNOG00000002863:6636-1	specific	334124	411	650	3.3923e-51	181.322	pfam00520	Ion_trans	 - 	cl37996
Q#218 - >9c160689-85cf-483d-bd5a-2b26b351d32f ENSRNOG00000002863.p1 type:internal len:2213 gc:universal 9c160689-85cf-483d-bd5a-2b26b351d32f ENSRNOG00000002863:6636-1	specific	334124	1090	1320	6.80026e-45	163.217	pfam00520	Ion_trans	 - 	cl37996
Q#218 - >9c160689-85cf-483d-bd5a-2b26b351d32f ENSRNOG00000002863.p1 type:internal len:2213 gc:universal 9c160689-85cf-483d-bd5a-2b26b351d32f ENSRNOG00000002863:6636-1	specific	339854	1668	1738	1.31381e-40	144.291	pfam16905	GPHH	 - 	cl25190
Q#218 - >9c160689-85cf-483d-bd5a-2b26b351d32f ENSRNOG00000002863.p1 type:internal len:2213 gc:universal 9c160689-85cf-483d-bd5a-2b26b351d32f ENSRNOG00000002863:6636-1	specific	337190	1740	1814	3.7598e-30	114.567	pfam08763	Ca_chan_IQ	 - 	cl26695
Q#218 - >9c160689-85cf-483d-bd5a-2b26b351d32f ENSRNOG00000002863.p1 type:internal len:2213 gc:universal 9c160689-85cf-483d-bd5a-2b26b351d32f ENSRNOG00000002863:6636-1	superfamily	223039	1919	2133	0.000163755	46.7029	cl33723	PHA03307 superfamily	C	 - 
Q#219 - >ba1ca968-4bbd-418f-beef-2b5319a1a36b-1 ENSRNOG00000002863.p1 type:3prime partial len:2250 gc:universal ba1ca968-4bbd-418f-beef-2b5319a1a36b-1 ENSRNOG00000002863:6749-3	specific	334124	1456	1713	3.68653e-71	238.331	pfam00520	Ion_trans	 - 	cl37996
Q#219 - >ba1ca968-4bbd-418f-beef-2b5319a1a36b-1 ENSRNOG00000002863.p1 type:3prime partial len:2250 gc:universal ba1ca968-4bbd-418f-beef-2b5319a1a36b-1 ENSRNOG00000002863:6749-3	specific	334124	89	363	2.08418e-63	216.375	pfam00520	Ion_trans	 - 	cl37996
Q#219 - >ba1ca968-4bbd-418f-beef-2b5319a1a36b-1 ENSRNOG00000002863.p1 type:3prime partial len:2250 gc:universal ba1ca968-4bbd-418f-beef-2b5319a1a36b-1 ENSRNOG00000002863:6749-3	specific	334124	476	715	2.71361e-51	181.322	pfam00520	Ion_trans	 - 	cl37996
Q#219 - >ba1ca968-4bbd-418f-beef-2b5319a1a36b-1 ENSRNOG00000002863.p1 type:3prime partial len:2250 gc:universal ba1ca968-4bbd-418f-beef-2b5319a1a36b-1 ENSRNOG00000002863:6749-3	specific	334124	1136	1366	5.49373e-45	163.217	pfam00520	Ion_trans	 - 	cl37996
Q#219 - >ba1ca968-4bbd-418f-beef-2b5319a1a36b-1 ENSRNOG00000002863.p1 type:3prime partial len:2250 gc:universal ba1ca968-4bbd-418f-beef-2b5319a1a36b-1 ENSRNOG00000002863:6749-3	specific	339854	1714	1784	8.54689e-41	144.676	pfam16905	GPHH	 - 	cl25190
Q#219 - >ba1ca968-4bbd-418f-beef-2b5319a1a36b-1 ENSRNOG00000002863.p1 type:3prime partial len:2250 gc:universal ba1ca968-4bbd-418f-beef-2b5319a1a36b-1 ENSRNOG00000002863:6749-3	specific	337190	1786	1860	3.14777e-30	114.952	pfam08763	Ca_chan_IQ	 - 	cl26695
Q#219 - >ba1ca968-4bbd-418f-beef-2b5319a1a36b-1 ENSRNOG00000002863.p1 type:3prime partial len:2250 gc:universal ba1ca968-4bbd-418f-beef-2b5319a1a36b-1 ENSRNOG00000002863:6749-3	superfamily	293674	1974	2068	0.000310814	45.1515	cl26279	RSRP superfamily	C	 - 
Q#219 - >ba1ca968-4bbd-418f-beef-2b5319a1a36b-1 ENSRNOG00000002863.p1 type:3prime partial len:2250 gc:universal ba1ca968-4bbd-418f-beef-2b5319a1a36b-1 ENSRNOG00000002863:6749-3	superfamily	317802	2005	2160	0.00861816	41.3203	cl37892	Retinal superfamily	N	 - 
Q#220 - >97ecd307-6f48-4140-a079-28af9b676307 ENSRNOG00000002863.p1 type:3prime partial len:2236 gc:universal 97ecd307-6f48-4140-a079-28af9b676307 ENSRNOG00000002863:6707-3	specific	334124	1399	1656	1.19391e-71	239.872	pfam00520	Ion_trans	 - 	cl37996
Q#220 - >97ecd307-6f48-4140-a079-28af9b676307 ENSRNOG00000002863.p1 type:3prime partial len:2236 gc:universal 97ecd307-6f48-4140-a079-28af9b676307 ENSRNOG00000002863:6707-3	specific	334124	89	363	6.81853e-64	217.531	pfam00520	Ion_trans	 - 	cl37996
Q#220 - >97ecd307-6f48-4140-a079-28af9b676307 ENSRNOG00000002863.p1 type:3prime partial len:2236 gc:universal 97ecd307-6f48-4140-a079-28af9b676307 ENSRNOG00000002863:6707-3	specific	334124	446	685	1.41231e-51	182.092	pfam00520	Ion_trans	 - 	cl37996
Q#220 - >97ecd307-6f48-4140-a079-28af9b676307 ENSRNOG00000002863.p1 type:3prime partial len:2236 gc:universal 97ecd307-6f48-4140-a079-28af9b676307 ENSRNOG00000002863:6707-3	specific	339854	1657	1727	1.00176e-40	144.676	pfam16905	GPHH	 - 	cl25190
Q#220 - >97ecd307-6f48-4140-a079-28af9b676307 ENSRNOG00000002863.p1 type:3prime partial len:2236 gc:universal 97ecd307-6f48-4140-a079-28af9b676307 ENSRNOG00000002863:6707-3	specific	334124	1125	1283	1.96731e-37	141.646	pfam00520	Ion_trans	C	cl37996
Q#220 - >97ecd307-6f48-4140-a079-28af9b676307 ENSRNOG00000002863.p1 type:3prime partial len:2236 gc:universal 97ecd307-6f48-4140-a079-28af9b676307 ENSRNOG00000002863:6707-3	specific	337190	1729	1803	2.6775e-30	114.952	pfam08763	Ca_chan_IQ	 - 	cl26695
Q#220 - >97ecd307-6f48-4140-a079-28af9b676307 ENSRNOG00000002863.p1 type:3prime partial len:2236 gc:universal 97ecd307-6f48-4140-a079-28af9b676307 ENSRNOG00000002863:6707-3	superfamily	293674	1930	2054	0.000173947	45.9219	cl26279	RSRP superfamily	C	 - 
Q#220 - >97ecd307-6f48-4140-a079-28af9b676307 ENSRNOG00000002863.p1 type:3prime partial len:2236 gc:universal 97ecd307-6f48-4140-a079-28af9b676307 ENSRNOG00000002863:6707-3	superfamily	317802	1991	2146	0.00834693	41.3203	cl37892	Retinal superfamily	N	 - 
Q#221 - >7cb8df63-e750-4166-8b11-b1c2f7e4a89b ENSRNOG00000002863.p1 type:3prime partial len:2225 gc:universal 7cb8df63-e750-4166-8b11-b1c2f7e4a89b ENSRNOG00000002863:6674-3	specific	334124	1431	1688	1.1991e-71	239.872	pfam00520	Ion_trans	 - 	cl37996
Q#221 - >7cb8df63-e750-4166-8b11-b1c2f7e4a89b ENSRNOG00000002863.p1 type:3prime partial len:2225 gc:universal 7cb8df63-e750-4166-8b11-b1c2f7e4a89b ENSRNOG00000002863:6674-3	specific	334124	89	363	6.78231e-64	217.531	pfam00520	Ion_trans	 - 	cl37996
Q#221 - >7cb8df63-e750-4166-8b11-b1c2f7e4a89b ENSRNOG00000002863.p1 type:3prime partial len:2225 gc:universal 7cb8df63-e750-4166-8b11-b1c2f7e4a89b ENSRNOG00000002863:6674-3	specific	334124	1111	1341	2.63456e-45	164.373	pfam00520	Ion_trans	 - 	cl37996
Q#221 - >7cb8df63-e750-4166-8b11-b1c2f7e4a89b ENSRNOG00000002863.p1 type:3prime partial len:2225 gc:universal 7cb8df63-e750-4166-8b11-b1c2f7e4a89b ENSRNOG00000002863:6674-3	specific	339854	1689	1759	9.77638e-41	144.676	pfam16905	GPHH	 - 	cl25190
Q#221 - >7cb8df63-e750-4166-8b11-b1c2f7e4a89b ENSRNOG00000002863.p1 type:3prime partial len:2225 gc:universal 7cb8df63-e750-4166-8b11-b1c2f7e4a89b ENSRNOG00000002863:6674-3	specific	334124	476	671	4.01044e-39	146.269	pfam00520	Ion_trans	 - 	cl37996
Q#221 - >7cb8df63-e750-4166-8b11-b1c2f7e4a89b ENSRNOG00000002863.p1 type:3prime partial len:2225 gc:universal 7cb8df63-e750-4166-8b11-b1c2f7e4a89b ENSRNOG00000002863:6674-3	specific	337190	1761	1835	3.1429e-30	114.952	pfam08763	Ca_chan_IQ	 - 	cl26695
Q#221 - >7cb8df63-e750-4166-8b11-b1c2f7e4a89b ENSRNOG00000002863.p1 type:3prime partial len:2225 gc:universal 7cb8df63-e750-4166-8b11-b1c2f7e4a89b ENSRNOG00000002863:6674-3	superfamily	293674	1949	2043	0.00037289	44.7663	cl26279	RSRP superfamily	C	 - 
Q#221 - >7cb8df63-e750-4166-8b11-b1c2f7e4a89b ENSRNOG00000002863.p1 type:3prime partial len:2225 gc:universal 7cb8df63-e750-4166-8b11-b1c2f7e4a89b ENSRNOG00000002863:6674-3	superfamily	317802	1980	2135	0.0085153	41.3203	cl37892	Retinal superfamily	N	 - 
Q#222 - >53f89eb4-8540-4800-8881-6fc8c6a4a71b-1 ENSRNOG00000002863.p1 type:3prime partial len:2202 gc:universal 53f89eb4-8540-4800-8881-6fc8c6a4a71b-1 ENSRNOG00000002863:6605-3	specific	334124	1408	1665	8.03084e-71	237.561	pfam00520	Ion_trans	 - 	cl37996
Q#222 - >53f89eb4-8540-4800-8881-6fc8c6a4a71b-1 ENSRNOG00000002863.p1 type:3prime partial len:2202 gc:universal 53f89eb4-8540-4800-8881-6fc8c6a4a71b-1 ENSRNOG00000002863:6605-3	specific	334124	89	363	4.80929e-63	215.219	pfam00520	Ion_trans	 - 	cl37996
Q#222 - >53f89eb4-8540-4800-8881-6fc8c6a4a71b-1 ENSRNOG00000002863.p1 type:3prime partial len:2202 gc:universal 53f89eb4-8540-4800-8881-6fc8c6a4a71b-1 ENSRNOG00000002863:6605-3	specific	334124	428	667	4.68366e-51	180.551	pfam00520	Ion_trans	 - 	cl37996
Q#222 - >53f89eb4-8540-4800-8881-6fc8c6a4a71b-1 ENSRNOG00000002863.p1 type:3prime partial len:2202 gc:universal 53f89eb4-8540-4800-8881-6fc8c6a4a71b-1 ENSRNOG00000002863:6605-3	specific	334124	1088	1318	1.0041e-44	162.447	pfam00520	Ion_trans	 - 	cl37996
Q#222 - >53f89eb4-8540-4800-8881-6fc8c6a4a71b-1 ENSRNOG00000002863.p1 type:3prime partial len:2202 gc:universal 53f89eb4-8540-4800-8881-6fc8c6a4a71b-1 ENSRNOG00000002863:6605-3	specific	339854	1666	1736	9.86447e-41	144.676	pfam16905	GPHH	 - 	cl25190
Q#222 - >53f89eb4-8540-4800-8881-6fc8c6a4a71b-1 ENSRNOG00000002863.p1 type:3prime partial len:2202 gc:universal 53f89eb4-8540-4800-8881-6fc8c6a4a71b-1 ENSRNOG00000002863:6605-3	specific	337190	1738	1812	3.11013e-30	114.952	pfam08763	Ca_chan_IQ	 - 	cl26695
Q#222 - >53f89eb4-8540-4800-8881-6fc8c6a4a71b-1 ENSRNOG00000002863.p1 type:3prime partial len:2202 gc:universal 53f89eb4-8540-4800-8881-6fc8c6a4a71b-1 ENSRNOG00000002863:6605-3	superfamily	293674	1926	2020	0.000239334	45.1515	cl26279	RSRP superfamily	C	 - 
Q#222 - >53f89eb4-8540-4800-8881-6fc8c6a4a71b-1 ENSRNOG00000002863.p1 type:3prime partial len:2202 gc:universal 53f89eb4-8540-4800-8881-6fc8c6a4a71b-1 ENSRNOG00000002863:6605-3	superfamily	317802	1957	2112	0.00856375	41.3203	cl37892	Retinal superfamily	N	 - 
Q#223 - >7b79ef35-1258-4a79-b4b0-85d7832405cb ENSRNOG00000002863.p1 type:3prime partial len:2235 gc:universal 7b79ef35-1258-4a79-b4b0-85d7832405cb ENSRNOG00000002863:6704-3	specific	334124	89	363	4.28707e-64	218.301	pfam00520	Ion_trans	 - 	cl37996
Q#223 - >7b79ef35-1258-4a79-b4b0-85d7832405cb ENSRNOG00000002863.p1 type:3prime partial len:2235 gc:universal 7b79ef35-1258-4a79-b4b0-85d7832405cb ENSRNOG00000002863:6704-3	specific	334124	1426	1655	3.93583e-58	200.967	pfam00520	Ion_trans	 - 	cl37996
Q#223 - >7b79ef35-1258-4a79-b4b0-85d7832405cb ENSRNOG00000002863.p1 type:3prime partial len:2235 gc:universal 7b79ef35-1258-4a79-b4b0-85d7832405cb ENSRNOG00000002863:6704-3	specific	334124	446	685	8.79898e-52	182.863	pfam00520	Ion_trans	 - 	cl37996
Q#223 - >7b79ef35-1258-4a79-b4b0-85d7832405cb ENSRNOG00000002863.p1 type:3prime partial len:2235 gc:universal 7b79ef35-1258-4a79-b4b0-85d7832405cb ENSRNOG00000002863:6704-3	specific	334124	1106	1336	1.60384e-45	164.758	pfam00520	Ion_trans	 - 	cl37996
Q#223 - >7b79ef35-1258-4a79-b4b0-85d7832405cb ENSRNOG00000002863.p1 type:3prime partial len:2235 gc:universal 7b79ef35-1258-4a79-b4b0-85d7832405cb ENSRNOG00000002863:6704-3	specific	339854	1656	1726	9.53864e-41	144.676	pfam16905	GPHH	 - 	cl25190
Q#223 - >7b79ef35-1258-4a79-b4b0-85d7832405cb ENSRNOG00000002863.p1 type:3prime partial len:2235 gc:universal 7b79ef35-1258-4a79-b4b0-85d7832405cb ENSRNOG00000002863:6704-3	specific	337190	1728	1802	2.33581e-30	115.337	pfam08763	Ca_chan_IQ	 - 	cl26695
Q#223 - >7b79ef35-1258-4a79-b4b0-85d7832405cb ENSRNOG00000002863.p1 type:3prime partial len:2235 gc:universal 7b79ef35-1258-4a79-b4b0-85d7832405cb ENSRNOG00000002863:6704-3	superfamily	293674	1929	2053	0.00013576	45.9219	cl26279	RSRP superfamily	C	 - 
Q#223 - >7b79ef35-1258-4a79-b4b0-85d7832405cb ENSRNOG00000002863.p1 type:3prime partial len:2235 gc:universal 7b79ef35-1258-4a79-b4b0-85d7832405cb ENSRNOG00000002863:6704-3	superfamily	317802	1990	2145	0.00834291	41.3203	cl37892	Retinal superfamily	N	 - 
Q#224 - >0351b9c0-5c31-41c6-9783-03f0b526d635 ENSRNOG00000002863.p1 type:3prime partial len:2220 gc:universal 0351b9c0-5c31-41c6-9783-03f0b526d635 ENSRNOG00000002863:6659-3	specific	334124	1456	1713	3.14333e-71	238.717	pfam00520	Ion_trans	 - 	cl37996
Q#224 - >0351b9c0-5c31-41c6-9783-03f0b526d635 ENSRNOG00000002863.p1 type:3prime partial len:2220 gc:universal 0351b9c0-5c31-41c6-9783-03f0b526d635 ENSRNOG00000002863:6659-3	specific	334124	89	363	1.86509e-63	216.375	pfam00520	Ion_trans	 - 	cl37996
Q#224 - >0351b9c0-5c31-41c6-9783-03f0b526d635 ENSRNOG00000002863.p1 type:3prime partial len:2220 gc:universal 0351b9c0-5c31-41c6-9783-03f0b526d635 ENSRNOG00000002863:6659-3	specific	334124	476	715	2.54858e-51	181.322	pfam00520	Ion_trans	 - 	cl37996
Q#224 - >0351b9c0-5c31-41c6-9783-03f0b526d635 ENSRNOG00000002863.p1 type:3prime partial len:2220 gc:universal 0351b9c0-5c31-41c6-9783-03f0b526d635 ENSRNOG00000002863:6659-3	specific	334124	1136	1366	5.11034e-45	163.217	pfam00520	Ion_trans	 - 	cl37996
Q#224 - >0351b9c0-5c31-41c6-9783-03f0b526d635 ENSRNOG00000002863.p1 type:3prime partial len:2220 gc:universal 0351b9c0-5c31-41c6-9783-03f0b526d635 ENSRNOG00000002863:6659-3	specific	339854	1714	1784	8.68153e-41	144.676	pfam16905	GPHH	 - 	cl25190
Q#224 - >0351b9c0-5c31-41c6-9783-03f0b526d635 ENSRNOG00000002863.p1 type:3prime partial len:2220 gc:universal 0351b9c0-5c31-41c6-9783-03f0b526d635 ENSRNOG00000002863:6659-3	specific	337190	1786	1860	2.98702e-30	114.952	pfam08763	Ca_chan_IQ	 - 	cl26695
Q#224 - >0351b9c0-5c31-41c6-9783-03f0b526d635 ENSRNOG00000002863.p1 type:3prime partial len:2220 gc:universal 0351b9c0-5c31-41c6-9783-03f0b526d635 ENSRNOG00000002863:6659-3	superfamily	293674	1914	2038	0.000133597	45.9219	cl26279	RSRP superfamily	C	 - 
Q#224 - >0351b9c0-5c31-41c6-9783-03f0b526d635 ENSRNOG00000002863.p1 type:3prime partial len:2220 gc:universal 0351b9c0-5c31-41c6-9783-03f0b526d635 ENSRNOG00000002863:6659-3	superfamily	317802	1975	2130	0.00863906	41.3203	cl37892	Retinal superfamily	N	 - 
Q#225 - >282e656d-96a4-4d5a-8996-f6608ef33fc6-2 ENSRNOG00000002863.p1 type:3prime partial len:2187 gc:universal 282e656d-96a4-4d5a-8996-f6608ef33fc6-2 ENSRNOG00000002863:6559-2	specific	334124	1475	1732	7.97175e-71	237.561	pfam00520	Ion_trans	 - 	cl37996
Q#225 - >282e656d-96a4-4d5a-8996-f6608ef33fc6-2 ENSRNOG00000002863.p1 type:3prime partial len:2187 gc:universal 282e656d-96a4-4d5a-8996-f6608ef33fc6-2 ENSRNOG00000002863:6559-2	specific	334124	89	363	4.72799e-63	215.219	pfam00520	Ion_trans	 - 	cl37996
Q#225 - >282e656d-96a4-4d5a-8996-f6608ef33fc6-2 ENSRNOG00000002863.p1 type:3prime partial len:2187 gc:universal 282e656d-96a4-4d5a-8996-f6608ef33fc6-2 ENSRNOG00000002863:6559-2	specific	334124	476	715	5.27025e-51	180.551	pfam00520	Ion_trans	 - 	cl37996
Q#225 - >282e656d-96a4-4d5a-8996-f6608ef33fc6-2 ENSRNOG00000002863.p1 type:3prime partial len:2187 gc:universal 282e656d-96a4-4d5a-8996-f6608ef33fc6-2 ENSRNOG00000002863:6559-2	specific	334124	1155	1385	1.01609e-44	162.447	pfam00520	Ion_trans	 - 	cl37996
Q#225 - >282e656d-96a4-4d5a-8996-f6608ef33fc6-2 ENSRNOG00000002863.p1 type:3prime partial len:2187 gc:universal 282e656d-96a4-4d5a-8996-f6608ef33fc6-2 ENSRNOG00000002863:6559-2	specific	339854	1733	1803	9.98899e-41	144.676	pfam16905	GPHH	 - 	cl25190
Q#225 - >282e656d-96a4-4d5a-8996-f6608ef33fc6-2 ENSRNOG00000002863.p1 type:3prime partial len:2187 gc:universal 282e656d-96a4-4d5a-8996-f6608ef33fc6-2 ENSRNOG00000002863:6559-2	specific	337190	1805	1879	3.78818e-30	114.567	pfam08763	Ca_chan_IQ	 - 	cl26695
Q#225 - >282e656d-96a4-4d5a-8996-f6608ef33fc6-2 ENSRNOG00000002863.p1 type:3prime partial len:2187 gc:universal 282e656d-96a4-4d5a-8996-f6608ef33fc6-2 ENSRNOG00000002863:6559-2	superfamily	293674	1993	2087	0.00036932	44.7663	cl26279	RSRP superfamily	C	 - 
Q#225 - >282e656d-96a4-4d5a-8996-f6608ef33fc6-2 ENSRNOG00000002863.p1 type:3prime partial len:2187 gc:universal 282e656d-96a4-4d5a-8996-f6608ef33fc6-2 ENSRNOG00000002863:6559-2	superfamily	335243	1973	2179	0.00419685	42.3138	cl38111	Atrophin-1 superfamily	C	 - 
Q#226 - >e4fdc0c1-e781-4dc5-97fb-033a2d458754 ENSRNOG00000002863.p1 type:3prime partial len:2268 gc:universal e4fdc0c1-e781-4dc5-97fb-033a2d458754 ENSRNOG00000002863:6803-3	specific	334124	1431	1688	3.62349e-72	241.413	pfam00520	Ion_trans	 - 	cl37996
Q#226 - >e4fdc0c1-e781-4dc5-97fb-033a2d458754 ENSRNOG00000002863.p1 type:3prime partial len:2268 gc:universal e4fdc0c1-e781-4dc5-97fb-033a2d458754 ENSRNOG00000002863:6803-3	specific	334124	89	363	2.66149e-64	218.686	pfam00520	Ion_trans	 - 	cl37996
Q#226 - >e4fdc0c1-e781-4dc5-97fb-033a2d458754 ENSRNOG00000002863.p1 type:3prime partial len:2268 gc:universal e4fdc0c1-e781-4dc5-97fb-033a2d458754 ENSRNOG00000002863:6803-3	specific	334124	1111	1341	1.17415e-45	165.143	pfam00520	Ion_trans	 - 	cl37996
Q#226 - >e4fdc0c1-e781-4dc5-97fb-033a2d458754 ENSRNOG00000002863.p1 type:3prime partial len:2268 gc:universal e4fdc0c1-e781-4dc5-97fb-033a2d458754 ENSRNOG00000002863:6803-3	specific	339854	1689	1759	1.02609e-40	144.676	pfam16905	GPHH	 - 	cl25190
Q#226 - >e4fdc0c1-e781-4dc5-97fb-033a2d458754 ENSRNOG00000002863.p1 type:3prime partial len:2268 gc:universal e4fdc0c1-e781-4dc5-97fb-033a2d458754 ENSRNOG00000002863:6803-3	specific	334124	476	671	1.85952e-39	147.424	pfam00520	Ion_trans	 - 	cl37996
Q#226 - >e4fdc0c1-e781-4dc5-97fb-033a2d458754 ENSRNOG00000002863.p1 type:3prime partial len:2268 gc:universal e4fdc0c1-e781-4dc5-97fb-033a2d458754 ENSRNOG00000002863:6803-3	specific	337190	1761	1835	2.71614e-30	114.952	pfam08763	Ca_chan_IQ	 - 	cl26695
Q#226 - >e4fdc0c1-e781-4dc5-97fb-033a2d458754 ENSRNOG00000002863.p1 type:3prime partial len:2268 gc:universal e4fdc0c1-e781-4dc5-97fb-033a2d458754 ENSRNOG00000002863:6803-3	superfamily	293674	1962	2086	0.000196358	45.5367	cl26279	RSRP superfamily	C	 - 
Q#226 - >e4fdc0c1-e781-4dc5-97fb-033a2d458754 ENSRNOG00000002863.p1 type:3prime partial len:2268 gc:universal e4fdc0c1-e781-4dc5-97fb-033a2d458754 ENSRNOG00000002863:6803-3	superfamily	317802	2023	2178	0.0086193	41.3203	cl37892	Retinal superfamily	N	 - 
Q#227 - >baec2ef6-6a2f-42ac-96fe-7836e2d496e9 ENSRNOG00000002863.p1 type:3prime partial len:2227 gc:universal baec2ef6-6a2f-42ac-96fe-7836e2d496e9 ENSRNOG00000002863:6680-3	specific	334124	89	363	3.73044e-64	218.301	pfam00520	Ion_trans	 - 	cl37996
Q#227 - >baec2ef6-6a2f-42ac-96fe-7836e2d496e9 ENSRNOG00000002863.p1 type:3prime partial len:2227 gc:universal baec2ef6-6a2f-42ac-96fe-7836e2d496e9 ENSRNOG00000002863:6680-3	specific	334124	1475	1690	2.45059e-55	192.878	pfam00520	Ion_trans	 - 	cl37996
Q#227 - >baec2ef6-6a2f-42ac-96fe-7836e2d496e9 ENSRNOG00000002863.p1 type:3prime partial len:2227 gc:universal baec2ef6-6a2f-42ac-96fe-7836e2d496e9 ENSRNOG00000002863:6680-3	specific	334124	476	715	8.59744e-52	182.863	pfam00520	Ion_trans	 - 	cl37996
Q#227 - >baec2ef6-6a2f-42ac-96fe-7836e2d496e9 ENSRNOG00000002863.p1 type:3prime partial len:2227 gc:universal baec2ef6-6a2f-42ac-96fe-7836e2d496e9 ENSRNOG00000002863:6680-3	specific	334124	1155	1385	1.34317e-45	165.143	pfam00520	Ion_trans	 - 	cl37996
Q#227 - >baec2ef6-6a2f-42ac-96fe-7836e2d496e9 ENSRNOG00000002863.p1 type:3prime partial len:2227 gc:universal baec2ef6-6a2f-42ac-96fe-7836e2d496e9 ENSRNOG00000002863:6680-3	specific	339854	1691	1761	1.00744e-40	144.676	pfam16905	GPHH	 - 	cl25190
Q#227 - >baec2ef6-6a2f-42ac-96fe-7836e2d496e9 ENSRNOG00000002863.p1 type:3prime partial len:2227 gc:universal baec2ef6-6a2f-42ac-96fe-7836e2d496e9 ENSRNOG00000002863:6680-3	specific	337190	1763	1837	2.66663e-30	114.952	pfam08763	Ca_chan_IQ	 - 	cl26695
Q#227 - >baec2ef6-6a2f-42ac-96fe-7836e2d496e9 ENSRNOG00000002863.p1 type:3prime partial len:2227 gc:universal baec2ef6-6a2f-42ac-96fe-7836e2d496e9 ENSRNOG00000002863:6680-3	superfamily	293674	1951	2045	0.00037989	44.7663	cl26279	RSRP superfamily	C	 - 
Q#227 - >baec2ef6-6a2f-42ac-96fe-7836e2d496e9 ENSRNOG00000002863.p1 type:3prime partial len:2227 gc:universal baec2ef6-6a2f-42ac-96fe-7836e2d496e9 ENSRNOG00000002863:6680-3	superfamily	317802	1982	2137	0.00859563	41.3203	cl37892	Retinal superfamily	N	 - 
Q#228 - >8a00ab16-5117-431a-95a9-8f9819eec943 ENSRNOG00000002863.p1 type:3prime partial len:2171 gc:universal 8a00ab16-5117-431a-95a9-8f9819eec943 ENSRNOG00000002863:6512-3	specific	334124	89	363	3.27649e-65	221.383	pfam00520	Ion_trans	 - 	cl37996
Q#228 - >8a00ab16-5117-431a-95a9-8f9819eec943 ENSRNOG00000002863.p1 type:3prime partial len:2171 gc:universal 8a00ab16-5117-431a-95a9-8f9819eec943 ENSRNOG00000002863:6512-3	specific	334124	446	685	1.54593e-52	184.789	pfam00520	Ion_trans	 - 	cl37996
Q#228 - >8a00ab16-5117-431a-95a9-8f9819eec943 ENSRNOG00000002863.p1 type:3prime partial len:2171 gc:universal 8a00ab16-5117-431a-95a9-8f9819eec943 ENSRNOG00000002863:6512-3	specific	334124	1106	1336	2.21776e-46	167.455	pfam00520	Ion_trans	 - 	cl37996
Q#228 - >8a00ab16-5117-431a-95a9-8f9819eec943 ENSRNOG00000002863.p1 type:3prime partial len:2171 gc:universal 8a00ab16-5117-431a-95a9-8f9819eec943 ENSRNOG00000002863:6512-3	specific	339854	1592	1662	8.82502e-41	144.676	pfam16905	GPHH	 - 	cl25190
Q#228 - >8a00ab16-5117-431a-95a9-8f9819eec943 ENSRNOG00000002863.p1 type:3prime partial len:2171 gc:universal 8a00ab16-5117-431a-95a9-8f9819eec943 ENSRNOG00000002863:6512-3	specific	337190	1664	1738	1.84956e-30	115.337	pfam08763	Ca_chan_IQ	 - 	cl26695
Q#228 - >8a00ab16-5117-431a-95a9-8f9819eec943 ENSRNOG00000002863.p1 type:3prime partial len:2171 gc:universal 8a00ab16-5117-431a-95a9-8f9819eec943 ENSRNOG00000002863:6512-3	specific	334124	1426	1591	1.88953e-27	112.756	pfam00520	Ion_trans	 - 	cl37996
Q#228 - >8a00ab16-5117-431a-95a9-8f9819eec943 ENSRNOG00000002863.p1 type:3prime partial len:2171 gc:universal 8a00ab16-5117-431a-95a9-8f9819eec943 ENSRNOG00000002863:6512-3	superfamily	293674	1865	1989	0.000162679	45.9219	cl26279	RSRP superfamily	C	 - 
Q#228 - >8a00ab16-5117-431a-95a9-8f9819eec943 ENSRNOG00000002863.p1 type:3prime partial len:2171 gc:universal 8a00ab16-5117-431a-95a9-8f9819eec943 ENSRNOG00000002863:6512-3	superfamily	317802	1926	2081	0.00788433	41.3203	cl37892	Retinal superfamily	N	 - 
Q#229 - >4da0d53d-fd70-47a2-95fe-ae9df6a82ab9 ENSRNOG00000002863.p1 type:3prime partial len:2042 gc:universal 4da0d53d-fd70-47a2-95fe-ae9df6a82ab9 ENSRNOG00000002863:6125-3	specific	334124	89	363	3.18656e-65	221.383	pfam00520	Ion_trans	 - 	cl37996
Q#229 - >4da0d53d-fd70-47a2-95fe-ae9df6a82ab9 ENSRNOG00000002863.p1 type:3prime partial len:2042 gc:universal 4da0d53d-fd70-47a2-95fe-ae9df6a82ab9 ENSRNOG00000002863:6125-3	specific	334124	446	685	1.46041e-52	184.789	pfam00520	Ion_trans	 - 	cl37996
Q#229 - >4da0d53d-fd70-47a2-95fe-ae9df6a82ab9 ENSRNOG00000002863.p1 type:3prime partial len:2042 gc:universal 4da0d53d-fd70-47a2-95fe-ae9df6a82ab9 ENSRNOG00000002863:6125-3	specific	334124	1106	1336	2.17735e-46	167.069	pfam00520	Ion_trans	 - 	cl37996
Q#229 - >4da0d53d-fd70-47a2-95fe-ae9df6a82ab9 ENSRNOG00000002863.p1 type:3prime partial len:2042 gc:universal 4da0d53d-fd70-47a2-95fe-ae9df6a82ab9 ENSRNOG00000002863:6125-3	specific	339854	1506	1576	8.29768e-41	144.676	pfam16905	GPHH	 - 	cl25190
Q#229 - >4da0d53d-fd70-47a2-95fe-ae9df6a82ab9 ENSRNOG00000002863.p1 type:3prime partial len:2042 gc:universal 4da0d53d-fd70-47a2-95fe-ae9df6a82ab9 ENSRNOG00000002863:6125-3	specific	337190	1578	1652	2.5401e-30	114.952	pfam08763	Ca_chan_IQ	 - 	cl26695
Q#229 - >4da0d53d-fd70-47a2-95fe-ae9df6a82ab9 ENSRNOG00000002863.p1 type:3prime partial len:2042 gc:universal 4da0d53d-fd70-47a2-95fe-ae9df6a82ab9 ENSRNOG00000002863:6125-3	specific	334124	1426	1485	4.4968e-11	64.9916	pfam00520	Ion_trans	C	cl37996
Q#229 - >4da0d53d-fd70-47a2-95fe-ae9df6a82ab9 ENSRNOG00000002863.p1 type:3prime partial len:2042 gc:universal 4da0d53d-fd70-47a2-95fe-ae9df6a82ab9 ENSRNOG00000002863:6125-3	superfamily	293674	1766	1860	0.000334132	44.7663	cl26279	RSRP superfamily	C	 - 
Q#229 - >4da0d53d-fd70-47a2-95fe-ae9df6a82ab9 ENSRNOG00000002863.p1 type:3prime partial len:2042 gc:universal 4da0d53d-fd70-47a2-95fe-ae9df6a82ab9 ENSRNOG00000002863:6125-3	superfamily	317802	1797	1952	0.00737966	41.3203	cl37892	Retinal superfamily	N	 - 
Q#230 - >62f5774c-feda-454e-976f-3d96e9c2117c ENSRNOG00000002863.p1 type:3prime partial len:2177 gc:universal 62f5774c-feda-454e-976f-3d96e9c2117c ENSRNOG00000002863:6530-3	specific	334124	89	363	4.41553e-64	218.301	pfam00520	Ion_trans	 - 	cl37996
Q#230 - >62f5774c-feda-454e-976f-3d96e9c2117c ENSRNOG00000002863.p1 type:3prime partial len:2177 gc:universal 62f5774c-feda-454e-976f-3d96e9c2117c ENSRNOG00000002863:6530-3	specific	334124	446	685	9.14957e-52	182.863	pfam00520	Ion_trans	 - 	cl37996
Q#230 - >62f5774c-feda-454e-976f-3d96e9c2117c ENSRNOG00000002863.p1 type:3prime partial len:2177 gc:universal 62f5774c-feda-454e-976f-3d96e9c2117c ENSRNOG00000002863:6530-3	specific	334124	1106	1336	1.57392e-45	164.758	pfam00520	Ion_trans	 - 	cl37996
Q#230 - >62f5774c-feda-454e-976f-3d96e9c2117c ENSRNOG00000002863.p1 type:3prime partial len:2177 gc:universal 62f5774c-feda-454e-976f-3d96e9c2117c ENSRNOG00000002863:6530-3	specific	334124	1426	1578	1.5601e-42	156.284	pfam00520	Ion_trans	C	cl37996
Q#230 - >62f5774c-feda-454e-976f-3d96e9c2117c ENSRNOG00000002863.p1 type:3prime partial len:2177 gc:universal 62f5774c-feda-454e-976f-3d96e9c2117c ENSRNOG00000002863:6530-3	specific	339854	1598	1668	9.1111e-41	144.676	pfam16905	GPHH	 - 	cl25190
Q#230 - >62f5774c-feda-454e-976f-3d96e9c2117c ENSRNOG00000002863.p1 type:3prime partial len:2177 gc:universal 62f5774c-feda-454e-976f-3d96e9c2117c ENSRNOG00000002863:6530-3	specific	337190	1670	1744	3.29099e-30	114.567	pfam08763	Ca_chan_IQ	 - 	cl26695
Q#230 - >62f5774c-feda-454e-976f-3d96e9c2117c ENSRNOG00000002863.p1 type:3prime partial len:2177 gc:universal 62f5774c-feda-454e-976f-3d96e9c2117c ENSRNOG00000002863:6530-3	superfamily	293674	1871	1995	0.000130823	45.9219	cl26279	RSRP superfamily	C	 - 
Q#230 - >62f5774c-feda-454e-976f-3d96e9c2117c ENSRNOG00000002863.p1 type:3prime partial len:2177 gc:universal 62f5774c-feda-454e-976f-3d96e9c2117c ENSRNOG00000002863:6530-3	superfamily	317802	1932	2087	0.00811022	41.3203	cl37892	Retinal superfamily	N	 - 
Q#231 - >38681080-2ba0-40b7-88f0-5e0d249dd410 ENSRNOG00000002863.p1 type:3prime partial len:2273 gc:universal 38681080-2ba0-40b7-88f0-5e0d249dd410 ENSRNOG00000002863:6818-3	specific	334124	1436	1693	3.66737e-72	241.413	pfam00520	Ion_trans	 - 	cl37996
Q#231 - >38681080-2ba0-40b7-88f0-5e0d249dd410 ENSRNOG00000002863.p1 type:3prime partial len:2273 gc:universal 38681080-2ba0-40b7-88f0-5e0d249dd410 ENSRNOG00000002863:6818-3	specific	334124	89	363	2.66782e-64	218.686	pfam00520	Ion_trans	 - 	cl37996
Q#231 - >38681080-2ba0-40b7-88f0-5e0d249dd410 ENSRNOG00000002863.p1 type:3prime partial len:2273 gc:universal 38681080-2ba0-40b7-88f0-5e0d249dd410 ENSRNOG00000002863:6818-3	specific	334124	476	715	6.39302e-52	183.248	pfam00520	Ion_trans	 - 	cl37996
Q#231 - >38681080-2ba0-40b7-88f0-5e0d249dd410 ENSRNOG00000002863.p1 type:3prime partial len:2273 gc:universal 38681080-2ba0-40b7-88f0-5e0d249dd410 ENSRNOG00000002863:6818-3	specific	339854	1694	1764	8.46868e-41	145.062	pfam16905	GPHH	 - 	cl25190
Q#231 - >38681080-2ba0-40b7-88f0-5e0d249dd410 ENSRNOG00000002863.p1 type:3prime partial len:2273 gc:universal 38681080-2ba0-40b7-88f0-5e0d249dd410 ENSRNOG00000002863:6818-3	specific	334124	1167	1346	2.6721e-33	129.705	pfam00520	Ion_trans	N	cl37996
Q#231 - >38681080-2ba0-40b7-88f0-5e0d249dd410 ENSRNOG00000002863.p1 type:3prime partial len:2273 gc:universal 38681080-2ba0-40b7-88f0-5e0d249dd410 ENSRNOG00000002863:6818-3	specific	337190	1766	1840	2.72218e-30	114.952	pfam08763	Ca_chan_IQ	 - 	cl26695
Q#231 - >38681080-2ba0-40b7-88f0-5e0d249dd410 ENSRNOG00000002863.p1 type:3prime partial len:2273 gc:universal 38681080-2ba0-40b7-88f0-5e0d249dd410 ENSRNOG00000002863:6818-3	superfamily	293674	1967	2091	0.0001786	45.9219	cl26279	RSRP superfamily	C	 - 
Q#231 - >38681080-2ba0-40b7-88f0-5e0d249dd410 ENSRNOG00000002863.p1 type:3prime partial len:2273 gc:universal 38681080-2ba0-40b7-88f0-5e0d249dd410 ENSRNOG00000002863:6818-3	superfamily	317802	2028	2183	0.00856723	41.3203	cl37892	Retinal superfamily	N	 - 
Q#232 - >c789b977-3c85-46b1-8e23-9dd249ec0167-1 ENSRNOG00000002863.p1 type:3prime partial len:2218 gc:universal c789b977-3c85-46b1-8e23-9dd249ec0167-1 ENSRNOG00000002863:6653-3	specific	334124	1456	1702	4.29312e-64	218.301	pfam00520	Ion_trans	 - 	cl37996
Q#232 - >c789b977-3c85-46b1-8e23-9dd249ec0167-1 ENSRNOG00000002863.p1 type:3prime partial len:2218 gc:universal c789b977-3c85-46b1-8e23-9dd249ec0167-1 ENSRNOG00000002863:6653-3	specific	334124	89	363	4.82063e-64	217.916	pfam00520	Ion_trans	 - 	cl37996
Q#232 - >c789b977-3c85-46b1-8e23-9dd249ec0167-1 ENSRNOG00000002863.p1 type:3prime partial len:2218 gc:universal c789b977-3c85-46b1-8e23-9dd249ec0167-1 ENSRNOG00000002863:6653-3	specific	334124	476	715	1.04821e-51	182.477	pfam00520	Ion_trans	 - 	cl37996
Q#232 - >c789b977-3c85-46b1-8e23-9dd249ec0167-1 ENSRNOG00000002863.p1 type:3prime partial len:2218 gc:universal c789b977-3c85-46b1-8e23-9dd249ec0167-1 ENSRNOG00000002863:6653-3	specific	334124	1136	1366	1.87383e-45	164.758	pfam00520	Ion_trans	 - 	cl37996
[truncated: 215,928 more chars]
