# Supplementary material for: Cataloging the potential functional diversity of Cacna1e splice variants using long-read sequencing
Source: BMC Genomics. 2025 Sep 26;26:842. doi: 10.1186/s12864-025-11887-1 (PMC12465193; doi:10.1186/s12864-025-11887-1)
Supplement: Supplementary file 9 — Additional file 9. Multiple sequence alignment between splice variants identified in this study and Cacna1e splice variants from NCBI. [file 12864_2025_11887_MOESM9_ESM.zip]

Archive with 8 entries (8 files):
- 13544d29_comparedNCBI.fasta
- __MACOSX/._13544d29_comparedNCBI.fasta
- a8db27cc_comparedNCBI.fasta
- __MACOSX/._a8db27cc_comparedNCBI.fasta
- 5ff31b8e_comparedNCBI.fasta
- __MACOSX/._5ff31b8e_comparedNCBI.fasta
- 512950c9_comparedNCBI.fasta
- __MACOSX/._512950c9_comparedNCBI.fasta
