# Supplementary material for: Cataloging the potential functional diversity of Cacna1e splice variants using long-read sequencing
Source: BMC Genomics. 2025 Sep 26;26:842. doi: 10.1186/s12864-025-11887-1 (PMC12465193; doi:10.1186/s12864-025-11887-1)
Supplement: Supplementary file 9 — Additional file 9. Multiple sequence alignment between splice variants identified in this study and Cacna1e splice variants from NCBI. [file 12864_2025_11887_MOESM9_ESM.zip › 5ff31b8e_comparedNCBI.fasta]

>NP_062167.3 Cacna1e [organism=Rattus norvegicus] [GeneID=54234]
------------------------------------------------------------
------------------------------------------------------------
--------------------------MARFGEAVVVGRPGSGDGDSDQSRNRQGTPVPAS
GPAAAYKQSKAQRARTMALYNPIPVRQNCFTVNRSLFIFGEDNIVRKYAKKLIDWPPFEY
MILATIIANCIVLALEQHLPEDDKTPMSRRLEKTEPYFIGIFCFEAGIKIVALGFIFHKG
SYLRNGWNVMDFIVVLSGILATAGTHFNTHVDLRTLRAVRVLRPLKLVSGIPSLQIVLKS
IMKAMVPLLQIGLLLFFAILMFAIIGLEFYSGKLHRACFMNNSGILEGFDPPHPCGVQGC
PAGYECKDWIGPNDGITQFDNILFAVLTVFQCITMEGWTTVLYNTNDALGATWNWLYFIP
LIIIGSFFVLNLVLGVLSGEFAKERERVENRRAFMKLRRQQQIERELNGYRAWIDKAEEV
MLAEENKNSGTSALEVLRRATIKRSRTEAMTRDSSDEHCVDISSVGTPLARASIKSTKVD
GASYFRHKERLLRISIRHMVKSQVFYWIVLSVVALNTACVAIVHHNQPQWLTHLLYYAEF
LFLGLFLLEMSLKMYGMGPRLYFHSSFNCFDFGVTVGSIFEVVWAIFRPGTSFGISVLRA
LRLLRIFKITKYWASLRNLVVSLMSSMKSIISLLFLLFLFIVVFALLGMQLFGGRFNFND
GTPSANFDTFPAAIMTVFQILTGEDWNEVMYNGIRSQGGVSSGMWSAIYFIVLTLFGNYT
LLNVFLAIAVDNLANAQELTKDEQEEEEAFNQKHALQKAKEVSPMSAPNMPSIE------
-------------RERRRRHHMSVWEQRTSQLRRHMQMSSQEALNKEEAPPMNPLNPLNP
LSPLNPLNAHPSLYRRPRPIEGLALGLGLEKCEEERISRGGSLKGDIGGLTSVLDNQRSP
LSLGKREPPWLPRSCHGNCDPTQQETGGGETVVTFEDRARHRQSQRRSRHRRVRTEGKES
ASASRSRSASQERSLDEGVSIDGEKEHEPQSSHRSKEPTIHEEERTQDLRRTNSLMVPRG
SGLVGALDEAETPLVQPQPELEVGKDAALTEQEAEGSSEQALLADVQLDVGRGISQSEPD
LSCMTTNMDKATTESTSVTVAIPDMDPLVDSTVVNISNKTDGEASPLKEAETKEEEEEVE
KKKQKKEKRETGKAMVPHSSMFIFSTTNPIRKACHYIVNLRYFEMCILLVIAASSIALAA
EDPVLTNSERNKVLRYFDYVFTGVFTFEMVIKMIDQGLILQDGSYFRDLWNILDFVVVVG
ALVAFALANALGTNKGRDIKTIKSLRVLRVLRPLKTIKRLPKLKAVFDCVVTSLKNVFNI
LIVYKLFMFIFAVIAVQLFKGKFFYCTDSSKDTEKECIGNYVDHEKNKMEVKGREWKRHE
FHYDNIIWALLTLFTVSTGEGWPQVLQHSVDVTEEDRGPSRSNRMEMSIFYVVYFVVFPF
FFVNIFVALIIITFQEQGDKMMEECSLEKNERACIDFAISAKPLTRYMPQNRHTFQYRVW
HFVVSPSFEYTIMAMIALNTVVLMMKYYSAPWTYELALKYLNIAFTMVFSLECVLKVIAF
GFLNYFRDTWNIFDFITVIGSITEIILTDSKLVNTSGFNMSFLKLFRAARLIKLLRQGYT
IRILLWTFVQSFKALPYVCLLIAMLFFIYAIIGMQVFGNIKLDEESHINRHNNFRSFFGS
LMLLFRSATGEAWQEIMLSCLGEKGCEPDTTAPSGQNESERCGTDLAYVYFVSFIFFCSF
LMLNLFVAVIMDNFEYLTRDSSILGPHHLDEFVRVWAEYDRAACGRIHYTEMYEMLTLMS
PPLGLGKRCPSKVAYKRLVLMNMPVAEDMTVHFTSTLMALIRTALDIKIAKGGADRQQLD
SELQKETLAIWPHLSQKMLDLLVPMPKASDLTVGKIYAAMMIMDYYKQSKVKKQRQQLEE
QKNAPMFQRMEPSSLPQEIISNAKALPYLQQDPVSGLSGRSGYPSMSPLSPQEIFQLACM
DPADDGQFQEQQSL----EPEVSELKSVQSSNHGIYLPPDTQEHAGSGRASSMPRLTMDP
QVVTDPSSMRRSFSTIRDKRSNSSWLEEFSMERSSENTYKSRRRSYHSSLRLSAHRLNSD
SGHKSDTHRSGGRERGRSKERKHLLSPDVSRCNSEERGTQADWESPERRQSRSPSEGRSQ
TPNRQGTGSLSESSIPSISDTSTPRRSRRQLPPVPPKPRPLLSYSSLMRHTGGISPPPDG
SEGGSPLASQALESNSACLTESSNSLHPQQGQHPSPQHYISEPYLALHEDSHASDCGEEE
TLTFEAAVATSLGRSNTIGSAPPLRHSWQMPNGHYRRRRRGGPGPGMMCGAVSDLLSDTE
EDDKC
>XP_017454400.1 Cacna1e [organism=Rattus norvegicus] [GeneID=54234] [isoform=X7]
MVPEMRGLSPGRRLPEPALCPATGGSPEPGAVGRRRHVLALPEEEAWRPQQCALLEADAS
DEVGMLPASPRSAVSGFDNFFPVQEGEGPGWEGSTTLDAGSSPFLPVSPEVMKRRRGGLI
EQRDIIKAHEAHKMQSTPQARRKEWEMARFGEAVVVGRPGSGDGDSDQSRNRQGTPVPAS
GPAAAYKQSKAQRARTMALYNPIPVRQNCFTVNRSLFIFGEDNIVRKYAKKLIDWPPFEY
MILATIIANCIVLALEQHLPEDDKTPMSRRLEKTEPYFIGIFCFEAGIKIVALGFIFHKG
SYLRNGWNVMDFIVVLSGILATAGTHFNTHVDLRTLRAVRVLRPLKLVSGIPSLQIVLKS
IMKAMVPLLQIGLLLFFAILMFAIIGLEFYSGKLHRACFMNNSGILEGFDPPHPCGVQGC
PAGYECKDWIGPNDGITQFDNILFAVLTVFQCITMEGWTTVLYNTNDALGATWNWLYFIP
LIIIGSFFVLNLVLGVLSGEFAKERERVENRRAFMKLRRQQQIERELNGYRAWIDKAEEV
MLAEENKNSGTSALEVLRRATIKRSRTEAMTRDSSDEHCVDISSVGTPLARASIKSTKVD
GASYFRHKERLLRISIRHMVKSQVFYWIVLSVVALNTACVAIVHHNQPQWLTHLLYYAEF
LFLGLFLLEMSLKMYGMGPRLYFHSSFNCFDFGVTVGSIFEVVWAIFRPGTSFGISVLRA
LRLLRIFKITKYWASLRNLVVSLMSSMKSIISLLFLLFLFIVVFALLGMQLFGGRFNFND
GTPSANFDTFPAAIMTVFQILTGEDWNEVMYNGIRSQGGVSSGMWSAIYFIVLTLFGNYT
LLNVFLAIAVDNLANAQELTKDEQEEEEAFNQKHALQKAKEVSPMSAPNMPSIE------
-------------RERRRRHHMSVWEQRTSQLRRHMQMSSQEALNKEEAPPMNPLNPLNP
LSPLNPLNAHPSLYRRPRPIEGLALGLGLEKCEEERISRGGSLKGDIGGLTSVLDNQRSP
LSLGKREPPWLPRSCHGNCDPTQQETGGGETVVTFEDRARHRQSQRRSRHRRVRTEGKES
ASASRSRSASQERSLDEGVSIDGEKEHEPQSSHRSKEPTIHEEERTQDLRRTNSLMVPRG
SGLVGALDEAETPLVQPQPELEVGKDAALTEQEAEGSSEQALLADVQLDVGRGISQSEPD
LSCMTTNMDKATTESTSVTVAIPDMDPLVDSTVVNISNKTDGEASPLKEAETKEEEEEVE
KKKQKKEKRETGKAMVPHSSMFIFSTTNPIRKACHYIVNLRYFEMCILLVIAASSIALAA
EDPVLTNSERNKVLRYFDYVFTGVFTFEMVIKMIDQGLILQDGSYFRDLWNILDFVVVVG
ALVAFALANALGTNKGRDIKTIKSLRVLRVLRPLKTIKRLPKLKAVFDCVVTSLKNVFNI
LIVYKLFMFIFAVIAVQLFKGKFFYCTDSSKDTEKECIGNYVDHEKNKMEVKGREWKRHE
FHYDNIIWALLTLFTVSTGEGWPQVLQHSVDVTEEDRGPSRSNRMEMSIFYVVYFVVFPF
FFVNIFVALIIITFQEQGDKMMEECSLEKNERACIDFAISAKPLTRYMPQNRHTFQYRVW
HFVVSPSFEYTIMAMIALNTVVLMMKYYSAPWTYELALKYLNIAFTMVFSLECVLKVIAF
GFLNYFRDTWNIFDFITVIGSITEIILTDSKLVNTSGFNMSFLKLFRAARLIKLLRQGYT
IRILLWTFVQSFKALPYVCLLIAMLFFIYAIIGMQVFGNIKLDEESHINRHNNFRSFFGS
LMLLFRSATGEAWQEIMLSCLGEKGCEPDTTAPSGQNESERCGTDLAYVYFVSFIFFCSF
LMLNLFVAVIMDNFEYLTRDSSILGPHHLDEFVRVWAEYDRAACGRIHYTEMYEMLTLMS
PPLGLGKRCPSKVAYKRLVLMNMPVAEDMTVHFTSTLMALIRTALDIKIAKGGADRQQLD
SELQKETLAIWPHLSQKMLDLLVPMPKASDLTVGKIYAAMMIMDYYKQSKVKKQRQQLEE
QKNAPMFQRMEPSSLPQEIISNAKALPYLQQDPVSGLSGRSGYPSMSPLSPQEIFQLACM
DPADDGQFQEQQSL----EPEVSELKSVQSSNHGIYLPPDTQEHAGSGRASSMPRLTMDP
QVVTDPSSMRRSFSTIRDKRSNSSWLEEFSMERSSENTYKSRRRSYHSSLRLSAHRLNSD
SGHKSDTHRSGGRERGRSKERKHLLSPDVSRCNSEERGTQADWESPERRQSRSPSEGRSQ
TPNRQGTGSLSESSIPSISDTSTPRRSRRQLPPVPPKPRPLLSYSSLMRHTGGISPPPDG
SEGGSPLASQALESNSACLTESSNSLHPQQGQHPSPQHYISEPYLALHEDSHASDCGEEE
TLTFEAAVATSLGRSNTIGSAPPLRHSWQMPNGHYRRRRRGGPGPGMMCGAVSDLLSDTE
EDDKC
>XP_038946941.1 Cacna1e [organism=Rattus norvegicus] [GeneID=54234] [isoform=X6]
MVPEMRGLSPGRRLPEPALCPATGGSPEPGAVGRRRHVLALPEEEAWRPQQCALLEADAS
DEVGMLPASPRSAVSGFDNFFPVQEGEGPGWEGSTTLDAGSSPFLPVSPEVMKRRRGGLI
EQRDIIKAHEAHKMQSTPQARRKEWEMARFGEAVVVGRPGSGDGDSDQSRNRQGTPVPAS
GPAAAYKQSKAQRARTMALYNPIPVRQNCFTVNRSLFIFGEDNIVRKYAKKLIDWPPFEY
MILATIIANCIVLALEQHLPEDDKTPMSRRLEKTEPYFIGIFCFEAGIKIVALGFIFHKG
SYLRNGWNVMDFIVVLSGILATAGTHFNTHVDLRTLRAVRVLRPLKLVSGIPSLQIVLKS
IMKAMVPLLQIGLLLFFAILMFAIIGLEFYSGKLHRACFMNNSGILEGFDPPHPCGVQGC
PAGYECKDWIGPNDGITQFDNILFAVLTVFQCITMEGWTTVLYNTNDALGATWNWLYFIP
LIIIGSFFVLNLVLGVLSGEFAKERERVENRRAFMKLRRQQQIERELNGYRAWIDKAEEV
MLAEENKNSGTSALEVLRRATIKRSRTEAMTRDSSDEHCVDISSVGTPLARASIKSTKVD
GASYFRHKERLLRISIRHMVKSQVFYWIVLSVVALNTACVAIVHHNQPQWLTHLLYYAEF
LFLGLFLLEMSLKMYGMGPRLYFHSSFNCFDFGVTVGSIFEVVWAIFRPGTSFGISVLRA
LRLLRIFKITKYWASLRNLVVSLMSSMKSIISLLFLLFLFIVVFALLGMQLFGGRFNFND
GTPSANFDTFPAAIMTVFQILTGEDWNEVMYNGIRSQGGVSSGMWSAIYFIVLTLFGNYT
LLNVFLAIAVDNLANAQELTKDEQEEEEAFNQKHALQKAKEVSPMSAPNMPSIE------
-------------RERRRRHHMSVWEQRTSQLRRHMQMSSQEALNKEEAPPMNPLNPLNP
LSPLNPLNAHPSLYRRPRPIEGLALGLGLEKCEEERISRGGSLKGDIGGLTSVLDNQRSP
LSLGKREPPWLPRSCHGNCDPTQQETGGGETVVTFEDRARHRQSQRRSRHRRVRTEGKES
ASASRSRSASQERSLDEGVSIDGEKEHEPQSSHRSKEPTIHEEERTQDLRRTNSLMVPRG
SGLVGALDEAETPLVQPQPELEVGKDAALTEQEAEGSSEQALLADVQLDVGRGISQSEPD
LSCMTTNMDKATTESTSVTVAIPDMDPLVDSTVVNISNKTDGEASPLKEAETKEEEEEVE
KKKQKKEKRETGKAMVPHSSMFIFSTTNPIRKACHYIVNLRYFEMCILLVIAASSIALAA
EDPVLTNSERNKVLRYFDYVFTGVFTFEMVIKMIDQGLILQDGSYFRDLWNILDFVVVVG
ALVAFALANALGTNKGRDIKTIKSLRVLRVLRPLKTIKRLPKLKAVFDCVVTSLKNVFNI
LIVYKLFMFIFAVIAVQLFKGKFFYCTDSSKDTEKECIGNYVDHEKNKMEVKGREWKRHE
FHYDNIIWALLTLFTVSTGEGWPQVLQHSVDVTEEDRGPSRSNRMEMSIFYVVYFVVFPF
FFVNIFVALIIITFQEQGDKMMEECSLEKNERACIDFAISAKPLTRYMPQNRHTFQYRVW
HFVVSPSFEYTIMAMIALNTVVLMMKYYSAPWTYELALKYLNIAFTMVFSLECVLKVIAF
GFLNYFRDTWNIFDFITVIGSITEIILTDSKLVNTSGFNMSFLKLFRAARLIKLLRQGYT
IRILLWTFVQSFKALPYVCLLIAMLFFIYAIIGMQVFGNIKLDEESHINRHNNFRSFFGS
LMLLFRSATGEAWQEIMLSCLGEKGCEPDTTAPSGQNESERCGTDLAYVYFVSFIFFCSF
LMLNLFVAVIMDNFEYLTRDSSILGPHHLDEFVRVWAEYDRAACGRIHYTEMYEMLTLMS
PPLGLGKRCPSKVAYKRLVLMNMPVAEDMTVHFTSTLMALIRTALDIKIAKGGADRQQLD
SELQKETLAIWPHLSQKMLDLLVPMPKASDLTVGKIYAAMMIMDYYKQSKVKKQRQQLEE
QKNAPMFQRMEPSSLPQEIISNAKALPYLQQDPVSGLSGRSGYPSMSPLSPQEIFQLACM
DPADDGQFQEQQSLVNEREPEVSELKSVQSSNHGIYLPPDTQEHAGSGRASSMPRLTMDP
QVVTDPSSMRRSFSTIRDKRSNSSWLEEFSMERSSENTYKSRRRSYHSSLRLSAHRLNSD
SGHKSDTHRSGGRERGRSKERKHLLSPDVSRCNSEERGTQADWESPERRQSRSPSEGRSQ
TPNRQGTGSLSESSIPSISDTSTPRRSRRQLPPVPPKPRPLLSYSSLMRHTGGISPPPDG
SEGGSPLASQALESNSACLTESSNSLHPQQGQHPSPQHYISEPYLALHEDSHASDCGEEE
TLTFEAAVATSLGRSNTIGSAPPLRHSWQMPNGHYRRRRRGGPGPGMMCGAVSDLLSDTE
EDDKC
>XP_017454397.1 Cacna1e [organism=Rattus norvegicus] [GeneID=54234] [isoform=X3]
MVPEMRGLSPGRRLPEPALCPATGGSPEPGAVGRRRHVLALPEEEAWRPQQCALLEADAS
DEVGMLPASPRSAVSGFDNFFPVQEGEGPGWEGSTTLDAGSSPFLPVSPEVMKRRRGGLI
EQRDIIKAHEAHKMQSTPQARRKEWEMARFGEAVVVGRPGSGDGDSDQSRNRQGTPVPAS
GPAAAYKQSKAQRARTMALYNPIPVRQNCFTVNRSLFIFGEDNIVRKYAKKLIDWPPFEY
MILATIIANCIVLALEQHLPEDDKTPMSRRLEKTEPYFIGIFCFEAGIKIVALGFIFHKG
SYLRNGWNVMDFIVVLSGILATAGTHFNTHVDLRTLRAVRVLRPLKLVSGIPSLQIVLKS
IMKAMVPLLQIGLLLFFAILMFAIIGLEFYSGKLHRACFMNNSGILEGFDPPHPCGVQGC
PAGYECKDWIGPNDGITQFDNILFAVLTVFQCITMEGWTTVLYNTNDALGATWNWLYFIP
LIIIGSFFVLNLVLGVLSGEFAKERERVENRRAFMKLRRQQQIERELNGYRAWIDKAEEV
MLAEENKNSGTSALEVLRRATIKRSRTEAMTRDSSDEHCVDISSVGTPLARASIKSTKVD
GASYFRHKERLLRISIRHMVKSQVFYWIVLSVVALNTACVAIVHHNQPQWLTHLLYYAEF
LFLGLFLLEMSLKMYGMGPRLYFHSSFNCFDFGVTVGSIFEVVWAIFRPGTSFGISVLRA
LRLLRIFKITKYWASLRNLVVSLMSSMKSIISLLFLLFLFIVVFALLGMQLFGGRFNFND
GTPSANFDTFPAAIMTVFQILTGEDWNEVMYNGIRSQGGVSSGMWSAIYFIVLTLFGNYT
LLNVFLAIAVDNLANAQELTKDEQEEEEAFNQKHALQKAKEVSPMSAPNMPSIERDRRRR
HHMSMWEPRSSHLRERRRRHHMSVWEQRTSQLRRHMQMSSQEALNKEEAPPMNPLNPLNP
LSPLNPLNAHPSLYRRPRPIEGLALGLGLEKCEEERISRGGSLKGDIGGLTSVLDNQRSP
LSLGKREPPWLPRSCHGNCDPTQQETGGGETVVTFEDRARHRQSQRRSRHRRVRTEGKES
ASASRSRSASQERSLDEGVSIDGEKEHEPQSSHRSKEPTIHEEERTQDLRRTNSLMVPRG
SGLVGALDEAETPLVQPQPELEVGKDAALTEQEAEGSSEQALLADVQLDVGRGISQSEPD
LSCMTTNMDKATTESTSVTVAIPDMDPLVDSTVVNISNKTDGEASPLKEAETKEEEEEVE
KKKQKKEKRETGKAMVPHSSMFIFSTTNPIRKACHYIVNLRYFEMCILLVIAASSIALAA
EDPVLTNSERNKVLRYFDYVFTGVFTFEMVIKMIDQGLILQDGSYFRDLWNILDFVVVVG
ALVAFALANALGTNKGRDIKTIKSLRVLRVLRPLKTIKRLPKLKAVFDCVVTSLKNVFNI
LIVYKLFMFIFAVIAVQLFKGKFFYCTDSSKDTEKECIGNYVDHEKNKMEVKGREWKRHE
FHYDNIIWALLTLFTVSTGEGWPQVLQHSVDVTEEDRGPSRSNRMEMSIFYVVYFVVFPF
FFVNIFVALIIITFQEQGDKMMEECSLEKNERACIDFAISAKPLTRYMPQNRHTFQYRVW
HFVVSPSFEYTIMAMIALNTVVLMMKYYSAPWTYELALKYLNIAFTMVFSLECVLKVIAF
GFLNYFRDTWNIFDFITVIGSITEIILTDSKLVNTSGFNMSFLKLFRAARLIKLLRQGYT
IRILLWTFVQSFKALPYVCLLIAMLFFIYAIIGMQVFGNIKLDEESHINRHNNFRSFFGS
LMLLFRSATGEAWQEIMLSCLGEKGCEPDTTAPSGQNESERCGTDLAYVYFVSFIFFCSF
LMLNLFVAVIMDNFEYLTRDSSILGPHHLDEFVRVWAEYDRAACGRIHYTEMYEMLTLMS
PPLGLGKRCPSKVAYKRLVLMNMPVAEDMTVHFTSTLMALIRTALDIKIAKGGADRQQLD
SELQKETLAIWPHLSQKMLDLLVPMPKASDLTVGKIYAAMMIMDYYKQSKVKKQRQQLEE
QKNAPMFQRMEPSSLPQEIISNAKALPYLQQDPVSGLSGRSGYPSMSPLSPQEIFQLACM
DPADDGQFQEQQSL----EPEVSELKSVQSSNHGIYLPPDTQEHAGSGRASSMPRLTMDP
QVVTDPSSMRRSFSTIRDKRSNSSWLEEFSMERSSENTYKSRRRSYHSSLRLSAHRLNSD
SGHKSDTHRSGGRERGRSKERKHLLSPDVSRCNSEERGTQADWESPERRQSRSPSEGRSQ
TPNRQGTGSLSESSIPSISDTSTPRRSRRQLPPVPPKPRPLLSYSSLMRHTGGISPPPDG
SEGGSPLASQALESNSACLTESSNSLHPQQGQHPSPQHYISEPYLALHEDSHASDCGEEE
TLTFEAAVATSLGRSNTIGSAPPLRHSWQMPNGHYRRRRRGGPGPGMMCGAVSDLLSDTE
EDDKC
>XP_038946935.1 Cacna1e [organism=Rattus norvegicus] [GeneID=54234] [isoform=X1]
MVPEMRGLSPGRRLPEPALCPATGGSPEPGAVGRRRHVLALPEEEAWRPQQCALLEADAS
DEVGMLPASPRSAVSGFDNFFPVQEGEGPGWEGSTTLDAGSSPFLPVSPEVMKRRRGGLI
EQRDIIKAHEAHKMQSTPQARRKEWEMARFGEAVVVGRPGSGDGDSDQSRNRQGTPVPAS
GPAAAYKQSKAQRARTMALYNPIPVRQNCFTVNRSLFIFGEDNIVRKYAKKLIDWPPFEY
MILATIIANCIVLALEQHLPEDDKTPMSRRLEKTEPYFIGIFCFEAGIKIVALGFIFHKG
SYLRNGWNVMDFIVVLSGILATAGTHFNTHVDLRTLRAVRVLRPLKLVSGIPSLQIVLKS
IMKAMVPLLQIGLLLFFAILMFAIIGLEFYSGKLHRACFMNNSGILEGFDPPHPCGVQGC
PAGYECKDWIGPNDGITQFDNILFAVLTVFQCITMEGWTTVLYNTNDALGATWNWLYFIP
LIIIGSFFVLNLVLGVLSGEFAKERERVENRRAFMKLRRQQQIERELNGYRAWIDKAEEV
MLAEENKNSGTSALEVLRRATIKRSRTEAMTRDSSDEHCVDISSVGTPLARASIKSTKVD
GASYFRHKERLLRISIRHMVKSQVFYWIVLSVVALNTACVAIVHHNQPQWLTHLLYYAEF
LFLGLFLLEMSLKMYGMGPRLYFHSSFNCFDFGVTVGSIFEVVWAIFRPGTSFGISVLRA
LRLLRIFKITKYWASLRNLVVSLMSSMKSIISLLFLLFLFIVVFALLGMQLFGGRFNFND
GTPSANFDTFPAAIMTVFQILTGEDWNEVMYNGIRSQGGVSSGMWSAIYFIVLTLFGNYT
LLNVFLAIAVDNLANAQELTKDEQEEEEAFNQKHALQKAKEVSPMSAPNMPSIERDRRRR
HHMSMWEPRSSHLRERRRRHHMSVWEQRTSQLRRHMQMSSQEALNKEEAPPMNPLNPLNP
LSPLNPLNAHPSLYRRPRPIEGLALGLGLEKCEEERISRGGSLKGDIGGLTSVLDNQRSP
LSLGKREPPWLPRSCHGNCDPTQQETGGGETVVTFEDRARHRQSQRRSRHRRVRTEGKES
ASASRSRSASQERSLDEGVSIDGEKEHEPQSSHRSKEPTIHEEERTQDLRRTNSLMVPRG
SGLVGALDEAETPLVQPQPELEVGKDAALTEQEAEGSSEQALLADVQLDVGRGISQSEPD
LSCMTTNMDKATTESTSVTVAIPDMDPLVDSTVVNISNKTDGEASPLKEAETKEEEEEVE
KKKQKKEKRETGKAMVPHSSMFIFSTTNPIRKACHYIVNLRYFEMCILLVIAASSIALAA
EDPVLTNSERNKVLRYFDYVFTGVFTFEMVIKMIDQGLILQDGSYFRDLWNILDFVVVVG
ALVAFALANALGTNKGRDIKTIKSLRVLRVLRPLKTIKRLPKLKAVFDCVVTSLKNVFNI
LIVYKLFMFIFAVIAVQLFKGKFFYCTDSSKDTEKECIGNYVDHEKNKMEVKGREWKRHE
FHYDNIIWALLTLFTVSTGEGWPQVLQHSVDVTEEDRGPSRSNRMEMSIFYVVYFVVFPF
FFVNIFVALIIITFQEQGDKMMEECSLEKNERACIDFAISAKPLTRYMPQNRHTFQYRVW
HFVVSPSFEYTIMAMIALNTVVLMMKYYSAPWTYELALKYLNIAFTMVFSLECVLKVIAF
GFLNYFRDTWNIFDFITVIGSITEIILTDSKLVNTSGFNMSFLKLFRAARLIKLLRQGYT
IRILLWTFVQSFKALPYVCLLIAMLFFIYAIIGMQVFGNIKLDEESHINRHNNFRSFFGS
LMLLFRSATGEAWQEIMLSCLGEKGCEPDTTAPSGQNESERCGTDLAYVYFVSFIFFCSF
LMLNLFVAVIMDNFEYLTRDSSILGPHHLDEFVRVWAEYDRAACGRIHYTEMYEMLTLMS
PPLGLGKRCPSKVAYKRLVLMNMPVAEDMTVHFTSTLMALIRTALDIKIAKGGADRQQLD
SELQKETLAIWPHLSQKMLDLLVPMPKASDLTVGKIYAAMMIMDYYKQSKVKKQRQQLEE
QKNAPMFQRMEPSSLPQEIISNAKALPYLQQDPVSGLSGRSGYPSMSPLSPQEIFQLACM
DPADDGQFQEQQSLVNEREPEVSELKSVQSSNHGIYLPPDTQEHAGSGRASSMPRLTMDP
QVVTDPSSMRRSFSTIRDKRSNSSWLEEFSMERSSENTYKSRRRSYHSSLRLSAHRLNSD
SGHKSDTHRSGGRERGRSKERKHLLSPDVSRCNSEERGTQADWESPERRQSRSPSEGRSQ
TPNRQGTGSLSESSIPSISDTSTPRRSRRQLPPVPPKPRPLLSYSSLMRHTGGISPPPDG
SEGGSPLASQALESNSACLTESSNSLHPQQGQHPSPQHYISEPYLALHEDSHASDCGEEE
TLTFEAAVATSLGRSNTIGSAPPLRHSWQMPNGHYRRRRRGGPGPGMMCGAVSDLLSDTE
EDDKC
>XP_038946936.1 Cacna1e [organism=Rattus norvegicus] [GeneID=54234] [isoform=X1]
MVPEMRGLSPGRRLPEPALCPATGGSPEPGAVGRRRHVLALPEEEAWRPQQCALLEADAS
DEVGMLPASPRSAVSGFDNFFPVQEGEGPGWEGSTTLDAGSSPFLPVSPEVMKRRRGGLI
EQRDIIKAHEAHKMQSTPQARRKEWEMARFGEAVVVGRPGSGDGDSDQSRNRQGTPVPAS
GPAAAYKQSKAQRARTMALYNPIPVRQNCFTVNRSLFIFGEDNIVRKYAKKLIDWPPFEY
MILATIIANCIVLALEQHLPEDDKTPMSRRLEKTEPYFIGIFCFEAGIKIVALGFIFHKG
SYLRNGWNVMDFIVVLSGILATAGTHFNTHVDLRTLRAVRVLRPLKLVSGIPSLQIVLKS
IMKAMVPLLQIGLLLFFAILMFAIIGLEFYSGKLHRACFMNNSGILEGFDPPHPCGVQGC
PAGYECKDWIGPNDGITQFDNILFAVLTVFQCITMEGWTTVLYNTNDALGATWNWLYFIP
LIIIGSFFVLNLVLGVLSGEFAKERERVENRRAFMKLRRQQQIERELNGYRAWIDKAEEV
MLAEENKNSGTSALEVLRRATIKRSRTEAMTRDSSDEHCVDISSVGTPLARASIKSTKVD
GASYFRHKERLLRISIRHMVKSQVFYWIVLSVVALNTACVAIVHHNQPQWLTHLLYYAEF
LFLGLFLLEMSLKMYGMGPRLYFHSSFNCFDFGVTVGSIFEVVWAIFRPGTSFGISVLRA
LRLLRIFKITKYWASLRNLVVSLMSSMKSIISLLFLLFLFIVVFALLGMQLFGGRFNFND
GTPSANFDTFPAAIMTVFQILTGEDWNEVMYNGIRSQGGVSSGMWSAIYFIVLTLFGNYT
LLNVFLAIAVDNLANAQELTKDEQEEEEAFNQKHALQKAKEVSPMSAPNMPSIERDRRRR
HHMSMWEPRSSHLRERRRRHHMSVWEQRTSQLRRHMQMSSQEALNKEEAPPMNPLNPLNP
LSPLNPLNAHPSLYRRPRPIEGLALGLGLEKCEEERISRGGSLKGDIGGLTSVLDNQRSP
LSLGKREPPWLPRSCHGNCDPTQQETGGGETVVTFEDRARHRQSQRRSRHRRVRTEGKES
ASASRSRSASQERSLDEGVSIDGEKEHEPQSSHRSKEPTIHEEERTQDLRRTNSLMVPRG
SGLVGALDEAETPLVQPQPELEVGKDAALTEQEAEGSSEQALLADVQLDVGRGISQSEPD
LSCMTTNMDKATTESTSVTVAIPDMDPLVDSTVVNISNKTDGEASPLKEAETKEEEEEVE
KKKQKKEKRETGKAMVPHSSMFIFSTTNPIRKACHYIVNLRYFEMCILLVIAASSIALAA
EDPVLTNSERNKVLRYFDYVFTGVFTFEMVIKMIDQGLILQDGSYFRDLWNILDFVVVVG
ALVAFALANALGTNKGRDIKTIKSLRVLRVLRPLKTIKRLPKLKAVFDCVVTSLKNVFNI
LIVYKLFMFIFAVIAVQLFKGKFFYCTDSSKDTEKECIGNYVDHEKNKMEVKGREWKRHE
FHYDNIIWALLTLFTVSTGEGWPQVLQHSVDVTEEDRGPSRSNRMEMSIFYVVYFVVFPF
FFVNIFVALIIITFQEQGDKMMEECSLEKNERACIDFAISAKPLTRYMPQNRHTFQYRVW
HFVVSPSFEYTIMAMIALNTVVLMMKYYSAPWTYELALKYLNIAFTMVFSLECVLKVIAF
GFLNYFRDTWNIFDFITVIGSITEIILTDSKLVNTSGFNMSFLKLFRAARLIKLLRQGYT
IRILLWTFVQSFKALPYVCLLIAMLFFIYAIIGMQVFGNIKLDEESHINRHNNFRSFFGS
LMLLFRSATGEAWQEIMLSCLGEKGCEPDTTAPSGQNESERCGTDLAYVYFVSFIFFCSF
LMLNLFVAVIMDNFEYLTRDSSILGPHHLDEFVRVWAEYDRAACGRIHYTEMYEMLTLMS
PPLGLGKRCPSKVAYKRLVLMNMPVAEDMTVHFTSTLMALIRTALDIKIAKGGADRQQLD
SELQKETLAIWPHLSQKMLDLLVPMPKASDLTVGKIYAAMMIMDYYKQSKVKKQRQQLEE
QKNAPMFQRMEPSSLPQEIISNAKALPYLQQDPVSGLSGRSGYPSMSPLSPQEIFQLACM
DPADDGQFQEQQSLVNEREPEVSELKSVQSSNHGIYLPPDTQEHAGSGRASSMPRLTMDP
QVVTDPSSMRRSFSTIRDKRSNSSWLEEFSMERSSENTYKSRRRSYHSSLRLSAHRLNSD
SGHKSDTHRSGGRERGRSKERKHLLSPDVSRCNSEERGTQADWESPERRQSRSPSEGRSQ
TPNRQGTGSLSESSIPSISDTSTPRRSRRQLPPVPPKPRPLLSYSSLMRHTGGISPPPDG
SEGGSPLASQALESNSACLTESSNSLHPQQGQHPSPQHYISEPYLALHEDSHASDCGEEE
TLTFEAAVATSLGRSNTIGSAPPLRHSWQMPNGHYRRRRRGGPGPGMMCGAVSDLLSDTE
EDDKC
>XP_038946945.1 Cacna1e [organism=Rattus norvegicus] [GeneID=54234] [isoform=X13]
------------------------------------------------------------
------------------------------------------------------------
--------------------------MARFGEAVVVGRPGSGDGDSDQSRNRQGTPVPAS
GPAAAYKQSKAQRARTMALYNPIPVRQNCFTVNRSLFIFGEDNIVRKYAKKLIDWPPFEY
MILATIIANCIVLALEQHLPEDDKTPMSRRLEKTEPYFIGIFCFEAGIKIVALGFIFHKG
SYLRNGWNVMDFIVVLSGILATAGTHFNTHVDLRTLRAVRVLRPLKLVSGIPSLQIVLKS
IMKAMVPLLQIGLLLFFAILMFAIIGLEFYSGKLHRACFMNNSGILEGFDPPHPCGVQGC
PAGYECKDWIGPNDGITQFDNILFAVLTVFQCITMEGWTTVLYNTNDALGATWNWLYFIP
LIIIGSFFVLNLVLGVLSGEFAKERERVENRRAFMKLRRQQQIERELNGYRAWIDKAEEV
MLAEENKNSGTSALEVLRRATIKRSRTEAMTRDSSDEHCVDISSVGTPLARASIKSTKVD
GASYFRHKERLLRISIRHMVKSQVFYWIVLSVVALNTACVAIVHHNQPQWLTHLLYYAEF
LFLGLFLLEMSLKMYGMGPRLYFHSSFNCFDFGVTVGSIFEVVWAIFRPGTSFGISVLRA
LRLLRIFKITKYWASLRNLVVSLMSSMKSIISLLFLLFLFIVVFALLGMQLFGGRFNFND
GTPSANFDTFPAAIMTVFQILTGEDWNEVMYNGIRSQGGVSSGMWSAIYFIVLTLFGNYT
LLNVFLAIAVDNLANAQELTKDEQEEEEAFNQKHALQKAKEVSPMSAPNMPSIERDRRRR
HHMSMWEPRSSHLRERRRRHHMSVWEQRTSQLRRHMQMSSQEALNKEEAPPMNPLNPLNP
LSPLNPLNAHPSLYRRPRPIEGLALGLGLEKCEEERISRGGSLKGDIGGLTSVLDNQRSP
LSLGKREPPWLPRSCHGNCDPTQQETGGGETVVTFEDRARHRQSQRRSRHRRVRTEGKES
ASASRSRSASQERSLDEGVSIDGEKEHEPQSSHRSKEPTIHEEERTQDLRRTNSLMVPRG
SGLVGALDEAETPLVQPQPELEVGKDAALTEQEAEGSSEQALLADVQLDVGRGISQSEPD
LSCMTTNMDKATTESTSVTVAIPDMDPLVDSTVVNISNKTDGEASPLKEAETKEEEEEVE
KKKQKKEKRETGKAMVPHSSMFIFSTTNPIRKACHYIVNLRYFEMCILLVIAASSIALAA
EDPVLTNSERNKVLRYFDYVFTGVFTFEMVIKMIDQGLILQDGSYFRDLWNILDFVVVVG
ALVAFALANALGTNKGRDIKTIKSLRVLRVLRPLKTIKRLPKLKAVFDCVVTSLKNVFNI
LIVYKLFMFIFAVIAVQLFKGKFFYCTDSSKDTEKECIGNYVDHEKNKMEVKGREWKRHE
FHYDNIIWALLTLFTVSTGEGWPQVLQHSVDVTEEDRGPSRSNRMEMSIFYVVYFVVFPF
FFVNIFVALIIITFQEQGDKMMEECSLEKNERACIDFAISAKPLTRYMPQNRHTFQYRVW
HFVVSPSFEYTIMAMIALNTVVLMMKYYSAPWTYELALKYLNIAFTMVFSLECVLKVIAF
GFLNYFRDTWNIFDFITVIGSITEIILTDSKLVNTSGFNMSFLKLFRAARLIKLLRQGYT
IRILLWTFVQSFKALPYVCLLIAMLFFIYAIIGMQVFGNIKLDEESHINRHNNFRSFFGS
LMLLFRSATGEAWQEIMLSCLGEKGCEPDTTAPSGQNESERCGTDLAYVYFVSFIFFCSF
LMLNLFVAVIMDNFEYLTRDSSILGPHHLDEFVRVWAEYDRAACGRIHYTEMYEMLTLMS
PPLGLGKRCPSKVAYKRLVLMNMPVAEDMTVHFTSTLMALIRTALDIKIAKGGADRQQLD
SELQKETLAIWPHLSQKMLDLLVPMPKASDLTVGKIYAAMMIMDYYKQSKVKKQRQQLEE
QKNAPMFQRMEPSSLPQEIISNAKALPYLQQDPVSGLSGRSGYPSMSPLSPQEIFQLACM
DPADDGQFQEQQSLVNEREPEVSELKSVQSSNHGIYLPPDTQEHAGSGRASSMPRLTMDP
QVVTDPSSMRRSFSTIRDKRSNSSWLEEFSMERSSENTYKSRRRSYHSSLRLSAHRLNSD
SGHKSDTHRSGGRERGRSKERKHLLSPDVSRCNSEERGTQADWESPERRQSRSPSEGRSQ
TPNRQGTGSLSESSIPSISDTSTPRRSRRQLPPVPPKPRPLLSYSSLMRHTGGISPPPDG
SEGGSPLASQALESNSACLTESSNSLHPQQGQHPSPQHYISEPYLALHEDSHASDCGEEE
TLTFEAAVATSLGRSNTIGSAPPLRHSWQMPNGHYRRRRRGGPGPGMMCGAVSDLLSDTE
EDDKC
>XP_038946939.1 Cacna1e [organism=Rattus norvegicus] [GeneID=54234] [isoform=X4]
MVPEMRGLSPGRRLPEPALCPATGGSPEPGAVGRRRHVLALPEEEAWRPQQCALLEADAS
DEVGMLPASPRSAVSGFDNFFPVQEGEGPGWEGSTTLDAGSSPFLPVSPEVMKRRRGGLI
EQRDIIKAHEAHKMQSTPQARRKEWEMARFGEAVVVGRPGSGDGDSDQSRNRQGTPVPAS
GPAAAYKQSKAQRARTMALYNPIPVRQNCFTVNRSLFIFGEDNIVRKYAKKLIDWPPFEY
MILATIIANCIVLALEQHLPEDDKTPMSRRLEKTEPYFIGIFCFEAGIKIVALGFIFHKG
SYLRNGWNVMDFIVVLSGILATAGTHFNTHVDLRTLRAVRVLRPLKLVSGIPSLQIVLKS
IMKAMVPLLQIGLLLFFAILMFAIIGLEFYSGKLHRACFMNNSGILEGFDPPHPCGVQGC
PAGYECKDWIGPNDGITQFDNILFAVLTVFQCITMEGWTTVLYNTNDALGATWNWLYFIP
LIIIGSFFVLNLVLGVLSGEFAKERERVENRRAFMKLRRQQQIERELNGYRAWIDKAEEV
MLAEENKNSGTSALEVLRRATIKRSRTEAMTRDSSDEHCVDISSVGTPLARASIKSTKVD
GASYFRHKERLLRISIRHMVKSQVFYWIVLSVVALNTACVAIVHHNQPQWLTHLLYYAEF
LFLGLFLLEMSLKMYGMGPRLYFHSSFNCFDFGVTVGSIFEVVWAIFRPGTSFGISVLRA
LRLLRIFKITKYWASLRNLVVSLMSSMKSIISLLFLLFLFIVVFALLGMQLFGGRFNFND
GTPSANFDTFPAAIMTVFQILTGEDWNEVMYNGIRSQGGVSSGMWSAIYFIVLTLFGNYT
LLNVFLAIAVDNLANAQELTKDEQEEEEAFNQKHALQKAKEVSPMSAPNMPSIERDRRRR
HHMSMWEPRSSHLRERRRRHHMSVWEQRTSQLRRHMQMSSQEALNKEEAPPMNPLNPLNP
LSPLNPLNAHPSLYRRPRPIEGLALGLGLEKCEEERISRGGSLKGDIGGLTSVLDNQRSP
LSLGKREPPWLPRSCHGNCDPTQQETGGGETVVTFEDRARHRQSQRRSRHRRVRTEGKES
ASASRSRSASQERSLDEGVSIDGEKEHEPQSSHRSKEPTIHEEERTQDLRRTNSLMVPRG
SGLVGALDEAETPLVQPQPELEVGKDAALTEQEAEGSSEQALLADVQLDVGRGISQSEPD
LSCMTTNMDKATTESTSVTVAIPDMDPLVDSTVVNISNKTDGEASPLKEAETKEEEEEVE
KKKQKKEKRETGKAMVPHSSMFIFSTTNPIRKACHYIVNLRYFEMCILLVIAASSIALAA
EDPVLTNSERNKVLRYFDYVFTGVFTFEMVIKMIDQGLILQDGSYFRDLWNILDFVVVVG
ALVAFALA----TNKGRDIKTIKSLRVLRVLRPLKTIKRLPKLKAVFDCVVTSLKNVFNI
LIVYKLFMFIFAVIAVQLFKGKFFYCTDSSKDTEKECIGNYVDHEKNKMEVKGREWKRHE
FHYDNIIWALLTLFTVSTGEGWPQVLQHSVDVTEEDRGPSRSNRMEMSIFYVVYFVVFPF
FFVNIFVALIIITFQEQGDKMMEECSLEKNERACIDFAISAKPLTRYMPQNRHTFQYRVW
HFVVSPSFEYTIMAMIALNTVVLMMKYYSAPWTYELALKYLNIAFTMVFSLECVLKVIAF
GFLNYFRDTWNIFDFITVIGSITEIILTDSKLVNTSGFNMSFLKLFRAARLIKLLRQGYT
IRILLWTFVQSFKALPYVCLLIAMLFFIYAIIGMQVFGNIKLDEESHINRHNNFRSFFGS
LMLLFRSATGEAWQEIMLSCLGEKGCEPDTTAPSGQNESERCGTDLAYVYFVSFIFFCSF
LMLNLFVAVIMDNFEYLTRDSSILGPHHLDEFVRVWAEYDRAACGRIHYTEMYEMLTLMS
PPLGLGKRCPSKVAYKRLVLMNMPVAEDMTVHFTSTLMALIRTALDIKIAKGGADRQQLD
SELQKETLAIWPHLSQKMLDLLVPMPKASDLTVGKIYAAMMIMDYYKQSKVKKQRQQLEE
QKNAPMFQRMEPSSLPQEIISNAKALPYLQQDPVSGLSGRSGYPSMSPLSPQEIFQLACM
DPADDGQFQEQQSLVNEREPEVSELKSVQSSNHGIYLPPDTQEHAGSGRASSMPRLTMDP
QVVTDPSSMRRSFSTIRDKRSNSSWLEEFSMERSSENTYKSRRRSYHSSLRLSAHRLNSD
SGHKSDTHRSGGRERGRSKERKHLLSPDVSRCNSEERGTQADWESPERRQSRSPSEGRSQ
TPNRQGTGSLSESSIPSISDTSTPRRSRRQLPPVPPKPRPLLSYSSLMRHTGGISPPPDG
SEGGSPLASQALESNSACLTESSNSLHPQQGQHPSPQHYISEPYLALHEDSHASDCGEEE
TLTFEAAVATSLGRSNTIGSAPPLRHSWQMPNGHYRRRRRGGPGPGMMCGAVSDLLSDTE
EDDKC
>5ff31b8e-05c3-4944-b230-b7576475e80e_ENSRNOG00000002863.p1 type:3prime_partial len:2267 gc:universal 5ff31b8e-05c3-4944-b230-b7576475e80e_ENSRNOG00000002863:6800-3(-)
------------------------------------------------------------
------------------------------------------------------------
--------------------------MARFGEAVVVGRPGSGDGDSDQSRNRQGTPVPAS
GPAAAYKQSKAQRARTMALYNPIPVRQNCFTVNRSLFIFGEDNIVRKYAKKLIDWPPFEY
MILATIIANCIVLALEQHLPEDDKTPMSRRLEKTEPYFIGIFCFEAGIKIVALGFIFHKG
SYLRNGWNVMDFIVVLSGILATAGTHFNTHVDLRTLRAVRVLRPLKLVSGIPSLQIVLKS
IMKAMVPLLQIGLLLFFAILMFAIIGLEFYSGKLHRACFMNNSGILEGFDPPHPCGVQGC
PAGYECKDWIGPNDGITQFDNILFAVLTVFQCITMEGWTTVLYNTNDALGATWNWLYFIP
LIIIGSFFVLNLVLGVLSGEFAKERERVENRRAFMKLRRQQQIERELNGYRAWIDKAEEV
MLAEENKNSGTSALE------------------------------GTPLARASIKSTKVD
GASYFRHKERLLRISIRHMVKSQVFYWIVLSVVALNTACVAIVHHNQPQWLTHLLYYAEF
LFLGLFLLEMSLKMYGMGPRLYFHSSFNCFDFGVTVGSIFEVVWAIFRPGTSFGISVLRA
LRLLRIFKITKYWASLRNLVVSLMSSMKSIISLLFLLFLFIVVFALLGMQLFGGRFNFND
GTPSANFDTFPAAIMTVFQILTGEDWNEVMYNGIRSQGGVSSGMWSAIYFIVLTLFGNYT
LLNVFLAIAVDNLANAQELTKDEQEEEEAFNQKHALQKAKEVSPMSAPNMPSIE------
-------------RERRRRHHMSVWEQRTSQLRRHMQMSSQEALNKEEAPPMNPLNPLNP
LSPLNPLNAHPSLYRRPRPIEGLALGLGLEKCEEERISRGGSLKGDIGGLTSVLDNQRSP
LSLGKREPPWLPRSCHGNCDPTQQETGGGETVVTFEDRARHRQSQRRSRHRRVRTEGKES
ASASRSRSASQERSLDEGVSIDGEKEHEPQSSHRSKEPTIHEEERTQDLRRTNSLMVPRG
SGLVGALDEAETPLVQPQPELEVGKDAALTEQEAEGSSEQALLADVQLDVGRGISQSEPD
LSCMTTNMDKATTESTSVTVAIPDMDPLVDSTVVNISNKTDGEASPLKEAETKEEEEEVE
KKKQKKEKRETGKAMVPHSSMFIFSTTNPIRKACHYIVNLRYFEMCILLVIAASSIALAA
EDPVLTNSERNKVLRYFDYVFTGVFTFEMVIKMIDQGLILQDGSYFRDLWNILDFVVVVG
ALVAFALANALGTNKGRDIKTIKSLRVLRVLRPLKTIKRLPKLKAVFDCVVTSLKNVFNI
LIVYKLFMFIFAVIAVQLFKGKFFYCTDSSKDTEKECIGNYVDHEKNKMEVKGREWKRHE
FHYDNIIWALLTLFTVSTGEGWPQVLQHSVDVTEEDRGPSRSNRMEMSIFYVVYFVVFPF
FFVNIFVALIIITFQEQGDKMMEECSLEKNERACIDFAISAKPLTRYMPQNRHTFQYRVW
HFVVSPSFEYTIMAMIALNTVVLMMKYYSAPWTYELALKYLNIAFTMVFSLECVLKVIAF
GFLNYFRDTWNIFDFITVIGSITEIILTDSKLVNTSGFNMSFLKLFRAARLIKLLRQGYT
IRILLWTFVQSFKALPYVCLLIAMLFFIYAIIGMQVFGNIKLDEESHINRHNNFRSFFGS
LMLLFRSATGEAWQEIMLSCLGEKGCEPDTTAPSGQNESERCGTDLAYVYFVSFIFFCSF
LMLNLFVAVIMDNFEYLTRDSSILGPHHLDEFVRVWAEYDRAACGRIHYTEMYEMLTLMS
PPLGLGKRCPSKVAYKRLVLMNMPVAEDMTVHFTSTLMALIRTALDIKIAKGGADRQQLD
SELQKETLAIWPHLSQKMLDLLVPMPKASDLTVGKIYAAMMIMDYYKQSKVKKQRQQLEE
QKNAPMFQRMEPSSLPQEIISNAKALPYLQQDPVSGLSGRSGYPSMSPLSPQEIFQLACM
DPADDGQFQEQQSL----EPEVSELKSVQSSNHGIYLPPDTQEHAGSGRASSMPRLTMDP
QVVTDPSSMRRSFSTIRDKRSNSSWLEEFSMERSSENTYKSRRRSYHSSLRLSAHRLNSD
SGHKSDTHRSGGRERGRSKERKHLLSPDVSRCNSEERGTQADWESPERRQSRSPSEGRSQ
TPNRQGTGSLSESSIPSISDTSTPRRSRRQLPPVPPKPRPLLSYSSLMRHTGGISPPPDG
SEGGSPLASQALESNSACLTESSNSLHPQQGQHPSPQHYISEPYLALHEDSHASDCGEEE
TLTFEAAVATSLGRSNTIGSAPPLRHSWQMPNGHYRRRRRGGPGPGMMCGAVSDLLSDTE
EDDKC
>XP_038946943.1 Cacna1e [organism=Rattus norvegicus] [GeneID=54234] [isoform=X8]
MVPEMRGLSPGRRLPEPALCPATGGSPEPGAVGRRRHVLALPEEEAWRPQQCALLEADAS
DEVGMLPASPRSAVSGFDNFFPVQEGEGPGWEGSTTLDAGSSPFLPVSPEVMKRRRGGLI
EQRDIIKAHEAHKMQSTPQARRKEWEMARFGEAVVVGRPGSGDGDSDQSRNRQGTPVPAS
GPAAAYKQSKAQRARTMALYNPIPVRQNCFTVNRSLFIFGEDNIVRKYAKKLIDWPPFEY
MILATIIANCIVLALEQHLPEDDKTPMSRRLEKTEPYFIGIFCFEAGIKIVALGFIFHKG
SYLRNGWNVMDFIVVLSGILATAGTHFNTHVDLRTLRAVRVLRPLKLVSGIPSLQIVLKS
IMKAMVPLLQIGLLLFFAILMFAIIGLEFYSGKLHRACFMNNSGILEGFDPPHPCGVQGC
PAGYECKDWIGPNDGITQFDNILFAVLTVFQCITMEGWTTVLYNTNDALGATWNWLYFIP
LIIIGSFFVLNLVLGVLSGEFAKERERVENRRAFMKLRRQQQIERELNGYRAWIDKAEEV
MLAEENKNSGTSALE------------------------------GTPLARASIKSTKVD
GASYFRHKERLLRISIRHMVKSQVFYWIVLSVVALNTACVAIVHHNQPQWLTHLLYYAEF
LFLGLFLLEMSLKMYGMGPRLYFHSSFNCFDFGVTVGSIFEVVWAIFRPGTSFGISVLRA
LRLLRIFKITKYWASLRNLVVSLMSSMKSIISLLFLLFLFIVVFALLGMQLFGGRFNFND
GTPSANFDTFPAAIMTVFQILTGEDWNEVMYNGIRSQGGVSSGMWSAIYFIVLTLFGNYT
LLNVFLAIAVDNLANAQELTKDEQEEEEAFNQKHALQKAKEVSPMSAPNMPSIERDRRRR
HHMSMWEPRSSHLRERRRRHHMSVWEQRTSQLRRHMQMSSQEALNKEEAPPMNPLNPLNP
LSPLNPLNAHPSLYRRPRPIEGLALGLGLEKCEEERISRGGSLKGDIGGLTSVLDNQRSP
LSLGKREPPWLPRSCHGNCDPTQQETGGGETVVTFEDRARHRQSQRRSRHRRVRTEGKES
ASASRSRSASQERSLDEGVSIDGEKEHEPQSSHRSKEPTIHEEERTQDLRRTNSLMVPRG
SGLVGALDEAETPLVQPQPELEVGKDAALTEQEAEGSSEQALLADVQLDVGRGISQSEPD
LSCMTTNMDKATTESTSVTVAIPDMDPLVDSTVVNISNKTDGEASPLKEAETKEEEEEVE
KKKQKKEKRETGKAMVPHSSMFIFSTTNPIRKACHYIVNLRYFEMCILLVIAASSIALAA
EDPVLTNSERNKVLRYFDYVFTGVFTFEMVIKMIDQGLILQDGSYFRDLWNILDFVVVVG
ALVAFALANALGTNKGRDIKTIKSLRVLRVLRPLKTIKRLPKLKAVFDCVVTSLKNVFNI
LIVYKLFMFIFAVIAVQLFKGKFFYCTDSSKDTEKECIGNYVDHEKNKMEVKGREWKRHE
FHYDNIIWALLTLFTVSTGEGWPQVLQHSVDVTEEDRGPSRSNRMEMSIFYVVYFVVFPF
FFVNIFVALIIITFQEQGDKMMEECSLEKNERACIDFAISAKPLTRYMPQNRHTFQYRVW
HFVVSPSFEYTIMAMIALNTVVLMMKYYSAPWTYELALKYLNIAFTMVFSLECVLKVIAF
GFLNYFRDTWNIFDFITVIGSITEIILTDSKLVNTSGFNMSFLKLFRAARLIKLLRQGYT
IRILLWTFVQSFKALPYVCLLIAMLFFIYAIIGMQVFGNIKLDEESHINRHNNFRSFFGS
LMLLFRSATGEAWQEIMLSCLGEKGCEPDTTAPSGQNESERCGTDLAYVYFVSFIFFCSF
LMLNLFVAVIMDNFEYLTRDSSILGPHHLDEFVRVWAEYDRAACGRIHYTEMYEMLTLMS
PPLGLGKRCPSKVAYKRLVLMNMPVAEDMTVHFTSTLMALIRTALDIKIAKGGADRQQLD
SELQKETLAIWPHLSQKMLDLLVPMPKASDLTVGKIYAAMMIMDYYKQSKVKKQRQQLEE
QKNAPMFQRMEPSSLPQEIISNAKALPYLQQDPVSGLSGRSGYPSMSPLSPQEIFQLACM
DPADDGQFQEQQSLVNEREPEVSELKSVQSSNHGIYLPPDTQEHAGSGRASSMPRLTMDP
QVVTDPSSMRRSFSTIRDKRSNSSWLEEFSMERSSENTYKSRRRSYHSSLRLSAHRLNSD
SGHKSDTHRSGGRERGRSKERKHLLSPDVSRCNSEERGTQADWESPERRQSRSPSEGRSQ
TPNRQGTGSLSESSIPSISDTSTPRRSRRQLPPVPPKPRPLLSYSSLMRHTGGISPPPDG
SEGGSPLASQALESNSACLTESSNSLHPQQGQHPSPQHYISEPYLALHEDSHASDCGEEE
TLTFEAAVATSLGRSNTIGSAPPLRHSWQMPNGHYRRRRRGGPGPGMMCGAVSDLLSDTE
EDDKC
>XP_017454402.1 Cacna1e [organism=Rattus norvegicus] [GeneID=54234] [isoform=X10]
MVPEMRGLSPGRRLPEPALCPATGGSPEPGAVGRRRHVLALPEEEAWRPQQCALLEADAS
DEVGMLPASPRSAVSGFDNFFPVQEGEGPGWEGSTTLDAGSSPFLPVSPEVMKRRRGGLI
EQRDIIKAHEAHKMQSTPQARRKEWEMARFGEAVVVGRPGSGDGDSDQSRNRQGTPVPAS
GPAAAYKQSKAQRARTMALYNPIPVRQNCFTVNRSLFIFGEDNIVRKYAKKLIDWPPFEY
MILATIIANCIVLALEQHLPEDDKTPMSRRLEKTEPYFIGIFCFEAGIKIVALGFIFHKG
SYLRNGWNVMDFIVVLSGILATAGTHFNTHVDLRTLRAVRVLRPLKLVSGIPSLQIVLKS
IMKAMVPLLQIGLLLFFAILMFAIIGLEFYSGKLHRACFMNNSGILEGFDPPHPCGVQGC
PAGYECKDWIGPNDGITQFDNILFAVLTVFQCITMEGWTTVLYNTNDALGATWNWLYFIP
LIIIGSFFVLNLVLGVLSGEFAKERERVENRRAFMKLRRQQQIERELNGYRAWIDKAEEV
MLAEENKNSGTSALEVLRRATIKRSRTEAMTRDSSDEHCVDISSVGTPLARASIKSTKVD
GASYFRHKERLLRISIRHMVKSQVFYWIVLSVVALNTACVAIVHHNQPQWLTHLLYYAEF
LFLGLFLLEMSLKMYGMGPRLYFHSSFNCFDFGVTVGSIFEVVWAIFRPGTSFGISVLRA
LRLLRIFKITKYWASLRNLVVSLMSSMKSIISLLFLLFLFIVVFALLGMQLFGGRFNFND
GTPSANFDTFPAAIMTVFQILTGEDWNEVMYNGIRSQGGVSSGMWSAIYFIVLTLFGNYT
LLNVFLAIAVDNLANAQELTKDEQEEEEAFNQKHALQKAKEVSPMSAPNMPSIERDRRRR
HHMSMWEPRSSHLRERRRRHHMSVWEQRTSQLRRHMQMSSQEALNKEEAPPMNPLNPLNP
LSPLNPLNAHPSLYRRPRPIEGLALGLGLEKCEEERISRGGSLKGDIGGLTSVLDNQRSP
LSLGKREPPWLPRSCHGNCDPTQQETGGGETVVTFEDRARHRQSQRRSRHRRVRTEGKES
ASASRSRSASQERSLDEGVSIDGEKEHEPQSSHRSKEPTIHEEERTQDLRRTNSLMVPRG
SGLVGALDEAETPLVQPQPELEVGKDAALTEQEAEGSSEQALLADVQLDVGRGISQSEPD
LSCMTTNMDKATTESTSVTVAIPDMDPLVDSTVVNISNKTDGEASPLKEAETKEEEEEVE
KKKQKKEKRETGKAMVPHSSMFIFSTTNPIRKACHYIVNLRYFEMCILLVIAASSIALAA
EDPVLTNSERNKVLRYFDYVFTGVFTFEMVIKMIDQGLILQDGSYFRDLWNILDFVVVVG
ALVAFALANALGTNKGRDIKTIKSLRVLRVLRPLKTIKRLPKLKAVFDCVVTSLKNVFNI
LIVYKLFMFIFAVIAVQLFKGKFFYCTDSSKDTEKECIGNYVDHEKNKMEVKGREWKRHE
FHYDNIIWALLTLFTVSTGEGWPQVLQHSVDVTEEDRGPSRSNRMEMSIFYVVYFVVFPF
FFVNIFVALIIITFQEQGDKMMEECSLEKNERACIDFAISAKPLTRYMPQNRHTFQYRVW
HFVVSPSFEYTIMAMIALNTVVLMMKYYSAPWTYELALKYLNIAFTMVFSLECVLKVIAF
GFLNYFRDTWNIFDFITVIGSITEIILTDSKLVNTSGFNMSFLKLFRAARLIKLLRQGYT
IRILLWTFVQSFKALPYVCLLIAMLFFIYAIIGMQVFGNIKLDEESHINRHNNFRSFFGS
LMLLFRSATGEAWQEIMLSCLGEKGCEPDTTAPSGQNESERCGTDLAYVYFVSFIFFCSF
LMLNLFVAVIMDNFEYLTRDSSILGPHHLDEFVRVWAEYDRAACGRIHYTEMYEMLTLMS
PPLGLGKRCPSKVAYKRLVLMNMPVAEDMTVHFTSTLMALIRTALDIKIAKGGADRQQLD
SELQKETLAIWPHLSQKMLDLLVPMPKASDLTVGKIYAAMMIMDYYKQSKVKKQRQQLEE
QKNAPMFQRMEPSSLPQEIISNAKALPYLQQDPVSGLSGRSGYPSMSPLSPQEIFQLACM
DPADDGQFQEQQSL----------------------------------------------
-VVTDPSSMRRSFSTIRDKRSNSSWLEEFSMERSSENTYKSRRRSYHSSLRLSAHRLNSD
SGHKSDTHRSGGRERGRSKERKHLLSPDVSRCNSEERGTQADWESPERRQSRSPSEGRSQ
TPNRQGTGSLSESSIPSISDTSTPRRSRRQLPPVPPKPRPLLSYSSLMRHTGGISPPPDG
SEGGSPLASQALESNSACLTESSNSLHPQQGQHPSPQHYISEPYLALHEDSHASDCGEEE
TLTFEAAVATSLGRSNTIGSAPPLRHSWQMPNGHYRRRRRGGPGPGMMCGAVSDLLSDTE
EDDKC
>XP_038946944.1 Cacna1e [organism=Rattus norvegicus] [GeneID=54234] [isoform=X9]
MVPEMRGLSPGRRLPEPALCPATGGSPEPGAVGRRRHVLALPEEEAWRPQQCALLEADAS
DEVGMLPASPRSAVSGFDNFFPVQEGEGPGWEGSTTLDAGSSPFLPVSPEVMKRRRGGLI
EQRDIIKAHEAHKMQSTPQARRKEWEMARFGEAVVVGRPGSGDGDSDQSRNRQGTPVPAS
GPAAAYKQSKAQRARTMALYNPIPVRQNCFTVNRSLFIFGEDNIVRKYAKKLIDWPPFEY
MILATIIANCIVLALEQHLPEDDKTPMSRRLEKTEPYFIGIFCFEAGIKIVALGFIFHKG
SYLRNGWNVMDFIVVLSGILATAGTHFNTHVDLRTLRAVRVLRPLKLVSGIPSLQIVLKS
IMKAMVPLLQIGLLLFFAILMFAIIGLEFYSGKLHRACFMNNSGILEGFDPPHPCGVQGC
PAGYECKDWIGPNDGITQFDNILFAVLTVFQCITMEGWTTVLYNTNDALGATWNWLYFIP
LIIIGSFFVLNLVLGVLSGEFAKERERVENRRAFMKLRRQQQIERELNGYRAWIDKAEEV
MLAEENKNSGTSALEVLRRATIKRSRTEAMTRDSSDEHCVDISSVGTPLARASIKSTKVD
GASYFRHKERLLRISIRHMVKSQVFYWIVLSVVALNTACVAIVHHNQPQWLTHLLYYAEF
LFLGLFLLEMSLKMYGMGPRLYFHSSFNCFDFGVTVGSIFEVVWAIFRPGTSFGISVLRA
LRLLRIFKITKYWASLRNLVVSLMSSMKSIISLLFLLFLFIVVFALLGMQLFGGRFNFND
GTPSANFDTFPAAIMTVFQILTGEDWNEVMYNGIRSQGGVSSGMWSAIYFIVLTLFGNYT
LLNVFLAIAVDNLANAQELTKDEQEEEEAFNQKHALQKAKEVSPMSAPNMPSIERDRRRR
HHMSMWEPRSSHLRERRRRHHMSVWEQRTSQLRRHMQMSSQEALNKEEAPPMNPLNPLNP
LSPLNPLNAHPSLYRRPRPIEGLALGLGLEKCEEERISRGGSLKGDIGGLTSVLDNQRSP
LSLGKREPPWLPRSCHGNCDPTQQETGGGETVVTFEDRARHRQSQRRSRHRRVRTEGKES
ASASRSRSASQERSLDEGVSIDGEKEHEPQSSHRSKEPTIHEEERTQDLRRTNSLMVPRG
SGLVGALDEAETPLVQPQPELEVGKDAALTEQEAEGSSEQALLADVQLDVGRGISQSEPD
LSCMTTNMDKATTESTSVTVAIPDMDPLVDSTVVNISNKTDGEASPLKEAETKEEEEEVE
KKKQKKEKRETGKAMVPHSSMFIFSTTNPIRKACHYIVNLRYFEMCILLVIAASSIALAA
EDPVLTNSERNKVLRYFDYVFTGVFTFEMVIKMIDQGLILQDGSYFRDLWNILDFVVVVG
ALVAFALANALGTNKGRDIKTIKSLRVLRVLRPLKTIKRLPKLKAVFDCVVTSLKNVFNI
LIVYKLFMFIFAVIAVQLFKGKFFYCTDSSKDTEKECIGNYVDHEKNKMEVKGREWKRHE
FHYDNIIWALLTLFTVSTGEGWPQVLQHSVDVTEEDRGPSRSNRMEMSIFYVVYFVVFPF
FFVNIFVALIIITFQEQGDKMMEECSLEKNERACIDFAISAKPLTRYMPQNRHTFQYRVW
HFVVSPSFEYTIMAMIALNTVVLMMKYYSAPWTYELALKYLNIAFTMVFSLECVLKVIAF
GFLNYFRDTWNIFDFITVIGSITEIILTDSKLVNTSGFNMSFLKLFRAARLIKLLRQGYT
IRILLWTFVQSFKALPYVCLLIAMLFFIYAIIGMQVFGNIKLDEESHINRHNNFRSFFGS
LMLLFRSATGEAWQEIMLSCLGEKGCEPDTTAPSGQNESERCGTDLAYVYFVSFIFFCSF
LMLNLFVAVIMDNFEYLTRDSSILGPHHLDEFVRVWAEYDRAACGRIHYTEMYEMLTLMS
PPLGLGKRCPSKVAYKRLVLMNMPVAEDMTVHFTSTLMALIRTALDIKIAKGGADRQQLD
SELQKETLAIWPHLSQKMLDLLVPMPKASDLTVGKIYAAMMIMDYYKQSKVKKQRQQLEE
QKNAPMFQRMEPSSLPQEIISNAKALPYLQQDPVSGLSGRSGYPSMSPLSPQEIFQLACM
DPADDGQFQEQQSLVNER------------------------------------------
-VVTDPSSMRRSFSTIRDKRSNSSWLEEFSMERSSENTYKSRRRSYHSSLRLSAHRLNSD
SGHKSDTHRSGGRERGRSKERKHLLSPDVSRCNSEERGTQADWESPERRQSRSPSEGRSQ
TPNRQGTGSLSESSIPSISDTSTPRRSRRQLPPVPPKPRPLLSYSSLMRHTGGISPPPDG
SEGGSPLASQALESNSACLTESSNSLHPQQGQHPSPQHYISEPYLALHEDSHASDCGEEE
TLTFEAAVATSLGRSNTIGSAPPLRHSWQMPNGHYRRRRRGGPGPGMMCGAVSDLLSDTE
EDDKC
>XP_017454403.1 Cacna1e [organism=Rattus norvegicus] [GeneID=54234] [isoform=X11]
MVPEMRGLSPGRRLPEPALCPATGGSPEPGAVGRRRHVLALPEEEAWRPQQCALLEADAS
DEVGMLPASPRSAVSGFDNFFPVQEGEGPGWEGSTTLDAGSSPFLPVSPEVMKRRRGGLI
EQRDIIKAHEAHKMQSTPQARRKEWEMARFGEAVVVGRPGSGDGDSDQSRNRQGTPVPAS
GPAAAYKQSKAQRARTMALYNPIPVRQNCFTVNRSLFIFGEDNIVRKYAKKLIDWPPFEY
MILATIIANCIVLALEQHLPEDDKTPMSRRLEKTEPYFIGIFCFEAGIKIVALGFIFHKG
SYLRNGWNVMDFIVVLSGILATAGTHFNTHVDLRTLRAVRVLRPLKLVSGIPSLQIVLKS
IMKAMVPLLQIGLLLFFAILMFAIIGLEFYSGKLHRACFMNNSGILEGFDPPHPCGVQGC
PAGYECKDWIGPNDGITQFDNILFAVLTVFQCITMEGWTTVLYNTNDALGATWNWLYFIP
LIIIGSFFVLNLVLGVLSGEFAKERERVENRRAFMKLRRQQQIERELNGYRAWIDKAEEV
MLAEENKNSGTSALEVLRRATIKRSRTEAMTRDSSDEHCVDISSVGTPLARASIKSTKVD
GASYFRHKERLLRISIRHMVKSQVFYWIVLSVVALNTACVAIVHHNQPQWLTHLLYYAEF
LFLGLFLLEMSLKMYGMGPRLYFHSSFNCFDFGVTVGSIFEVVWAIFRPGTSFGISVLRA
LRLLRIFKITKYWASLRNLVVSLMSSMKSIISLLFLLFLFIVVFALLGMQLFGGRFNFND
GTPSANFDTFPAAIMTVFQILTGEDWNEVMYNGIRSQGGVSSGMWSAIYFIVLTLFGNYT
LLNVFLAIAVDNLANAQELTKDEQEEEEAFNQKHALQKAKEVSPMSAPNMPSIE------
-------------RERRRRHHMSVWEQRTSQLRRHMQMSSQEALNKEEAPPMNPLNPLNP
LSPLNPLNAHPSLYRRPRPIEGLALGLGLEKCEEERISRGGSLKGDIGGLTSVLDNQRSP
LSLGKREPPWLPRSCHGNCDPTQQETGGGETVVTFEDRARHRQSQRRSRHRRVRTEGKES
ASASRSRSASQERSLDEGVSIDGEKEHEPQSSHRSKEPTIHEEERTQDLRRTNSLMVPRG
SGLVGALDEAETPLVQPQPELEVGKDAALTEQEAEGSSEQALLADVQLDVGRGISQSEPD
LSCMTTNMDKATTESTSVTVAIPDMDPLVDSTVVNISNKTDGEASPLKEAETKEEEEEVE
KKKQKKEKRETGKAMVPHSSMFIFSTTNPIRKACHYIVNLRYFEMCILLVIAASSIALAA
EDPVLTNSERNKVLRYFDYVFTGVFTFEMVIKMIDQGLILQDGSYFRDLWNILDFVVVVG
ALVAFALANALGTNKGRDIKTIKSLRVLRVLRPLKTIKRLPKLKAVFDCVVTSLKNVFNI
LIVYKLFMFIFAVIAVQLFKGKFFYCTDSSKDTEKECIGNYVDHEKNKMEVKGREWKRHE
FHYDNIIWALLTLFTVSTGEGWPQVLQHSVDVTEEDRGPSRSNRMEMSIFYVVYFVVFPF
FFVNIFVALIIITFQEQGDKMMEECSLEKNERACIDFAISAKPLTRYMPQNRHTFQYRVW
HFVVSPSFEYTIMAMIALNTVVLMMKYYSAPWTYELALKYLNIAFTMVFSLECVLKVIAF
GFLNYFRDTWNIFDFITVIGSITEIILTDSKLVNTSGFNMSFLKLFRAARLIKLLRQGYT
IRILLWTFVQSFKALPYVCLLIAMLFFIYAIIGMQVFGNIKLDEESHINRHNNFRSFFGS
LMLLFRSATGEAWQEIMLSCLGEKGCEPDTTAPSGQNESERCGTDLAYVYFVSFIFFCSF
LMLNLFVAVIMDNFEYLTRDSSILGPHHLDEFVRVWAEYDRAACGRIHYTEMYEMLTLMS
PPLGLGKRCPSKVAYKRLVLMNMPVAEDMTVHFTSTLMALIRTALDIKIAKGGADRQQLD
SELQKETLAIWPHLSQKMLDLLVPMPKASDLTVGKIYAAMMIMDYYKQSKVKKQRQQLEE
QKNAPMFQRMEPSSLPQEIISNAKALPYLQQDPVSGLSGRSGYPSMSPLSPQEIFQLACM
DPADDGQFQEQQSL----------------------------------------------
-VVTDPSSMRRSFSTIRDKRSNSSWLEEFSMERSSENTYKSRRRSYHSSLRLSAHRLNSD
SGHKSDTHRSGGRERGRSKERKHLLSPDVSRCNSEERGTQADWESPERRQSRSPSEGRSQ
TPNRQGTGSLSESSIPSISDTSTPRRSRRQLPPVPPKPRPLLSYSSLMRHTGGISPPPDG
SEGGSPLASQALESNSACLTESSNSLHPQQGQHPSPQHYISEPYLALHEDSHASDCGEEE
TLTFEAAVATSLGRSNTIGSAPPLRHSWQMPNGHYRRRRRGGPGPGMMCGAVSDLLSDTE
EDDKC
>XP_017454404.1 Cacna1e [organism=Rattus norvegicus] [GeneID=54234] [isoform=X12]
MVPEMRGLSPGRRLPEPALCPATGGSPEPGAVGRRRHVLALPEEEAWRPQQCALLEADAS
DEVGMLPASPRSAVSGFDNFFPVQEGEGPGWEGSTTLDAGSSPFLPVSPEVMKRRRGGLI
EQRDIIKAHEAHKMQSTPQARRKEWEMARFGEAVVVGRPGSGDGDSDQSRNRQGTPVPAS
GPAAAYKQSKAQRARTMALYNPIPVRQNCFTVNRSLFIFGEDNIVRKYAKKLIDWPPFEY
MILATIIANCIVLALEQHLPEDDKTPMSRRLEKTEPYFIGIFCFEAGIKIVALGFIFHKG
SYLRNGWNVMDFIVVLSGILATAGTHFNTHVDLRTLRAVRVLRPLKLVSGIPSLQIVLKS
IMKAMVPLLQIGLLLFFAILMFAIIGLEFYSGKLHRACFMNNSGILEGFDPPHPCGVQGC
PAGYECKDWIGPNDGITQFDNILFAVLTVFQCITMEGWTTVLYNTNDALGATWNWLYFIP
LIIIGSFFVLNLVLGVLSGEFAKERERVENRRAFMKLRRQQQIERELNGYRAWIDKAEEV
MLAEENKNSGTSALEVLRRATIKRSRTEAMTRDSSDEHCVDISSVGTPLARASIKSTKVD
GASYFRHKERLLRISIRHMVKSQVFYWIVLSVVALNTACVAIVHHNQPQWLTHLLYYAEF
LFLGLFLLEMSLKMYGMGPRLYFHSSFNCFDFGVTVGSIFEVVWAIFRPGTSFGISVLRA
LRLLRIFKITKYWASLRNLVVSLMSSMKSIISLLFLLFLFIVVFALLGMQLFGGRFNFND
GTPSANFDTFPAAIMTVFQILTGEDWNEVMYNGIRSQGGVSSGMWSAIYFIVLTLFGNYT
LLNVFLAIAVDNLANAQELTKDEQEEEEAFNQKHALQKAKEVSPMSAPNMPSIE------
-------------RERRRRHHMSVWEQRTSQLRRHMQMSSQEALNKEEAPPMNPLNPLNP
LSPLNPLNAHPSLYRRPRPIEGLALGLGLEKCEEERISRGGSLKGDIGGLTSVLDNQRSP
LSLGKREPPWLPRSCHGNCDPTQQETGGGETVVTFEDRARHRQSQRRSRHRRVRTEGKES
ASASRSRSASQERSLDEGVSIDGEKEHEPQSSHRSKEPTIHEEERTQDLRRTNSLMVPRG
SGLVGALDEAETPLVQPQPELEVGKDAALTEQEAEGSSEQALLADVQLDVGRGISQSEPD
LSCMTTNMDKATTESTSVTVAIPDMDPLVDSTVVNISNKTDGEASPLKEAETKEEEEEVE
KKKQKKEKRETGKAMVPHSSMFIFSTTNPIRKACHYIVNLRYFEMCILLVIAASSIALAA
EDPVLTNSERNKVLRYFDYVFTGVFTFEMVIKMIDQGLILQDGSYFRDLWNILDFVVVVG
ALVAFALANALGTNKGRDIKTIKSLRVLRVLRPLKTIKRLPKLKAVFDCVVTSLKNVFNI
LIVYKLFMFIFAVIAVQLFKGKFFYCTDSSKDTEKECIGNYVDHEKNKMEVKGREWKRHE
FHYDNIIWALLTLFTVSTGEGWPQVLQHSVDVTEEDRGPSRSNRMEMSIFYVVYFVVFPF
FFVNIFVALIIITFQEQGDKMMEECSLEKNERACIDFAISAKPLTRYMPQNRHTFQYRVW
HFVVSPSFEYTIMAMIALNTVVLMMKYYSAPWTYELALKYLNIAFTMVFSLECVLKVIAF
GFLNYFRDTWNIFDFITVIGSITEIILTDSKLVNTSGFNMSFLKLFRAARLIKLLRQGYT
IRILLWTFVQSFKALPYVCLLIAMLFFIYAIIGMQVFGNIKLDEESHINRHNNFRSFFGS
LMLLFRSATGEAWQEIMLSCLGEKGCEPDTTAPSGQNESERCGTDLAYVYFVSFIFFCSF
LMLNLFVAVIMDNFEYLTRDSSILGPHHLDEFVRVWAEYDRAACGRIPYKDMYKLVRVIS
PPLGLGENCPYRVACKRLVLMNMPVAEDMTVHFTSTLMALIRTALDIKIAKGGADRQQLD
SELQKETLAIWPHLSQKMLDLLVPMPKASDLTVGKIYAAMMIMDYYKQSKVKKQRQQLEE
QKNAPMFQRMEPSSLPQEIISNAKALPYLQQDPVSGLSGRSGYPSMSPLSPQEIFQLACM
DPADDGQFQEQQSL----------------------------------------------
-VVTDPSSMRRSFSTIRDKRSNSSWLEEFSMERSSENTYKSRRRSYHSSLRLSAHRLNSD
SGHKSDTHRSGGRERGRSKERKHLLSPDVSRCNSEERGTQADWESPERRQSRSPSEGRSQ
TPNRQGTGSLSESSIPSISDTSTPRRSRRQLPPVPPKPRPLLSYSSLMRHTGGISPPPDG
SEGGSPLASQALESNSACLTESSNSLHPQQGQHPSPQHYISEPYLALHEDSHASDCGEEE
TLTFEAAVATSLGRSNTIGSAPPLRHSWQMPNGHYRRRRRGGPGPGMMCGAVSDLLSDTE
EDDKC
>XP_038946938.1 Cacna1e [organism=Rattus norvegicus] [GeneID=54234] [isoform=X2]
MVPEMRGLSPGRRLPEPALCPATGGSPEPGAVGRRRHVLALPEEEAWRPQQCALLEADAS
DEVGMLPASPRSAVSGFDNFFPVQEGEGPGWEGSTTLDAGSSPFLPVSPEVMKRRRGGLI
EQRDIIKAHEAHKMQSTPQARRKEWEMARFGEAVVVGRPGSGDGDSDQSRNRQGTPVPAS
GPAAAYKQSKAQRARTMALYNPIPVRQNCFTVNRSLFIFGEDNIVRKYAKKLIDWPPFEY
MILATIIANCIVLALEQHLPEDDKTPMSRRLEKTEPYFIGIFCFEAGIKIVALGFIFHKG
SYLRNGWNVMDFIVVLSGILATAGTHFNTHVDLRTLRAVRVLRPLKLVSGIPSLQIVLKS
IMKAMVPLLQIGLLLFFAILMFAIIGLEFYSGKLHRACFMNNSGILEGFDPPHPCGVQGC
PAGYECKDWIGPNDGITQFDNILFAVLTVFQCITMEGWTTVLYNTNDALGATWNWLYFIP
LIIIGSFFVLNLVLGVLSGEFAKERERVENRRAFMKLRRQQQIERELNGYRAWIDKAEEV
MLAEENKNSGTSALEVLRRATIKRSRTEAMTRDSSDEHCVDISSVGTPLARASIKSTKVD
GASYFRHKERLLRISIRHMVKSQVFYWIVLSVVALNTACVAIVHHNQPQWLTHLLYYAEF
LFLGLFLLEMSLKMYGMGPRLYFHSSFNCFDFGVTVGSIFEVVWAIFRPGTSFGISVLRA
LRLLRIFKITKYWASLRNLVVSLMSSMKSIISLLFLLFLFIVVFALLGMQLFGGRFNFND
GTPSANFDTFPAAIMTVFQILTGEDWNEVMYNGIRSQGGVSSGMWSAIYFIVLTLFGNYT
LLNVFLAIAVDNLANAQELTKDEQEEEEAFNQKHALQKAKEVSPMSAPNMPSIERDRRRR
HHMSMWEPRSSHLRERRRRHHMSVWEQRTSQLRRHMQMSSQEALNKEEAPPMNPLNPLNP
LSPLNPLNAHPSLYRRPRPIEGLALGLGLEKCEEERISRGGSLKGDIGGLTSVLDNQRSP
LSLGKREPPWLPRSCHGNCDPTQQETGGGETVVTFEDRARHRQSQRRSRHRRVRTEGKES
ASASRSRSASQERSLDEGVSIDGEKEHEPQSSHRSKEPTIHEEERTQDLRRTNSLMVPRG
SGLVGALDEAETPLVQPQPELEVGKDAALTEQEAEGSSEQALLADVQLDVGRGISQSEPD
LSCMTTNMDKATTESTSVTVAIPDMDPLVDSTVVNISNKTDGEASPLKEAETKEEEEEVE
KKKQKKEKRETGKAMVPHSSMFIFSTTNPIRKACHYIVNLRYFEMCILLVIAASSIALAA
EDPVLTNSERNKVLRYFDYVFTGVFTFEMVIKMIDQGLILQDGSYFRDLWNILDFVVVVG
ALVAFALANALGTNKGRDIKTIKSLRVLRVLRPLKTIKRLPKLKAVFDCVVTSLKNVFNI
LIVYKLFMFIFAVIAVQLFKGKFFYCTDSSKDTEKECIGNYVDHEKNKMEVKGREWKRHE
FHYDNIIWALLTLFTVSTGEGWPQVLQHSVDVTEEDRGPSRSNRMEMSIFYVVYFVVFPF
FFVNIFVALIIITFQEQGDKMMEECSLEKNERACIDFAISAKPLTRYMPQNRHTFQYRVW
HFVVSPSFEYTIMAMIALNTVVLMMKYYSAPWTYELALKYLNIAFTMVFSLECVLKVIAF
GFLNYFRDTWNIFDFITVIGSITEIILTDSKLVNTSGFNMSFLKLFRAARLIKLLRQGYT
IRILLWTFVQSFKALPYVCLLIAMLFFIYAIIGMQVFGNIKLDEESHINRHNNFRSFFGS
LMLLFRSATGEAWQEIMLSCLGEKGCEPDTTAPSGQNESERCGTDLAYVYFVSFIFFCSF
LMLNLFVAVIMDNFEYLTRDSSILGPHHLDEFVRVWAEYDRAACGRIPYKDMYKLVRVIS
PPLGLGENCPYRVACKRLVLMNMPVAEDMTVHFTSTLMALIRTALDIKIAKGGADRQQLD
SELQKETLAIWPHLSQKMLDLLVPMPKASDLTVGKIYAAMMIMDYYKQSKVKKQRQQLEE
QKNAPMFQRMEPSSLPQEIISNAKALPYLQQDPVSGLSGRSGYPSMSPLSPQEIFQLACM
DPADDGQFQEQQSLVNEREPEVSELKSVQSSNHGIYLPPDTQEHAGSGRASSMPRLTMDP
QVVTDPSSMRRSFSTIRDKRSNSSWLEEFSMERSSENTYKSRRRSYHSSLRLSAHRLNSD
SGHKSDTHRSGGRERGRSKERKHLLSPDVSRCNSEERGTQADWESPERRQSRSPSEGRSQ
TPNRQGTGSLSESSIPSISDTSTPRRSRRQLPPVPPKPRPLLSYSSLMRHTGGISPPPDG
SEGGSPLASQALESNSACLTESSNSLHPQQGQHPSPQHYISEPYLALHEDSHASDCGEEE
TLTFEAAVATSLGRSNTIGSAPPLRHSWQMPNGHYRRRRRGGPGPGMMCGAVSDLLSDTE
EDDKC
>XP_038946940.1 Cacna1e [organism=Rattus norvegicus] [GeneID=54234] [isoform=X5]
MVPEMRGLSPGRRLPEPALCPATGGSPEPGAVGRRRHVLALPEEEAWRPQQCALLEADAS
DEVGMLPASPRSAVSGFDNFFPVQEGEGPGWEGSTTLDAGSSPFLPVSPEVMKRRRGGLI
EQRDIIKAHEAHKMQSTPQARRKEWEMARFGEAVVVGRPGSGDGDSDQSRNRQGTPVPAS
GPAAAYKQSKAQRARTMALYNPIPVRQNCFTVNRSLFIFGEDNIVRKYAKKLIDWPPFEY
MILATIIANCIVLALEQHLPEDDKTPMSRRLEKTEPYFIGIFCFEAGIKIVALGFIFHKG
SYLRNGWNVMDFIVVLSGILATAGTHFNTHVDLRTLRAVRVLRPLKLVSGIPSLQIVLKS
IMKAMVPLLQIGLLLFFAILMFAIIGLEFYSGKLHRACFMNNSGILEGFDPPHPCGVQGC
PAGYECKDWIGPNDGITQFDNILFAVLTVFQCITMEGWTTVLYNTNDALGATWNWLYFIP
LIIIGSFFVLNLVLGVLSGEFAKERERVENRRAFMKLRRQQQIERELNGYRAWIDKAEEV
MLAEENKNSGTSALEVLRRATIKRSRTEAMTRDSSDEHCVDISSVGTPLARASIKSTKVD
GASYFRHKERLLRISIRHMVKSQVFYWIVLSVVALNTACVAIVHHNQPQWLTHLLYYAEF
LFLGLFLLEMSLKMYGMGPRLYFHSSFNCFDFGVTVGSIFEVVWAIFRPGTSFGISVLRA
LRLLRIFKITKYWASLRNLVVSLMSSMKSIISLLFLLFLFIVVFALLGMQLFGGRFNFND
GTPSANFDTFPAAIMTVFQILTGEDWNEVMYNGIRSQGGVSSGMWSAIYFIVLTLFGNYT
LLNVFLAIAVDNLANAQELTKDEQEEEEAFNQKHALQKAKEVSPMSAPNMPSIERDRRRR
HHMSMWEPRSSHLRERRRRHHMSVWEQRTSQLRRHMQMSSQEALNKEEAPPMNPLNPLNP
LSPLNPLNAHPSLYRRPRPIEGLALGLGLEKCEEERISRGGSLKGDIGGLTSVLDNQRSP
LSLGKREPPWLPRSCHGNCDPTQQETGGGETVVTFEDRARHRQSQRRSRHRRVRTEGKES
ASASRSRSASQERSLDEGVSIDGEKEHEPQSSHRSKEPTIHEEERTQDLRRTNSLMVPRG
SGLVGALDEAETPLVQPQPELEVGKDAALTEQEAEGSSEQALLADVQLDVGRGISQSEPD
LSCMTTNMDKATTESTSVTVAIPDMDPLVDSTVVNISNKTDGEASPLKEAETKEEEEEVE
KKKQKKEKRETGKAMVPHSSMFIFSTTNPIRKACHYIVNLRYFEMCILLVIAASSIALAA
EDPVLTNSERNKVLRYFDYVFTGVFTFEMVIKMIDQGLILQDGSYFRDLWNILDFVVVVG
ALVAFALA----TNKGRDIKTIKSLRVLRVLRPLKTIKRLPKLKAVFDCVVTSLKNVFNI
LIVYKLFMFIFAVIAVQLFKGKFFYCTDSSKDTEKECIGNYVDHEKNKMEVKGREWKRHE
FHYDNIIWALLTLFTVSTGEGWPQVLQHSVDVTEEDRGPSRSNRMEMSIFYVVYFVVFPF
FFVNIFVALIIITFQEQGDKMMEECSLEKNERACIDFAISAKPLTRYMPQNRHTFQYRVW
HFVVSPSFEYTIMAMIALNTVVLMMKYYSAPWTYELALKYLNIAFTMVFSLECVLKVIAF
GFLNYFRDTWNIFDFITVIGSITEIILTDSKLVNTSGFNMSFLKLFRAARLIKLLRQGYT
IRILLWTFVQSFKALPYVCLLIAMLFFIYAIIGMQVFGNIKLDEESHINRHNNFRSFFGS
LMLLFRSATGEAWQEIMLSCLGEKGCEPDTTAPSGQNESERCGTDLAYVYFVSFIFFCSF
LMLNLFVAVIMDNFEYLTRDSSILGPHHLDEFVRVWAEYDRAACGRIPYKDMYKLVRVIS
PPLGLGENCPYRVACKRLVLMNMPVAEDMTVHFTSTLMALIRTALDIKIAKGGADRQQLD
SELQKETLAIWPHLSQKMLDLLVPMPKASDLTVGKIYAAMMIMDYYKQSKVKKQRQQLEE
QKNAPMFQRMEPSSLPQEIISNAKALPYLQQDPVSGLSGRSGYPSMSPLSPQEIFQLACM
DPADDGQFQEQQSLVNEREPEVSELKSVQSSNHGIYLPPDTQEHAGSGRASSMPRLTMDP
QVVTDPSSMRRSFSTIRDKRSNSSWLEEFSMERSSENTYKSRRRSYHSSLRLSAHRLNSD
SGHKSDTHRSGGRERGRSKERKHLLSPDVSRCNSEERGTQADWESPERRQSRSPSEGRSQ
TPNRQGTGSLSESSIPSISDTSTPRRSRRQLPPVPPKPRPLLSYSSLMRHTGGISPPPDG
SEGGSPLASQALESNSACLTESSNSLHPQQGQHPSPQHYISEPYLALHEDSHASDCGEEE
TLTFEAAVATSLGRSNTIGSAPPLRHSWQMPNGHYRRRRRGGPGPGMMCGAVSDLLSDTE
EDDKC
